# Supplementary material for: Endocannabinoid Signaling Regulates Sleep Stability
Source: PLoS One. 2016 Mar 31;11(3):e0152473. doi: 10.1371/journal.pone.0152473 (PMC4816426; doi:10.1371/journal.pone.0152473)
Supplement: S1 Data — (ZIP) [file pone.0152473.s001.zip]

Archive with 20 entries (20 files):
- AM281 Before Dark Data.xlsx
- AM281 Before Dark Delta Theta Gamma Data.xlsx
- AM281 Before Light Data.xlsx
- AM281 Before Light Delta Theta Gamma.xlsx
- AM281+CP47 Data.xlsx
- AM3506 Data.xlsx
- AM3506 Delta Theta Gamma Data.xlsx
- CP47 data.xlsx
- CP47 Delta Theta Gamma Data.xlsx
- JZL184 Before Dark Data.xlsx
- JZL184 Before Dark Delta Theta Gamma Data.xlsx
- JZL184 Before Light Data.xlsx
- JZL184 Before Light Delta Theta Gamma Data.xlsx
- Sleep Dep Data (NREM).xlsx
- Sleep Dep Data (REM Data).xlsx
- Sleep Dep Delta Theta Gamma.xlsx
- SleepDep Deficit-Recovery Spreadsheet.xlsx
- State Score Validation (Percent Agreement).xlsx
- URB597 Data.xlsx
- Vehicle vs Saline.xlsx
