# Supplementary material for: Endocannabinoid Signaling Regulates Sleep Stability
Source: PLoS One. 2016 Mar 31;11(3):e0152473. doi: 10.1371/journal.pone.0152473 (PMC4816426; doi:10.1371/journal.pone.0152473)
Supplement: S1 Data — (ZIP) [file pone.0152473.s001.zip › AM281 Before Dark Data.xlsx]

## Sheet: %Time NREM
	Vehicle												0.5 mg/kg AM281												5.0 mg/kg AM281
12:00	34.3148	32.7963	29.7407	21.7593	32.6667	15.9074	9.72222	30.463	23.0185	29.1482	19.2778	23.1852	23.2222	24.3889	29.2407	18.5741	26.5185	12.2778	5.85185	19.5185	8.22222	49.5741	32.8333	19.2778	56	46.7963	28.2778	13.5556	21.6667	47.0556	29.1667	19.7593	29.4444	50.8704	32.6111	42.7593
15:00	45.1111	46.5556	29.8148	51.4444	49.2037	31.7407	44.0741	36.7037	32.1667	25.1482	36.6667	41.3148	40.4815	49.4444	37.7593	48.1296	38.037	33.5556	37.2407	45.4444	34.9815	20.6667	40.7963	45.8333	37.8704	21.0556	35.8889	44.963	36.2037	14.537	28.4815	31.037	21.4259	23.537	26.7778	21.4815
18:00	43.2222	45.7778	44.6296	62.5185	47.5741	43.1667	51.7037	51.1111	42.3333	51.0556	51.2222	57.9444	53.0185	39.0926	37.7963	56.7407	42.7963	47.8148	36.6296	48.2222	47.1296	54.4815	59.6296	58.5741	42.5	48.4815	47.037	57.9444	32.1296	34.5741	21.5556	49.5556	36.4259	34.5556	58.2407	58.7407
21:00	35.037	29.5185	43.5926	36.6111	23	28.4259	37.6296	48.0556	43.9815	37.4444	36.7778	25.7778	30.6111	43.4815	43.5556	39.3704	27.5926	24.0741	54.8333	31.6482	40.5556	22.5741	24.0741	31.1482	39.7407	43.4815	37.5	39.8704	32.6482	27.0926	47.7593	41.4259	51.1667	44.5926	36.0926	23.9815
00:00	62.8333	55.7593	65.1852	54.3518	50.1667	69.6852	63.4259	52.4259	54.4074	61.4815	42.8518	62.4259	66.7778	61.9074	70.2222	56.2593	58.0926	58.9074	71.3333	65.4815	54.6111	58.8889	48.9074	64	55.0185	42.9815	67.9815	55.7963	64	66.5556	76.0926	72.4259	54.2593	60.5741	52.6667	55.2037
03:00	67.537	68.1296	68.0556	61.6667	62.7037	76.7037	77.7593	63.8518	60.9815	70.6667	74.463	71.3889	65.8148	59.6667	69.7778	69.5185	68.2407	68	69.4074	70.8333	67.4444	70.537	68.7963	61.9074	60.2778	62.2222	65.463	61.7963	79.3518	72.8704	69.6296	64.7963	73.5185	66.1296	68.9815	65.6482
06:00	54.3889	70.5926	71.7963	73.7593	70.9074	67.9074	58.6667	68.7037	76.2037	68.4815	74.0926	69.3704	64.463	68.2222	65.6296	64.3148	74.5741	79.851850*	68.2407	65.537	68.9074	73.7778	65.8704	66.2407	57.3704	59.2037	69.7593	64.537	62.3518	75.4815	72.2593	68.0741	66.9815	61.8518	63.3148	63.1852
09:00	62.4667	54.4144	54.7028	35.1375	66.2378	60.3376	54.9412	60.1377	60.382	60.3598	61.2036	62.0475	61.0606	53.1174	62.2809	44.9967	68.6488	61.4565	45.6483	63.2105	61.7229	50.7771	62.6776	64.9645	59.3368	51.5691	60.5386	55.9314	66.8596	52.6356	54.4304	58.3034	60.3439	51.2186	61.7608	71.075

## Sheet: NREM Bout Duration
	Vehicle												0.5 mg/kg AM281												5.0 mg/kg AM281
12:00	84.2273	58.0656	61.7692	85.0769	66.566	59.2414	75	88.9189	80.1936	82.8421	117.412	83.4667	49.32	71.1892	48.7	66.8667	71.6	24.1177	57.4545	77	31.7143	95.3704	86.4878	90.4348	45.8182	75.4328	37.7037	53.68	47.7551	69.6164	76.8293	79.037	46.7647	88.6129	83.8571	73.2698
15:00	78.5806	100.49	107.333	138.9	103.294	137.12	144.242	88.0889	119.793	113.167	126	117.421	150.759	83.6191	127.438	142.8	112.944	74	191.524	109.171	130.593	95.8095	125.886	107.609	61.9697	68.9091	82.2727	121.4	111.714	26.1667	105.643	79.8095	50.3043	84.7333	93.2903	46.4
18:00	103.733	93.283	141.765	153.454	112.318	186.48	110.44	132.537	189.167	162.177	137.474	140.954	116.857	117.278	160	136.178	121.632	179.286	183.429	122.158	124.146	140.095	126.275	100.903	100.356	137.263	108.085	144.837	102.059	71.8077	77.4667	115.217	125.871	100.865	128.367	134.979
21:00	80.5106	66.4167	88.8302	119.818	77.2903	196.667	127	108.894	113.095	87.913	124.125	116	99.75	95.8367	138.235	141.733	114.615	111.143	150.051	113	169.84	106	130	84.1	96.5	134.171	106.579	107.65	141.04	97.5333	154.062	98.3555	153.5	89.1852	105.351	136.316
00:00	91.0137	114.667	165.45	158.706	144.765	159.021	172	130.927	157.273	183.697	224.111	205.31	137.608	127.061	201.833	228.167	150.923	177.765	161.689	124.852	129.579	159.538	256.105	119.407	87.7778	117.947	153.956	164.914	156.591	133.111	161.137	144.852	110.653	118.473	165.765	196.207
03:00	85.4684	96.7222	119.207	175.086	112.966	222.412	174.8	182.216	140.489	163.048	187.65	185.15	104.212	129.059	104.667	151.6	172.45	116.179	147.348	228.25	151.125	116.1	172	138.667	104.3	177.486	192.629	191.833	155.021	203.297	146.694	160.732	150	114.885	164.818	129.963
06:00	100.933	128.679	127.053	253.667	110.349	188.513	129.349	134.638	180.818	185.762	168.845	150	91.1045	87.8974	124.571	123.138	177.628	155.509	137.76	180.25	122.073	139.236	180.105	124.25	89.0909	156.474	121.857	107.567	123.294	139.586	142.679	152.204	152.425	114.632	169.366	135.529
09:00	82.1622	106.436	88.9091	158.462	125.179	147.333	154	150.227	186.412	110.157	140.435	124.037	81.9231	95.4828	103.492	109.571	184.3	120.764	119.046	129.792	109.833	135.231	146.727	130.75	67.4624	107.731	91.0833	107.8	103.529	136.381	118.28	102.867	128.078	91.5082	125.731	136.8

## Sheet: NREM Num Bouts
	Vehicle												0.5 mg/kg AM281												5.0 mg/kg AM281
12:00	44	61	52	26	53	29	14	37	31	38	17	30	50	37	60	30	40	51	11	24	28	54	41	23	132	67	81	25	49	73	41	27	68	62	42	63
15:00	62	49	30	40	51	25	33	45	29	24	31	38	29	63	32	35	36	48	21	41	27	21	35	46	66	33	44	40	35	60	28	42	46	30	31	50
18:00	45	53	34	44	44	25	50	41	24	34	38	44	49	36	25	45	38	28	21	38	41	42	51	62	45	38	47	43	34	52	30	46	31	37	49	47
21:00	47	48	53	33	31	15	32	47	42	46	32	24	32	49	34	30	26	21	39	30	25	23	20	40	44	35	38	40	25	30	32	45	36	54	37	19
00:00	73	48	40	34	34	47	37	41	33	33	18	29	51	49	36	24	39	34	45	54	38	39	19	54	63	38	45	35	44	54	51	54	49	55	34	29
03:00	79	72	58	35	58	34	45	37	45	42	40	40	66	51	66	45	40	56	46	32	48	60	41	48	60	35	35	36	47	37	49	41	51	61	44	54
06:00	60	56	57	30	63	39	43	47	44	42	45	44	67	78	56	58	43	53	50	40	55	55	38	56	66	38	56	60	51	58	53	49	47	57	41	51
09:00	74	55	66	26	56	42	40	44	34	51	46	54	78	58	63	42	40	55	44	48	60	39	44	48	93	52	72	50	68	42	50	60	51	61	52	55

## Sheet: %Time REM
	Vehicle												0.5 mg/kg AM281												5.0 mg/kg AM281
12:00	0.481482	5.222222*	0.555556	0.0925926	2.296296*	0.611111	0	0.0740741	0.351852	0	0	0	0.611111	2.185185*	0.148148	0.0185185	0.462963	0	0	0	0	0	0.425926	0	1.555556*	1.722222*	0.0740741	0.12963	2.351852*	0	0	0	0	0	0.0925926	0
15:00	1.31482	5.574074*	1.25926	2	1.18518	0.648148	3.09259	1.7963	1.66667	0	0.981482	0.685185	1.5	1.48148	2.14815	1.16667	0.166667	0.111111	1.77778	1.66667	1.16667	1.68518	1.16667	1.72222	0.12963	0.388889	0.314815	0.185185	0.12963	0	0.833333	0.5	0	0	0	0
18:00	3.7037	6.64815	3.7037	3.40741	1.2037	2.05556	3.77778	0.333333	3.05556	2.92593	5.37037	4.74074	4.27778	0	0.222222	3.7963	0.296296	0.148148	1.53704	3.68519	2.5	2.2963	3.64815	6.66667	0.203704	1.37037	2.09259	2.74074	0.0740741	0	0	3.22222	1.35185	0.425926	2.96296	1.18518
21:00	0.796296	5.85185	3.66667	2.05556	0.962963	0	3.2037	2.62963	3.16667	1.55556	2.25926	2.5	3.11111	4.31482	1.59259	2.24074	0.0185185	0.148148	4.72222	1.05556	2.01852	0.962963	0.388889	2.35185	0.037037	1.33333	3.35185	0.87037	1.68518	0	2.12963	1.25926	1.24074	0.759259	1.62963	1.31482
00:00	5.33333	0	9.09259	2.64815	0	5.11111	6.48148	4.44444	5.75926	5.12963	4.16667	6.11111	5.33333	2.98148	10.4444	4.7963	1.62963	2.07407	5.92593	2.98148	4.96296	6.48148	3.2037	4.88889	2.75926	2.74074	3.64815	2.2037	1.88889	3.61111	5.96296	7.5	7.03704	7.66667	4.38889	3.05556
03:00	8.94444	1.01852	5.53704	7.01852	6.90741	6.2037	6.64815	8.55556	8.03704	8.05556	10.5185	8.68519	9.66667	4.96296	3.75926	8.07407	4.5	4.74074	6.12963	10.2037	5.51852	7.31482	8.51852	6.22222	6.27778	5.46296	8.98148	4.87037	6.44444	1.48148	6.53704	7.85185	6.55556	8.35185	10.8889	3.94444
06:00	8.77778	6.31482	5.77778	9.7037	10.0556	9.12963	6.09259	10.2037	7	6.25926	8.2037	10.2407	9.74074	4.55556	9.09259	7.12963	7.37037	3.75926	6.24074	6.68518	6.48148	8.46296	7.55556	3.27778	8.2037	2.90741	6.55556	4.24074	4.51852	7.59259	6.98148	5.05556	7.64815	10.0926	8	9.85185
09:00	9.69388	3.12777	1.97427	2.063	4.85803	4.17499	6.19587	6.10704	3.30891	5.66289	7.88363	8.01688	6.45662	0.57688	2.06346	3.52785	5.94631	2.28686	4.75133	7.21581	4.84014	5.68384	4.4849	8.32593	16.403290*	5.45293	3.36078	3.65012	3.87269	3.34404	2.9095	8.14283	4.59097	6.29133	6.83922	6.38579

## Sheet: REM Bout Duration
	Vehicle												0.5 mg/kg AM281												5.0 mg/kg AM281
12:00	5.2	11.0588	6	3.33333	10.7826	66.000000*		4	38.000000*				6.6	9.83333	5.33333	2	6.25						46.000000*		5.7931	6.64286	4	7	11.5455						10
15:00	28.4	17.2	34	21.6	18.2857	23.3333	27.8333	38.8	30		35.3333	74	81	53.3333	116	18	18	6	48	180	63	30.3333	42	31	3.5	7	17	10	7		45	54
18:00	50	17.75	66.6667	30.6667	18.5714	37	22.6667	9	66	52.6667	48.3333	39.3846	42		12	31.5385	16	8	83	79.6	38.5714	27.5556	43.7778	26.6667	7.33333	21.1429	22.6	24.6667	8			69.6	36.5	46	35.5556	32
21:00	43	14.6977	24.75	27.75	10.4		31.4546	56.8	31.0909	24	40.6667	54	84	24.5263	43	40.3333	2	16	28.3333	57	31.1429	26	14	36.2857	4	24	60.3333	13.4286	60.6667		32.8571	34	30	27.3333	58.6667	71
00:00	32		59.75	26		42.4615	69.7778	43.7143	51.8333	32.5882	56.25	62.4444	44.3077	30	86.7692	57.5556	31.3333	27	68	46	41.2308	41.1765	86	37.4286	19.7143	42.2857	31.7778	47.6	22.6667	22.9412	42.9333	47.6471	44.7059	63.6923	52.6667	33
03:00	39.2727	27.5	69	67.1111	23.6923	78	52.6667	73.2	35.8	44.1111	46.6667	60.9412	36.5926	37.2	64.3333	40.2105	33.4667	20	50	63.75	27.0909	32.9524	48	42.25	27.92	67	55.25	37.5714	31.2222	32	41.5294	56.5333	43.75	45.1	49	38.7273
06:00	33.871	31	46.7059	72.125	23.6667	56.9412	72.5	52.1053	53.4118	57.2308	60.2857	56	34.9231	35.1429	38.4444	27.0345	29.1538	22.1905	35.5	78.6	42.1429	34.5217	53	23.4667	25.3793	73.3333	56.3333	25.3333	37.5	39.8947	32.7826	49.6364	46.3333	51.9048	57.6	40.9231
09:00	30.1379	31.3333	24.2222	33.4286	22.7586	31.4286	57.8182	38.9412	24.8333	37	63.4286	43.1579	26.9655	8.66667	62	29.4286	49.2308	20.6	41	51.3846	36.4	60.8333	37.5714	41.7778	22.9014	49.0769	44.4	15	30.5882	35.6	44	39.1818	25.5789	47.5714	48.2667	37.5556

## Sheet: REM Num Bouts
	Vehicle												0.5 mg/kg AM281												5.0 mg/kg AM281
12:00	10	51	10	3	23	1	0	2	1	0	0	0	10	24	3	1	8	0	0	0	0	0	1	0	29	28	2	2	22	0	0	0	0	0	1	0
15:00	5	35	4	10	7	3	12	5	6	0	3	1	2	3	2	7	1	2	4	1	2	6	3	6	4	6	2	2	2	0	2	1	0	0	0	0
18:00	8	40	6	12	7	6	18	4	5	6	12	13	11	0	2	13	2	2	2	5	7	9	9	27	3	7	10	12	1	0	0	5	4	1	9	4
21:00	2	43	16	8	10	0	11	5	11	7	6	5	4	19	4	6	1	1	18	2	7	4	3	7	1	6	6	7	3	0	7	4	3	3	3	2
00:00	18	0	16	11	0	13	9	7	12	17	8	9	13	10	13	9	3	8	9	7	13	17	4	14	14	7	9	5	9	17	15	17	17	13	9	10
03:00	22	4	6	9	26	8	15	15	20	18	21	17	27	15	6	19	15	23	13	16	22	21	16	16	25	8	16	14	18	5	17	15	16	20	24	11
06:00	31	22	17	16	42	17	8	19	17	13	14	18	26	14	18	29	26	21	16	10	14	23	16	15	29	3	12	18	12	19	23	11	18	21	15	26
09:00	29	9	9	7	29	14	11	17	12	14	14	19	29	6	8	14	13	10	14	13	15	12	14	18	71	13	10	22	17	10	7	22	19	14	15	18
