# Supplementary material for: Endocannabinoid Signaling Regulates Sleep Stability
Source: PLoS One. 2016 Mar 31;11(3):e0152473. doi: 10.1371/journal.pone.0152473 (PMC4816426; doi:10.1371/journal.pone.0152473)
Supplement: S1 Data — (ZIP) [file pone.0152473.s001.zip › AM281 Before Dark Delta Theta Gamma Data.xlsx]

## Sheet: NREM Delta
	Vehicle												0.5 mg/kg AM281												5.0 mg/kg AM281
12:00	300.737	259.469	262.134	380.861	270.52	363.433	320.391	321.501	299.213	306.451	327.908	408.007	331.949	266.457	257.501	372.591	283.415	346.41	293.651	355.197	264.542	311.337	318.303	438.683	367.067	311.168	315.669	495.636	295.624	465.847	376.019	425.185	389.546	440.915	419.937	522.623
15:00	294.39	264.832	279.017	388.677	282.528	390.271	315.537	317.781	296.216	304.042	323.926	401.088	341.832	281.202	278.475	429.896	311.643	377.674	329.677	339.761	337.195	345.474	331.327	425.615	402.664	341.103	365.399	542.591	389.098	410.454	390.904	419.894	394.671	455.377	419.139	498.352
18:00	303.935	276.971	295.589	367.592	286.512	356.563	284.089	347.445	319.149	321.897	314.279	390.185	311.355	281.204	287.902	376.94	306.708	381.948	314.26	326.263	297.964	333.811	313.863	388.765	407.492	352.228	333.573	484.688	410.207	471.075	377.12	401.817	430.017	470.786	399.428	531.461
21:00	292.147	248.261	259.145	351.994	268.813	384.118	283.604	330.986	280.72	291.052	292.373	382.631	320.509	258.768	263.814	346.487	292.496	370.561	299.078	320.258	296.868	348.574	310.606	395.227	375.474	309.087	317.885	425.975	377.264	481.582	378.646	372.568	382.841	433.17	365.068	523.591
00:00	298.945	287.094	282.105	402.109	301.817	369.873	306.736	349.602	300.816	326.779	356.383	421.351	313.16	270.166	278.585	403.671	311.263	372.378	285.647	326.034	303.979	330.657	352.985	430.104	347.717	330.173	336.301	464.071	380.182	470.442	339.576	377.886	364.327	433.347	399.092	517.002
03:00	281.576	254.908	250.636	383.685	277.172	341.774	278.343	335.58	278.545	295.134	306.216	382.377	290.268	263.903	244.335	366.767	292.755	346.218	277.011	323.638	277.293	304.58	314.266	409.852	335.686	299.982	299.907	419.659	357.733	411.717	316.427	360.984	325.905	402.05	345.169	448.259
06:00	284.784	251.214	245.422	348.047	267.176	335.57	275.7	323.929	275.359	288.259	284.223	371.374	280.693	250.458	245.519	346.461	264.519	319.416	269.511	316.783	280.591	304.204	307.55	398.15	310.919	277.413	304.589	374.197	345.907	371.709	305.514	346.98	298.273	376.333	330.59	405.979
09:00	278.663	232.804	233.096	327.893	259.553	333.56	277.244	302.456	265.891	298.076	283.606	356.626	284.906	244.565	239.771	372.454	270.144	323.134	276.238	310.51	265.831	308.094	295.76	389.658	301.862	255.002	257.041	373.535	268.436	354.151	298.348	325.417	278.406	351.296	304.586	387.579

## Sheet: NREM Theta
	Vehicle												0.5 mg/kg AM281												5.0 mg/kg AM281
12:00	326.003	274.212	292.363	395.643	291.314	390.398	349.161	312.718	303.969	324.434	306.87	435.149	308.693	260.745	278.149	386.936	282.789	365.251	324.564	323.177	277.009	308.365	292.731	415.999	344.469	275.628	303.274	458.687	283.047	391.272	368.431	340.717	309.526	359.901	327.536	434.534
15:00	341.812	275.917	287.527	356.777	290.355	399.18	323.978	333.085	302.88	326.07	307.233	427.728	331.674	268.283	277.834	371.217	307.843	386.258	333.137	333.786	298.445	330.589	302.796	416.976	375.761	297.908	323.924	423.663	337.595	387.001	372.453	371.4	335.681	376.6	338.289	443.128
18:00	340.501	273.145	274.03	342.379	285.722	384.902	307.165	335.502	290.53	334.12	296.812	405.962	335.59	273.153	268.119	345.192	298.938	384.598	326.445	333.222	288.162	341.884	291.973	408.964	373.532	307.986	315.886	391.762	393.672	420.109	363.931	364.399	329.363	377.281	322.259	457.502
21:00	324.952	268.16	265.002	345.017	274.734	391.402	306.376	328.065	278.275	322.523	287.359	399.483	325.487	265.541	260.726	344.153	300.993	375.773	308.524	334.039	281.49	331.331	296.536	405.244	363.636	293.846	297.495	387.766	361.686	415.364	352.193	355.009	313.957	375.172	326.568	444.506
00:00	304.094	267.978	250.491	343.569	279.264	372.359	306.204	327.583	281.339	323.288	292.421	392.266	302.916	260.309	244.479	341.726	280.688	368.967	298.002	311.084	276.39	324.293	294.884	394.731	348.236	283.296	305.716	379.471	347.863	405.437	323.641	344.988	304.301	364.699	317.609	435.238
03:00	295.727	256.571	241.806	337.884	264.535	365.425	297.824	310.269	273.259	317.84	277.776	380.571	292.757	254.147	229.492	334.966	269.552	360.668	293.563	307.689	269.73	323.882	280.273	392.854	324.398	270.59	279.103	365.09	321.131	390.308	324.207	332.339	296.035	359.8	298.948	414.569
06:00	296.61	255.178	242.235	336.882	261.478	368.683	299.724	309.562	271.89	316.945	270.273	376.25	292.821	255.932	240.874	332.77	261.226	361.35	296.746	309.891	277.671	324.529	283.594	389.615	312.834	265.065	272.068	349.249	294.71	385.071	319.9	331.724	293.133	351.458	290.597	401.966
09:00	296.212	260.835	246.537	340.852	266.244	377.483	308.234	323.737	272.189	321.842	277.542	384.922	297.413	259.583	245.43	352.17	267.816	374.608	304.26	313.067	279.195	320.452	280.62	394.091	311.767	268.729	261.087	371.747	267.746	395.808	327.882	337.268	290.344	355.585	294.244	403.66

## Sheet: NREM Gamma
	Vehicle												0.5 mg/kg AM281												5.0 mg/kg AM281
12:00	286.356	310.129	258.869	348.233	321.615	373.969	347.311	338.456	312.928	347.05	306.984	381.673	278.404	293.142	253.632	352.872	305.15	379.045	342.873	339.628	318.807	333.777	303.311	369.609	277.421	284.861	252.699	358.407	298.864	359.01	328.834	349.411	304.335	327.824	313.983	357.213
15:00	296.113	304.159	254.924	319.844	318.045	349.52	325.904	329.846	305.271	339.809	294.83	374.184	282.627	296.373	252.59	330.918	320.101	377.101	308.65	339.301	295.76	340.705	298.705	371.879	299.537	300.002	265.464	343.423	325.825	378.123	320.685	347.151	315.292	337.825	311.656	373.028
18:00	293.749	301.452	245.746	317.218	314.609	350.148	307.107	307.938	276.677	328.024	290.671	364.27	289.546	296.838	242.882	326.37	315.367	348.217	308.196	326.255	290.366	340.77	293.955	368.041	294.238	297.452	260.245	332.646	365.032	386.647	324.98	342.654	290.3	333.654	303.413	369.897
21:00	290.224	305.049	250.256	329.042	309.416	342.092	303.545	320.842	289.701	346.317	297.111	358.377	282.465	280.841	241.86	322.976	314.243	354.01	302.855	325.452	282.557	323.602	296.032	358.549	285.078	290.501	249.608	330.997	339.964	363.084	308.972	339.937	283.537	334.976	313.945	356.703
00:00	280.58	293.393	232.361	321.792	302.999	330.858	293.788	317.642	285.618	330.279	279.724	341.331	271.875	276.645	223.72	305.667	292.458	341.614	291.115	312.934	273.772	315.63	277.432	335.2	282.119	272.553	243.431	314.316	332.978	345.496	296.929	324.301	276.564	322.85	287.965	345.036
03:00	279.518	287.025	234.659	314.064	301.199	334.491	293.087	313.026	283.461	327.823	281.159	340.712	270.019	269.746	222.576	302.023	289.519	345.292	296.338	307.736	279.95	325.449	278.72	335.447	270.345	262.719	231.725	302.651	312.376	338.755	296.282	320.594	270.491	309.98	277.07	338.963
06:00	279.324	281.783	234.361	315.129	301.267	338.003	300.813	314.641	277.836	327.63	281.459	343.995	269.355	274.011	229.363	311.632	283.171	344.553	296.293	311.952	280.495	323.573	281.335	338.312	268.191	263.728	231.941	304.194	306.969	333.92	293.607	311.186	271.933	308.524	271.646	338.267
09:00	282.241	299.23	240.687	329.923	306.383	350.203	304.657	324.346	288.14	336.585	290.572	356.877	271.043	280.185	233.762	324.65	289.741	353.651	304.249	323.928	283.314	331.257	283.99	345.797	271.139	269.86	236.531	323.251	297.601	349.914	303.569	326.864	275.727	317.054	281.454	343.782

## Sheet: Wake Delta
	Vehicle												0.5 mg/kg AM281												5.0 mg/kg AM281
12:00	204.71	150.846	162.029	204.451	177.049	188.627	173.315	159.412	156.416	178.729	184.068	219.588	212.31	151.207	160.614	204.791	168.619	185.743	178.173	168.286	154.78	189.341	169.437	235.709	272.728	179.328	190.724	255.885	174.02	215.574	201.68	215.565	199.414	243.288	210.252	295.621
15:00	218.394	152.04	171.905	215.533	168.348	187.329	167.372	165.087	154.771	181.192	176.317	219.859	218.865	158.451	164.66	214.504	181.252	190.786	174.583	170.231	158.719	193.328	173.411	231.776	276.624	253.066	190.789	260.208	188.167	229.12	201.852	215.927	212.697	257.763	209.837	303.384
18:00	236.283	163.349	179.553	209.67	175.398	189.613	167.6	173.815	157.747	187.122	178.096	231.333	217.177	157.095	170.614	196.144	185.149	192.137	179.042	176.507	157.352	194.622	178.65	231.129	252.919	320.87	204.591	240.875	231.239	226.651	199.955	220.567	196.452	254.551	205.096	298.637
21:00	227.843	165.561	186.233	219.6	182.017	188.291	176.428	180	157.094	191.691	180.612	233.819	235.493	160.547	170.459	206.084	189.188	192.778	174.22	163.923	154.476	187.594	174.624	229.424	241.285	277.442	200.23	227.265	223.901	215.392	199.103	192.702	186.986	246.516	195.632	276.449
00:00	218.75	165.136	199.125	227.335	176.129	193.619	172.592	188.625	163.731	203.679	201.593	247.133	218.088	180.265	172.709	212.414	183.341	192.518	173.478	181.37	168.39	200.764	193.912	237.111	226.846	370.881	200.949	237.106	224.989	222.676	197.748	218.595	194.79	274.227	207.53	287.26
03:00	220.474	154.754	174.669	236.75	170.035	190.215	169.517	196.325	163.199	190.397	177.26	249.608	239.721	187.066	171.166	214.636	190.867	192.133	182.46	181.341	162.171	190.565	182.77	244.938	239.387	542.587	194.151	216.117	178.496	215.51	198.123	199.523	180.14	246.071	198.39	255.832
06:00	232.1	163.682	180.064	225.565	165.075	195.956	172.254	188.928	163.392	190.695	175.967	237.724	220.602	151.472	169.347	210.638	172.976	175.541	173.039	185.907	168.742	190.665	179.611	235.098	231.158	545.488	170.196	213.977	310.512	202.73	192.364	192.715	169.128	226.885	187.487	252.227
09:00	224.17	155.803	179.102	221.038	167.744	192.734	177.279	184.387	162.272	186.551	179.013	241.93	236.296	161.46	168.509	220.704	171.526	189.653	186.715	187.649	166.549	197.221	184.822	234.917	238.328	219.311	166.963	213.803	171.885	206.411	180.237	186.909	165.65	219.511	183.798	246.935

## Sheet: Wake Theta
	Vehicle												0.5 mg/kg AM281												5.0 mg/kg AM281
12:00	254.295	181.274	190.971	223.789	205.583	255.13	215.318	193.811	195.666	230.915	202.126	278.408	231.838	179.237	167.974	208.011	194.464	246.167	208.167	186.988	186.568	229.457	182.316	271.695	268.18	184.001	207.18	302.237	184.491	264.157	224.768	209.782	219.562	244.647	193.731	290.713
15:00	280.931	176.94	208.595	229.259	202.928	264.42	222.727	194.427	194.526	233.555	194.06	287.782	279.131	177.24	188.525	219.798	206.372	250.639	217.078	203.599	201.431	236.679	192.93	286.841	324.95	223.827	211.232	288.367	196.996	271.722	255.481	221.34	245.964	283.875	207.851	323.072
18:00	289.323	174.416	204.92	225.555	200.058	252.756	217.829	204.831	190.046	238.179	202.51	284.288	270.581	182.042	184.768	211.26	204.152	247.433	211.974	208.229	205.039	240.849	193.714	275.865	325.042	284.304	222.352	246.608	217.358	265.153	239.546	218.694	227.687	281.422	200.318	299.027
21:00	269.051	178.054	200.717	221.468	196.02	248.593	218.96	204.466	192.074	236.821	191.042	287.222	281.141	176.358	181.355	203.689	209.314	244.303	225.419	187.727	189.816	242.163	187.774	286.679	300.7	263.23	229.024	246.264	220.991	256.45	243.036	217.299	229.071	281.594	194.221	298.702
00:00	233.315	190.114	184.884	224.243	202.639	261.335	215.296	200.015	195.372	246.102	189.037	287.037	231.653	186.223	166.45	206.589	199.505	246.054	216.927	205.554	201.646	246.119	187.985	289.499	264.978	381.924	221.378	256.135	256.733	263.133	233.327	224.802	212.759	270.807	200.284	304.524
03:00	206.346	182.294	169.362	220.785	181.56	247.536	214.973	203.054	187.301	229.45	186.491	268.07	228.542	181.302	158.858	212.998	198.076	251.613	212.828	202.836	196.752	228.336	193.236	288.877	254.874	503.259	197.737	227.415	177.532	264.303	226.065	220.69	204.479	260.933	192.648	289.049
06:00	236.266	177.399	165.501	209.407	176.761	250.597	209.216	201.093	186.02	228.05	184.249	260.415	221.551	172.219	159.245	206.673	187.791	247.179	205.333	205.944	196.49	221.958	190.658	278.896	237.726	343.652	169.773	227.248	220.52	250.068	221.081	221.621	209.816	249.091	192.043	276.306
09:00	225.323	174.9	170.161	221.198	184.657	250.395	213.473	207.496	192.022	229.383	190.526	263.519	239.57	196.523	162.89	210.937	184.678	254.88	220.514	210.323	200.491	235.851	197.743	270.966	240.517	225.948	169.824	222.515	178.936	260.321	226.608	214.387	200.918	246.991	191.991	280.559

## Sheet: Wake Gamma
	Vehicle												0.5 mg/kg AM281												5.0 mg/kg AM281
12:00	344.031	430.975	335.53	446.043	393.976	441.948	403.527	415.507	417.945	430.169	394.765	473.858	350.215	428.667	330.167	450.892	407.293	454.032	417.947	426.777	413.189	428.278	403.345	487.483	351.243	421.847	345.098	510.147	401.197	454.792	408.856	465.479	428.066	422.173	421.877	491.414
15:00	332.947	427.234	338.073	440.437	382.881	440.916	401.127	411.393	417.321	436.223	388.498	455.362	345.912	426.63	323.877	439.293	413.8	445.272	406.85	407.175	405.899	429.314	389.028	467.72	376.163	448.918	333.997	463.917	405.64	449.738	406.81	429.586	429.876	460.782	419.009	489.123
18:00	345.757	444.572	330.523	407.54	393.601	441.62	398.113	417.831	421.72	431.891	373.364	443.367	334.035	428.23	320.043	391.204	400.096	448.5	400.729	398.883	390.371	432.941	363.728	443.818	360.021	482.735	330.597	431.472	406.628	454.673	407.683	414.533	443.319	444.245	399.242	452.074
21:00	338.272	446.517	335.45	444.616	403.132	446.977	403.204	404.283	399.689	439.799	384.856	466.8	339.228	421.534	312.208	418.673	394.819	442.016	394.604	420.426	414.798	431.37	404.462	457.5	337.695	475.058	333.76	443.078	401.746	450.747	390.013	426.26	392.445	435.045	401.541	473.755
00:00	316.256	403.566	322.77	445.264	383.477	432.559	382.876	417.834	391.801	437.875	410.993	465.204	318.199	417.696	291.348	426.738	387.425	452.384	374.036	376.857	399.714	422.596	409.711	439.982	321.316	523.912	299.934	430.255	402.911	440.421	352.709	384.594	385.166	403.106	405.623	470.167
03:00	306.249	379.467	294.149	442.699	364.118	402.607	368.666	381.718	382.369	404	345.281	452.156	315.634	396.676	276.018	388.159	380.248	438.793	375.962	394.995	371.151	402.239	361.746	441.364	321.188	592.729	306.66	381.309	346.787	431.576	368.205	386.177	350.155	398.544	347.146	432.989
06:00	329.747	399.752	291.762	381.221	366.272	423.317	368.948	384.742	350.096	402.763	358.794	428.524	311.242	383.192	286.111	387.256	365.94	401.451	364.435	393.377	365.286	399.646	352.154	420.793	316.191	516.881	277.938	374.813	403.226	409.863	367.012	382.009	361.202	383.483	356.181	424.681
09:00	316.28	386.523	305.972	440.774	371.379	426.15	396.974	387.079	379.723	413.119	356.302	432.352	313.697	363.521	291.213	430.517	361.827	423.695	371.996	378.292	373.307	417.684	348.574	425.819	324.901	341.489	275.157	399.97	345.847	421.494	368.723	398.594	372.889	385.759	352.452	425.581

## Sheet: REM Delta
	Vehicle												0.5 mg/kg AM281												5.0 mg/kg AM281
12:00	196.452	154.638	167.815	168.022	158.278	164.23		187.665	139.014				195.03	159.207	155.441	157.008	151.862						156.756		250.851	159.944	179.429	228.134	152.626						213.167
15:00	155.139	136.096	141.927	161.81	147.196	154.894	159.044	156.774	142.394		154.488	191.365	176.884	136.891	132.108	166.55	161.321	179.258	150.391	173.137	140.85	163.412	144.845	226.816	213.502	194.292	174.679	255.505	173.415		197.676	204.223
18:00	163.76	151.82	143.942	161.724	141.854	167.63	150.739	181.79	130.804	150.769	137.117	185.586	159.113		140.244	173.482	157.287	184.281	138.717	161.774	134.46	156.99	144.45	191.231	256.145	174.476	151.853	209.42	219.631			195.839	160.409	214.813	161.283	226.888
21:00	157.973	143.103	138.874	163.126	150.302		148.655	165.991	140.138	152.282	137.747	185.702	161.498	127.66	127.245	167.465	148.704	183.831	153.878	155.907	136.585	155.052	128.877	187.572	251.273	146.897	143.225	218.262	153.542		192.211	184.513	157.761	193.922	177.741	227.135
00:00	157.02		134.293	168.774		167.828	149.072	161.067	136.918	152.538	144.805	183.415	163.21	124.643	129.618	157.597	150.575	178.274	143.648	156.845	140.828	154.428	143.813	183.368	200.566	123.714	134.88	172.197	155.461	187.379	182.481	168.529	154.034	186.001	156.672	203.578
03:00	159.302	114.579	130.424	165.531	145.126	171.375	150.011	161.388	135.435	154.049	140.301	179.83	155.744	127.536	133.031	167.168	143.125	180.147	146.2	151.819	140.017	151.944	138.192	191.072	163.315	125.796	132.41	175.182	150.382	182.007	170.803	160.705	149.032	174.553	153.314	189.979
06:00	160.688	131.529	130.539	166.034	149.853	181.862	153.877	160.9	140.19	150.942	138.681	180.891	159.189	123.597	132.04	173.127	143.662	180.96	154.586	150.911	139.857	160.529	141.866	189.495	181.421	122.794	131.484	179.855	149.151	189.353	159.992	164.518	145.448	179.43	150.889	189.583
09:00	163.686	118.147	132.022	168.901	156.56	181.006	150.988	158.413	141.727	154.786	142.238	182.588	165.47	156.057	136.781	168.526	141.892	181.922	154.815	158.186	142.821	158.549	143.199	185.241	178.39	115.402	126.627	189.258	145.486	186.948	171.57	163.056	137.513	177.933	157.933	197.951

## Sheet: REM Theta
	Vehicle												0.5 mg/kg AM281												5.0 mg/kg AM281
12:00	218.874	185.194	200.893	293.189	173.379	285.797		209.53	193.991				196.291	171.534	169.362	228.748	157.461						209.093		241.068	169.418	184.205	346.112	157.328						186.473
15:00	231.052	189.679	190.891	221.997	190.685	276.115	218.705	248.374	196.889		208.234	277.278	230.055	187.008	161.276	236.005	154.57	299.928	223.544	253.561	205.374	271.086	193.364	304.572	210.611	179.071	359.195	407.105	158.189		312.276	343.17
18:00	210.091	193.797	161.662	240.15	185.267	279.661	208.25	249.982	198.488	253.685	189.724	285.891	212.872		192.482	253.186	191.006	272.619	210.618	229.617	206.742	265.044	199.942	308.75	295.341	223.778	238.856	325.421	204.6			340.161	261.435	367.901	232.128	367.806
21:00	201.01	190.452	171.465	229.498	186.1		221.324	245.748	207.204	265.728	196.864	275.189	207.166	186.83	160.505	242.798	176.19	258.786	216.167	227.635	205.754	233.31	201.725	303.842	223.025	236.457	204.937	317.11	210.481		278.435	285.956	239.522	363.523	228.983	408.062
00:00	198.774		161.757	214.382		298.572	221.368	244.845	201.441	254.301	195.397	288.155	204.112	197.719	153.752	219.162	196.982	296.979	210.204	226.804	200.237	263.748	196.938	296.018	270.209	198.66	184.425	268.863	193.943	328.093	277.49	271.061	238.092	351.414	216.672	336.969
03:00	197.105	201.9	173.129	225.453	196.05	310.81	225.673	247.005	203.95	255.456	197.949	276.216	198.534	196.447	170.751	232.971	200.644	300.525	220.495	250.698	204.41	268.499	200.345	306.327	209.496	213.89	176.679	259.101	197.677	335.824	263.961	271.388	230.81	311.173	218.69	319.378
06:00	206.363	192.388	162.52	251.598	195.53	301.483	222.776	245.747	200.819	254.195	203.089	297.249	195.608	202.255	168.568	245.869	192.176	306.254	221.082	239.034	209.476	276.376	196.814	310.405	219.379	212.262	171.786	243.819	204.371	322.868	248.029	269.934	233.431	306.754	216.22	322.207
09:00	205.804	205.527	163.957	223.134	189.53	303.719	231.902	242.286	208.546	256.209	200.367	300.53	193.887	199.132	164.699	246.493	206.3	291.074	217.713	253.424	200.381	257.261	195.874	301.161	218.375	208.456	173.054	251.49	199.016	312.907	249.466	265.729	224.998	292.323	217.732	314

## Sheet: REM Gamma
	Vehicle												0.5 mg/kg AM281												5.0 mg/kg AM281
12:00	269.947	339.535	253.605	381.216	319.202	420.785		357.549	341.808				255.017	298.254	248.494	372.162	315.406						372.123		266.578	300.826	289.135	388.555	311.072						309.697
15:00	332.572	339.418	293.289	353.3	349.64	391.096	365.017	369.329	346.092		339.573	407.861	360.401	338.572	288.473	368.858	277.436	412.574	358.238	405.399	352.516	386.25	345.276	412.732	280.944	321.985	350.164	428.819	348.035		376.72	473.563
18:00	313.962	344.948	272.447	365.016	326.249	421.629	353.618	343.435	338.327	379.951	324.729	408.941	322.147		290.626	370.166	379.483	436.803	347.575	392.378	348.099	379.814	348.342	403.93	316.024	339.021	300.44	390.717	556.094			435.384	369.27	417.063	366.807	444.541
21:00	332.542	323.478	281.182	350.778	311.815		358.043	368.777	343.391	392.966	324.418	410.886	314.979	321.118	274.344	364.279	266.676	407.023	360.945	385.504	336.969	385.176	321.649	411.478	231.214	355.863	287.869	399.973	339.993		382.829	403.64	361.536	440.71	364.939	453.586
00:00	313.006		275.016	367.077		420.991	369.138	388.653	344.911	374.048	333.61	409.757	313.468	327.777	268.278	357.402	351.028	448.277	362.679	375.082	339.081	368.27	333.666	399.606	321.352	332.626	277.802	357.767	326.411	426.793	390.932	400.964	356.132	409.351	343.783	424.322
03:00	317.506	332.202	283.32	369.752	338.401	430.966	377.895	375.591	345.312	375.445	333.925	405.514	308.764	330.422	268.808	358.439	342.071	440.798	364.224	370.902	348.166	372.002	330.519	411.35	314.223	325.721	267.549	364.291	326.905	434.38	382.061	402.384	351.217	378.22	336.789	406.87
06:00	318.697	333.606	277.894	370.548	336.222	432.795	373.928	368.888	348.261	375.194	329.777	411.675	306.076	323.031	273.286	360.323	331.601	446.325	364.149	367.807	344.417	380.963	335.005	402.567	297.351	330.959	261.634	336.245	330.633	437.212	365.341	380.364	340.291	366.841	331.055	404.892
09:00	311.991	342.872	275.472	349.418	340.584	430.004	375.595	363.478	346.646	375.558	334.838	406.863	300.093	311.333	263.342	363.566	334.211	453.524	370.938	374.051	341.663	382.158	337.113	409.916	292.204	325.49	266.889	351.175	323.567	437.956	372.947	376.359	334.207	370.286	337.043	420.455

## Sheet: Wake PSpect DP (ZT12-00)
Hz	Vehicle												0.5 mg/kg AM281												5.0 mg/kg AM281												5.0 mg/kg AM281 + 1.0 mg/kg CP 47,497												1.0 mg/kg CP 47,497
0	8.68352	11.0708	11.0182	13.1683	11.0419	10.3274	11.2147	8.49524	9.41622	10.1716	7.74142	9.40298	9.52443	13.2449	10.1542	12.6149	11.4912	10.2531	11.1599	8.35563	9.17517	10.091	7.50653	9.39306	10.4707	19.9021	10.5421	13.7213	12.8596	10.4555	11.2375	8.71817	9.85946	10.4548	7.80501	9.54807	13.6802	19.7319	10.8495	12.7013	12.809	9.9418	11.0255	8.74297	9.57207	9.92049	7.88724	9.56788	21.3569
0.244141	9.67974	12.1644	11.0124	15.1873	12.0853	11.2596	11.9083	10.2166	10.2809	10.3762	10.3376	9.86553	9.68272	13.135	10.4465	14.649	12.3518	11.4272	11.9401	10.1619	9.85693	10.2485	9.80096	10.0449	11.3657	21.6121	11.4604	15.996	14.5756	11.972	12.4119	11.1435	11.3455	11.3316	10.3951	10.8717	12.7068	23.2152	11.7485	14.3004	14.6479	11.3938	12.1977	10.7995	10.726	9.94266	10.225	10.3703	15.1192
0.488281	10.6598	12.3282	11.1756	16.0839	12.6697	11.9899	12.4288	11.3608	10.7451	11.5127	12.0834	11.4225	10.4901	12.1327	10.8052	15.5579	12.7975	12.2661	12.6609	11.5673	10.3744	11.3943	11.2479	11.6194	12.2247	21.0125	11.855	17.1421	15.4322	13.5374	13.3841	13.1493	12.4172	13.2619	12.227	13.4001	12.0419	23.8289	12.339	14.9202	15.4382	13.1269	13.0117	12.1272	11.7235	11.0006	11.5693	12.1252	10.91
0.732422	11.5855	11.7927	11.4044	15.535	12.5101	12.1746	12.2737	11.3325	10.717	11.8565	12.3905	12.6551	11.5359	11.4282	11.1084	14.9785	12.6947	12.5258	12.6286	11.645	10.4127	11.9299	11.5537	12.6845	13.239	19.8255	12.0141	16.763	15.0958	14.152	13.5504	13.7677	12.5213	14.1762	12.861	15.3755	12.8711	22.4051	12.4144	14.417	15.1832	13.9652	12.9237	12.2016	11.6897	11.5606	11.7918	13.6432	11.6682
0.976562	12.1236	11.1014	11.2995	14.5028	12.1269	12.1065	11.7642	11.1899	10.3273	11.8841	12.2717	13.2215	12.17	10.7794	11.1557	14.1024	12.144	12.6248	12.22	11.5395	10.2441	12.113	11.581	13.2947	14.1236	19.0166	12.1069	16.0436	14.2878	14.3802	13.5274	14.0939	12.2225	14.8059	13.3839	16.777	13.7121	20.9868	12.3758	13.6339	14.3986	14.4766	12.695	12.1393	11.4043	11.887	12.0161	14.4699	12.2573
1.2207	12.3813	10.5085	10.986	13.7367	11.5802	12.2541	11.3932	11.0317	10.0138	11.9729	12.022	13.5134	12.6682	10.2297	11.0763	13.2014	11.7395	12.6305	11.9528	11.3629	10.1373	12.4928	11.5957	13.8243	14.6175	17.7331	12.0579	15.37	13.5096	14.4563	13.3259	14.2463	12.003	15.4348	13.5757	17.7333	14.2723	19.7717	12.1734	13.1109	13.8013	14.7767	12.4452	12.0241	11.3411	12.3705	12.203	15.0118	12.5816
1.46484	12.6006	10.0603	10.6806	13.1803	11.1843	12.3036	11.1845	10.6988	9.67079	11.9475	11.7226	13.8191	13.0633	9.75168	10.6547	12.6815	11.3488	12.6034	11.5836	11.0452	9.90454	12.582	11.4693	14.1574	14.7866	16.6457	11.8995	15.0673	12.9686	14.4168	12.9515	13.8847	11.9287	15.5953	13.4472	18.4112	14.5789	18.5583	11.7846	12.8642	13.2987	14.9447	12.4058	11.7387	11.2803	12.6451	12.2573	15.4404	12.9222
1.70898	12.9034	9.66316	10.4761	12.7636	10.9233	12.4059	10.8995	10.5001	9.55236	11.7589	11.4342	14.0695	13.264	9.3966	10.1781	12.3171	11.1401	12.5137	11.2339	10.7279	9.73529	12.2541	11.2197	14.3502	15.1362	15.6398	11.7465	14.7482	12.5013	14.2769	12.643	13.2834	11.9577	15.7058	13.1684	18.9557	14.8629	17.4254	11.5268	12.6486	12.9715	14.8836	12.3606	11.3433	11.3601	12.6856	12.1141	15.6568	13.4143
1.95312	13.1641	9.44797	10.3978	12.3998	10.6265	12.3066	10.6464	10.4205	9.45901	11.5688	11.1938	14.2001	13.5126	9.18456	9.9592	12.1085	10.9521	12.349	11.0853	10.5166	9.57698	11.9942	10.9573	14.4896	15.4462	15.0004	11.678	14.5421	12.1895	14.1335	12.4269	12.8456	12.021	15.6604	12.9116	18.9277	15.1368	16.6539	11.4176	12.3838	12.6834	14.6509	12.3684	11.2572	11.4331	12.544	12.1196	15.66	13.8745
2.19727	13.6449	9.26914	10.3349	12.2362	10.4947	11.9898	10.3651	10.3345	9.39297	11.3323	11.0856	14.1641	13.7347	8.98849	9.89273	11.9736	10.7474	11.999	10.825	10.2725	9.42972	11.7111	10.7713	14.6052	15.885	14.4972	11.6111	14.5018	11.8629	13.9957	12.2681	12.6936	12.0486	15.6301	12.8208	19.2027	15.1334	15.8901	11.3251	12.2575	12.5234	14.6143	12.243	11.093	11.5275	12.4129	12.0754	15.8079	14.3121
2.44141	14.0713	8.98751	10.3373	12.0783	10.2651	11.6304	10.1736	10.1219	9.27285	11.2039	10.8989	14.3227	14.0422	8.78952	9.80149	11.8315	10.6321	11.6775	10.471	10.006	9.28582	11.6138	10.6644	14.7674	16.2916	14.0713	11.7002	14.4638	11.5799	13.839	12.0397	12.6386	12.1658	15.767	12.7937	19.5225	15.2715	15.1571	11.3486	12.213	12.3173	14.5729	12.1033	11.0052	11.5361	12.3451	11.972	15.8346	14.5856
2.68555	14.4465	8.79706	10.3031	11.9984	10.1305	11.4001	9.96489	10.0189	9.2287	11.0838	10.7226	14.5153	14.5815	8.69001	9.71294	11.8652	10.5552	11.4879	10.2309	9.86154	9.20926	11.6064	10.3615	15.0401	16.783	13.7575	11.9639	14.5833	11.598	13.8648	11.9055	12.6405	12.3805	16.0946	12.8596	19.7981	15.6594	14.5252	11.3885	12.1943	12.2539	14.6333	11.938	10.8553	11.767	12.4871	12.078	15.7912	15.0159
2.92969	14.9099	8.67467	10.4299	12.0397	10.0923	11.2364	9.76111	9.98199	9.18557	10.9633	10.6581	14.789	15.0016	8.5938	9.73456	11.7512	10.4477	11.3199	10.0308	9.85398	9.2477	11.6266	10.2331	15.5866	17.7333	13.6993	12.3195	14.7746	11.5272	13.8121	11.92	12.7658	12.714	16.7367	12.7921	20.0186	15.9977	14.0284	11.4604	12.2468	12.3895	14.8364	11.8397	10.7914	11.9916	12.6505	12.1978	15.8921	15.3829
3.17383	15.7181	8.62112	10.5853	12.1354	10.0664	11.2456	9.6944	10.0148	9.29916	11.165	10.5643	15.1571	15.7031	8.57736	9.89464	11.8319	10.4618	11.1952	9.9448	9.82814	9.32528	11.754	10.2148	16.1303	18.8909	13.6878	12.5928	15.1402	11.4673	13.7773	11.9227	13.0693	13.0545	17.174	12.8194	20.4635	16.4623	13.5476	11.7068	12.2753	12.5767	15.0281	11.9133	10.8119	12.1686	12.8501	12.2862	16.3098	16.0673
3.41797	16.656	8.70851	10.8543	12.3153	10.2176	11.227	9.66915	10.1156	9.44686	11.4316	10.6091	15.8225	16.4038	8.57813	10.159	12.0157	10.6598	11.1174	9.96142	9.95048	9.49073	12.1738	10.2467	16.7433	20.0409	13.5752	12.9846	15.5955	11.5728	13.78	11.9709	13.3769	13.362	17.6127	12.9954	20.8883	17.3975	13.3321	12.1081	12.4149	12.8956	15.1739	12.1391	10.9205	12.5132	13.2965	12.3032	16.748	16.7742
3.66211	17.7746	8.93567	11.4111	12.6414	10.5735	11.3682	9.74717	10.3263	9.69564	11.7593	10.8108	16.6474	17.2201	8.8513	10.5801	12.2537	10.8781	11.0641	9.98103	10.1644	9.78635	12.5554	10.5557	17.2294	21.1767	13.6465	13.627	16.1146	11.737	13.8634	12.1713	13.7664	13.9338	18.0821	13.1908	21.2209	18.4454	13.1442	12.7153	12.8218	13.3627	15.517	12.3106	11.125	13.0479	13.9035	12.3169	17.1394	17.4266
3.90625	18.913	9.14274	12.152	12.9605	10.9487	11.525	9.89925	10.7409	10.1378	12.2591	11.416	17.4224	18.0458	9.19772	11.1587	12.6679	11.3321	11.2	10.1806	10.5862	10.1449	12.9026	10.9689	17.8153	22.2691	13.9837	14.2857	16.5722	11.9472	14.0871	12.3301	14.0916	14.3763	18.433	13.2867	21.2462	19.4915	13.0734	13.2808	13.3149	13.5936	15.8338	12.5179	11.3996	13.6112	14.3023	12.4659	17.448	18.1297
4.15039	19.9588	9.58246	12.844	13.4648	11.4428	11.8294	10.1624	11.0592	10.5545	12.8781	12.0884	17.9721	19.1941	9.62567	11.8263	12.9958	11.8643	11.4567	10.4537	10.9845	10.6858	13.5157	11.4405	18.1791	23.0905	14.3082	14.8582	16.8146	12.1692	14.3181	12.4971	14.2396	14.8319	18.5615	13.3903	21.2419	20.4557	13.0322	14.0561	13.8299	13.8754	16.1714	12.8511	11.7001	14.2349	14.7209	12.6239	17.6687	18.8737
4.39453	20.7416	9.93164	13.6495	14.0609	11.9451	12.192	10.5475	11.2893	10.8517	13.3079	12.6227	18.4013	20.0114	10.2012	12.4141	13.1876	12.254	11.8094	10.7677	11.2426	11.2747	13.8773	11.6547	18.1742	23.2384	14.3344	15.2388	16.8869	12.2533	14.6097	12.8012	14.2597	15.0777	18.4454	13.2648	20.8852	21.383	13.0598	14.6933	14.1545	14.0324	16.4765	13.1056	11.8716	14.5162	14.9692	12.6302	17.5821	19.5928
4.63867	21.3885	10.2309	14.4115	14.544	12.2516	12.8625	10.9637	11.6325	11.3071	13.5861	12.884	18.5024	20.3455	10.7532	12.7922	13.2343	12.5219	12.4517	11.3113	11.5443	11.7627	13.9854	11.5609	18.0231	23.2613	14.4436	15.179	16.7288	12.5395	14.9795	13.2545	13.9813	15.1016	18.2152	13.0753	20.4484	21.8073	13.3963	14.8721	14.1433	14.089	16.6794	13.515	11.9963	14.5519	15.2015	12.3739	17.3467	19.8941
4.88281	21.3911	10.5966	14.7084	14.7042	12.699	13.734	11.6455	11.877	11.5604	14.0287	12.7875	18.3364	20.2641	11.3267	12.996	13.3849	12.7661	13.2028	11.8838	11.802	12.0924	14.0804	11.454	17.9214	22.7992	14.8478	14.7541	16.4804	12.6886	15.3823	13.7728	13.7989	14.9154	18.0005	13.006	19.721	21.9193	13.5585	14.6009	14.0632	14.2665	16.9424	13.9754	12.2097	14.4363	15.2486	12.2233	17.2866	20.0553
5.12695	20.5436	10.988	14.5136	14.6899	13.1008	14.7567	12.6487	12.0492	11.6523	14.2042	12.8217	18.1693	19.7619	11.7389	12.8829	13.3779	13.0627	14.0128	12.6425	12.0292	12.102	14.349	11.5183	17.706	22.0618	15.4042	14.3951	16.3297	12.9522	15.8992	14.4852	13.7249	14.4993	17.8761	12.896	19.4944	21.8096	13.6396	14.2079	14.0439	14.6045	17.4309	14.7021	12.2892	14.2261	15.2538	12.2476	17.214	19.9122
5.37109	19.4607	11.2815	14.0792	14.5276	13.3109	15.701	13.6757	12.2734	11.7757	14.3393	12.7763	18.0179	19.1664	12.0385	12.4261	13.2784	13.2767	14.9965	13.5045	12.198	12.0842	14.4807	11.711	17.768	21.182	15.7656	14.0157	16.2345	13.2458	16.2045	15.3419	13.6556	14.1662	17.8163	12.5808	19.3119	21.0284	13.6282	13.6688	13.9427	14.7142	17.8433	15.7251	12.3625	13.9652	15.36	12.131	17.3617	19.1222
5.61523	18.0803	11.3524	13.4464	14.2801	13.4892	16.3196	14.5656	12.286	11.739	14.4879	12.5517	17.7667	18.1919	12.0943	11.942	13.3134	13.4672	15.846	14.3447	12.4138	12.0666	14.811	11.6716	17.7949	20.5111	16.2082	13.7412	16.4562	13.4602	16.4929	16.2205	13.4678	14.0188	17.7034	12.3521	19.2166	19.9537	13.8467	13.2429	13.9238	14.5943	17.8719	16.7245	12.4273	13.806	15.4188	12.082	17.5632	17.8457
5.85938	16.989	11.395	12.9185	13.9916	13.302	16.7546	15.1989	12.4546	11.8396	14.6373	12.3069	17.7732	17.0373	11.9252	11.3966	13.2216	13.5789	16.289	14.7081	12.5597	12.0135	15.0039	11.8129	17.8986	19.6488	16.2796	13.5278	16.9082	13.7049	16.7962	16.9583	13.4702	14.1479	17.6697	12.2935	19.0472	18.7905	14.0268	12.9352	13.8786	14.4585	17.9172	17.3403	12.7227	13.8597	15.5879	12.1881	17.6739	16.7811
6.10352	16.0706	11.4569	12.4872	13.9978	13.0904	17.0115	15.583	12.5044	11.9516	14.7877	12.1516	17.874	16.0332	11.8073	11.0415	13.2986	13.4184	16.6209	14.8849	12.6644	12.0765	15.2603	11.9519	17.8775	19.0783	16.1067	13.5944	17.1821	13.7639	17.0266	17.325	13.5666	14.2461	17.5605	12.1863	19.024	17.624	14.1604	12.7203	13.8917	14.2153	17.8844	17.3539	12.9799	13.9156	15.7892	12.1695	17.9019	15.8367
6.34766	15.3562	11.6105	11.9802	13.8877	12.8566	17.4035	15.6184	12.7254	12.1716	15.1289	12.1111	17.7911	15.1856	11.7044	10.7329	13.155	13.2838	16.9283	14.8395	12.7163	12.1699	15.4965	11.9498	17.8575	18.4648	15.6715	13.4527	17.7386	13.6223	17.3546	17.2179	13.5143	14.4525	17.3701	12.3217	18.9721	16.8942	14.0712	12.4821	13.8213	14.04	17.7326	17.1429	13.1202	13.9734	16.0228	12.1887	17.9925	15.2731
6.5918	14.6995	11.7535	11.6034	13.7165	12.5697	17.7815	15.3123	13.0059	12.4352	15.4544	12.1969	17.7162	14.3301	11.5382	10.5733	13.1931	13.1281	17.2483	14.7517	12.7602	12.2757	15.6439	12.1608	17.8102	17.6897	15.2966	13.2316	18.3647	13.3238	17.6305	16.614	13.494	14.5193	17.0115	12.4337	18.8918	16.1294	14.0178	12.2889	13.6849	13.7265	17.5842	16.7352	13.323	14.1637	16.2906	12.3052	18.0143	14.7155
6.83594	14.2435	11.821	11.3629	13.8793	12.4971	17.9633	14.9817	13.1756	12.764	15.6856	12.3127	17.6463	13.7313	11.36	10.2972	13.1785	12.8983	17.3593	14.5195	12.708	12.5162	15.8431	12.1848	17.5763	16.8426	15.0629	12.9017	18.7933	12.9643	17.8551	15.913	13.4946	14.503	16.7034	12.2149	18.7399	15.5166	13.8286	12.1857	13.7497	13.319	17.4898	16.1496	13.3367	14.3948	16.3233	12.3232	18.0102	14.2366
7.08008	13.9385	11.7348	11.1408	13.8891	12.3474	18.0525	14.7288	13.1724	13.0492	15.8032	12.2312	17.6432	13.2522	11.1566	10.0285	13.093	12.6251	17.3758	14.2461	12.6401	12.7501	15.7227	12.0631	17.0384	16.0762	14.4413	12.5131	18.7357	12.527	17.8085	15.4018	13.3392	14.478	16.2668	12.1289	18.4012	14.9572	13.6973	11.8668	13.6494	12.9257	17.1452	15.7618	13.2468	14.4598	16.1717	12.211	17.7487	13.9625
7.32422	13.5471	11.5756	10.879	13.8336	12.2394	17.8598	14.4279	13.1941	13.1163	15.6425	12.0808	17.3319	12.7874	10.8953	9.84776	13.0212	12.2154	17.3762	13.8849	12.4738	12.8322	15.5186	11.9787	16.6511	15.4525	13.7862	12.189	18.3873	12.2664	17.7002	14.8104	13.1042	14.3077	15.8146	11.9922	17.7131	14.4151	13.5352	11.5395	13.4401	12.3797	16.7834	15.3283	13.2603	14.3747	16.0621	11.9924	17.3337	13.5263
7.56836	13.1503	11.3726	10.6623	13.6797	11.9913	17.6593	14.1823	13.1544	13.2452	15.4415	11.9324	16.7745	12.311	10.5551	9.64765	12.7341	11.7637	17.1943	13.6969	12.1975	12.9292	15.2566	11.7903	16.1111	14.6409	12.9493	11.7523	17.6293	11.8124	17.5386	14.1752	12.7503	14.1036	15.2518	11.7222	17.0847	13.8888	13.276	11.2271	13.2195	11.8265	16.2798	14.8797	13.1355	14.1707	15.5641	11.7653	16.7144	13.2218
7.8125	12.6853	11.2062	10.4391	13.4105	11.6724	17.3777	13.9599	12.7338	13.3778	15.0281	11.5933	16.3852	11.852	10.2151	9.36051	12.3775	11.3507	16.7778	13.4134	11.8391	12.7581	14.7758	11.4795	15.5349	13.8803	12.5184	11.3185	16.7134	11.274	17.0865	13.7566	12.4005	13.9283	14.5856	11.3618	16.4096	13.4756	12.9134	10.8855	12.8952	11.3934	15.6546	14.2859	12.8897	13.7645	14.8651	11.5693	16.2087	12.7837
8.05664	12.0638	11.0471	10.218	13.0392	11.5558	16.9365	13.543	12.245	13.1848	14.437	11.1921	15.6901	11.4089	9.86696	9.06424	12.1898	10.9142	16.193	12.9495	11.506	12.4964	14.1066	11.0708	14.8924	13.1735	12.0055	10.8453	15.8062	10.7902	16.5312	13.2149	11.9445	13.4634	13.9098	10.8151	15.6117	13.0651	12.4093	10.4961	12.4956	10.883	14.8877	13.7832	12.4277	13.3973	14.258	11.0641	15.452	12.2413
8.30078	11.6585	10.6924	9.90874	12.5989	11.1469	16.2561	12.9207	11.7591	12.9143	13.8884	10.7404	14.835	10.9464	9.41634	8.75642	11.8073	10.4651	15.5657	12.5233	11.0589	12.2046	13.4757	10.6708	14.122	12.4893	11.4279	10.3119	14.7864	10.2759	15.8552	12.6151	11.4444	12.9114	13.2767	10.3633	14.8632	12.5528	11.9513	10.0174	11.9903	10.3824	14.2554	13.1427	12.0125	12.9481	13.6703	10.4827	14.5227	11.7149
8.54492	11.2962	10.172	9.44263	12.098	10.7218	15.3306	12.1726	11.0843	12.5135	13.0994	10.237	14.0788	10.5039	8.87819	8.49966	11.2372	10.0565	14.8247	11.9982	10.5498	11.7042	12.719	10.1254	13.2454	11.8488	10.9618	9.80555	13.8509	9.77611	15.178	11.9055	10.8728	12.2968	12.5594	9.88786	13.9152	12.1432	11.4553	9.53992	11.502	9.85737	13.4576	12.3814	11.4575	12.3956	12.9183	9.98441	13.7419	11.1978
8.78906	10.7565	9.64386	9.01993	11.584	9.97841	14.3898	11.4034	10.5026	11.9458	12.4898	9.77524	13.3557	10.1437	8.52378	8.17239	10.8652	9.65068	14.1192	11.3405	9.95256	11.1993	12.073	9.57745	12.616	11.3752	10.4129	9.28476	13.0955	9.30775	14.2885	11.2746	10.2731	11.6389	12.0023	9.40242	13.2091	11.4766	11.0231	9.0852	10.9841	9.36122	12.8215	11.6403	10.8989	11.7688	12.1242	9.61289	13.0356	10.7048
9.0332	10.2895	9.0577	8.5843	11.1084	9.29459	13.4538	10.6783	9.76365	11.3357	11.8064	9.24183	12.4869	9.65443	8.18404	7.76515	10.4289	9.12955	13.3569	10.6637	9.41668	10.7297	11.3798	9.12478	11.8421	10.9295	9.95789	8.86228	12.4542	8.95575	13.5203	10.641	9.74825	11.0383	11.5609	9.06889	12.5355	10.8882	10.6899	8.68832	10.5396	9.01032	12.0128	11.0318	10.3507	11.1302	11.4059	9.17351	12.1883	10.1729
9.27734	9.84702	8.58866	8.24772	10.7072	8.91305	12.5039	10.0194	9.09704	10.5909	10.9194	8.83453	11.686	9.19313	7.88689	7.42855	10.0442	8.74393	12.3993	9.93756	8.87622	10.1147	10.6071	8.68162	11.1074	10.4628	9.62003	8.44705	11.9109	8.57749	12.7867	10.0212	9.37346	10.6106	11.1495	8.69678	11.8173	10.4766	10.1569	8.3538	10.078	8.65852	11.3989	10.3547	9.83471	10.5582	10.9195	8.68264	11.5238	9.64363
9.52148	9.34612	8.17777	7.78967	10.2515	8.54165	11.8146	9.28999	8.54489	9.86828	10.2209	8.48207	10.9565	8.83842	7.63158	7.14595	9.60018	8.40506	11.6325	9.42615	8.45056	9.50553	9.97443	8.24102	10.494	10.0219	9.2237	8.07039	11.5064	8.15219	12.0869	9.49757	8.90857	10.0788	10.7325	8.38135	11.3304	9.99941	9.67329	7.92092	9.66552	8.42145	10.9731	9.70602	9.31949	10.0929	10.3661	8.39943	10.8686	9.15084
9.76562	8.91048	7.77189	7.39057	9.80897	8.18703	11.1004	8.7296	8.06445	9.26904	9.6414	8.12402	10.3199	8.51407	7.39378	6.75728	9.19738	8.18745	10.9857	8.8443	8.01197	8.92789	9.52409	7.84045	10.0214	9.61363	9.01327	7.77037	11.0045	7.89888	11.5476	9.02412	8.50387	9.68745	10.3968	8.05551	10.8932	9.50602	9.35342	7.58509	9.25535	8.21106	10.6126	9.29869	8.91353	9.65588	9.72001	8.16045	10.2519	8.67339
10.0098	8.46772	7.43459	7.04514	9.40362	7.89823	10.4223	8.29029	7.64105	8.71832	9.0228	7.82422	9.76515	8.15173	7.13652	6.4703	8.91316	7.91756	10.3798	8.42113	7.53957	8.41279	9.03861	7.57447	9.52397	9.30527	8.77552	7.51987	10.632	7.68732	10.9343	8.61548	8.10962	9.24407	10.1023	7.76224	10.3907	9.02125	8.92309	7.26025	8.8756	8.10656	10.1854	8.93472	8.54551	9.20526	9.26743	7.85084	9.83932	8.26973
10.2539	8.06598	7.10721	6.77909	8.99158	7.67347	9.84272	7.93083	7.23519	8.24111	8.56068	7.46229	9.24286	7.70833	6.88377	6.25335	8.61984	7.66936	9.90851	8.00935	7.22509	8.05077	8.59145	7.31074	9.04053	8.96816	8.49742	7.24382	10.3002	7.3925	10.4334	8.29207	7.8548	8.8167	9.87605	7.54946	9.98486	8.62032	8.57503	6.95576	8.59529	8.02195	9.87626	8.57127	8.16187	8.77982	8.91891	7.60515	9.37462	7.88734
10.498	7.70395	6.78791	6.48878	8.61696	7.43221	9.44781	7.61777	6.92754	7.84369	8.22948	7.21439	8.87072	7.3781	6.70469	6.02152	8.24678	7.39282	9.44086	7.67763	6.98393	7.65812	8.23593	7.0506	8.62412	8.7212	8.35084	7.01232	10.0485	7.17647	9.92292	7.98278	7.61072	8.45433	9.74202	7.36811	9.69304	8.2505	8.29269	6.72852	8.29508	7.83584	9.65041	8.31995	7.86489	8.51778	8.50964	7.37878	8.97938	7.54636
10.7422	7.32977	6.58368	6.19632	8.25165	7.21308	9.04518	7.3529	6.70593	7.53281	7.93706	7.01042	8.53203	7.1189	6.50961	5.72254	7.86911	7.17491	9.03196	7.38419	6.73356	7.32927	7.9602	6.84405	8.29676	8.55654	8.20119	6.7824	9.77586	6.96365	9.52037	7.75031	7.4533	8.17328	9.48208	7.1614	9.39832	7.8378	7.97519	6.58745	8.00384	7.6982	9.3941	8.06107	7.56229	8.20759	8.17966	7.13185	8.64476	7.21927
10.9863	7.02733	6.36883	5.87997	7.89763	7.05532	8.68439	7.14305	6.50579	7.14014	7.68067	6.77111	8.20927	6.89135	6.33465	5.51634	7.524	6.96835	8.70774	7.13341	6.55576	6.99175	7.7222	6.64748	7.98735	8.31638	8.00479	6.60469	9.54592	6.83191	9.24666	7.61463	7.32604	7.9416	9.2204	6.96853	9.12587	7.503	7.79632	6.42406	7.69968	7.58132	9.1529	7.86999	7.36609	7.93859	7.98034	6.94414	8.31116	6.93384
11.2305	6.76655	6.1369	5.63389	7.54081	6.91236	8.35784	6.93916	6.27875	6.81886	7.3714	6.57048	7.86159	6.67921	6.13731	5.34917	7.26428	6.70544	8.38707	6.96617	6.41838	6.64788	7.48547	6.45566	7.76252	8.1952	7.80373	6.44456	9.45789	6.62162	8.90827	7.46249	7.26084	7.7213	9.09028	6.75899	8.94477	7.19374	7.4851	6.19913	7.44695	7.44931	8.95532	7.71503	7.25772	7.71896	7.7214	6.75055	8.03023	6.62927
11.4746	6.51186	5.93393	5.42181	7.26687	6.67951	8.13544	6.74693	6.09505	6.4768	7.04985	6.31983	7.5608	6.47996	5.86047	5.23382	7.04346	6.47071	8.14264	6.82759	6.34589	6.41052	7.2335	6.19184	7.51599	8.0705	7.5804	6.22177	9.29444	6.47153	8.64911	7.35354	7.16664	7.50957	8.99046	6.60321	8.71897	6.93958	7.27012	5.99485	7.17627	7.2961	8.71019	7.57881	7.06494	7.48863	7.46958	6.58553	7.78808	6.3685
11.7188	6.31666	5.73999	5.2405	7.04065	6.50039	7.83833	6.53829	5.96649	6.18605	6.81321	6.11674	7.28148	6.27822	5.56537	5.04788	6.79678	6.32883	7.82497	6.6849	6.2136	6.19595	6.94606	6.03866	7.24907	7.95745	7.39501	6.09828	9.17497	6.31023	8.39735	7.2774	7.11635	7.37052	8.90705	6.42959	8.47168	6.73189	7.11901	5.82876	7.01824	7.18287	8.58174	7.47206	6.95795	7.3234	7.19911	6.39948	7.56959	6.17118
11.9629	6.22059	5.48692	5.06879	6.76469	6.25517	7.52775	6.41214	5.97737	5.9335	6.57816	5.92608	6.98922	6.0239	5.37673	4.79465	6.57726	6.01569	7.53501	6.4781	6.09885	5.96403	6.63072	5.86772	6.98345	7.83741	7.14013	5.93834	9.02231	6.09877	8.1959	7.20479	7.03231	7.19625	8.69607	6.29582	8.22977	6.53951	6.84915	5.7013	6.84105	7.00166	8.27604	7.30405	6.87962	7.12846	7.00077	6.20507	7.37324	6.01639
12.207	6.04144	5.24802	4.87275	6.47532	5.91888	7.24685	6.22328	5.83568	5.67781	6.29608	5.71352	6.73571	5.78888	5.1206	4.66107	6.42177	5.78784	7.27269	6.25684	5.86608	5.72675	6.42796	5.65191	6.71042	7.73029	7.02991	5.85381	8.97958	5.93395	8.02671	7.08719	6.85224	7.00479	8.51437	6.16574	8.08699	6.38479	6.60289	5.52594	6.68233	6.76872	8.10661	7.2099	6.74775	6.90336	6.77466	6.10223	7.07129	5.8718
12.4512	5.80907	5.04776	4.67929	6.23219	5.62597	6.99413	5.95816	5.56283	5.5038	6.08574	5.50325	6.57088	5.63176	4.91255	4.48792	6.16572	5.60756	6.9937	6.05746	5.60403	5.50078	6.2847	5.47551	6.56705	7.62826	6.91423	5.76539	8.88573	5.77007	7.86494	6.87885	6.62939	6.87278	8.34182	5.97523	7.95039	6.18783	6.42193	5.36894	6.46657	6.61153	7.94502	7.02979	6.57121	6.72466	6.57967	6.06129	6.90383	5.60999
12.6953	5.61434	4.86064	4.47213	6.00745	5.4614	6.70745	5.72532	5.30071	5.31575	5.86567	5.33292	6.34781	5.45493	4.80914	4.33156	5.92665	5.47084	6.76011	5.86421	5.34252	5.3585	6.07883	5.34276	6.37017	7.4356	6.75072	5.63974	8.85719	5.54103	7.69787	6.68794	6.44509	6.77809	8.26152	5.9031	7.87179	5.98627	6.22681	5.28826	6.2913	6.49624	7.80669	6.8699	6.30006	6.59674	6.35839	5.93436	6.73873	5.39348
12.9395	5.42716	4.74248	4.33872	5.7868	5.31758	6.50075	5.49791	5.10196	5.18116	5.73677	5.20173	6.22264	5.2314	4.68795	4.23388	5.72832	5.29285	6.54967	5.64125	5.15252	5.21079	5.91167	5.18144	6.1968	7.25697	6.72121	5.55688	8.90265	5.4501	7.53896	6.60275	6.37259	6.70636	8.12319	5.78434	7.72007	5.75797	6.06471	5.20042	6.10999	6.38933	7.70543	6.71436	6.1125	6.55068	6.22358	5.81214	6.56445	5.17808
13.1836	5.25107	4.67467	4.25276	5.62375	5.162	6.30873	5.33428	4.91454	5.05793	5.61812	5.12273	6.02494	5.11546	4.55438	4.16756	5.57562	5.11748	6.32961	5.51782	5.11757	5.1126	5.79711	5.06391	6.0874	7.14389	6.63475	5.54402	8.99602	5.32756	7.4264	6.47526	6.27555	6.58331	8.02845	5.70945	7.64228	5.55081	5.93703	5.16546	5.97211	6.27827	7.58237	6.59772	6.01654	6.46259	6.13753	5.70776	6.4089	5.00751
13.4277	5.139	4.54488	4.17217	5.52595	5.04347	6.10626	5.21776	4.83762	4.93852	5.45851	4.98555	5.87527	5.03341	4.47989	4.09728	5.45828	4.98002	6.13	5.397	5.03303	4.99198	5.68574	4.94764	5.98223	6.98773	6.56425	5.53486	8.95962	5.19632	7.33732	6.32307	6.22056	6.48437	7.98505	5.66511	7.57378	5.39296	5.78108	5.15128	5.85743	6.14358	7.47432	6.50436	5.96141	6.413	5.96158	5.63376	6.31523	4.885
13.6719	5.08332	4.45381	4.1124	5.43321	4.90912	5.91881	5.12646	4.76741	4.81081	5.33932	4.84431	5.74543	4.93717	4.44296	4.01869	5.37619	4.84986	5.98061	5.23589	4.94563	4.91041	5.5604	4.7971	5.89042	6.93783	6.51878	5.45177	8.98479	5.1321	7.19157	6.20201	6.15386	6.45014	7.87911	5.58456	7.55968	5.27797	5.67351	5.03923	5.74256	6.00316	7.41108	6.39921	5.94176	6.36052	5.83133	5.54397	6.21112	4.77404
13.916	4.98124	4.33117	4.00314	5.26565	4.78632	5.82184	4.99377	4.71284	4.70527	5.2494	4.71136	5.63275	4.8223	4.35841	3.93124	5.29268	4.7756	5.81322	5.08485	4.86747	4.81545	5.51531	4.73485	5.77011	6.87214	6.43391	5.44038	8.96495	5.01136	7.07936	6.12065	6.09334	6.47225	7.82334	5.4967	7.50985	5.15762	5.54034	5.00154	5.69469	5.89838	7.27565	6.31907	5.85337	6.28874	5.72777	5.46568	6.05917	4.71831
14.1602	4.86949	4.27373	3.93295	5.13576	4.65943	5.69338	4.89276	4.67331	4.65689	5.158	4.63362	5.52778	4.76815	4.27678	3.88734	5.19493	4.67563	5.67094	4.94836	4.8108	4.69346	5.43072	4.63775	5.68685	6.75363	6.44762	5.4242	8.84434	4.93769	6.95714	6.07606	6.02971	6.46092	7.71097	5.45427	7.39524	5.10151	5.48528	4.97397	5.62057	5.85373	7.22498	6.23279	5.79937	6.27313	5.63667	5.39139	5.93793	4.5933
14.4043	4.83477	4.20344	3.89016	5.07277	4.58666	5.51773	4.7547	4.5989	4.59125	5.05107	4.54662	5.40607	4.69046	4.22047	3.84096	5.11196	4.5819	5.55107	4.84301	4.73824	4.64275	5.29789	4.53159	5.63564	6.6676	6.36442	5.33169	8.80919	4.83748	6.87912	5.94568	5.98034	6.44059	7.62395	5.36626	7.30655	5.01232	5.4173	4.89551	5.52585	5.77762	7.18537	6.17254	5.67683	6.2215	5.57359	5.32734	5.86415	4.52797
14.6484	4.78899	4.2264	3.81838	4.99836	4.55339	5.47593	4.66671	4.52913	4.54131	4.96039	4.45763	5.33254	4.64502	4.18488	3.78411	5.06077	4.51474	5.4617	4.75817	4.67033	4.57575	5.20575	4.45761	5.49432	6.55094	6.28949	5.24978	8.73484	4.74913	6.78821	5.88054	5.9123	6.34908	7.57999	5.37081	7.21435	4.93709	5.32782	4.79081	5.47123	5.70616	7.16416	6.14023	5.65582	6.1488	5.45058	5.30442	5.77094	4.43975
14.8926	4.72406	4.31122	3.78464	4.93551	4.58088	5.37107	4.62876	4.46822	4.48256	4.89326	4.41451	5.24739	4.56506	4.14882	3.71467	4.98492	4.45958	5.34066	4.6945	4.62002	4.56502	5.15348	4.42814	5.40114	6.46546	6.17946	5.22776	8.64177	4.74001	6.75065	5.80958	5.79605	6.28698	7.48762	5.32356	7.08201	4.89009	5.30433	4.72861	5.41314	5.60601	7.1095	6.01499	5.59584	6.18576	5.40185	5.26249	5.70246	4.38494
15.1367	4.68752	4.24338	3.75594	4.8823	4.5344	5.32847	4.55602	4.4074	4.42633	4.81741	4.35653	5.19114	4.48304	4.08158	3.68624	4.91227	4.38863	5.24379	4.60632	4.55387	4.51035	5.10002	4.31313	5.37919	6.37225	6.04339	5.11509	8.53098	4.6297	6.70026	5.73277	5.77068	6.2739	7.40841	5.27297	6.94109	4.8299	5.25232	4.67532	5.34946	5.56649	7.06073	5.98356	5.51721	6.15193	5.32322	5.19361	5.67924	4.34741
15.3809	4.63777	4.19789	3.71935	4.82714	4.4295	5.24301	4.47375	4.35278	4.37318	4.77077	4.28894	5.10884	4.46756	4.02291	3.61056	4.8216	4.33625	5.21386	4.56676	4.48572	4.46806	5.05683	4.2782	5.32689	6.24721	5.95896	4.98116	8.35204	4.56383	6.56831	5.68353	5.69874	6.20661	7.30283	5.2471	6.8347	4.78033	5.15689	4.57522	5.26703	5.49367	6.94827	5.90254	5.4965	6.03249	5.24059	5.14914	5.62398	4.26659
15.625	4.52557	4.19799	3.66515	4.76677	4.38248	5.1601	4.41086	4.35886	4.3302	4.70295	4.233	5.06348	4.40428	4.05578	3.56511	4.79554	4.27918	5.1307	4.51165	4.47743	4.40516	4.98213	4.28238	5.27188	6.15359	5.87195	4.87728	8.1734	4.54743	6.48604	5.5833	5.60681	6.11826	7.17173	5.14404	6.67988	4.70218	5.0443	4.50569	5.22808	5.40475	6.9194	5.79073	5.44629	5.93023	5.20374	5.07593	5.50318	4.20142
15.8691	4.47628	4.1745	3.59157	4.71874	4.37254	5.12255	4.40278	4.33105	4.28203	4.63245	4.18386	4.97044	4.36997	4.01776	3.5441	4.75668	4.2218	5.08714	4.43378	4.43776	4.3673	4.94345	4.25028	5.18591	6.05125	5.76342	4.76869	8.05742	4.49757	6.40729	5.54069	5.52364	6.01474	7.02864	5.0469	6.61404	4.65874	4.98352	4.43574	5.16921	5.30606	6.82184	5.74722	5.42132	5.8487	5.16487	4.9763	5.44935	4.14323
16.1133	4.39729	4.1256	3.5277	4.65196	4.29618	5.06625	4.35562	4.26471	4.24681	4.59529	4.13389	4.89073	4.33248	3.96419	3.48381	4.68642	4.17883	5.03864	4.41858	4.39443	4.32543	4.8773	4.20915	5.14918	5.96002	5.69633	4.70306	7.79154	4.41071	6.30711	5.45939	5.496	5.93159	6.93501	4.95465	6.51993	4.6228	4.9355	4.36338	5.13143	5.22292	6.68371	5.66105	5.36055	5.7798	5.11487	4.94363	5.41542	4.11424
16.3574	4.31431	4.06177	3.4723	4.61793	4.19592	5.02538	4.30505	4.22072	4.19288	4.53558	4.08479	4.8319	4.24175	3.93062	3.44586	4.58988	4.16211	4.99018	4.3885	4.33147	4.30171	4.82457	4.16779	5.07763	5.85382	5.65744	4.58483	7.59057	4.38003	6.19968	5.34826	5.41177	5.83776	6.83022	4.89026	6.4338	4.55023	4.95699	4.26738	5.09055	5.15089	6.54939	5.5583	5.29049	5.71819	5.04566	4.90205	5.38253	4.06469
16.6016	4.25002	3.97831	3.45492	4.57631	4.13781	4.9688	4.25768	4.1461	4.14795	4.52756	4.08192	4.7915	4.177	3.93225	3.40266	4.5421	4.14435	4.95718	4.36843	4.26407	4.27675	4.79677	4.14051	5.03392	5.80636	5.69759	4.52499	7.45903	4.35504	6.08943	5.22848	5.36551	5.7542	6.67761	4.85291	6.34311	4.49137	4.87842	4.20784	5.03651	5.11111	6.42999	5.4496	5.23918	5.61037	4.9922	4.85192	5.31159	3.99842
16.8457	4.19461	3.89544	3.4291	4.52213	4.10341	4.90351	4.22434	4.10367	4.10551	4.47088	4.02699	4.73546	4.12346	3.88293	3.35738	4.51255	4.10721	4.90455	4.31149	4.25598	4.21134	4.7509	4.12711	4.9878	5.71317	5.65404	4.45014	7.26646	4.30994	6.05749	5.15046	5.29649	5.64307	6.6353	4.82495	6.31901	4.43196	4.81479	4.17499	4.96555	5.03073	6.35191	5.38734	5.15095	5.52372	4.9433	4.81083	5.27105	3.94338
17.0898	4.12905	3.89813	3.38462	4.45707	4.12836	4.83884	4.17635	4.0956	4.10415	4.44528	3.99499	4.74142	4.08942	3.86983	3.33202	4.47896	4.08553	4.84138	4.27882	4.25246	4.1564	4.67418	4.07235	4.93039	5.62979	5.58041	4.37637	7.06335	4.29902	5.98121	5.08963	5.23387	5.5436	6.53744	4.80926	6.21689	4.34738	4.75265	4.10316	4.89475	5.02806	6.27708	5.32341	5.08369	5.46912	4.9153	4.73737	5.20715	3.8346
17.334	4.08499	3.88842	3.35427	4.41516	4.01788	4.79805	4.13168	4.06874	4.05408	4.3932	3.95013	4.72448	4.04913	3.83954	3.314	4.43072	4.06071	4.82142	4.26073	4.2133	4.1793	4.633	4.02952	4.89033	5.57805	5.51811	4.31501	6.85393	4.28489	5.89971	5.03983	5.16555	5.50504	6.44789	4.75575	6.18452	4.31771	4.75465	4.05676	4.87084	5.00948	6.21816	5.25612	5.07571	5.36384	4.85354	4.7015	5.20643	3.78578
17.5781	4.04511	3.78675	3.29264	4.34391	3.89744	4.71406	4.11364	4.02712	4.01106	4.378	3.90902	4.61378	3.99302	3.83964	3.28295	4.36343	3.98859	4.77181	4.22798	4.17789	4.14146	4.59621	4.02656	4.84364	5.48144	5.51631	4.24833	6.73685	4.29736	5.88488	4.99801	5.10134	5.35252	6.38044	4.70512	6.12652	4.27688	4.76865	4.00488	4.79868	4.9812	6.15667	5.16761	5.09049	5.28282	4.80537	4.69313	5.18878	3.74445
17.8223	3.9602	3.77382	3.22944	4.30442	3.82132	4.6921	4.09303	4.00455	3.96442	4.30523	3.8744	4.56361	3.99783	3.86018	3.23061	4.33259	3.99661	4.72152	4.19285	4.15537	4.07583	4.55414	3.99004	4.79271	5.40417	5.45864	4.23819	6.65175	4.25037	5.8034	4.95322	5.09135	5.27591	6.30055	4.67052	6.01541	4.19853	4.73539	3.93655	4.75339	4.90726	6.05552	5.08656	5.01126	5.21355	4.81326	4.66071	5.15001	3.73897
18.0664	3.91761	3.79793	3.19608	4.2581	3.82578	4.66134	4.06072	3.97416	3.94213	4.25219	3.86417	4.54779	3.97235	3.88193	3.22419	4.33857	4.00862	4.6903	4.16085	4.13015	4.03063	4.55209	3.93916	4.77452	5.36062	5.46654	4.20626	6.56667	4.23343	5.76707	4.88536	5.09247	5.22449	6.25907	4.60066	5.99616	4.14619	4.73157	3.91332	4.71459	4.90236	5.99675	5.06213	4.91412	5.12836	4.79863	4.59401	5.13514	3.71386
18.3105	3.87683	3.87598	3.18411	4.24459	3.84293	4.61501	4.00216	3.9053	3.92231	4.24486	3.8392	4.5609	3.9317	3.84445	3.1954	4.31274	3.98631	4.66521	4.11748	4.10532	4.03239	4.55038	3.88916	4.74444	5.28062	5.4183	4.20547	6.43556	4.23802	5.71524	4.87319	5.03682	5.15878	6.20996	4.59328	5.95016	4.12019	4.66004	3.90366	4.70146	4.88973	5.96966	5.0695	4.9136	5.10561	4.70047	4.53043	5.08294	3.6688
18.5547	3.83481	3.94013	3.18043	4.196	3.86012	4.57277	3.96773	3.88873	3.90498	4.21993	3.79381	4.48217	3.88065	3.85034	3.16941	4.30076	3.94934	4.6081	4.07659	4.09182	4.00065	4.51383	3.89733	4.70788	5.22806	5.36935	4.13059	6.4444	4.19186	5.71976	4.85853	4.96986	5.08009	6.12281	4.5585	5.9435	4.08099	4.62543	3.85059	4.67713	4.84587	5.94	5.03446	4.87496	5.0402	4.6675	4.5363	5.05714	3.63519
18.7988	3.78834	4.02573	3.18553	4.15057	3.96739	4.53995	3.94468	3.85947	3.87014	4.207	3.74524	4.44295	3.83623	3.86767	3.17568	4.2402	3.94727	4.58208	4.06618	4.04947	3.96633	4.46216	3.88701	4.67355	5.20559	5.34643	4.10386	6.43907	4.19181	5.67202	4.82994	4.96539	5.06962	6.08646	4.57977	5.92162	4.04993	4.61476	3.81738	4.61976	4.83153	5.91678	5.00592	4.84392	4.96615	4.64695	4.50225	5.00608	3.59701
19.043	3.78078	4.24107	3.19562	4.17594	4.12267	4.49561	3.92644	3.84175	3.834	4.1539	3.72054	4.41342	3.80808	3.87304	3.14687	4.20136	3.97443	4.57604	4.11083	4.07031	3.94501	4.44359	3.88015	4.65543	5.17007	5.31617	4.11163	6.35515	4.1774	5.61162	4.80142	4.94643	5.06835	6.0379	4.54659	5.88258	4.03253	4.61039	3.79021	4.59499	4.82957	5.84315	5.02276	4.81379	4.92798	4.61441	4.47729	4.97108	3.5597
19.2871	3.80073	4.4797	3.20562	4.15498	4.30872	4.4237	3.94005	3.84157	3.79355	4.12831	3.69485	4.36839	3.79596	4.0145	3.15096	4.16923	4.02039	4.5427	4.15552	4.0555	3.93706	4.41685	3.895	4.62119	5.10159	5.33448	4.10066	6.31912	4.20671	5.59844	4.85936	4.93906	5.01494	6.03805	4.51737	5.87043	3.97159	4.64742	3.7742	4.58465	4.87277	5.78303	5.07801	4.82276	4.89078	4.57991	4.47917	4.98068	3.53941
19.5312	3.75322	4.6106	3.21874	4.09139	4.43855	4.41275	3.99452	3.80178	3.79493	4.08875	3.64531	4.31686	3.75848	4.20231	3.16796	4.14178	4.12265	4.5081	4.21619	4.01355	3.91786	4.39872	3.84607	4.59897	5.05285	5.36662	4.04983	6.3231	4.23142	5.57666	4.94996	4.90969	4.98565	5.98977	4.5373	5.85653	3.92969	4.68248	3.80271	4.55191	4.92578	5.72269	5.11001	4.77497	4.86189	4.5516	4.47705	4.95501	3.50984
19.7754	3.70747	4.67288	3.19621	4.04259	4.52271	4.34904	4.08992	3.7917	3.74784	4.06507	3.62379	4.32616	3.68915	4.3033	3.15773	4.10267	4.25748	4.46262	4.27497	3.98975	3.92494	4.3849	3.80516	4.57314	5.01816	5.44024	4.04312	6.33854	4.22692	5.54426	4.99726	4.88843	4.95427	5.97441	4.51131	5.80551	3.95172	4.6335	3.78439	4.5328	4.94132	5.72255	5.15725	4.75792	4.833	4.53966	4.43174	4.89547	3.46033
20.0195	3.6881	4.55787	3.21334	4.01504	4.37833	4.34305	4.12855	3.7577	3.70869	4.06405	3.61591	4.3204	3.65718	4.32896	3.11559	4.10942	4.26346	4.44756	4.27626	3.96101	3.91191	4.37158	3.80542	4.57119	4.97532	5.39779	4.01802	6.36674	4.2656	5.53585	4.94064	4.87245	4.89935	5.93545	4.47262	5.7583	3.92209	4.63302	3.77729	4.46925	4.97771	5.72069	5.16687	4.73277	4.79237	4.53273	4.44186	4.88106	3.44411
20.2637	3.66857	4.50946	3.16099	4.0255	4.23295	4.32944	4.05034	3.73413	3.70037	4.03183	3.59778	4.29891	3.66283	4.28576	3.12227	4.0995	4.21814	4.44145	4.21843	3.96507	3.86908	4.33083	3.79644	4.56469	4.91103	5.36649	3.98381	6.32997	4.22854	5.50224	4.85905	4.82714	4.8904	5.91328	4.47209	5.79585	3.89956	4.63602	3.76781	4.50457	4.95986	5.74985	5.06717	4.71312	4.78872	4.5351	4.42223	4.90084	3.45351
20.5078	3.63067	4.36373	3.10737	3.97766	4.10456	4.34115	3.94979	3.7048	3.7058	4.01596	3.56461	4.24266	3.62606	4.14432	3.09474	4.11771	4.09966	4.38856	4.14172	3.95418	3.83569	4.28627	3.78077	4.58198	4.83803	5.3164	3.99356	6.30304	4.17619	5.48011	4.80828	4.80655	4.90648	5.87513	4.45389	5.79124	3.85054	4.58073	3.7363	4.49184	4.88863	5.71716	4.94424	4.73237	4.74905	4.54502	4.40155	4.89055	3.40755
20.752	3.59092	4.17167	3.06668	3.97374	3.96293	4.32008	3.88884	3.68411	3.70271	4.02968	3.55112	4.20119	3.63057	4.02506	3.0514	4.10662	3.98578	4.38783	3.98476	3.9427	3.86807	4.31426	3.75088	4.53804	4.86425	5.28154	3.97383	6.37469	4.12137	5.47522	4.73306	4.88173	4.9101	5.84349	4.43614	5.7747	3.82029	4.54817	3.71502	4.47583	4.78515	5.69885	4.88958	4.72553	4.76109	4.53743	4.38774	4.88954	3.36542
20.9961	3.53837	4.01586	3.03002	3.96662	3.87523	4.2636	3.79626	3.69554	3.66553	4.00993	3.54341	4.1771	3.61887	3.94184	3.0307	4.11634	3.90847	4.37698	3.9283	3.95655	3.86448	4.3331	3.76086	4.5253	4.82702	5.17535	3.94317	6.3746	4.04558	5.45365	4.64775	4.84536	4.91822	5.84588	4.4497	5.76249	3.81544	4.4649	3.68776	4.45147	4.67349	5.61482	4.83182	4.71679	4.7523	4.48169	4.37599	4.87712	3.35007
21.2402	3.51941	3.89488	2.97805	3.99044	3.76356	4.25752	3.70899	3.72859	3.63684	3.96915	3.53936	4.22234	3.58956	3.89934	3.03011	4.11198	3.82112	4.34785	3.89671	3.97943	3.83844	4.33966	3.74674	4.55978	4.77818	5.15579	3.96412	6.38062	4.025	5.4035	4.60404	4.84502	4.90308	5.82646	4.44254	5.72529	3.80317	4.44678	3.69485	4.45696	4.61222	5.61674	4.77616	4.69552	4.7237	4.45316	4.35532	4.86739	3.34375
21.4844	3.5377	3.85931	2.94827	3.98831	3.73413	4.22873	3.68963	3.69774	3.67967	4.00411	3.51538	4.20054	3.56162	3.90568	2.99636	4.07824	3.80428	4.34129	3.85331	3.97009	3.80371	4.31868	3.70807	4.53017	4.73258	5.13363	3.93367	6.37885	3.96402	5.38737	4.54078	4.86124	4.92486	5.81226	4.43104	5.71442	3.78508	4.47312	3.68421	4.46349	4.59064	5.60864	4.7572	4.70056	4.71487	4.42983	4.3072	4.83722	3.32866
21.7285	3.51951	3.86145	2.93852	3.99819	3.66671	4.22972	3.66217	3.64735	3.66131	3.99823	3.50322	4.17253	3.52211	3.85033	2.96966	4.06124	3.81223	4.34117	3.80063	3.97644	3.79806	4.31426	3.71066	4.48311	4.69142	5.15133	3.90318	6.35083	3.93157	5.37456	4.53145	4.86674	4.88413	5.76424	4.43553	5.70221	3.75676	4.41974	3.66438	4.46839	4.59307	5.561	4.73369	4.72477	4.71904	4.44595	4.34319	4.83074	3.29725
21.9727	3.52919	3.81846	2.91662	3.97656	3.62844	4.2051	3.65001	3.65474	3.62643	3.97266	3.48714	4.17015	3.50585	3.83538	2.95888	4.05289	3.75453	4.34928	3.81383	3.98487	3.78641	4.32657	3.73387	4.46332	4.72145	5.08991	3.87835	6.333	3.92715	5.32572	4.53423	4.87126	4.85083	5.72824	4.39531	5.70704	3.76709	4.36048	3.6498	4.46768	4.54766	5.60639	4.66839	4.72519	4.71421	4.44647	4.33315	4.84804	3.2904
22.2168	3.48794	3.73804	2.9258	3.99704	3.60224	4.22429	3.62376	3.69982	3.62489	3.95442	3.47997	4.17936	3.49632	3.8321	2.96019	4.07249	3.73465	4.33392	3.80556	4.01685	3.76945	4.31369	3.7345	4.46191	4.6714	5.07552	3.85795	6.24593	3.90893	5.34948	4.5171	4.89239	4.85093	5.72336	4.37669	5.69114	3.73563	4.35844	3.66039	4.47754	4.51326	5.60928	4.65329	4.74601	4.73867	4.44511	4.31249	4.88101	3.27027
22.4609	3.49076	3.71848	2.91965	3.97005	3.57123	4.17443	3.61132	3.69854	3.64232	3.91947	3.47995	4.19807	3.48774	3.82507	2.97336	4.06338	3.71875	4.30822	3.79131	4.02942	3.76712	4.28936	3.71667	4.47102	4.65508	5.07244	3.82863	6.2272	3.9055	5.36477	4.48166	4.88191	4.86238	5.68575	4.42848	5.66885	3.71172	4.3697	3.58602	4.44006	4.49896	5.56297	4.62292	4.7291	4.74169	4.43713	4.33421	4.87053	3.24717
22.7051	3.46343	3.73606	2.93132	3.92616	3.55543	4.13294	3.59983	3.71674	3.65058	3.90449	3.48846	4.17387	3.4876	3.81731	2.96287	4.06255	3.71145	4.24759	3.78536	4.07274	3.76099	4.25373	3.7324	4.46655	4.65529	5.02355	3.82256	6.22192	3.88035	5.29247	4.44991	4.92299	4.87183	5.67309	4.40995	5.64091	3.71094	4.34683	3.58023	4.43161	4.50908	5.59477	4.62768	4.70327	4.71171	4.40319	4.33464	4.88317	3.23598
22.9492	3.42875	3.74737	2.93743	3.93029	3.53009	4.12133	3.59772	3.68991	3.62818	3.89139	3.49013	4.11344	3.4551	3.78753	2.95615	4.07275	3.69931	4.24874	3.78906	4.10346	3.73116	4.24478	3.74278	4.47116	4.62746	5.0365	3.78955	6.19244	3.86071	5.2593	4.45645	4.94389	4.86181	5.62166	4.39837	5.61915	3.6893	4.33053	3.58539	4.39572	4.45002	5.52056	4.61627	4.71617	4.68528	4.37767	4.29825	4.84427	3.22494
23.1934	3.43338	3.73707	2.90846	3.97172	3.51725	4.08219	3.60117	3.74504	3.60988	3.87155	3.47221	4.08773	3.4327	3.77938	2.96266	4.05868	3.66916	4.22857	3.78671	4.09156	3.67984	4.25572	3.72389	4.47118	4.58297	4.99446	3.74978	6.19419	3.85423	5.20302	4.45712	4.94404	4.8451	5.555	4.34948	5.65327	3.65749	4.30146	3.5462	4.3868	4.38349	5.49292	4.59743	4.72531	4.6544	4.33281	4.28024	4.8503	3.20795
23.4375	3.42483	3.88549	2.9266	3.93872	3.71075	4.07194	3.60746	3.77611	3.56588	3.85086	3.46838	4.0546	3.39696	3.78286	2.93462	4.07031	3.66222	4.19992	3.77473	4.1206	3.68553	4.22225	3.70288	4.44503	4.58719	4.95014	3.74317	6.16118	3.83294	5.16326	4.49132	4.94916	4.83355	5.51188	4.36386	5.6046	3.66725	4.30732	3.52486	4.3904	4.38312	5.42826	4.60408	4.7479	4.65262	4.28847	4.28995	4.86472	3.21421
23.6816	3.41668	3.98691	2.94817	3.91012	3.85135	4.04462	3.61207	3.80502	3.5278	3.83384	3.43135	4.0796	3.39195	3.74862	2.91815	4.08014	3.62864	4.18019	3.74053	4.1044	3.67971	4.18852	3.68465	4.40796	4.58565	4.94794	3.73111	6.1106	3.84151	5.15415	4.44995	4.91955	4.80814	5.49354	4.32696	5.58149	3.64462	4.30452	3.50728	4.39425	4.39496	5.37669	4.59115	4.81292	4.65792	4.28345	4.31553	4.84206	3.19401
23.9258	3.41566	3.88972	2.92717	3.90831	3.69172	3.99874	3.62373	3.85202	3.50309	3.76987	3.41146	4.03777	3.36552	3.74185	2.93482	4.05074	3.59816	4.14023	3.74365	4.10785	3.67144	4.10523	3.68079	4.41125	4.53225	4.95383	3.67168	6.05711	3.82305	5.13814	4.40613	4.94263	4.77128	5.43351	4.30308	5.5488	3.63933	4.24256	3.51486	4.41374	4.35887	5.34346	4.55737	4.80556	4.62895	4.28095	4.27127	4.81624	3.17266
24.1699	3.39293	3.72617	2.88277	3.91198	3.52343	3.97673	3.58663	3.83175	3.49983	3.75182	3.42085	4.02096	3.33515	3.74709	2.90502	4.03426	3.59136	4.1013	3.73816	4.06572	3.62485	4.06571	3.68753	4.40941	4.44533	4.92768	3.63758	6.00898	3.76409	5.12682	4.39959	4.90508	4.72505	5.36399	4.30553	5.54924	3.60515	4.23383	3.53299	4.39827	4.33824	5.30773	4.53348	4.78298	4.58727	4.27348	4.27626	4.8255	3.14957
24.4141	3.36532	3.69261	2.85105	3.89768	3.41088	3.95672	3.52815	3.84504	3.46287	3.76355	3.41934	4.01157	3.34784	3.71479	2.90258	4.05781	3.5725	4.1155	3.73756	3.98189	3.64248	4.04433	3.64946	4.39966	4.39317	4.91488	3.65597	5.92802	3.76128	5.0675	4.33725	4.82718	4.73394	5.37923	4.29584	5.56077	3.59208	4.19349	3.49937	4.41904	4.33932	5.29556	4.51313	4.71028	4.53938	4.22224	4.26308	4.84123	3.13939
24.6582	3.34406	3.67209	2.84954	3.89368	3.37794	3.93192	3.48564	3.81886	3.44571	3.76031	3.39597	3.99683	3.29322	3.69335	2.88942	4.01934	3.5385	4.10724	3.69317	3.9011	3.6507	4.02834	3.64172	4.3699	4.34192	4.90245	3.62444	5.88333	3.76576	5.0497	4.29699	4.77611	4.73576	5.35331	4.30819	5.56791	3.60729	4.17477	3.45097	4.42544	4.31424	5.27825	4.4536	4.66693	4.52559	4.19015	4.26605	4.78806	3.12557
24.9023	3.30247	3.65127	2.82607	3.8938	3.36998	3.90299	3.42775	3.74001	3.43982	3.7233	3.37181	4.01984	3.25786	3.64593	2.86877	3.96315	3.5044	4.07514	3.66632	3.90537	3.63276	4.00249	3.62958	4.37733	4.27858	4.87951	3.56428	5.81982	3.72419	5.02134	4.256	4.73977	4.69714	5.32694	4.29898	5.52969	3.57765	4.17201	3.42815	4.41116	4.2795	5.24195	4.4396	4.63484	4.5018	4.1815	4.23195	4.765	3.11501
25.1465	3.25493	3.6588	2.80284	3.87337	3.33866	3.87298	3.40717	3.63506	3.44128	3.68906	3.32753	3.98193	3.25887	3.66742	2.84723	3.95174	3.51665	4.10437	3.64479	3.86805	3.60728	4.00701	3.6401	4.35108	4.22961	4.90294	3.52005	5.74067	3.72765	4.99511	4.23039	4.66327	4.66408	5.31438	4.27314	5.49033	3.54067	4.16349	3.40371	4.37934	4.29118	5.20059	4.3715	4.60628	4.47214	4.15903	4.19241	4.72794	3.0926
25.3906	3.2222	3.6876	2.79377	3.84785	3.36517	3.86113	3.37243	3.58142	3.43872	3.69165	3.30579	3.94643	3.23872	3.68454	2.80793	3.95784	3.54977	4.06678	3.58712	3.80259	3.59909	3.98343	3.58058	4.3414	4.16285	4.87689	3.48167	5.70653	3.75214	4.92515	4.20369	4.61696	4.64798	5.34975	4.23157	5.45977	3.52957	4.13843	3.37177	4.37859	4.29898	5.14185	4.33899	4.56536	4.41538	4.17035	4.19819	4.72073	3.07472
25.6348	3.20123	3.68083	2.76529	3.83214	3.35009	3.86948	3.36104	3.55409	3.43106	3.68997	3.31629	3.98004	3.21047	3.64961	2.78191	3.93529	3.53445	4.0175	3.56267	3.79996	3.57656	3.99414	3.5854	4.35253	4.11901	4.8698	3.50836	5.71465	3.74762	4.91972	4.16857	4.61231	4.60578	5.33079	4.21901	5.45232	3.4898	4.14638	3.35887	4.32951	4.27852	5.15241	4.31569	4.52893	4.4155	4.17628	4.17634	4.70719	3.0463
25.8789	3.16074	3.68184	2.73373	3.80938	3.31707	3.85873	3.34411	3.53003	3.41607	3.66598	3.34316	3.97283	3.16645	3.65774	2.80623	3.93634	3.49604	4.00401	3.5517	3.77392	3.55488	3.99128	3.58163	4.33348	4.10192	4.86608	3.49402	5.6494	3.74114	4.91335	4.15965	4.58463	4.55275	5.31642	4.2168	5.48897	3.45691	4.1377	3.3233	4.31102	4.25715	5.11716	4.27388	4.47182	4.39799	4.16006	4.18117	4.67144	2.97477
26.123	3.1219	3.65038	2.73636	3.80133	3.27887	3.84025	3.33055	3.52542	3.40619	3.65094	3.34602	3.94386	3.12945	3.66186	2.80404	3.92284	3.49183	3.96228	3.54235	3.78369	3.59477	4.00462	3.59165	4.33594	4.07417	4.87952	3.47421	5.64495	3.71886	4.88332	4.13367	4.57834	4.56582	5.30677	4.22227	5.4669	3.40436	4.09567	3.29527	4.29816	4.20951	5.06808	4.25559	4.43036	4.40538	4.13803	4.19794	4.68311	2.95646
26.3672	3.08419	3.621	2.7605	3.82067	3.28021	3.80689	3.32286	3.49181	3.39664	3.64304	3.32102	3.934	3.10759	3.68446	2.79772	3.90267	3.50495	3.9565	3.512	3.77218	3.58795	4.00126	3.56787	4.33157	4.07282	4.87583	3.47201	5.58541	3.71573	4.87554	4.07915	4.54548	4.52531	5.31201	4.22957	5.43404	3.35711	4.06407	3.2908	4.27337	4.20516	5.03901	4.24728	4.40242	4.38905	4.10659	4.18535	4.69418	2.98687
26.6113	3.05423	3.65582	2.7386	3.81902	3.26315	3.79643	3.33508	3.47908	3.40987	3.63376	3.29489	3.9355	3.10858	3.7073	2.7877	3.93242	3.52734	3.95527	3.49365	3.7469	3.57609	3.95441	3.55057	4.28606	4.05826	4.93943	3.47568	5.55874	3.72088	4.85893	4.05572	4.52089	4.52447	5.28228	4.21656	5.43957	3.35527	4.03711	3.2933	4.27931	4.22179	5.00678	4.19608	4.37767	4.3577	4.12887	4.12803	4.66161	2.97109
26.8555	3.06453	3.67595	2.73336	3.79505	3.27283	3.78245	3.31573	3.49459	3.39356	3.65248	3.27289	3.93574	3.0965	3.69963	2.77987	3.92038	3.52809	3.949	3.465	3.7556	3.59431	3.93634	3.56782	4.30983	4.02751	4.94473	3.45817	5.54432	3.72739	4.81964	4.02313	4.52076	4.52126	5.30263	4.23848	5.43744	3.29975	4.04626	3.30514	4.308	4.18227	4.9799	4.14365	4.33483	4.31531	4.1608	4.11972	4.63409	2.92114
27.0996	3.04275	3.69131	2.7414	3.80508	3.26128	3.77242	3.2876	3.50075	3.40771	3.62543	3.26179	3.94704	3.08157	3.70719	2.77826	3.89437	3.52544	3.92447	3.45246	3.78434	3.57832	3.94584	3.54623	4.29808	3.96693	4.94807	3.42296	5.56601	3.69582	4.82661	4.00521	4.48375	4.4921	5.35916	4.21289	5.3961	3.27338	4.08697	3.30202	4.29745	4.18082	4.92577	4.10741	4.35445	4.35632	4.16773	4.11066	4.64255	2.89817
27.3438	3.0215	3.69083	2.73942	3.81819	3.27477	3.7583	3.29455	3.49957	3.41379	3.61643	3.2817	3.94777	3.06858	3.70309	2.79046	3.89184	3.52745	3.88698	3.45999	3.75014	3.55867	3.91704	3.52449	4.29415	3.9332	4.94743	3.40576	5.54911	3.66674	4.80973	4.00637	4.4807	4.51605	5.31699	4.21231	5.33071	3.26946	4.07793	3.28244	4.28037	4.15566	4.90303	4.13884	4.34276	4.36986	4.18795	4.09441	4.63687	2.87607
27.5879	3.02918	3.75671	2.73868	3.79994	3.28546	3.73718	3.28353	3.47991	3.41746	3.61857	3.26537	3.95126	3.05338	3.71858	2.79399	3.92867	3.52058	3.9035	3.44075	3.74866	3.57221	3.87923	3.51465	4.28378	3.92663	4.91736	3.40836	5.51032	3.69156	4.7599	3.97	4.46618	4.47171	5.28728	4.19949	5.23515	3.24227	4.05433	3.25655	4.25557	4.19761	4.88288	4.11005	4.29207	4.32873	4.16721	4.11297	4.62576	2.8838
27.832	3.00336	3.77912	2.75266	3.80258	3.29971	3.74368	3.28056	3.47928	3.4204	3.63069	3.27585	3.95663	3.02691	3.74935	2.78942	3.8927	3.5098	3.90366	3.43481	3.72237	3.5662	3.87842	3.52375	4.27658	3.90575	4.86143	3.41742	5.4892	3.71715	4.73227	3.96236	4.43452	4.51031	5.27875	4.17695	5.21239	3.23405	4.02701	3.2634	4.25777	4.1436	4.83699	4.10984	4.29514	4.27669	4.16222	4.13727	4.63085	2.88533
28.0762	2.97801	3.79906	2.75541	3.83579	3.28744	3.72589	3.2272	3.48667	3.44238	3.62847	3.26994	3.90963	3.03823	3.73716	2.78764	3.90574	3.5073	3.87271	3.43543	3.70118	3.54596	3.90588	3.52442	4.27483	3.86867	4.85189	3.39213	5.42742	3.74419	4.75312	3.97456	4.4283	4.51231	5.21905	4.19813	5.25057	3.20205	4.00491	3.26985	4.26631	4.11377	4.82776	4.10139	4.25959	4.24573	4.1615	4.10702	4.64116	2.86149
28.3203	3.00027	3.77158	2.76293	3.84957	3.27149	3.7032	3.23668	3.46427	3.43541	3.63509	3.26323	3.91408	3.01924	3.77321	2.76971	3.90241	3.49441	3.86104	3.39134	3.69496	3.54218	3.88175	3.52181	4.2436	3.83081	4.85407	3.36171	5.43392	3.72828	4.72368	3.96712	4.43472	4.45456	5.21095	4.18586	5.2252	3.19189	3.99419	3.25818	4.27148	4.10238	4.8079	4.08885	4.27153	4.25885	4.1625	4.12774	4.61853	2.87219
28.5645	2.99378	3.74406	2.74747	3.8416	3.28763	3.72538	3.25847	3.49133	3.38922	3.62912	3.25251	3.90522	3.00066	3.79202	2.76086	3.90831	3.51064	3.88617	3.36568	3.69522	3.54731	3.85332	3.48781	4.2444	3.82819	4.82816	3.3807	5.43283	3.70321	4.6814	3.91307	4.43278	4.43388	5.21638	4.13042	5.19424	3.20112	4.00809	3.25189	4.28421	4.13625	4.78981	4.05673	4.26035	4.25863	4.17057	4.13138	4.57241	2.86173
28.8086	2.96519	3.7386	2.75999	3.83789	3.2888	3.72237	3.2164	3.50554	3.4053	3.61033	3.22832	3.8864	2.97683	3.76596	2.78023	3.91016	3.52824	3.84172	3.37418	3.70638	3.5531	3.85125	3.48033	4.21553	3.80102	4.79979	3.4035	5.44126	3.67656	4.67035	3.87891	4.43046	4.43867	5.16398	4.14076	5.14286	3.17642	3.996	3.23011	4.2658	4.09276	4.71298	4.01768	4.237	4.24508	4.16686	4.09885	4.56631	2.84528
29.0527	2.94726	3.77363	2.7688	3.85608	3.27215	3.69986	3.19809	3.48475	3.41301	3.61235	3.21994	3.88649	2.95305	3.7425	2.78569	3.87541	3.50743	3.83887	3.38044	3.6785	3.5575	3.82747	3.51256	4.23372	3.76196	4.82104	3.39095	5.37348	3.69238	4.66054	3.88724	4.40136	4.43734	5.10478	4.1521	5.16243	3.17558	3.98204	3.20788	4.27446	4.07217	4.69072	4.01303	4.22244	4.21819	4.17499	4.09228	4.54867	2.82749
29.2969	2.94909	3.79845	2.78039	3.93051	3.2831	3.67926	3.20577	3.4474	3.41419	3.60144	3.20372	3.87292	2.97511	3.79307	2.7753	3.9041	3.50203	3.85369	3.38116	3.64929	3.53877	3.80831	3.47894	4.20466	3.75416	4.78933	3.36795	5.3144	3.70104	4.60031	3.86591	4.39121	4.40807	5.08186	4.12828	5.14378	3.16662	3.99002	3.21026	4.29361	4.06124	4.66237	4.00417	4.23876	4.2062	4.1774	4.09433	4.54168	2.83849
29.541	2.91591	3.83309	2.77194	3.89392	3.27118	3.66297	3.17446	3.44288	3.41597	3.58789	3.21909	3.89277	2.98515	3.76901	2.76039	3.89171	3.51459	3.81162	3.35871	3.65743	3.53635	3.80469	3.45778	4.18965	3.71059	4.74474	3.33538	5.28702	3.69293	4.6051	3.87243	4.39471	4.37169	5.04392	4.1102	5.03506	3.14375	3.94507	3.20776	4.25095	4.02369	4.64922	3.99208	4.24065	4.15542	4.20015	4.06863	4.53127	2.82078
29.7852	2.93173	3.83709	2.76662	3.87467	3.27593	3.67059	3.19458	3.41022	3.4299	3.58682	3.21987	3.89588	2.98731	3.78626	2.76621	3.90306	3.53197	3.78271	3.32905	3.68891	3.53406	3.80504	3.47832	4.17605	3.68233	4.75069	3.33076	5.28001	3.69932	4.5512	3.82648	4.36412	4.37417	5.03704	4.11324	4.95694	3.13966	3.9274	3.19784	4.22766	4.02706	4.64439	3.9679	4.21241	4.154	4.19036	4.06711	4.52405	2.82685
30.0293	2.91997	3.83294	2.76256	3.86621	3.30226	3.68892	3.18675	3.38968	3.42121	3.59339	3.19494	3.85473	2.98058	3.78761	2.75906	3.86704	3.52508	3.81635	3.3036	3.66026	3.53301	3.81512	3.45748	4.16	3.64599	4.70536	3.31086	5.26815	3.65675	4.52105	3.80673	4.35817	4.34807	4.99839	4.10711	4.97624	3.12414	3.96268	3.2001	4.2294	4.03523	4.6187	3.94858	4.20783	4.19163	4.16358	4.01905	4.49833	2.82429
30.2734	2.90031	3.83193	2.77698	3.87796	3.29045	3.64434	3.17767	3.3893	3.41006	3.58258	3.212	3.86845	2.95842	3.76236	2.75028	3.85056	3.51832	3.81471	3.33272	3.63568	3.54548	3.84294	3.45788	4.14374	3.62048	4.68994	3.29261	5.21906	3.68202	4.48463	3.82422	4.34029	4.32554	4.94305	4.08499	4.97634	3.13944	3.99474	3.18804	4.20158	4.01324	4.59143	3.93804	4.16245	4.15908	4.13443	4.00852	4.49147	2.81221
30.5176	2.89122	3.81804	2.76098	3.83537	3.26877	3.64457	3.16619	3.42464	3.45886	3.60752	3.19704	3.90177	2.94232	3.75757	2.7336	3.86127	3.52301	3.79426	3.32731	3.59505	3.527	3.81678	3.48075	4.15449	3.61885	4.64743	3.28345	5.16406	3.67545	4.50502	3.8432	4.32492	4.31496	4.9239	4.11014	4.93433	3.14162	3.98327	3.17866	4.22461	4.0208	4.58934	3.95126	4.1448	4.1554	4.12735	3.98438	4.46636	2.80563
30.7617	2.88395	3.77731	2.76628	3.8468	3.27142	3.65568	3.16449	3.4135	3.44755	3.6044	3.19052	3.87475	2.93868	3.76757	2.74048	3.86323	3.49063	3.78619	3.29763	3.62486	3.49999	3.80406	3.48348	4.14478	3.58788	4.59551	3.27976	5.14735	3.66681	4.5223	3.81136	4.31351	4.30174	4.87598	4.08689	4.95364	3.10784	3.9615	3.18882	4.2011	3.97237	4.55928	3.94349	4.16341	4.12531	4.12361	3.97623	4.45677	2.77711
31.0059	2.88607	3.78496	2.77021	3.86609	3.25145	3.66896	3.16459	3.42026	3.44169	3.58471	3.20553	3.83146	2.92269	3.75453	2.7317	3.85499	3.5044	3.77899	3.30681	3.62369	3.50347	3.79555	3.44091	4.14452	3.57956	4.55192	3.2676	5.14012	3.67055	4.46908	3.77434	4.2741	4.29108	4.85869	4.03222	4.90137	3.08602	3.98293	3.16141	4.18841	3.94005	4.50962	3.89692	4.17441	4.0985	4.13054	3.99019	4.4559	2.77774
31.25	2.90365	3.78039	2.76231	3.85192	3.27024	3.65075	3.1766	3.42086	3.43603	3.60815	3.1922	3.874	2.90465	3.76255	2.7341	3.86056	3.47771	3.75623	3.33073	3.60506	3.50588	3.78552	3.42856	4.11531	3.52915	4.5355	3.2447	5.06782	3.67877	4.4195	3.75932	4.31096	4.27247	4.8704	4.04029	4.814	3.0807	3.91212	3.16594	4.19182	3.92545	4.52367	3.90888	4.17042	4.04532	4.12238	3.95638	4.45336	2.78838
31.4941	2.88257	3.8269	2.75559	3.83526	3.29534	3.62915	3.16291	3.4011	3.42	3.60537	3.17167	3.87491	2.91383	3.75879	2.71058	3.84517	3.48416	3.74683	3.31405	3.58682	3.48395	3.80806	3.43116	4.08369	3.51667	4.48992	3.23386	5.06041	3.70116	4.39635	3.72054	4.30563	4.27752	4.80804	4.07289	4.79275	3.05329	3.88648	3.15351	4.19738	3.92889	4.49294	3.89178	4.14524	4.03166	4.13657	3.95901	4.39206	2.77726
31.7383	2.85752	3.83916	2.72928	3.85018	3.32209	3.63684	3.15411	3.37749	3.41022	3.55672	3.17638	3.87246	2.90434	3.74058	2.71125	3.8306	3.49694	3.72779	3.27396	3.62184	3.47328	3.80696	3.40933	4.06433	3.51145	4.46844	3.25148	5.02785	3.67983	4.36207	3.71781	4.2787	4.22648	4.74179	4.02747	4.77181	3.05296	3.88392	3.14664	4.11281	3.92929	4.47075	3.85188	4.12246	4.04573	4.12275	3.93896	4.42207	2.74616
31.9824	2.85262	3.94806	2.74533	3.82746	3.50801	3.65324	3.17057	3.38555	3.41304	3.55833	3.17223	3.81885	2.90282	3.73865	2.70635	3.8061	3.48076	3.71716	3.27542	3.62099	3.47077	3.79162	3.38578	4.08226	3.50532	4.38902	3.20966	4.99544	3.61508	4.33747	3.70818	4.25552	4.19102	4.74662	3.99265	4.72493	3.0711	3.91416	3.12988	4.13458	3.88578	4.47244	3.82218	4.11493	4.07295	4.08655	3.95389	4.40131	2.74491
32.2266	2.86677	3.93063	2.76361	3.8422	3.50315	3.64827	3.15915	3.40262	3.4137	3.57658	3.17591	3.79558	2.90227	3.71648	2.69566	3.80784	3.48757	3.73194	3.26307	3.59961	3.49434	3.75327	3.39463	4.08353	3.48882	4.39825	3.17351	4.92976	3.60913	4.29641	3.68521	4.26203	4.19585	4.70473	3.98779	4.73438	3.06887	3.87678	3.12992	4.14299	3.8306	4.42539	3.82607	4.15367	4.06151	4.10283	3.93309	4.39537	2.73356
32.4707	2.8591	3.7894	2.74033	3.81213	3.31217	3.65029	3.14055	3.38195	3.40812	3.5845	3.15685	3.78809	2.9119	3.69176	2.67858	3.78663	3.47023	3.72211	3.23541	3.59672	3.47915	3.76809	3.38554	4.06217	3.4467	4.31459	3.15198	4.89573	3.62267	4.3004	3.6651	4.23396	4.1899	4.66484	3.96657	4.69419	3.05729	3.84253	3.11571	4.09311	3.83019	4.37021	3.83405	4.15349	4.03288	4.12369	3.91666	4.36982	2.71825
32.7148	2.84389	3.72476	2.70664	3.79564	3.27467	3.64798	3.13587	3.39438	3.43273	3.58374	3.14731	3.78342	2.91667	3.7101	2.68104	3.77458	3.47736	3.72114	3.25669	3.57941	3.45756	3.78828	3.36408	4.06605	3.44042	4.3084	3.15484	4.87089	3.60676	4.27114	3.62568	4.222	4.18427	4.64368	3.94611	4.69333	3.0188	3.82362	3.10774	4.05787	3.83499	4.34236	3.79832	4.12652	3.99921	4.06952	3.90813	4.32843	2.70908
32.959	2.8317	3.70121	2.71845	3.78816	3.27304	3.62887	3.13381	3.40258	3.39156	3.56137	3.15759	3.80411	2.89769	3.70334	2.67948	3.75836	3.4754	3.70817	3.28608	3.59947	3.45392	3.77175	3.38141	4.03462	3.43119	4.30638	3.14685	4.88021	3.58598	4.2267	3.60174	4.19326	4.15855	4.62785	3.91649	4.65781	2.99161	3.83848	3.08607	4.07606	3.82471	4.32548	3.79653	4.09695	3.97767	4.06154	3.87154	4.32551	2.70401
33.2031	2.84176	3.65686	2.71813	3.76819	3.27451	3.61658	3.13894	3.37918	3.40149	3.55705	3.14563	3.81773	2.87903	3.67487	2.66252	3.75829	3.45228	3.71786	3.27367	3.61033	3.4339	3.77156	3.35993	4.02984	3.39642	4.2849	3.12304	4.83429	3.60659	4.20463	3.59737	4.19937	4.12236	4.5921	3.91962	4.60006	3.01679	3.82481	3.06374	4.06409	3.82589	4.31063	3.78961	4.0963	4.00272	4.06559	3.87158	4.32731	2.71474
33.4473	2.834	3.67846	2.7019	3.76447	3.25354	3.6081	3.13127	3.38728	3.41542	3.57515	3.12743	3.80358	2.85987	3.65289	2.66852	3.76158	3.45371	3.69554	3.25319	3.61183	3.4327	3.741	3.34358	4.02432	3.39585	4.25157	3.11329	4.77119	3.62674	4.20577	3.60939	4.19508	4.09071	4.56876	3.9075	4.55211	3.03238	3.77392	3.03938	4.05618	3.78581	4.31196	3.7553	4.10188	3.98386	4.05562	3.8798	4.33481	2.70457
33.6914	2.82324	3.69776	2.69499	3.75348	3.24665	3.60332	3.13658	3.40462	3.41649	3.58785	3.13397	3.79513	2.88332	3.64772	2.66398	3.75107	3.4828	3.6618	3.25614	3.59286	3.44272	3.72803	3.32809	4.01203	3.35446	4.22769	3.11116	4.70453	3.62838	4.1671	3.56268	4.19946	4.07305	4.51859	3.86518	4.51063	3.00159	3.74287	3.0067	4.06521	3.73531	4.32217	3.76702	4.12986	3.94496	4.03173	3.86689	4.36096	2.70208
33.9355	2.81113	3.653	2.68719	3.74386	3.25626	3.59096	3.14993	3.38724	3.40179	3.57179	3.12486	3.77026	2.87602	3.63776	2.66459	3.74821	3.48418	3.6156	3.24337	3.63173	3.40099	3.6886	3.37104	4.03532	3.33365	4.1999	3.08431	4.68837	3.60645	4.11896	3.5561	4.16491	4.07676	4.45721	3.88359	4.48421	3.00653	3.70568	3.0219	4.0386	3.74955	4.27859	3.75678	4.10546	3.9285	4.03854	3.83384	4.3364	2.6702
34.1797	2.80099	3.66948	2.70523	3.79095	3.26784	3.57609	3.15697	3.41021	3.40136	3.5643	3.12776	3.74029	2.85455	3.637	2.66928	3.73978	3.48399	3.62503	3.26059	3.63343	3.43693	3.70291	3.35516	4.02005	3.31227	4.15366	3.05568	4.68169	3.56863	4.14914	3.55836	4.16552	4.07622	4.44156	3.87521	4.50819	2.99449	3.72016	3.03474	4.00222	3.74251	4.2654	3.73416	4.07916	3.93898	4.05357	3.79795	4.30642	2.66889
34.4238	2.7993	3.6625	2.68989	3.75892	3.23621	3.5696	3.16024	3.41458	3.38712	3.53808	3.11558	3.7542	2.8581	3.60804	2.66602	3.72223	3.4721	3.64284	3.2833	3.60122	3.4522	3.68464	3.35317	3.96075	3.29291	4.12098	3.05425	4.64111	3.58238	4.13911	3.57393	4.17471	4.05337	4.40674	3.85259	4.52048	2.98733	3.71319	3.00665	3.99586	3.72417	4.27602	3.72009	4.06034	3.914	4.00869	3.79548	4.28468	2.66725
34.668	2.77981	3.62179	2.66288	3.7018	3.22549	3.5703	3.14874	3.42578	3.39535	3.5417	3.1416	3.75265	2.86119	3.61887	2.64886	3.72634	3.44621	3.63898	3.26352	3.63546	3.39173	3.6891	3.32739	3.96361	3.29224	4.10365	3.03567	4.62604	3.56665	4.1071	3.60534	4.1878	4.02709	4.35815	3.85972	4.45753	2.98553	3.72391	3.00428	3.98157	3.71784	4.21372	3.72215	4.05523	3.92238	3.99375	3.79042	4.22965	2.6543
34.9121	2.74803	3.58477	2.67372	3.685	3.24055	3.55956	3.15658	3.43831	3.40332	3.54867	3.13475	3.7313	2.86397	3.59012	2.65535	3.71406	3.45805	3.63133	3.26361	3.6548	3.38104	3.69322	3.28379	3.98664	3.2636	4.05789	3.03031	4.5974	3.54855	4.06117	3.58078	4.17822	3.99638	4.33785	3.87878	4.40571	2.95746	3.67483	2.9747	3.95174	3.66708	4.20083	3.71183	4.06369	3.93403	3.98942	3.77936	4.25669	2.63945
35.1562	2.75311	3.61183	2.66756	3.68286	3.25875	3.54111	3.20257	3.42117	3.39695	3.54539	3.13932	3.72884	2.8524	3.55831	2.64647	3.68754	3.47198	3.61023	3.27726	3.64558	3.39054	3.67899	3.30944	3.96785	3.24743	4.06078	3.0113	4.5375	3.55444	4.01471	3.56854	4.19581	3.99408	4.35432	3.82558	4.41458	2.94208	3.64698	2.96238	3.96059	3.63899	4.20065	3.69636	4.0816	3.88686	3.99214	3.77015	4.25324	2.61273
35.4004	2.76245	3.59043	2.66496	3.69734	3.27604	3.55417	3.19375	3.42211	3.40727	3.53014	3.12256	3.72253	2.82211	3.55101	2.63689	3.6642	3.46278	3.61087	3.2734	3.61958	3.38512	3.67601	3.30982	3.93886	3.24357	4.00538	2.97853	4.53171	3.54229	4.01275	3.54634	4.15821	4.00595	4.30011	3.80069	4.37939	2.94386	3.65082	2.97597	3.92323	3.6207	4.19274	3.70276	4.06099	3.88667	3.98963	3.75852	4.23755	2.62285
35.6445	2.77338	3.54823	2.66162	3.68474	3.25879	3.54281	3.17839	3.45591	3.40655	3.51117	3.08788	3.72466	2.79733	3.52784	2.62469	3.67055	3.4363	3.60205	3.28234	3.58293	3.37326	3.67307	3.30572	3.92313	3.2258	3.97106	2.96473	4.48232	3.56482	4.00633	3.54667	4.15293	3.99683	4.26655	3.79741	4.37941	2.90256	3.63763	2.9577	3.91947	3.60781	4.16048	3.70309	4.05295	3.88148	3.96044	3.76626	4.23349	2.62128
35.8887	2.78971	3.52674	2.65722	3.69256	3.22697	3.53062	3.16902	3.4555	3.40636	3.49433	3.10549	3.71398	2.79074	3.50167	2.62862	3.66775	3.43128	3.60786	3.275	3.56954	3.37237	3.62324	3.30847	3.92017	3.21691	3.95674	2.93402	4.43325	3.53728	3.97409	3.5716	4.12361	3.95666	4.21753	3.81712	4.3698	2.89359	3.64522	2.95761	3.91838	3.60272	4.10373	3.69215	4.04001	3.85124	3.95418	3.76457	4.24937	2.61728
36.1328	2.77644	3.53943	2.63713	3.67789	3.22068	3.52614	3.1654	3.44375	3.39238	3.4862	3.08805	3.70689	2.79513	3.51025	2.63401	3.66721	3.43203	3.60607	3.27572	3.58895	3.39015	3.60199	3.30336	3.90325	3.16882	3.98846	2.91181	4.42859	3.52744	3.98085	3.56436	4.07875	3.92532	4.19655	3.79297	4.33524	2.89038	3.62715	2.92525	3.91052	3.5597	4.06069	3.68968	4.0266	3.84998	3.95681	3.72448	4.21713	2.61653
36.377	2.74413	3.50196	2.61646	3.69899	3.21287	3.51045	3.158	3.46	3.38308	3.49997	3.09661	3.71896	2.76486	3.51338	2.62522	3.65038	3.41349	3.57088	3.26386	3.5561	3.3744	3.58807	3.28813	3.87461	3.13183	3.9032	2.93344	4.4165	3.50935	3.98303	3.52983	4.11108	3.91472	4.14426	3.75515	4.2984	2.90054	3.6068	2.91485	3.89143	3.5093	4.08599	3.68469	4.02743	3.83482	3.94632	3.66391	4.17359	2.59646
36.6211	2.71066	3.47605	2.60888	3.66804	3.20255	3.53883	3.15282	3.49419	3.39413	3.49381	3.13159	3.6997	2.76022	3.46183	2.6048	3.6427	3.42745	3.58253	3.26254	3.53542	3.37486	3.56857	3.27182	3.88208	3.12118	3.88504	2.90118	4.40188	3.51414	3.94262	3.51306	4.09337	3.90101	4.10811	3.72153	4.26823	2.91527	3.61881	2.9217	3.90722	3.52517	4.04726	3.67023	4.01365	3.82713	3.90357	3.66285	4.1716	2.57063
36.8652	2.7191	3.51325	2.59909	3.66207	3.17583	3.53827	3.17905	3.47335	3.40645	3.49985	3.13423	3.68257	2.739	3.45042	2.58378	3.6355	3.41469	3.57036	3.25368	3.52916	3.40254	3.5383	3.28961	3.84877	3.09363	3.85704	2.88655	4.3527	3.51592	3.9462	3.4803	4.03337	3.90229	4.10771	3.70509	4.24705	2.89983	3.58673	2.90544	3.92039	3.53819	4.00739	3.68704	3.97997	3.83239	3.89989	3.66257	4.1657	2.56293
37.1094	2.67751	3.47187	2.62237	3.64717	3.14973	3.53246	3.15525	3.43833	3.40632	3.4783	3.14621	3.6672	2.73503	3.44528	2.60387	3.61566	3.4456	3.57049	3.26442	3.49735	3.41466	3.54405	3.26182	3.84883	3.05456	3.81498	2.9027	4.33139	3.48754	3.92068	3.46465	3.99621	3.8718	4.06541	3.69463	4.20899	2.8678	3.57434	2.88172	3.91125	3.48513	4.04018	3.68162	3.97438	3.80923	3.87737	3.66643	4.14165	2.55165
37.3535	2.67978	3.42078	2.60588	3.6537	3.18079	3.52935	3.15564	3.3994	3.4108	3.49906	3.13625	3.67527	2.74492	3.42444	2.5918	3.6071	3.42609	3.55599	3.25436	3.46379	3.39933	3.53268	3.25625	3.82784	3.02198	3.78642	2.87618	4.31745	3.44035	3.90664	3.46897	3.99071	3.86197	4.03811	3.7056	4.20248	2.86344	3.59118	2.86215	3.87473	3.488	4.00395	3.64784	3.96442	3.78039	3.89069	3.64911	4.12323	2.53855
37.5977	2.67149	3.44966	2.6025	3.60804	3.21654	3.50402	3.15347	3.37891	3.41365	3.49425	3.12081	3.6623	2.73362	3.41512	2.57324	3.62562	3.40225	3.55394	3.2671	3.4637	3.37936	3.53	3.29273	3.81912	3.00504	3.78092	2.86301	4.32043	3.42374	3.9103	3.43697	3.96542	3.87985	3.99284	3.70461	4.20477	2.85166	3.58984	2.85864	3.82772	3.46526	3.98777	3.61313	3.94549	3.74981	3.85671	3.63129	4.10699	2.54156
37.8418	2.65465	3.43398	2.60299	3.58882	3.20238	3.52366	3.17733	3.37075	3.38666	3.48354	3.11859	3.66178	2.70314	3.40201	2.56152	3.58208	3.40819	3.57781	3.27671	3.44839	3.37777	3.5122	3.26849	3.81288	2.9912	3.74697	2.84908	4.26132	3.44634	3.86517	3.41262	3.98233	3.84103	3.93629	3.68535	4.17383	2.81188	3.56367	2.83042	3.81353	3.41243	3.99044	3.63402	3.93539	3.72519	3.8404	3.61834	4.11031	2.55782
38.0859	2.65812	3.43273	2.59788	3.62436	3.19012	3.54407	3.18807	3.32812	3.37718	3.45757	3.10978	3.63253	2.68494	3.40557	2.56827	3.5508	3.40655	3.5733	3.2438	3.42501	3.3693	3.49738	3.24029	3.79395	2.96908	3.71615	2.81629	4.23798	3.45451	3.86022	3.4308	3.94859	3.83615	3.94366	3.66145	4.13003	2.81296	3.55441	2.82555	3.76726	3.3961	3.95516	3.62614	3.91699	3.75534	3.84509	3.5848	4.08118	2.5503
38.3301	2.63781	3.45486	2.5886	3.605	3.20695	3.5212	3.17831	3.32403	3.39285	3.47091	3.11928	3.65754	2.6674	3.37184	2.57503	3.55928	3.4099	3.55086	3.23061	3.38571	3.38318	3.47163	3.24326	3.80287	2.94703	3.72742	2.79015	4.21616	3.45046	3.85938	3.41388	3.89839	3.82215	3.94027	3.65964	4.11011	2.80547	3.5742	2.80039	3.73698	3.38327	3.94208	3.59321	3.89921	3.7493	3.81504	3.58053	4.05215	2.53987
38.5742	2.62569	3.44111	2.58532	3.60278	3.23798	3.51064	3.1805	3.33208	3.38079	3.49273	3.10325	3.67632	2.65158	3.38928	2.56175	3.55355	3.44139	3.56234	3.23949	3.40161	3.41567	3.47527	3.22738	3.80833	2.90728	3.69456	2.77115	4.17897	3.41837	3.83799	3.40096	3.86563	3.81094	3.90193	3.6364	4.07039	2.79996	3.57656	2.79974	3.71969	3.33261	3.90765	3.58468	3.85242	3.712	3.77486	3.56314	4.05515	2.5078
38.8184	2.59812	3.44304	2.56889	3.58737	3.25856	3.50675	3.17381	3.31411	3.37609	3.47408	3.10622	3.67132	2.63916	3.38096	2.55491	3.53093	3.44089	3.54125	3.22603	3.40837	3.40942	3.4889	3.23741	3.78848	2.88628	3.65147	2.77664	4.16279	3.41769	3.8261	3.38993	3.83442	3.77212	3.8415	3.62277	4.0409	2.77272	3.55684	2.77772	3.72405	3.33964	3.89758	3.59437	3.84123	3.71168	3.77327	3.53908	4.01738	2.49476
39.0625	2.59614	3.46856	2.56867	3.55685	3.25739	3.49527	3.16499	3.30464	3.39997	3.48642	3.12134	3.65851	2.62833	3.40822	2.53788	3.53753	3.42557	3.51316	3.22604	3.40291	3.37666	3.48261	3.24889	3.75123	2.85899	3.63812	2.74416	4.12249	3.36396	3.78884	3.40451	3.79883	3.76897	3.81485	3.58815	4.03296	2.75752	3.54187	2.76988	3.71792	3.35374	3.86474	3.59134	3.808	3.6991	3.77157	3.56062	3.99887	2.45159
39.3066	2.56728	3.49612	2.56814	3.5616	3.28567	3.50018	3.15045	3.30019	3.39611	3.48821	3.09767	3.65648	2.61567	3.39114	2.55587	3.52824	3.42764	3.51514	3.24953	3.39963	3.38883	3.48086	3.24777	3.74053	2.86734	3.63405	2.72905	4.08488	3.35389	3.79369	3.3753	3.7906	3.79826	3.77115	3.59016	3.99679	2.7315	3.54433	2.76642	3.66678	3.32854	3.83705	3.5931	3.80162	3.68487	3.74867	3.52131	3.95884	2.4477
39.5508	2.56996	3.54076	2.57418	3.5582	3.30502	3.5102	3.1429	3.2883	3.41382	3.4468	3.12372	3.6216	2.62337	3.42846	2.54427	3.53267	3.44518	3.54393	3.27776	3.39394	3.40809	3.46328	3.24567	3.74685	2.84142	3.61458	2.73443	4.07937	3.38314	3.80588	3.33805	3.77963	3.77508	3.73291	3.55228	3.95505	2.71959	3.51831	2.74966	3.62	3.30837	3.8218	3.58321	3.78602	3.65419	3.73284	3.49316	3.94394	2.44149
39.7949	2.57363	3.58237	2.56913	3.54006	3.38188	3.47323	3.16609	3.27428	3.4186	3.44204	3.12582	3.6318	2.63053	3.43978	2.52979	3.52751	3.42745	3.54014	3.26364	3.37772	3.38063	3.45659	3.22867	3.74054	2.82203	3.61747	2.70974	4.06061	3.38536	3.76301	3.34164	3.7313	3.77449	3.67746	3.53386	3.95722	2.7052	3.4966	2.73184	3.58124	3.31895	3.79168	3.55223	3.76191	3.65015	3.71708	3.47919	3.96623	2.43734
40.0391	2.55453	3.66043	2.59161	3.54867	3.45574	3.46971	3.18922	3.25448	3.39626	3.44942	3.09937	3.62656	2.60869	3.41001	2.54494	3.50124	3.43926	3.5304	3.24899	3.36475	3.38739	3.39145	3.21769	3.70717	2.80378	3.60704	2.69907	4.03486	3.37065	3.71438	3.37706	3.73453	3.7353	3.66063	3.53524	3.92155	2.69094	3.49068	2.7186	3.58075	3.32221	3.77504	3.53576	3.76476	3.64876	3.68535	3.44234	3.94155	2.44111
40.2832	2.55207	3.70142	2.60234	3.54452	3.44133	3.5094	3.18088	3.26823	3.40668	3.45304	3.10376	3.59368	2.59043	3.39771	2.52921	3.47704	3.40956	3.52463	3.25072	3.34917	3.37138	3.38793	3.21922	3.69423	2.78759	3.56486	2.67392	3.99206	3.31878	3.72421	3.34939	3.6645	3.70019	3.61864	3.50518	3.89378	2.65994	3.49002	2.70196	3.61723	3.28519	3.73362	3.51531	3.73086	3.63035	3.68526	3.41194	3.9187	2.42363
40.5273	2.57144	3.69152	2.59265	3.55071	3.43683	3.51103	3.18952	3.26886	3.41289	3.43892	3.13397	3.59748	2.57386	3.36213	2.48844	3.46549	3.36467	3.51335	3.25586	3.33256	3.35965	3.38649	3.2176	3.66619	2.76517	3.53331	2.64197	3.96577	3.31784	3.70017	3.30923	3.63804	3.70681	3.57185	3.48915	3.86855	2.68366	3.47049	2.66193	3.61347	3.22175	3.70008	3.48565	3.68852	3.60449	3.67366	3.38545	3.92053	2.41659
40.7715	2.5596	3.65734	2.5852	3.53203	3.41281	3.4842	3.1727	3.24957	3.39974	3.43984	3.1029	3.6111	2.59086	3.32103	2.48644	3.44948	3.36048	3.50228	3.24383	3.33646	3.37047	3.36928	3.20461	3.64939	2.74928	3.50533	2.62851	3.96644	3.29383	3.67392	3.29594	3.6303	3.68716	3.54547	3.44547	3.85113	2.65562	3.46407	2.65458	3.58387	3.15046	3.66708	3.48305	3.66213	3.58741	3.65651	3.35826	3.90255	2.41983
41.0156	2.5372	3.52867	2.55646	3.49517	3.30588	3.47918	3.17727	3.23244	3.37135	3.43555	3.07518	3.6187	2.5853	3.26877	2.47298	3.41107	3.33588	3.49643	3.22328	3.32473	3.38681	3.37676	3.19888	3.65159	2.71246	3.43865	2.62601	3.90999	3.27195	3.65558	3.28066	3.55799	3.6709	3.51098	3.4392	3.78728	2.63526	3.44422	2.62198	3.53734	3.13384	3.62173	3.46667	3.65016	3.54878	3.64203	3.35398	3.88016	2.4041
41.2598	2.50892	3.38415	2.51052	3.49083	3.16959	3.4855	3.16756	3.24088	3.39821	3.40232	3.08868	3.59587	2.55556	3.20711	2.45602	3.39888	3.27225	3.49218	3.20569	3.28983	3.37613	3.35121	3.16566	3.60555	2.70953	3.36509	2.59907	3.8664	3.21993	3.63097	3.27597	3.55181	3.65601	3.49901	3.43044	3.73	2.6286	3.43689	2.61586	3.53053	3.05057	3.60732	3.43503	3.63311	3.51283	3.59983	3.30982	3.84197	2.37208
41.5039	2.5224	3.28206	2.50365	3.4914	3.11525	3.47562	3.14939	3.23018	3.40484	3.41142	3.06918	3.59104	2.57323	3.19817	2.44421	3.41857	3.23704	3.49836	3.19742	3.29219	3.37286	3.31941	3.1576	3.60211	2.6974	3.37648	2.58735	3.83896	3.16791	3.63845	3.27074	3.52349	3.63833	3.44174	3.37778	3.71468	2.61935	3.42262	2.59545	3.4905	3.02282	3.5812	3.41379	3.59587	3.49917	3.55855	3.30025	3.81864	2.36785
41.748	2.50482	3.23861	2.50672	3.48972	3.09	3.45378	3.15097	3.22925	3.41662	3.41303	3.06492	3.5812	2.56513	3.15819	2.42425	3.41745	3.22891	3.47019	3.20346	3.2609	3.36375	3.34659	3.17313	3.61345	2.67492	3.3261	2.56618	3.81965	3.17679	3.60486	3.25029	3.52126	3.57677	3.39968	3.35421	3.71551	2.60949	3.38593	2.56828	3.44634	3.01252	3.55797	3.40498	3.58248	3.48791	3.56935	3.25913	3.80762	2.35638
41.9922	2.50351	3.22953	2.48062	3.48455	3.08435	3.47901	3.14387	3.20966	3.41015	3.39193	3.09675	3.57451	2.53803	3.11142	2.42543	3.3832	3.19408	3.47286	3.19989	3.23878	3.33768	3.30321	3.14619	3.58787	2.66278	3.30624	2.53609	3.79383	3.14107	3.57678	3.21636	3.50895	3.54755	3.36519	3.34495	3.69527	2.59348	3.3553	2.53608	3.43072	3.00118	3.53071	3.38501	3.55677	3.47621	3.50127	3.23454	3.78557	2.35918
42.2363	2.49845	3.17469	2.45762	3.44918	3.05889	3.46355	3.14756	3.17779	3.39166	3.35926	3.11694	3.54123	2.54684	3.11905	2.42314	3.36135	3.17935	3.47779	3.20693	3.20982	3.31622	3.27411	3.14268	3.53767	2.66054	3.3112	2.52155	3.72621	3.11626	3.5579	3.1955	3.44475	3.53037	3.35989	3.30931	3.66174	2.58355	3.35076	2.50395	3.39582	2.98684	3.4948	3.36929	3.54227	3.45197	3.49468	3.22278	3.76185	2.36255
42.4805	2.49216	3.16259	2.46921	3.43342	3.01735	3.4633	3.12067	3.18098	3.33932	3.34572	3.09423	3.51341	2.53012	3.10435	2.38251	3.37097	3.16507	3.47811	3.20201	3.20507	3.31504	3.25409	3.13321	3.50974	2.63795	3.29072	2.50928	3.70197	3.07321	3.50139	3.18527	3.41445	3.49507	3.31191	3.29648	3.61343	2.57242	3.31321	2.50202	3.36454	2.94304	3.44986	3.33095	3.52422	3.43079	3.47975	3.2294	3.73028	2.35182
42.7246	2.48405	3.15001	2.45873	3.43232	2.98857	3.4522	3.09912	3.1847	3.36686	3.37053	3.06251	3.50387	2.51006	3.08802	2.35104	3.3491	3.11504	3.47506	3.17541	3.20198	3.30214	3.24564	3.10638	3.50135	2.62097	3.25179	2.47992	3.6903	3.05676	3.47847	3.18159	3.39348	3.47561	3.2897	3.26921	3.59523	2.56986	3.33532	2.48822	3.32936	2.92284	3.44085	3.32899	3.47401	3.42566	3.47173	3.19768	3.7154	2.33721
42.9688	2.47124	3.11981	2.44536	3.39244	2.98441	3.46525	3.09212	3.16229	3.36768	3.31437	3.04716	3.47189	2.49654	3.08249	2.37044	3.31411	3.09027	3.44286	3.16845	3.18239	3.28119	3.26002	3.07974	3.47465	2.59902	3.20361	2.4699	3.63104	3.03064	3.48406	3.16172	3.35981	3.435	3.25672	3.26281	3.56384	2.53779	3.31909	2.47713	3.30802	2.89395	3.41271	3.30712	3.45	3.37981	3.4334	3.14956	3.6854	2.31943
43.2129	2.44936	3.09732	2.42218	3.39996	2.96324	3.46864	3.09802	3.13139	3.34782	3.30279	3.05457	3.45157	2.49294	3.07995	2.3665	3.29652	3.08017	3.43123	3.15533	3.14998	3.23602	3.23034	3.05648	3.48286	2.56315	3.1752	2.42939	3.59124	3.01303	3.46688	3.12095	3.32592	3.39669	3.22895	3.21711	3.54899	2.53289	3.2816	2.44029	3.26805	2.83926	3.37867	3.27146	3.42718	3.34652	3.39236	3.1268	3.64643	2.34432
43.457	2.452	3.08158	2.42553	3.39647	2.95929	3.4269	3.10452	3.12299	3.31112	3.29973	3.04677	3.45811	2.46925	3.02435	2.3393	3.27533	3.04984	3.43082	3.14645	3.13896	3.25752	3.18542	3.04849	3.46094	2.54603	3.13888	2.40361	3.5316	2.97605	3.44253	3.11556	3.29436	3.36153	3.17683	3.19484	3.53122	2.51935	3.26214	2.42904	3.24364	2.82119	3.35748	3.24331	3.38587	3.31299	3.35708	3.10834	3.62268	2.3388
43.7012	2.46804	3.06364	2.41252	3.37596	2.93769	3.41652	3.09416	3.10316	3.27806	3.29282	3.01234	3.43899	2.46917	2.97671	2.31445	3.25137	3.02337	3.44268	3.12157	3.12464	3.25477	3.16067	3.04224	3.4117	2.53749	3.12222	2.38146	3.50472	2.97933	3.41869	3.08951	3.25449	3.3422	3.1471	3.17631	3.47784	2.49952	3.25684	2.41011	3.22444	2.79458	3.36313	3.24466	3.36538	3.26803	3.36283	3.08425	3.59261	2.30809
43.9453	2.44901	3.03223	2.40122	3.34329	2.89275	3.38714	3.08206	3.09033	3.27349	3.29387	3.01901	3.45253	2.462	2.95305	2.29975	3.21181	3.00232	3.41519	3.11903	3.12619	3.2205	3.16408	3.02063	3.38497	2.5545	3.08799	2.35855	3.47388	2.95768	3.37327	3.03148	3.25949	3.29209	3.1239	3.12641	3.45336	2.49152	3.20177	2.39996	3.18279	2.73036	3.33064	3.20323	3.31737	3.26315	3.32484	3.04773	3.56227	2.30651
44.1895	2.44796	2.99311	2.385	3.31482	2.88208	3.37498	3.05252	3.07081	3.24728	3.26834	3.0141	3.44593	2.46766	2.92767	2.30161	3.18811	2.94212	3.39295	3.11393	3.09674	3.18759	3.14829	3.02716	3.37292	2.56297	3.06385	2.34015	3.4669	2.90697	3.32882	3.01914	3.2547	3.2719	3.12647	3.08795	3.41817	2.47896	3.20444	2.38101	3.14565	2.70998	3.24238	3.17619	3.28628	3.20585	3.28616	3.03191	3.54059	2.28485
44.4336	2.43942	2.98075	2.36947	3.27597	2.86022	3.36929	3.05369	3.08807	3.26002	3.24964	2.99493	3.39326	2.47079	2.92909	2.29262	3.15171	2.92526	3.39243	3.09351	3.08268	3.14872	3.11842	2.98347	3.36542	2.52417	3.03858	2.32739	3.38638	2.86757	3.32313	2.99783	3.23653	3.25691	3.08223	3.07148	3.37874	2.45158	3.21075	2.33274	3.10658	2.68686	3.23619	3.13986	3.28931	3.1654	3.2615	3.00405	3.52597	2.29949
44.6777	2.40837	2.96108	2.35071	3.2472	2.843	3.33434	3.03517	3.06736	3.2366	3.25043	2.96871	3.39098	2.44822	2.91375	2.28608	3.12193	2.88221	3.39175	3.06846	3.05573	3.16208	3.10217	2.95603	3.37605	2.4857	3.02	2.30037	3.32608	2.85641	3.30947	2.98661	3.16728	3.24577	3.04795	3.04716	3.34226	2.46571	3.21702	2.31576	3.10499	2.64498	3.22662	3.11694	3.23716	3.12891	3.23555	2.96845	3.51624	2.31219
44.9219	2.39801	2.9398	2.33991	3.21682	2.84658	3.34254	3.01986	3.02064	3.20505	3.23472	2.95733	3.39558	2.4338	2.90814	2.27023	3.0961	2.87315	3.36198	3.04762	3.03206	3.15077	3.08781	2.93562	3.31399	2.46955	3.02089	2.28722	3.30709	2.81791	3.279	2.97381	3.12312	3.19803	3.01858	3.03121	3.34029	2.46545	3.18098	2.29397	3.07826	2.6295	3.18123	3.08758	3.21403	3.09407	3.20774	2.93545	3.49269	2.27701
45.166	2.38125	2.93189	2.34222	3.21443	2.81954	3.30003	3.00068	3.00265	3.19469	3.20173	2.94715	3.36444	2.45126	2.85438	2.27994	3.09227	2.85683	3.36204	3.04892	3.01086	3.1173	3.07198	2.91454	3.27598	2.48007	2.99433	2.25239	3.29733	2.7858	3.25225	2.96844	3.11203	3.14529	2.99777	2.99279	3.32947	2.45554	3.14483	2.29041	3.08629	2.62443	3.12506	3.07991	3.17585	3.0893	3.19654	2.90889	3.47663	2.24915
45.4102	2.39106	2.88414	2.32481	3.19212	2.77789	3.28779	2.98706	3.01469	3.17563	3.16833	2.93924	3.33037	2.41704	2.82148	2.23399	3.09682	2.82941	3.33074	3.01775	3.02236	3.09381	3.05574	2.90453	3.28673	2.45579	2.95227	2.23071	3.25454	2.76741	3.24235	2.9557	3.10468	3.1209	2.97386	2.96135	3.29391	2.44677	3.14133	2.27064	3.04151	2.60535	3.1273	3.05498	3.16806	3.06525	3.1881	2.88439	3.43847	2.25047
45.6543	2.40491	2.85705	2.29834	3.17437	2.75833	3.29332	2.96001	2.984	3.14181	3.15583	2.92489	3.28618	2.39934	2.83319	2.2275	3.07884	2.82502	3.29476	3.01647	2.99818	3.07849	3.02069	2.89014	3.26367	2.47381	2.9353	2.22635	3.20118	2.71755	3.21824	2.91891	3.07772	3.0912	2.94108	2.95704	3.2588	2.42263	3.10265	2.25274	3.0029	2.58463	3.13693	3.03729	3.12932	3.03298	3.18331	2.85575	3.4055	2.24606
45.8984	2.37887	2.82649	2.2892	3.12348	2.75602	3.25204	2.94822	2.96088	3.12669	3.14405	2.90414	3.27628	2.37724	2.8326	2.21973	3.04438	2.7958	3.28048	2.99825	2.95746	3.05521	2.98799	2.89451	3.25309	2.45909	2.90362	2.23187	3.1583	2.69086	3.17886	2.88841	3.04478	3.04724	2.9155	2.94812	3.25145	2.39579	3.09879	2.24167	2.98656	2.55365	3.09754	3.01656	3.11469	2.99714	3.14899	2.82978	3.38074	2.25938
46.1426	2.35024	2.81131	2.28028	3.10607	2.74125	3.21844	2.93457	2.94785	3.10039	3.11734	2.89267	3.26577	2.35902	2.78108	2.2098	3.02103	2.76203	3.29337	2.95115	2.94848	3.04787	2.98994	2.87037	3.23485	2.42309	2.88752	2.2318	3.13912	2.68036	3.15957	2.87945	3.01977	3.02201	2.88678	2.89886	3.20742	2.404	3.0908	2.21413	2.95515	2.52305	3.04797	3.00185	3.07706	2.96758	3.11987	2.8128	3.34689	2.22701
46.3867	2.36146	2.80867	2.24979	3.08982	2.71588	3.22195	2.90795	2.94062	3.04949	3.12431	2.87107	3.21997	2.36346	2.74773	2.20664	3.02278	2.72961	3.2715	2.95032	2.94257	3.01438	2.97634	2.8532	3.22071	2.41122	2.84727	2.18956	3.12593	2.63088	3.12778	2.86444	2.99481	3.00301	2.86052	2.86701	3.2286	2.39799	3.05284	2.21362	2.92874	2.51214	3.01422	2.94879	3.04764	2.93406	3.10407	2.78081	3.33129	2.20683
46.6309	2.37504	2.77677	2.25332	3.0623	2.69265	3.20613	2.89468	2.91635	3.03032	3.09301	2.83707	3.22595	2.3621	2.73979	2.16073	2.98209	2.7044	3.23861	2.94802	2.93297	2.97814	2.95366	2.81944	3.21125	2.40047	2.83487	2.17343	3.09527	2.61456	3.11166	2.84738	2.96227	2.95396	2.83004	2.84239	3.19382	2.37676	3.02357	2.20154	2.90262	2.48088	3.00847	2.94269	3.0325	2.91881	3.06274	2.76263	3.30668	2.21006
46.875	2.36654	2.79188	2.25126	3.02437	2.71884	3.19839	2.87217	2.90276	3.01367	3.06824	2.8131	3.22183	2.35566	2.74817	2.14191	2.94033	2.67439	3.20608	2.92722	2.91756	2.94613	2.92933	2.80412	3.1807	2.39177	2.84668	2.14908	3.06469	2.61222	3.09831	2.82659	2.94654	2.92268	2.81789	2.81344	3.14405	2.36213	3.0039	2.17503	2.85744	2.45934	2.9856	2.92863	2.99799	2.88739	3.0382	2.73694	3.29686	2.21817
47.1191	2.33695	2.84639	2.24715	3.02611	2.77	3.18312	2.87941	2.88759	2.96757	3.03058	2.79049	3.17335	2.35617	2.75518	2.16039	2.91948	2.64848	3.19186	2.92385	2.90609	2.91121	2.90724	2.78605	3.14612	2.3674	2.81052	2.13099	3.04022	2.60883	3.05635	2.80179	2.92654	2.87423	2.7832	2.78648	3.10918	2.3567	2.99474	2.14956	2.84618	2.44623	2.97338	2.88482	2.97771	2.86453	3.00995	2.7099	3.30165	2.21265
47.3633	2.33005	2.82174	2.21489	3.00029	2.74128	3.14513	2.87123	2.86007	2.95661	3.01237	2.77144	3.14308	2.34467	2.72668	2.14301	2.90977	2.64848	3.17695	2.88912	2.87655	2.90482	2.89889	2.76617	3.13885	2.35269	2.81162	2.12422	3.01816	2.58255	3.04879	2.78384	2.92443	2.83476	2.77073	2.76946	3.07916	2.34989	2.97587	2.16026	2.84141	2.43083	2.94963	2.86858	2.95526	2.81336	2.98294	2.67802	3.2694	2.19745
47.6074	2.31699	2.7963	2.1877	2.98215	2.69345	3.11161	2.82713	2.85927	2.92929	3.01284	2.74965	3.13524	2.32305	2.68929	2.13292	2.89528	2.6277	3.16338	2.87147	2.85041	2.89158	2.90007	2.75732	3.14714	2.33908	2.78127	2.11176	2.97536	2.55583	3.04682	2.75901	2.89859	2.8067	2.75894	2.74085	3.0708	2.34018	2.95844	2.15236	2.81333	2.40793	2.94314	2.87389	2.94471	2.78059	2.97281	2.6584	3.24745	2.19939
47.8516	2.29492	2.80583	2.17162	2.96655	2.68646	3.0819	2.80344	2.84265	2.90246	2.99338	2.7235	3.11275	2.30771	2.694	2.12194	2.8887	2.60715	3.1409	2.85394	2.84149	2.85754	2.89373	2.72567	3.1034	2.3233	2.74075	2.09943	2.93846	2.53133	3.00794	2.74405	2.8571	2.78187	2.7372	2.71028	3.05816	2.31206	2.9424	2.11743	2.80439	2.39017	2.93143	2.85222	2.91203	2.75816	2.94938	2.64019	3.22168	2.18866
48.0957	2.3145	2.75359	2.16839	2.92619	2.64687	3.08557	2.78591	2.8211	2.89236	2.9468	2.71957	3.09835	2.28945	2.66688	2.10738	2.84722	2.56981	3.12202	2.82625	2.82322	2.82025	2.84318	2.69398	3.10226	2.31536	2.73626	2.08143	2.92192	2.49523	2.9787	2.70551	2.82865	2.7684	2.70437	2.68564	3.01218	2.29612	2.95822	2.10523	2.77579	2.37526	2.90905	2.80357	2.86159	2.72777	2.91993	2.61817	3.1892	2.17062
48.3398	2.31197	2.71903	2.15723	2.89238	2.58673	3.06163	2.77417	2.80555	2.86125	2.93162	2.70466	3.07017	2.2705	2.64496	2.07477	2.80894	2.55735	3.07675	2.78963	2.79806	2.80501	2.83577	2.68197	3.09619	2.30785	2.72591	2.05057	2.88387	2.48964	2.96539	2.68825	2.79327	2.76833	2.67897	2.67585	3.01631	2.29122	2.92781	2.09888	2.75323	2.37299	2.89976	2.77721	2.84569	2.70634	2.90823	2.5834	3.1663	2.1619
48.584	2.27901	2.68692	2.14661	2.8787	2.55134	3.02849	2.74371	2.79745	2.83127	2.90929	2.68173	3.06855	2.2603	2.65319	2.07143	2.80505	2.5195	3.05064	2.76438	2.77638	2.77759	2.82686	2.66671	3.07086	2.29862	2.70714	2.04228	2.85268	2.50322	2.93814	2.65878	2.76162	2.69789	2.64813	2.65078	3.00438	2.2944	2.91763	2.07491	2.72711	2.33592	2.87891	2.74941	2.83041	2.68769	2.87986	2.57824	3.18308	2.1491
48.8281	2.26448	2.66613	2.14143	2.84841	2.49439	3.03012	2.69532	2.76909	2.80503	2.87952	2.67996	3.06775	2.25543	2.65528	2.06818	2.8022	2.52108	3.05507	2.75045	2.75693	2.76087	2.80837	2.62701	3.05172	2.272	2.71196	2.05082	2.83499	2.47537	2.91277	2.64736	2.75797	2.67771	2.66182	2.60856	2.97521	2.29584	2.89098	2.06074	2.69049	2.32172	2.84436	2.72535	2.82783	2.65355	2.86728	2.5485	3.15854	2.14609
49.0723	2.252	2.6404	2.12475	2.8171	2.47897	3.01082	2.67762	2.77189	2.78881	2.84269	2.6507	3.04382	2.25749	2.6261	2.056	2.77582	2.5162	3.03941	2.72992	2.75232	2.75508	2.77817	2.6027	3.02217	2.27489	2.72315	2.04003	2.82003	2.45162	2.88492	2.6266	2.73909	2.65936	2.64257	2.56782	2.98339	2.27359	2.84318	2.05285	2.68432	2.29996	2.82262	2.70381	2.81588	2.6268	2.8644	2.53226	3.11819	2.1589
49.3164	2.23413	2.64454	2.11254	2.79558	2.47637	2.95788	2.68692	2.75842	2.77908	2.82947	2.61464	3.02903	2.2549	2.61781	2.04962	2.74525	2.49156	3.00688	2.70373	2.71457	2.70656	2.78022	2.58876	3.00472	2.26874	2.72441	2.02779	2.79029	2.42883	2.86873	2.60652	2.73146	2.62546	2.60455	2.54425	2.98389	2.26106	2.8464	2.03286	2.6873	2.27851	2.80774	2.67009	2.7791	2.59677	2.84231	2.52328	3.107	2.13252
49.5605	2.21601	2.61686	2.09632	2.7846	2.42709	2.94979	2.66435	2.73872	2.74573	2.82168	2.59619	3.03448	2.25852	2.61856	2.04655	2.72607	2.45429	3.02094	2.6815	2.69293	2.66724	2.73488	2.5849	3.0117	2.25619	2.71548	2.02688	2.75619	2.42043	2.86856	2.57865	2.69971	2.58551	2.56447	2.54386	2.94991	2.26249	2.836	2.0074	2.67697	2.28	2.77866	2.64989	2.73359	2.56957	2.80738	2.51445	3.07739	2.12791
49.8047	2.20951	2.59061	2.06798	2.76445	2.41044	2.93022	2.66298	2.69545	2.71346	2.80634	2.57242	3.00811	2.24614	2.60159	2.04284	2.71684	2.44344	3.00799	2.68489	2.69605	2.64933	2.71169	2.57	2.99647	2.25508	2.68308	2.00111	2.74243	2.42071	2.82707	2.5582	2.68711	2.56185	2.56537	2.53067	2.9207	2.2421	2.82666	1.99021	2.66721	2.27556	2.75886	2.64809	2.70905	2.54687	2.77407	2.4859	3.07334	2.12663
50.0488	2.20423	2.58086	2.0674	2.74978	2.41606	2.92288	2.64904	2.68729	2.67499	2.79342	2.55341	2.97782	2.21943	2.57638	2.00668	2.70137	2.44004	2.98322	2.65239	2.66573	2.63346	2.70473	2.53981	2.97553	2.23994	2.668	1.99463	2.71638	2.40399	2.80521	2.53073	2.67757	2.54349	2.55233	2.53419	2.94501	2.21832	2.81874	2.00714	2.63813	2.24578	2.76452	2.61839	2.69291	2.52956	2.76568	2.4638	3.06489	2.11969
50.293	2.18446	2.5786	2.06658	2.70616	2.3907	2.8976	2.61425	2.66859	2.64883	2.75915	2.55371	2.9744	2.19916	2.56404	1.99192	2.67606	2.44628	2.93882	2.64289	2.65153	2.60741	2.69195	2.50888	2.95859	2.22135	2.65596	1.99247	2.6871	2.38154	2.79679	2.54918	2.64017	2.52344	2.50974	2.50566	2.91371	2.20498	2.81485	2.01718	2.59508	2.25725	2.77089	2.58629	2.67371	2.49862	2.75001	2.43657	3.04005	2.10811
50.5371	2.16768	2.57074	2.06077	2.67109	2.36436	2.87551	2.59456	2.65227	2.63381	2.74422	2.52998	2.95934	2.21152	2.54764	1.98756	2.65776	2.42139	2.90677	2.61966	2.63919	2.59301	2.68476	2.48664	2.98689	2.21234	2.64722	1.9697	2.66147	2.37549	2.77263	2.51391	2.6	2.50208	2.52445	2.46208	2.87848	2.19191	2.79495	2.01072	2.57682	2.25884	2.69258	2.56411	2.64527	2.45293	2.73422	2.42019	3.03979	2.11304
50.7812	2.16552	2.55893	2.05363	2.66678	2.33789	2.87387	2.55398	2.64849	2.61186	2.75158	2.49531	2.93709	2.21818	2.55667	1.97827	2.63979	2.3992	2.91504	2.60986	2.61327	2.58098	2.6784	2.46743	2.95551	2.17737	2.64837	1.97279	2.65007	2.36847	2.74379	2.4882	2.59155	2.47027	2.5086	2.43919	2.87358	2.16101	2.78543	1.99066	2.58	2.2354	2.68241	2.5236	2.6268	2.42441	2.72372	2.40096	3.05513	2.11248
51.0254	2.15948	2.53862	2.03421	2.65568	2.33392	2.84415	2.54906	2.60628	2.59432	2.7196	2.46226	2.93102	2.19982	2.57112	1.97199	2.63127	2.39529	2.88379	2.60656	2.60425	2.57784	2.64566	2.46341	2.94718	2.16418	2.65742	1.96495	2.64355	2.3462	2.71179	2.46005	2.5801	2.43669	2.48124	2.43991	2.85373	2.1607	2.77592	1.97175	2.5418	2.21291	2.67001	2.51634	2.61358	2.40361	2.69199	2.36874	3.03716	2.1176
51.2695	2.14104	2.54383	2.02829	2.64328	2.32467	2.81699	2.54231	2.58655	2.5923	2.71625	2.44892	2.92939	2.1963	2.56513	1.96413	2.60419	2.39965	2.858	2.57118	2.6033	2.54213	2.62583	2.46377	2.9489	2.18097	2.6518	1.95514	2.62348	2.33003	2.69229	2.45754	2.56273	2.41691	2.46138	2.41911	2.85802	2.16614	2.7861	1.97916	2.54381	2.22029	2.63722	2.50397	2.58899	2.39832	2.65556	2.35664	3.00837	2.0995
51.5137	2.14182	2.52411	2.01072	2.63619	2.30898	2.81374	2.5117	2.59009	2.56404	2.70413	2.43226	2.90733	2.19657	2.53585	1.94666	2.56431	2.38668	2.83208	2.54352	2.59372	2.51983	2.62448	2.44269	2.93345	2.15243	2.63859	1.96016	2.60416	2.32065	2.68019	2.42679	2.55029	2.38332	2.43238	2.39626	2.83695	2.15121	2.77767	1.9642	2.52083	2.20259	2.63868	2.48353	2.55773	2.37803	2.65335	2.34905	3.00816	2.09563
51.7578	2.11997	2.50695	2.00229	2.61151	2.30271	2.77945	2.50664	2.54537	2.53884	2.68674	2.40782	2.91701	2.18776	2.53279	1.93264	2.56945	2.35626	2.8193	2.54409	2.57608	2.49087	2.61237	2.40935	2.89999	2.12649	2.6099	1.94322	2.59595	2.32398	2.65216	2.38915	2.5303	2.36399	2.40178	2.37781	2.81646	2.14833	2.76948	1.94515	2.50849	2.17826	2.59945	2.45352	2.52678	2.35334	2.65234	2.33629	3.00425	2.08848
52.002	2.11543	2.51728	1.98626	2.59574	2.28711	2.74378	2.48088	2.53842	2.51305	2.66397	2.40205	2.88332	2.16519	2.53809	1.93228	2.56094	2.3306	2.7966	2.51277	2.54106	2.46219	2.59095	2.38969	2.89156	2.12713	2.63053	1.94191	2.58016	2.32565	2.61522	2.38203	2.51299	2.35228	2.40282	2.38001	2.81559	2.12757	2.73143	1.93949	2.50061	2.16941	2.59375	2.43606	2.52208	2.33553	2.6379	2.3151	2.97442	2.08946
52.2461	2.10373	2.49573	1.97432	2.57149	2.24815	2.7157	2.45591	2.54852	2.48566	2.62039	2.37336	2.86976	2.14397	2.52876	1.92869	2.53731	2.32986	2.77897	2.50046	2.51368	2.43899	2.55948	2.37139	2.88795	2.13064	2.6298	1.91692	2.55297	2.30162	2.59269	2.34455	2.49543	2.32865	2.41206	2.34393	2.77922	2.12636	2.70001	1.95511	2.47486	2.18784	2.56325	2.397	2.51154	2.31412	2.59539	2.2873	2.9323	2.08526
52.4902	2.10351	2.49778	1.95165	2.55732	2.23005	2.69272	2.42137	2.54021	2.47118	2.59002	2.34649	2.84933	2.14467	2.52957	1.9337	2.5211	2.3298	2.7397	2.49594	2.50719	2.43938	2.54628	2.35497	2.87133	2.10069	2.62003	1.90665	2.52227	2.30177	2.57471	2.32637	2.47906	2.31533	2.38561	2.32123	2.76327	2.10946	2.70191	1.93839	2.46184	2.19594	2.56831	2.39074	2.48188	2.30393	2.57726	2.27284	2.92888	2.07153
52.7344	2.09429	2.49352	1.94626	2.52559	2.21878	2.67871	2.41297	2.51358	2.46139	2.57906	2.31601	2.84765	2.1522	2.52267	1.911	2.52879	2.30918	2.71027	2.45572	2.49737	2.41076	2.54952	2.33018	2.83823	2.09099	2.6151	1.91017	2.4811	2.28254	2.57696	2.31226	2.45427	2.29308	2.36463	2.30649	2.76928	2.07781	2.69993	1.92244	2.45459	2.1556	2.5358	2.37194	2.46227	2.27806	2.57964	2.25074	2.91844	2.06969
52.9785	2.06757	2.48461	1.918	2.51192	2.20973	2.64273	2.38684	2.48823	2.43518	2.55635	2.28442	2.82763	2.15688	2.52302	1.90094	2.50604	2.27546	2.69092	2.44152	2.48729	2.38124	2.51165	2.31005	2.85043	2.09978	2.61406	1.89794	2.46747	2.26457	2.54872	2.28023	2.44066	2.25771	2.34478	2.28729	2.76223	2.07014	2.71412	1.90644	2.445	2.13822	2.52138	2.34431	2.45145	2.23836	2.59227	2.23481	2.89603	2.05641
53.2227	2.058	2.48409	1.90655	2.50967	2.21565	2.62234	2.36342	2.47748	2.41744	2.56268	2.27954	2.81822	2.13891	2.52377	1.88726	2.49416	2.26938	2.67339	2.41263	2.46663	2.35335	2.50721	2.29474	2.86413	2.09161	2.61386	1.8929	2.4448	2.25698	2.52248	2.24751	2.40478	2.22312	2.32065	2.2416	2.73223	2.07286	2.71107	1.89855	2.43243	2.12859	2.49459	2.31918	2.4221	2.22807	2.55563	2.20879	2.88829	2.05716
53.4668	2.04533	2.4751	1.9199	2.5073	2.19188	2.58263	2.34735	2.46409	2.3913	2.54938	2.25084	2.79294	2.11614	2.49737	1.88103	2.4691	2.27043	2.64878	2.37123	2.4321	2.33437	2.47861	2.26275	2.80105	2.06194	2.63358	1.88891	2.44192	2.25301	2.49778	2.2192	2.37273	2.21037	2.29068	2.22078	2.70049	2.06514	2.68665	1.87526	2.41991	2.11509	2.46988	2.28969	2.40338	2.21159	2.53785	2.17739	2.85556	2.05495
53.7109	2.04487	2.47663	1.9269	2.46768	2.17184	2.5612	2.32494	2.45548	2.35453	2.52322	2.23647	2.76287	2.10589	2.48418	1.87018	2.43848	2.2498	2.61567	2.34154	2.41621	2.31766	2.44585	2.24456	2.78507	2.04974	2.63114	1.86696	2.41476	2.23788	2.47854	2.21027	2.35275	2.17435	2.28724	2.20172	2.67962	2.05108	2.64516	1.88216	2.38364	2.11481	2.45753	2.25922	2.39025	2.19618	2.52179	2.1544	2.85287	2.04502
53.9551	2.02333	2.46227	1.91963	2.44792	2.1549	2.52941	2.30039	2.4379	2.32159	2.5003	2.21511	2.74835	2.09251	2.47789	1.85506	2.42935	2.2254	2.59618	2.32446	2.40638	2.29654	2.43112	2.23521	2.74113	2.04553	2.6323	1.86465	2.40282	2.21352	2.43423	2.17314	2.33855	2.15677	2.27132	2.17646	2.64943	2.0382	2.62787	1.87944	2.3557	2.08264	2.42333	2.22444	2.36688	2.17363	2.50246	2.12773	2.82594	2.02261
54.1992	2.01042	2.46075	1.89405	2.42272	2.12662	2.49241	2.2725	2.41019	2.30537	2.45785	2.17878	2.72376	2.07816	2.47146	1.85214	2.42126	2.20169	2.58041	2.31206	2.37395	2.26568	2.42932	2.2017	2.7214	2.02679	2.61914	1.84912	2.37454	2.19281	2.40934	2.15671	2.315	2.13742	2.22942	2.15232	2.6129	2.01545	2.62003	1.86062	2.32979	2.06838	2.39632	2.1796	2.3353	2.13646	2.4506	2.1128	2.79322	1.99696
54.4434	1.98598	2.43673	1.87788	2.37472	2.10433	2.49514	2.23894	2.38521	2.28883	2.4119	2.14322	2.68065	2.05927	2.45435	1.83926	2.39238	2.18192	2.53615	2.28038	2.34523	2.23907	2.40693	2.18109	2.73332	2.00406	2.58664	1.83005	2.34037	2.16235	2.37941	2.11432	2.2908	2.09938	2.2128	2.12814	2.6052	1.97035	2.60479	1.83029	2.31422	2.04417	2.34688	2.15576	2.30212	2.10334	2.4163	2.09426	2.76233	2.00616
54.6875	1.95701	2.3919	1.8611	2.35274	2.09699	2.46655	2.23371	2.35309	2.23906	2.39747	2.10426	2.62879	2.03587	2.4474	1.81584	2.36681	2.16004	2.48924	2.24852	2.31828	2.20932	2.37991	2.15851	2.69548	1.96794	2.57422	1.80482	2.30247	2.14207	2.33843	2.09131	2.26201	2.07016	2.20484	2.08374	2.58348	1.95708	2.58191	1.80371	2.3023	2.01073	2.3132	2.13071	2.26474	2.09128	2.4187	2.05572	2.70605	1.99756
54.9316	1.94967	2.35967	1.83202	2.32312	2.078	2.43348	2.19826	2.31828	2.21259	2.37582	2.09449	2.62441	2.00986	2.40216	1.79252	2.31194	2.13653	2.46354	2.20074	2.27941	2.17075	2.32284	2.12487	2.63896	1.93422	2.55789	1.77946	2.26323	2.12665	2.32331	2.04099	2.21482	2.04005	2.18536	2.06332	2.52406	1.95855	2.55732	1.79364	2.26794	1.98374	2.2654	2.0923	2.23221	2.04334	2.37555	2.02701	2.67495	1.98827
55.1758	1.93532	2.36513	1.81152	2.29573	2.05064	2.39037	2.16251	2.28187	2.18187	2.34433	2.0637	2.61303	1.99262	2.39325	1.78008	2.27219	2.08883	2.428	2.17409	2.26189	2.12346	2.29739	2.08485	2.62758	1.90919	2.52784	1.75675	2.21921	2.09782	2.2872	2.00539	2.1869	2.00972	2.13738	2.02732	2.46208	1.91891	2.54037	1.76871	2.22227	1.95413	2.2231	2.04407	2.18854	2.00284	2.34706	1.98389	2.65388	1.96589
55.4199	1.90766	2.38494	1.78929	2.27749	2.04095	2.3465	2.12132	2.24318	2.13941	2.32722	2.01518	2.5838	1.97172	2.36598	1.75667	2.23152	2.05211	2.38032	2.13158	2.22493	2.08328	2.2629	2.05181	2.59629	1.88184	2.494	1.73538	2.19032	2.05094	2.22276	1.97993	2.15251	1.95767	2.08399	2.01282	2.41654	1.87972	2.52207	1.74058	2.19495	1.9233	2.20126	2.01262	2.15489	1.98158	2.32277	1.94384	2.60817	1.94776
55.6641	1.88029	2.48506	1.7981	2.2332	2.17489	2.30201	2.08485	2.20138	2.09887	2.29082	1.96373	2.51804	1.92891	2.34591	1.72624	2.21965	2.02054	2.33494	2.08544	2.16408	2.04991	2.21997	2.00804	2.53414	1.84508	2.43119	1.69756	2.15842	2.02829	2.1779	1.94551	2.10092	1.92173	2.05761	1.9633	2.40421	1.85966	2.47009	1.70186	2.16644	1.91289	2.16499	1.97255	2.10577	1.94076	2.28341	1.91861	2.57372	1.9186
55.9082	1.84429	2.45521	1.77049	2.19906	2.13859	2.23573	2.04056	2.179	2.05906	2.22835	1.93647	2.47191	1.8917	2.29877	1.68592	2.16758	1.98851	2.2825	2.03535	2.13349	2.00252	2.1786	1.96197	2.47709	1.78579	2.38425	1.65536	2.10776	1.99342	2.13024	1.90476	2.06006	1.87378	2.02219	1.92088	2.33318	1.84243	2.41806	1.68146	2.12207	1.86833	2.11313	1.92643	2.0575	1.89023	2.23822	1.87305	2.50396	1.88649
56.1523	1.79989	2.29462	1.72586	2.13712	1.94372	2.17814	1.98738	2.138	2.01062	2.17284	1.88984	2.40914	1.84258	2.25608	1.65024	2.12078	1.93981	2.23128	1.99302	2.07461	1.94619	2.11704	1.92952	2.42852	1.75517	2.32847	1.63985	2.04443	1.92841	2.08573	1.85128	1.99915	1.81577	1.95076	1.86348	2.27838	1.7854	2.39051	1.6512	2.06338	1.82232	2.04494	1.87937	2.00107	1.83537	2.20429	1.8308	2.45277	1.84443
56.3965	1.75051	2.19454	1.67214	2.07709	1.84665	2.11689	1.94557	2.05402	1.96494	2.10425	1.8368	2.33871	1.78903	2.20638	1.6169	2.05077	1.8968	2.14696	1.92397	2.02256	1.8843	2.0776	1.86507	2.35084	1.70876	2.28985	1.59975	1.97792	1.87038	2.02868	1.80065	1.94857	1.76513	1.90514	1.80899	2.20997	1.72738	2.30048	1.61026	2.01451	1.7651	1.99282	1.82759	1.95933	1.77527	2.14816	1.77146	2.3708	1.79691
56.6406	1.70186	2.15237	1.6211	2.01919	1.79968	2.05309	1.89251	2.00802	1.89687	2.03463	1.77206	2.25852	1.7378	2.13194	1.57364	1.98342	1.84256	2.0788	1.88075	1.95633	1.83291	2.01926	1.80068	2.26346	1.64865	2.23146	1.55049	1.92081	1.82025	1.94485	1.73687	1.898	1.70955	1.84125	1.74	2.13462	1.68236	2.25094	1.56401	1.94566	1.71756	1.93555	1.76883	1.89995	1.71226	2.07721	1.7128	2.3106	1.73929
56.8848	1.6463	2.10903	1.57168	1.94638	1.73498	1.97796	1.81579	1.92757	1.8255	1.96021	1.70148	2.18189	1.67524	2.0651	1.51152	1.91135	1.76754	2.00583	1.82021	1.89022	1.76503	1.93715	1.73542	2.18258	1.57294	2.1681	1.4958	1.83742	1.75104	1.87368	1.67303	1.81619	1.65111	1.78061	1.68806	2.05404	1.63173	2.1964	1.51049	1.87679	1.64911	1.84075	1.70409	1.82539	1.6475	2.00678	1.64862	2.23069	1.68017
57.1289	1.581	2.01313	1.51737	1.88721	1.65775	1.88464	1.72962	1.83257	1.7545	1.87923	1.62986	2.08045	1.59805	1.99598	1.44614	1.84506	1.69326	1.92105	1.7478	1.79709	1.68833	1.85808	1.66254	2.08697	1.50549	2.08902	1.44047	1.76479	1.68885	1.7849	1.59605	1.7319	1.57509	1.68972	1.61725	1.96441	1.56316	2.12273	1.44608	1.81893	1.56729	1.74926	1.62635	1.74028	1.58395	1.91638	1.57295	2.13925	1.61284
57.373	1.49701	1.91038	1.44709	1.78658	1.57006	1.7966	1.64734	1.7483	1.67014	1.79807	1.55725	1.98654	1.52625	1.89152	1.38911	1.75315	1.60969	1.82509	1.653	1.7145	1.59541	1.78201	1.58202	1.99256	1.43572	1.98474	1.35857	1.68235	1.60502	1.69895	1.51818	1.65743	1.50141	1.60955	1.53287	1.86509	1.48086	2.03993	1.38681	1.71759	1.49103	1.67475	1.54022	1.65747	1.49165	1.81686	1.49548	2.02097	1.54415
57.6172	1.41276	1.82101	1.36126	1.66439	1.48982	1.69618	1.56062	1.65006	1.55981	1.69084	1.46168	1.88001	1.42811	1.79872	1.31032	1.64529	1.52793	1.72262	1.55038	1.62653	1.51203	1.65714	1.49913	1.87298	1.3478	1.86936	1.28075	1.57441	1.51032	1.59978	1.42255	1.55726	1.41581	1.52331	1.4353	1.75202	1.41102	1.90438	1.30334	1.60858	1.41465	1.56191	1.44423	1.56761	1.41065	1.718	1.40286	1.90996	1.45589
57.8613	1.32154	1.70549	1.26328	1.56177	1.39453	1.5754	1.45247	1.53498	1.45372	1.56558	1.35907	1.73805	1.32889	1.6781	1.21785	1.53809	1.42267	1.59807	1.44405	1.50635	1.39454	1.54225	1.38311	1.73881	1.24665	1.76932	1.20258	1.45947	1.40552	1.48108	1.32018	1.43698	1.30709	1.41693	1.33615	1.60722	1.31189	1.80561	1.21871	1.50282	1.31638	1.45716	1.34338	1.45585	1.32484	1.60215	1.29937	1.76497	1.34468
58.1055	1.22425	1.56176	1.17975	1.43586	1.27691	1.44558	1.32727	1.40255	1.33536	1.44991	1.2498	1.59452	1.22329	1.54339	1.10982	1.41278	1.29581	1.46025	1.32485	1.37464	1.26762	1.41558	1.26128	1.59835	1.14714	1.63797	1.11251	1.33983	1.30188	1.35232	1.21346	1.31965	1.18335	1.30428	1.2178	1.47791	1.20185	1.6766	1.11719	1.37926	1.20903	1.3357	1.23037	1.32963	1.20194	1.46768	1.19294	1.6133	1.22665
58.3496	1.09615	1.40674	1.06589	1.29794	1.15084	1.30822	1.19507	1.26512	1.20216	1.30356	1.12367	1.4468	1.09762	1.39447	1.00706	1.26592	1.16629	1.31469	1.18901	1.23764	1.14664	1.27667	1.14052	1.44314	1.02709	1.47785	1.00477	1.20594	1.16732	1.22492	1.09116	1.1754	1.06393	1.17113	1.0924	1.34238	1.08014	1.52941	1.00572	1.2406	1.08942	1.20064	1.10601	1.20227	1.07556	1.32839	1.06936	1.45392	1.11251
58.5938	0.962645	1.23597	0.941957	1.14197	1.0128	1.15302	1.05011	1.11142	1.06157	1.14536	0.993514	1.27319	0.96353	1.22437	0.890678	1.11567	1.03122	1.15204	1.0407	1.08734	1.00696	1.12807	1.0009	1.26893	0.890448	1.30798	0.890781	1.05647	1.02265	1.07656	0.959417	1.03834	0.936781	1.02499	0.955209	1.1719	0.943883	1.36516	0.883205	1.08168	0.956857	1.05187	0.974471	1.05636	0.945044	1.17122	0.942556	1.26946	0.984797
58.8379	0.816039	1.06411	0.804415	0.969345	0.867819	0.968958	0.886489	0.942497	0.899267	0.972129	0.837473	1.08478	0.82352	1.05375	0.759455	0.941388	0.872437	0.979554	0.888433	0.923447	0.858262	0.961091	0.853244	1.07363	0.758482	1.14176	0.745536	0.892873	0.875336	0.915084	0.811679	0.877696	0.795483	0.872631	0.812613	0.994712	0.801687	1.17962	0.763654	0.921064	0.820261	0.889793	0.824302	0.899425	0.808907	0.998464	0.797537	1.0824	0.82902
59.082	0.659809	0.867734	0.658793	0.787151	0.717415	0.779145	0.722279	0.768867	0.730072	0.796443	0.676468	0.870386	0.666286	0.854461	0.614951	0.76193	0.709952	0.79548	0.721573	0.751984	0.694097	0.77514	0.688486	0.871703	0.616493	0.948671	0.599979	0.717772	0.714023	0.740554	0.662425	0.713131	0.64529	0.700101	0.661442	0.798465	0.650622	0.981969	0.622367	0.750022	0.67528	0.719781	0.669645	0.724634	0.651176	0.812127	0.644783	0.881412	0.669368
59.3262	0.502101	0.668303	0.499813	0.595901	0.550783	0.595943	0.549383	0.581881	0.550945	0.600579	0.512336	0.655781	0.499439	0.652239	0.466456	0.575549	0.536457	0.601867	0.545724	0.56529	0.524088	0.582037	0.520774	0.653068	0.465494	0.741498	0.456914	0.540838	0.54569	0.552617	0.501033	0.539841	0.48615	0.527537	0.495908	0.600227	0.492173	0.765448	0.471629	0.56087	0.516056	0.5458	0.508176	0.543186	0.488282	0.61262	0.486993	0.666152	0.507672
59.5703	0.338036	0.473085	0.342081	0.39645	0.397629	0.398316	0.383494	0.38684	0.365397	0.398407	0.344509	0.440635	0.334342	0.466243	0.317354	0.384154	0.389263	0.401777	0.384091	0.376374	0.349056	0.387614	0.346183	0.435319	0.311878	0.555286	0.315808	0.360712	0.410706	0.367582	0.346824	0.360328	0.321346	0.353438	0.328325	0.401126	0.328723	0.544457	0.323127	0.376599	0.385498	0.361313	0.355065	0.363846	0.32439	0.40698	0.324943	0.441142	0.340937
59.8145	0.349814	1.29505	0.516981	0.211643	1.19628	0.209949	0.753051	0.204492	0.192283	0.20965	0.184221	0.231926	0.290751	1.09205	0.437474	0.204225	1.06912	0.210611	0.86818	0.198631	0.18424	0.204075	0.183127	0.228175	0.2024	1.24778	0.479731	0.193337	1.22404	0.195964	0.833283	0.189182	0.169358	0.185798	0.174978	0.211198	0.192234	0.902595	0.47986	0.200545	1.17831	0.190612	0.899227	0.191435	0.172116	0.212131	0.173099	0.229226	0.257683
60.0586	0.457756	1.9271	0.733127	0.144346	1.76513	0.141096	1.00015	0.13565	0.130248	0.13859	0.125586	0.1541	0.327634	1.46858	0.554636	0.139414	1.44314	0.141997	1.16027	0.132087	0.122528	0.136318	0.124526	0.150774	0.185071	1.63317	0.615756	0.131994	1.64801	0.131076	1.14263	0.125441	0.114238	0.124538	0.118653	0.139041	0.162408	1.15935	0.619305	0.136937	1.60909	0.128441	1.28072	0.128101	0.115768	0.142891	0.115906	0.154651	0.265741
60.3027	0.314561	0.879901	0.396836	0.290398	0.78507	0.290068	0.471298	0.281441	0.269153	0.288867	0.254677	0.319143	0.269214	0.644543	0.311111	0.281714	0.594956	0.291946	0.515911	0.271554	0.252954	0.283043	0.254967	0.315818	0.229833	0.758149	0.324976	0.26587	0.675484	0.269024	0.503442	0.258223	0.233638	0.257334	0.239107	0.290755	0.245608	0.617796	0.328163	0.273528	0.664824	0.263067	0.570591	0.265288	0.237361	0.298162	0.233947	0.320128	0.266391
60.5469	0.408127	0.550482	0.409451	0.480807	0.447374	0.476501	0.44823	0.468081	0.444807	0.480145	0.417383	0.530473	0.39581	0.523787	0.382352	0.462685	0.432498	0.483637	0.442452	0.449317	0.417404	0.469869	0.419526	0.521015	0.364885	0.610881	0.374358	0.435263	0.45191	0.441271	0.402656	0.42604	0.384127	0.423867	0.39495	0.47942	0.39777	0.630968	0.383035	0.447507	0.416809	0.429064	0.407751	0.44114	0.38878	0.492471	0.387467	0.53062	0.413664
60.791	0.561442	0.744276	0.570848	0.665631	0.600692	0.663657	0.613877	0.65014	0.6104	0.671561	0.578186	0.737448	0.54663	0.715679	0.527309	0.640199	0.595029	0.672302	0.615615	0.622498	0.579733	0.657498	0.579951	0.724491	0.501867	0.802624	0.5134	0.602566	0.607893	0.610591	0.553134	0.589165	0.53059	0.589156	0.545432	0.660808	0.546844	0.841258	0.527893	0.613776	0.564683	0.59053	0.558617	0.608574	0.538772	0.683682	0.537549	0.737386	0.5683
61.0352	0.70292	0.935204	0.728607	0.836186	0.749258	0.841773	0.777763	0.821258	0.770982	0.850259	0.730801	0.93326	0.687915	0.909972	0.662178	0.808833	0.752217	0.853198	0.776483	0.779798	0.731245	0.821791	0.732016	0.912847	0.632559	0.982791	0.644965	0.76017	0.755783	0.771575	0.691623	0.742577	0.669749	0.738159	0.689153	0.834368	0.682778	1.03911	0.662854	0.776294	0.70371	0.746381	0.70868	0.759022	0.681044	0.861583	0.675983	0.930178	0.717318
61.2793	0.828128	1.11488	0.860339	1.00382	0.897713	1.0046	0.931537	0.976026	0.91843	1.01771	0.865229	1.11256	0.820153	1.08177	0.792476	0.969744	0.898813	1.02124	0.916268	0.934459	0.874752	0.978166	0.871605	1.09581	0.757548	1.13806	0.772185	0.900513	0.898503	0.926482	0.823692	0.883444	0.79963	0.882402	0.814299	0.996796	0.820486	1.22628	0.794467	0.92712	0.826828	0.902333	0.840947	0.905261	0.810314	1.02639	0.803255	1.10702	0.857263
61.5234	0.949756	1.29542	0.984759	1.1606	1.02079	1.15865	1.07487	1.12466	1.0562	1.1648	1.00093	1.26917	0.939669	1.24133	0.90257	1.11632	1.03615	1.17173	1.05817	1.0706	1.00565	1.12872	1.003	1.25806	0.859334	1.27293	0.888967	1.03161	1.02858	1.05734	0.94838	1.01467	0.919286	1.00675	0.934433	1.1399	0.942532	1.38414	0.913598	1.05943	0.941105	1.03573	0.969657	1.03414	0.921501	1.16871	0.922969	1.26435	0.984734
61.7676	1.06705	1.43944	1.10143	1.28734	1.1395	1.29279	1.1914	1.25112	1.17333	1.30629	1.12218	1.42642	1.04448	1.37825	1.01421	1.24329	1.15672	1.29962	1.18787	1.18628	1.12388	1.25738	1.11358	1.39874	0.954284	1.39901	0.985585	1.14515	1.13481	1.1795	1.0583	1.12046	1.02612	1.12307	1.0424	1.27376	1.05158	1.53183	1.01685	1.18245	1.04802	1.14222	1.07665	1.14722	1.02991	1.3154	1.03437	1.4022	1.0916
62.0117	1.17542	1.5528	1.20918	1.39944	1.2565	1.40599	1.30541	1.36461	1.29354	1.42908	1.22044	1.56488	1.13954	1.49687	1.11234	1.35638	1.25891	1.42498	1.29019	1.29275	1.22039	1.37029	1.20804	1.51296	1.04045	1.51268	1.06706	1.2413	1.23965	1.29032	1.15347	1.21618	1.11336	1.23168	1.13204	1.38698	1.15706	1.65801	1.10417	1.28282	1.14892	1.2385	1.17365	1.25331	1.12914	1.45188	1.11972	1.53253	1.18693
62.2559	1.25225	1.6696	1.30994	1.51224	1.35089	1.51783	1.39281	1.45802	1.39014	1.53428	1.30735	1.67193	1.22321	1.59868	1.19316	1.44724	1.34478	1.52955	1.37898	1.38969	1.30044	1.47345	1.30838	1.61221	1.1055	1.60166	1.14711	1.3316	1.33194	1.37947	1.23205	1.30128	1.18824	1.30866	1.2118	1.48749	1.24113	1.74802	1.18434	1.3958	1.23319	1.33004	1.26666	1.3434	1.21242	1.55484	1.19544	1.64694	1.27451
62.5	1.31688	1.76066	1.38206	1.6098	1.41711	1.61335	1.47397	1.53123	1.45523	1.61441	1.38357	1.77475	1.29709	1.69461	1.26378	1.51133	1.42003	1.61411	1.46909	1.47373	1.37637	1.5565	1.38425	1.71696	1.17442	1.68758	1.21268	1.42088	1.40654	1.46098	1.31055	1.36767	1.25809	1.3881	1.27832	1.56483	1.30824	1.83465	1.2601	1.48755	1.30107	1.41574	1.33629	1.42762	1.28199	1.63491	1.26605	1.74378	1.33834
62.7441	1.39333	1.85245	1.45315	1.68317	1.49966	1.70769	1.55728	1.60858	1.52708	1.70421	1.46505	1.87502	1.35426	1.77005	1.3236	1.59102	1.49218	1.70012	1.55646	1.53426	1.46657	1.64448	1.45419	1.79753	1.23117	1.75845	1.26868	1.48644	1.48533	1.53215	1.38181	1.4306	1.32282	1.46052	1.34085	1.63124	1.37902	1.94329	1.3238	1.53058	1.36694	1.47745	1.40597	1.51244	1.34275	1.71099	1.325	1.83011	1.41328
62.9883	1.44288	1.93761	1.51782	1.75369	1.58292	1.7695	1.63091	1.6714	1.59227	1.78061	1.53221	1.94713	1.40409	1.83057	1.38156	1.66796	1.56427	1.76705	1.60498	1.60024	1.51069	1.7245	1.51652	1.87329	1.2789	1.80806	1.32306	1.54087	1.54314	1.60132	1.43701	1.48596	1.37726	1.52915	1.39291	1.68618	1.42895	1.99362	1.37144	1.60512	1.41294	1.53423	1.46483	1.56748	1.40559	1.80412	1.39005	1.90103	1.49009
63.2324	1.49197	1.99039	1.56675	1.82077	1.62549	1.83899	1.69018	1.73388	1.6581	1.8342	1.57493	1.99869	1.44552	1.89052	1.41369	1.7217	1.61588	1.82922	1.64987	1.64214	1.54745	1.77839	1.56962	1.92966	1.31885	1.86638	1.3732	1.60652	1.59346	1.66325	1.48536	1.53006	1.42236	1.58051	1.435	1.74631	1.46366	2.05417	1.41219	1.66032	1.45016	1.58079	1.50202	1.60396	1.44087	1.87726	1.43182	1.96871	1.54254
63.4766	1.52348	2.02603	1.62411	1.8655	1.66398	1.89586	1.74375	1.7713	1.71494	1.8966	1.62014	2.05645	1.49381	1.93094	1.44866	1.7675	1.6622	1.88635	1.70068	1.6576	1.59657	1.82578	1.61075	1.98445	1.35353	1.91066	1.39858	1.63793	1.63037	1.70909	1.52747	1.5675	1.45545	1.62091	1.46196	1.79706	1.51365	2.09016	1.45035	1.68546	1.49234	1.63549	1.54395	1.64478	1.47529	1.92421	1.46063	2.01574	1.56936
63.7207	1.55837	2.08975	1.67271	1.89965	1.70416	1.9517	1.79035	1.80964	1.75564	1.94005	1.66438	2.08582	1.52239	1.98927	1.49178	1.80124	1.69614	1.93659	1.74965	1.7072	1.64659	1.87178	1.63959	2.02269	1.39067	1.94336	1.42507	1.64976	1.66257	1.7425	1.56411	1.5938	1.48817	1.63887	1.49066	1.85142	1.54147	2.15857	1.48672	1.72548	1.5293	1.6776	1.57885	1.68337	1.51913	1.96303	1.48927	2.05341	1.59549
63.9648	1.5792	2.20014	1.71626	1.93113	1.82902	1.99018	1.82918	1.83813	1.78267	1.98263	1.69642	2.1222	1.54069	2.02818	1.52366	1.82855	1.7315	1.97362	1.79765	1.74576	1.668	1.91468	1.67569	2.04628	1.40355	1.96424	1.45618	1.68799	1.71039	1.77871	1.58994	1.61462	1.52198	1.67094	1.53204	1.87226	1.57737	2.20946	1.5147	1.76043	1.57398	1.7046	1.60445	1.72063	1.54304	2.01525	1.51622	2.10911	1.62259
64.209	1.62777	2.32884	1.76525	1.95402	2.01314	2.02145	1.85665	1.86538	1.80658	2.00034	1.73605	2.1561	1.56546	2.03664	1.54181	1.85699	1.76023	2.00775	1.8348	1.7744	1.69026	1.94589	1.70087	2.08695	1.43047	2.00622	1.49211	1.71166	1.73406	1.8059	1.60549	1.64884	1.54983	1.72089	1.55855	1.88289	1.60426	2.22546	1.54507	1.79755	1.58383	1.71689	1.6281	1.73124	1.56819	2.0379	1.5417	2.14371	1.64465
64.4531	1.63552	2.27545	1.78343	1.97887	1.91637	2.04615	1.89639	1.88156	1.83236	2.03439	1.75124	2.21107	1.58132	2.04497	1.56656	1.89478	1.78713	2.04948	1.84635	1.78599	1.71876	1.97351	1.72693	2.12359	1.44938	2.02548	1.51203	1.73545	1.76256	1.82083	1.64361	1.65159	1.56063	1.73073	1.56945	1.92351	1.61215	2.24988	1.56835	1.80287	1.58678	1.75068	1.6511	1.7491	1.58344	2.07822	1.57577	2.15354	1.6786
64.6973	1.62762	2.20687	1.77728	2.01021	1.80173	2.08267	1.91746	1.90558	1.85712	2.05479	1.76614	2.23214	1.60357	2.05873	1.58817	1.92161	1.82021	2.0565	1.87625	1.79338	1.73197	1.98449	1.74776	2.1408	1.46505	2.0316	1.51595	1.76046	1.7856	1.83329	1.66341	1.66337	1.58092	1.75316	1.58593	1.94555	1.63219	2.27836	1.5733	1.8277	1.6163	1.77527	1.68099	1.77819	1.59841	2.10298	1.59178	2.15836	1.68649
64.9414	1.6479	2.22201	1.79442	2.02089	1.81707	2.09426	1.95371	1.92595	1.87246	2.07691	1.78879	2.23417	1.62299	2.07394	1.61003	1.91926	1.82373	2.07323	1.90422	1.80697	1.74987	2.01364	1.76601	2.15318	1.46816	2.0567	1.52478	1.78175	1.78967	1.85705	1.6762	1.67939	1.59934	1.7543	1.59285	1.9451	1.64547	2.28737	1.58218	1.84851	1.62415	1.78135	1.69891	1.79438	1.6224	2.13313	1.5981	2.19764	1.69683
65.1856	1.67476	2.2359	1.81692	2.0343	1.85185	2.12694	1.98691	1.91543	1.88431	2.09943	1.80902	2.25827	1.61892	2.09155	1.61817	1.92979	1.8261	2.10182	1.93322	1.81522	1.76959	2.01918	1.77167	2.17944	1.48114	2.07004	1.53217	1.78782	1.80642	1.87536	1.69403	1.70085	1.60859	1.77716	1.61576	1.96018	1.66453	2.29302	1.60801	1.84806	1.63931	1.79371	1.70081	1.7832	1.63565	2.15302	1.60217	2.22687	1.714
65.4297	1.68139	2.23794	1.83851	2.05242	1.85759	2.14221	1.9833	1.91787	1.89408	2.13399	1.83022	2.27307	1.63869	2.10574	1.62685	1.94672	1.84428	2.11868	1.95298	1.82498	1.76293	2.02916	1.78169	2.18835	1.50195	2.08019	1.55466	1.79732	1.81876	1.9003	1.71573	1.70898	1.62333	1.79142	1.62199	1.9796	1.66832	2.30247	1.6245	1.85192	1.66005	1.79224	1.72496	1.78257	1.63674	2.16006	1.61822	2.2256	1.72312
65.6738	1.67766	2.23599	1.83713	2.05468	1.86243	2.16552	2.01482	1.93909	1.90358	2.13835	1.83935	2.27932	1.6534	2.10399	1.61706	1.94923	1.85948	2.12603	1.9712	1.82938	1.76994	2.04999	1.77478	2.18875	1.50386	2.09467	1.54975	1.79927	1.83672	1.91377	1.7161	1.70817	1.62686	1.79177	1.61882	1.98268	1.67262	2.30503	1.62838	1.87745	1.66707	1.80532	1.74047	1.80336	1.66098	2.17793	1.62397	2.219	1.7169
65.918	1.67996	2.22247	1.83494	2.05958	1.86794	2.19139	2.05398	1.93805	1.91787	2.15191	1.83956	2.28893	1.65908	2.10949	1.62726	1.95711	1.85437	2.15325	1.96856	1.83078	1.79808	2.06566	1.76507	2.19539	1.49649	2.09727	1.54766	1.79791	1.84575	1.90994	1.72408	1.69884	1.62081	1.79905	1.62658	1.971	1.68514	2.29849	1.6224	1.8848	1.68023	1.81671	1.74092	1.82755	1.66218	2.18767	1.63236	2.2334	1.72503
66.1621	1.68533	2.22034	1.85424	2.04923	1.88487	2.17954	2.04842	1.92814	1.92283	2.16485	1.84149	2.29406	1.66084	2.09806	1.64084	1.95784	1.88362	2.16565	1.96493	1.83704	1.80041	2.06594	1.7681	2.19925	1.5118	2.07122	1.56787	1.80586	1.85966	1.9236	1.72383	1.70175	1.63166	1.80443	1.63099	1.98436	1.68025	2.31257	1.62121	1.88316	1.67224	1.81599	1.75486	1.81481	1.67052	2.19468	1.63757	2.24008	1.73016
66.4062	1.67923	2.21893	1.85045	2.07689	1.89553	2.18706	2.03349	1.9327	1.93087	2.18139	1.8476	2.28591	1.67517	2.0883	1.64713	1.95856	1.90355	2.15766	1.99754	1.82248	1.79608	2.06814	1.77396	2.20045	1.51957	2.05724	1.56595	1.81506	1.86502	1.92699	1.73497	1.70082	1.6551	1.7948	1.62167	2.00057	1.6792	2.30732	1.62164	1.88678	1.68196	1.80445	1.75138	1.82538	1.67534	2.21752	1.63013	2.24075	1.73247
66.6504	1.69891	2.21309	1.86419	2.08378	1.90087	2.19811	2.05036	1.94272	1.91276	2.19108	1.85572	2.2904	1.66402	2.07972	1.65167	1.94136	1.90474	2.18267	2.00908	1.83068	1.78659	2.07935	1.78198	2.20043	1.52685	2.04188	1.5691	1.82184	1.85876	1.9458	1.74446	1.70458	1.65414	1.80949	1.61075	1.98953	1.68494	2.31627	1.64002	1.89611	1.6957	1.82134	1.7635	1.83083	1.68056	2.23235	1.63254	2.2453	1.74169
66.8945	1.70819	2.21632	1.86036	2.09159	1.90848	2.19994	2.07028	1.94066	1.92867	2.19397	1.86155	2.29466	1.65762	2.08245	1.64919	1.95297	1.91169	2.1994	2.00667	1.84164	1.78919	2.08543	1.78269	2.19166	1.52211	2.05316	1.56652	1.8153	1.8678	1.94162	1.74329	1.70244	1.65183	1.82945	1.62245	1.99935	1.67512	2.32007	1.62758	1.8933	1.69918	1.85039	1.75965	1.82434	1.69773	2.23266	1.63504	2.26322	1.74316
67.1387	1.69137	2.22156	1.85457	2.07251	1.89874	2.19638	2.08121	1.92671	1.93813	2.21406	1.86427	2.28979	1.65779	2.07613	1.64163	1.96617	1.9016	2.18249	2.02506	1.83316	1.79467	2.08097	1.77252	2.19642	1.52064	2.05512	1.5642	1.80805	1.8717	1.9321	1.75509	1.70206	1.65619	1.81517	1.63114	1.99845	1.66993	2.29717	1.62087	1.89883	1.68897	1.85047	1.77042	1.82802	1.69689	2.22275	1.63169	2.24077	1.73891
67.3828	1.69946	2.21377	1.84484	2.05811	1.90476	2.20979	2.09511	1.92408	1.93699	2.19853	1.8587	2.298	1.65416	2.07904	1.64158	1.9439	1.89593	2.17761	2.028	1.82484	1.80153	2.07041	1.77475	2.18553	1.52848	2.04054	1.56019	1.80008	1.87623	1.92599	1.75313	1.70481	1.65709	1.80825	1.62879	1.99607	1.67407	2.2766	1.62221	1.88268	1.69572	1.84492	1.78122	1.8206	1.70068	2.22342	1.63125	2.24774	1.73199
67.6269	1.7029	2.20079	1.84854	2.06552	1.92062	2.22062	2.09996	1.89442	1.90885	2.1803	1.85309	2.30055	1.66454	2.05531	1.64535	1.92815	1.89621	2.17996	2.0131	1.82407	1.79996	2.06943	1.76711	2.16831	1.51976	2.01865	1.5596	1.81579	1.87766	1.92334	1.76052	1.69938	1.65129	1.80612	1.61615	1.98863	1.68746	2.2701	1.61835	1.86434	1.71258	1.83806	1.78474	1.80112	1.69691	2.23184	1.63916	2.25238	1.73175
67.8711	1.7015	2.1895	1.8435	2.05731	1.91826	2.21049	2.0979	1.88382	1.9068	2.19547	1.84373	2.28272	1.66535	2.05644	1.64612	1.94718	1.90288	2.18641	2.01911	1.82646	1.81603	2.0654	1.76288	2.18054	1.51857	2.00136	1.54723	1.80421	1.86858	1.91687	1.74413	1.68127	1.64332	1.79891	1.62469	1.99723	1.68809	2.26305	1.60522	1.86201	1.71851	1.82357	1.77265	1.79874	1.71135	2.22223	1.62989	2.24271	1.7358
68.1152	1.70887	2.17056	1.8508	2.04106	1.93359	2.21414	2.11041	1.88009	1.91677	2.19464	1.85188	2.26114	1.6574	2.03797	1.6492	1.94875	1.89866	2.19545	2.01668	1.83013	1.80899	2.0625	1.76188	2.17154	1.52046	1.97703	1.55577	1.79778	1.86756	1.92824	1.74896	1.66204	1.65142	1.7964	1.60849	1.99159	1.68041	2.25408	1.61427	1.86638	1.71164	1.82186	1.77644	1.80371	1.71345	2.22288	1.61826	2.2377	1.72687
68.3594	1.69908	2.16432	1.83103	2.0237	1.93702	2.20828	2.11192	1.86899	1.90868	2.17806	1.85525	2.25793	1.65635	2.0261	1.64407	1.95124	1.9001	2.17278	2.02648	1.81329	1.79421	2.06465	1.76746	2.14882	1.53632	1.96786	1.55717	1.79282	1.85966	1.93863	1.75373	1.67791	1.65383	1.78598	1.60169	1.97113	1.6732	2.24916	1.60118	1.87169	1.71011	1.8495	1.78209	1.80332	1.6949	2.22199	1.61327	2.2512	1.72145
68.6035	1.68717	2.14256	1.82705	2.03641	1.91466	2.21067	2.10609	1.86906	1.91454	2.17329	1.84946	2.26496	1.65701	2.03411	1.63529	1.95996	1.91583	2.16635	2.02701	1.80552	1.80026	2.06773	1.7558	2.15552	1.53332	1.9668	1.53629	1.78924	1.85088	1.91997	1.75638	1.67944	1.65468	1.792	1.60004	1.97368	1.67303	2.23702	1.59061	1.87991	1.69127	1.82965	1.78609	1.79108	1.69473	2.2023	1.62542	2.25648	1.71991
68.8477	1.67888	2.14756	1.83562	2.02781	1.90346	2.19703	2.10332	1.87763	1.90522	2.19227	1.83388	2.25213	1.6562	2.02062	1.63229	1.94802	1.90685	2.14599	2.03759	1.79664	1.7843	2.05389	1.73735	2.15536	1.52494	1.95553	1.52448	1.78867	1.85147	1.92042	1.75828	1.66813	1.65314	1.78411	1.59922	1.96994	1.67531	2.20759	1.60115	1.8827	1.6915	1.82339	1.78436	1.79792	1.69074	2.19642	1.61885	2.24414	1.72339
69.0918	1.67596	2.14489	1.83679	2.00221	1.90512	2.17738	2.10194	1.86899	1.89421	2.1789	1.83071	2.26276	1.64583	1.98714	1.62979	1.92995	1.90303	2.16028	2.03181	1.7838	1.7747	2.05922	1.7463	2.13605	1.51995	1.9554	1.52981	1.78922	1.85287	1.92192	1.75003	1.66713	1.6473	1.78883	1.59656	1.96731	1.68377	2.18694	1.59724	1.86278	1.69153	1.82588	1.75596	1.79331	1.68448	2.19223	1.6275	2.21298	1.71859
69.3359	1.67431	2.11818	1.82155	1.99074	1.91158	2.18117	2.08803	1.85889	1.90572	2.18061	1.83026	2.24973	1.65192	1.98611	1.60929	1.93542	1.89434	2.1511	2.01434	1.7746	1.79239	2.04492	1.75493	2.14011	1.509	1.93524	1.52401	1.77817	1.85664	1.92371	1.74804	1.66454	1.64037	1.7912	1.59504	1.9638	1.67807	2.1867	1.59527	1.85806	1.68594	1.80942	1.76305	1.77634	1.69822	2.17676	1.6147	2.18079	1.70301
69.5801	1.67072	2.09219	1.79834	1.99209	1.90366	2.18542	2.08609	1.84928	1.89353	2.17799	1.83438	2.24224	1.64962	1.97955	1.59779	1.93044	1.88827	2.15492	2.02774	1.76439	1.77651	2.02934	1.74076	2.11388	1.51033	1.91644	1.52802	1.77784	1.852	1.91586	1.73924	1.65492	1.62685	1.78066	1.60558	1.94726	1.66907	2.17909	1.58397	1.86118	1.68404	1.81259	1.76632	1.76869	1.69615	2.17693	1.61528	2.18554	1.70855
69.8242	1.65596	2.07747	1.80557	2.0037	1.9102	2.16903	2.09002	1.85033	1.88278	2.16594	1.82539	2.24075	1.65666	1.97753	1.59424	1.91492	1.88434	2.15476	2.01174	1.75699	1.76879	2.01542	1.72707	2.09289	1.51069	1.90662	1.51576	1.76921	1.83234	1.91509	1.7464	1.64463	1.61508	1.77568	1.59181	1.9366	1.67369	2.16841	1.58167	1.85772	1.70062	1.79851	1.77347	1.76094	1.69326	2.17857	1.61727	2.18557	1.72154
	2.0074	2.01288	2.3083	1.83005	2.07406	1.98741	2.14152	2.22833	2.21035				1.98634	2.07009	2.1522	1.87588	2.07613	1.89491	2.05234	1.99178	2.09613				1.83608	1.88148	1.94567	1.75428	1.90368	1.74398	1.9354	1.87514	2.01819
	2.0034	2.00957	2.29774	1.82735	2.06878	1.98648	2.11664	2.21687	2.19141				1.97728	2.06434	2.10173	1.86782	2.0607	1.8928	2.05061	1.95977	2.07313				1.8306	1.88507	1.94724	1.74878	1.88104	1.74269	1.94816	1.85834	2.01423
	1.97586	1.99204	2.2776	1.82135	2.06935	1.97156	2.12702	2.20123	2.16833				1.96667	2.03887	2.08379	1.84546	2.04002	1.87955	2.04854	1.96974	2.06191				1.8269	1.88441	1.93087	1.73599	1.86922	1.71521	1.94583	1.8426	2.00232
	1.95705	1.9849	2.24708	1.81485	2.03118	1.96202	2.1154	2.18862	2.15852				1.95313	2.05014	2.09279	1.83353	2.04075	1.86149	2.02416	1.95956	2.04036				1.81118	1.87502	1.91624	1.73302	1.86585	1.71567	1.92224	1.84907	1.98679
	1.94782	1.99826	2.24912	1.81409	2.03065	1.9724	2.10569	2.18783	2.14661				1.94026	2.03714	2.09885	1.82664	2.02798	1.84038	2.00689	1.9477	2.0529				1.79509	1.86785	1.91343	1.72768	1.84998	1.72372	1.91161	1.85048	1.96789
	1.95392	2.00481	2.24147	1.80417	2.03395	1.94747	2.07024	2.16097	2.1522				1.93878	2.0297	2.08201	1.80042	2.02135	1.8541	1.9887	1.93081	2.03378				1.78985	1.87318	1.92335	1.71142	1.84633	1.71093	1.90856	1.84533	1.9671
	1.94413	1.97949	2.23995	1.78256	2.02484	1.93951	2.05914	2.1584	2.13882				1.92725	2.01309	2.07908	1.81089	2.02323	1.84184	1.99081	1.92837	2.02515				1.79799	1.87842	1.89018	1.70249	1.85133	1.69734	1.91846	1.84219	1.95489
	1.93069	1.95982	2.24167	1.77411	2.03267	1.925	2.06097	2.1344	2.10998				1.92633	1.99756	2.08384	1.81356	2.00338	1.83753	1.98257	1.9142	2.03035				1.78692	1.86203	1.87535	1.69225	1.82927	1.70451	1.90268	1.82294	1.96012
	1.92136	1.95974	2.21878	1.77192	2.0282	1.92462	2.0444	2.12802	2.10297				1.91507	2.0086	2.08128	1.78873	2.00238	1.83111	1.9873	1.9026	2.00858				1.77505	1.8565	1.85762	1.69761	1.82464	1.69397	1.88932	1.82231	1.93537
	1.91698	1.93703	2.21315	1.76938	2.01279	1.91941	2.04753	2.12791	2.10424				1.8846	1.99302	2.11524	1.77266	1.99286	1.83109	1.96645	1.8909	2.00344				1.75119	1.82812	1.84058	1.69883	1.81513	1.69233	1.86997	1.81859	1.93648
	1.90729	1.91589	2.1976	1.74851	1.99171	1.90702	2.02366	2.1054	2.10055				1.87713	1.98197	2.10687	1.77035	1.9819	1.81855	1.95783	1.86652	2.01059				1.76223	1.81927	1.87097	1.6758	1.81923	1.69135	1.86136	1.79687	1.93177
	1.89493	1.90807	2.17753	1.7431	1.98201	1.90182	2.01823	2.10189	2.08166				1.87419	1.95968	2.04519	1.75041	1.96914	1.82077	1.95388	1.86477	1.99327				1.75309	1.83	1.86991	1.66642	1.81208	1.69077	1.84929	1.78941	1.93972
	1.88381	1.89784	2.16061	1.73476	1.98831	1.89319	2.02849	2.09236	2.07476				1.86772	1.97469	2.00528	1.73426	1.9622	1.80784	1.94761	1.85289	1.97423				1.72592	1.80782	1.85322	1.67009	1.79278	1.69568	1.8418	1.7806	1.92001
	1.87952	1.89963	2.14344	1.73026	1.97876	1.89992	2.01861	2.0794	2.05442				1.84316	1.96362	1.98604	1.73579	1.95422	1.81597	1.94596	1.84131	1.97033				1.72036	1.79358	1.85382	1.6549	1.78944	1.69203	1.83414	1.7823	1.88864
	1.86565	1.90201	2.13226	1.72231	1.96067	1.86876	2.00704	2.03984	2.04713				1.83944	1.9346	1.97058	1.73573	1.94715	1.80224	1.92198	1.8385	1.96517				1.70631	1.77792	1.83485	1.64142	1.7661	1.681	1.82448	1.7525	1.8659
	1.86464	1.87725	2.12742	1.72577	1.95341	1.88861	1.99045	2.0454	2.04528				1.82552	1.93111	1.96602	1.71652	1.93995	1.79506	1.91136	1.84336	1.95342				1.70607	1.76184	1.81714	1.63424	1.76893	1.66454	1.8378	1.74533	1.85678
	1.84887	1.86608	2.11944	1.71132	1.9448	1.87207	1.98544	2.04238	2.02915				1.81966	1.92736	1.93641	1.70134	1.92797	1.78459	1.90593	1.8273	1.94539				1.70622	1.75688	1.80101	1.61632	1.76399	1.67593	1.82934	1.74103	1.87362
	1.82828	1.87046	2.1199	1.69392	1.92774	1.86018	1.96624	2.03359	2.01082				1.82315	1.92465	1.92568	1.69223	1.91113	1.78139	1.90065	1.8176	1.92604				1.69407	1.76147	1.78199	1.61789	1.77553	1.67002	1.82681	1.72959	1.87423
	1.80476	1.8614	2.10798	1.67925	1.91108	1.84424	1.96036	2.01031	2.01085				1.80928	1.91129	1.93449	1.69669	1.8965	1.78253	1.89731	1.81089	1.91835				1.68794	1.76941	1.7679	1.5978	1.76054	1.67125	1.82785	1.71648	1.84723
	1.80336	1.84766	2.08699	1.6697	1.92279	1.85021	1.94203	2.0096	2.02766				1.79339	1.90353	1.89756	1.69845	1.88383	1.79126	1.87799	1.81344	1.92016				1.67285	1.76986	1.76923	1.59007	1.73197	1.66378	1.79785	1.73193	1.84123
	1.80516	1.84126	2.07429	1.66096	1.90842	1.83432	1.93222	2.01162	2.01198				1.79999	1.88535	1.90054	1.69346	1.89901	1.77053	1.85546	1.81143	1.90462				1.66657	1.75624	1.78089	1.57879	1.73842	1.65448	1.77791	1.72244	1.83068
	1.80269	1.84157	2.06606	1.66	1.90691	1.81618	1.93446	2.00463	1.98594				1.78138	1.89224	1.88752	1.67057	1.89686	1.75719	1.85338	1.80032	1.89859				1.65594	1.72851	1.75146	1.58714	1.72862	1.63702	1.76594	1.70602	1.83707
	1.78744	1.82691	2.04424	1.65665	1.89868	1.80629	1.93369	1.977	1.97802				1.77848	1.89071	1.87483	1.66202	1.88462	1.75104	1.84608	1.78407	1.90498				1.64176	1.72965	1.736	1.59234	1.71786	1.63312	1.76172	1.70413	1.84899
	1.78452	1.81642	2.0437	1.64107	1.89	1.80519	1.9248	1.95683	1.97404				1.76545	1.86235	1.87573	1.65803	1.87983	1.73403	1.8391	1.77822	1.88458				1.63535	1.73383	1.72453	1.57763	1.71009	1.64197	1.77872	1.69256	1.81272
	1.77113	1.80064	2.03739	1.63898	1.87403	1.80141	1.90895	1.95715	1.95087				1.75583	1.84428	1.8784	1.63369	1.87508	1.72946	1.83588	1.76843	1.88902				1.64443	1.71676	1.71807	1.55338	1.71376	1.64568	1.75881	1.68044	1.79126
	1.7521	1.80075	2.01948	1.61912	1.87748	1.79364	1.88807	1.9592	1.94114				1.73896	1.85123	1.83841	1.61885	1.85334	1.72771	1.83384	1.76248	1.874				1.64394	1.71517	1.70781	1.55525	1.69954	1.64853	1.74592	1.66689	1.79023
	1.74341	1.80007	2.01375	1.62286	1.86617	1.78244	1.87183	1.95171	1.94162				1.73532	1.84584	1.832	1.60982	1.83747	1.72068	1.82791	1.75836	1.84272				1.63132	1.70494	1.69874	1.5392	1.69885	1.62868	1.7379	1.66023	1.78512
	1.74714	1.77609	2.00193	1.61548	1.85424	1.7671	1.8885	1.93962	1.95333				1.72941	1.82656	1.82809	1.59772	1.82969	1.71145	1.81929	1.74029	1.84944				1.61547	1.69715	1.68686	1.53892	1.68984	1.6166	1.73022	1.66257	1.77189
	1.74556	1.77848	1.98671	1.59323	1.84286	1.75644	1.87771	1.92952	1.93286				1.71866	1.8256	1.81478	1.59836	1.83688	1.7288	1.80578	1.72896	1.83558				1.59927	1.6799	1.68542	1.54454	1.68504	1.6036	1.73911	1.65417	1.77705
	1.73677	1.77244	1.9784	1.60275	1.83562	1.74572	1.85811	1.9121	1.90694				1.71181	1.81621	1.80193	1.59104	1.84213	1.71429	1.79374	1.72632	1.80424				1.58143	1.67	1.67426	1.52988	1.67983	1.61671	1.72078	1.64144	1.7769
	1.72101	1.78346	1.97041	1.59057	1.83266	1.74045	1.8515	1.88844	1.90439				1.7011	1.82231	1.79276	1.59204	1.81389	1.68819	1.78544	1.72759	1.79637				1.5916	1.67619	1.65161	1.52711	1.66292	1.61379	1.70505	1.63793	1.75696
	1.7167	1.77662	1.95563	1.5845	1.81399	1.7437	1.84896	1.88679	1.89773				1.68445	1.80909	1.76205	1.58793	1.79898	1.6907	1.77719	1.70779	1.81665				1.59091	1.6728	1.66076	1.52362	1.65534	1.59853	1.68131	1.63179	1.75549
	1.70047	1.74582	1.95469	1.57749	1.8072	1.74413	1.83482	1.88115	1.88716				1.6893	1.78898	1.76269	1.58746	1.79608	1.69583	1.76421	1.71678	1.80669				1.57061	1.66932	1.65879	1.51621	1.65312	1.59204	1.67788	1.62871	1.7502
	1.68318	1.75333	1.93812	1.57265	1.79775	1.73729	1.82714	1.87247	1.87765				1.68285	1.78162	1.7781	1.57097	1.79552	1.68797	1.76693	1.70875	1.79914				1.57042	1.66284	1.64464	1.51124	1.65586	1.5896	1.67493	1.6292	1.74179
	1.67497	1.76048	1.93177	1.57057	1.81332	1.72327	1.82743	1.8727	1.88296				1.66789	1.77466	1.76246	1.56028	1.78871	1.68154	1.74582	1.69358	1.79997				1.5556	1.64197	1.63544	1.49574	1.63064	1.58644	1.66498	1.61541	1.72743
	1.67056	1.76696	1.92309	1.56393	1.80715	1.71176	1.80388	1.86077	1.85324				1.65865	1.75789	1.73193	1.55764	1.77817	1.65745	1.73166	1.68712	1.79123				1.53873	1.64286	1.62671	1.50142	1.62013	1.58336	1.65794	1.60082	1.71301
	1.66781	1.77865	1.91033	1.55502	1.79479	1.69559	1.80252	1.85771	1.83647				1.65318	1.75564	1.71964	1.54503	1.7568	1.66009	1.72369	1.67339	1.78703				1.52472	1.64301	1.61087	1.48932	1.61963	1.57147	1.6604	1.59907	1.70031
	1.66866	1.80702	1.90247	1.54414	1.77869	1.69037	1.80231	1.84855	1.84458				1.63263	1.75357	1.71735	1.54156	1.75376	1.65486	1.73598	1.66626	1.75904				1.52	1.63847	1.60513	1.46978	1.60595	1.55769	1.65581	1.60228	1.68279
	1.64092	1.80588	1.91842	1.53387	1.75881	1.68662	1.79765	1.84615	1.84187				1.63735	1.74775	1.72206	1.52489	1.75513	1.65224	1.72241	1.67126	1.74755				1.51484	1.61826	1.60699	1.46595	1.61055	1.56469	1.64145	1.59369	1.67679
	1.63054	1.75888	1.89896	1.51711	1.75446	1.68079	1.77276	1.84204	1.81906				1.62695	1.74045	1.70892	1.52027	1.74073	1.64434	1.70419	1.65968	1.75529				1.5245	1.60489	1.60586	1.46649	1.60304	1.55524	1.62929	1.58697	1.67835
	1.62763	1.73381	1.87645	1.52127	1.73709	1.67809	1.76979	1.82072	1.80297				1.61592	1.72569	1.6936	1.52113	1.73851	1.64037	1.70085	1.64847	1.73591				1.51188	1.61558	1.59725	1.463	1.58464	1.5406	1.6197	1.57353	1.6695
	1.62354	1.72288	1.85959	1.52086	1.73364	1.67091	1.77397	1.81818	1.80668				1.60967	1.73307	1.69801	1.50539	1.73093	1.63664	1.70025	1.63873	1.74314				1.50005	1.60758	1.5878	1.44767	1.58712	1.54209	1.62836	1.55855	1.65664
	1.60878	1.69175	1.86058	1.50898	1.72774	1.6669	1.74928	1.80639	1.80144				1.59207	1.73181	1.68298	1.49877	1.72479	1.63346	1.68354	1.62657	1.72666				1.48848	1.59539	1.56708	1.44341	1.5777	1.54499	1.62622	1.54997	1.6403
	1.60462	1.6782	1.85533	1.51501	1.72327	1.65299	1.74373	1.78491	1.78904				1.57713	1.69428	1.66525	1.49646	1.71578	1.63105	1.67331	1.61592	1.71524				1.47208	1.57845	1.57396	1.4295	1.56581	1.53859	1.61483	1.5479	1.63835
	1.61618	1.67158	1.84938	1.48963	1.70008	1.62916	1.72291	1.77592	1.77703				1.56658	1.69693	1.65975	1.48764	1.72283	1.62158	1.66697	1.60963	1.69954				1.46632	1.57636	1.55284	1.43516	1.55961	1.53208	1.61194	1.54863	1.62591
	1.60622	1.6577	1.84262	1.4901	1.69986	1.63221	1.71429	1.77473	1.77191				1.57148	1.70497	1.65332	1.47865	1.70625	1.6145	1.66489	1.62098	1.68927				1.4793	1.57078	1.5423	1.43328	1.55878	1.52356	1.59206	1.544	1.61744
	1.59005	1.65085	1.83994	1.49772	1.70145	1.62608	1.71179	1.77788	1.76438				1.58614	1.67707	1.6427	1.48222	1.69285	1.61263	1.66336	1.60762	1.682				1.46227	1.56258	1.5345	1.42708	1.55711	1.51251	1.59162	1.54002	1.60668
	1.58606	1.64975	1.82158	1.48189	1.69628	1.61095	1.70529	1.77399	1.76804				1.56174	1.68024	1.62966	1.47606	1.69241	1.59322	1.6475	1.60164	1.68525				1.45327	1.57454	1.51959	1.41647	1.55625	1.51045	1.57855	1.52702	1.60801
	1.57395	1.64078	1.82227	1.46932	1.67675	1.61245	1.69691	1.76248	1.75996				1.55528	1.69506	1.63027	1.46549	1.68132	1.58518	1.63721	1.58925	1.68508				1.4556	1.56519	1.51083	1.41424	1.54196	1.51707	1.56911	1.51626	1.59171
	1.5739	1.63202	1.80455	1.4609	1.65886	1.61901	1.70011	1.74763	1.7406				1.5489	1.6714	1.61999	1.4638	1.69033	1.58843	1.63791	1.57847	1.67709				1.44128	1.55078	1.51804	1.40365	1.54205	1.5064	1.55882	1.51598	1.59003
	1.56191	1.62278	1.79841	1.45753	1.6704	1.6084	1.70314	1.7388	1.73186				1.53235	1.65863	1.61555	1.46005	1.68521	1.58946	1.63116	1.57291	1.66675				1.43624	1.54043	1.5075	1.41096	1.53213	1.50343	1.56061	1.50834	1.58585
	1.54254	1.62636	1.7951	1.44266	1.67962	1.5987	1.68989	1.72306	1.72997				1.51497	1.66172	1.58777	1.44137	1.66998	1.56126	1.62729	1.58393	1.65638				1.4355	1.53174	1.49981	1.40241	1.52632	1.49781	1.54899	1.51008	1.57254
	1.53162	1.62272	1.79077	1.4404	1.66568	1.57376	1.66576	1.71657	1.73252				1.51381	1.66658	1.59687	1.44352	1.65878	1.55951	1.60721	1.5723	1.65159				1.42044	1.5344	1.50231	1.38916	1.51257	1.50753	1.54478	1.50431	1.57749
	1.53081	1.62122	1.77966	1.43724	1.65698	1.57349	1.66087	1.72199	1.73277				1.51408	1.67248	1.57364	1.45409	1.63119	1.55641	1.61633	1.56241	1.6399				1.41827	1.54675	1.49363	1.39122	1.4929	1.49172	1.54406	1.50168	1.58222
	1.52699	1.61441	1.75819	1.42747	1.65162	1.56679	1.66069	1.71146	1.72134				1.49686	1.66326	1.57501	1.42863	1.63283	1.56334	1.60713	1.55305	1.62351				1.41796	1.52355	1.48775	1.39207	1.49078	1.47124	1.53334	1.49621	1.5677
	1.51827	1.60146	1.75519	1.42118	1.62612	1.5674	1.65512	1.70644	1.69245				1.48388	1.64315	1.54844	1.4124	1.62991	1.54806	1.59385	1.54698	1.61072				1.40345	1.50332	1.47605	1.38695	1.49224	1.46986	1.52618	1.49327	1.56733
	1.52257	1.58587	1.75109	1.40457	1.63027	1.55768	1.63766	1.69649	1.67857				1.48092	1.6189	1.54161	1.40539	1.62813	1.53379	1.58643	1.54657	1.60947				1.40038	1.51105	1.46494	1.36862	1.48748	1.46715	1.5121	1.4967	1.55068
	1.51699	1.56585	1.74715	1.39283	1.64233	1.55785	1.62202	1.70396	1.68806				1.47197	1.61269	1.5354	1.39786	1.61636	1.53191	1.57445	1.54167	1.61024				1.40058	1.49599	1.46796	1.35649	1.48525	1.45462	1.50126	1.49308	1.54086
	1.49216	1.5618	1.73442	1.39147	1.63383	1.55319	1.63144	1.69787	1.67751				1.4627	1.59747	1.53366	1.39611	1.61336	1.51976	1.56648	1.52604	1.60532				1.39945	1.49255	1.46563	1.35211	1.48325	1.4474	1.50979	1.47838	1.52018
	1.46966	1.54685	1.72089	1.40598	1.61752	1.53935	1.62579	1.68867	1.65965				1.46199	1.59118	1.52982	1.39634	1.59674	1.52134	1.5687	1.51477	1.58871				1.37827	1.47825	1.42757	1.34819	1.46774	1.45267	1.49344	1.46841	1.51249
	1.46686	1.54662	1.71197	1.40451	1.59723	1.53886	1.61686	1.67267	1.64773				1.45493	1.58911	1.51963	1.38599	1.58911	1.52199	1.55571	1.50799	1.58168				1.37948	1.49187	1.42901	1.35503	1.45606	1.44397	1.48009	1.46648	1.52136
	1.46553	1.54459	1.71428	1.39841	1.59639	1.53892	1.60127	1.65456	1.65223				1.44671	1.58441	1.50887	1.37925	1.59505	1.51367	1.55474	1.49923	1.57369				1.35545	1.48502	1.42289	1.33281	1.45364	1.4287	1.47808	1.4449	1.51151
	1.4619	1.53944	1.70605	1.38342	1.58524	1.52959	1.59683	1.64603	1.64054				1.43572	1.56874	1.49781	1.36952	1.59817	1.49232	1.53819	1.49124	1.56417				1.34171	1.47012	1.41079	1.33557	1.45864	1.42423	1.46927	1.45229	1.4926
	1.45752	1.53109	1.69556	1.37548	1.5567	1.50694	1.59339	1.63551	1.62909				1.42281	1.56031	1.50153	1.37487	1.58059	1.4865	1.53358	1.49701	1.55584				1.34863	1.47575	1.394	1.3252	1.44331	1.42599	1.46955	1.43971	1.4923
	1.44346	1.52661	1.67628	1.36217	1.55216	1.49853	1.58447	1.64101	1.62642				1.42559	1.5558	1.50594	1.36125	1.56767	1.49072	1.52548	1.49906	1.54784				1.33784	1.45511	1.4009	1.3252	1.45019	1.42452	1.46365	1.42766	1.49071
	1.4411	1.51979	1.67265	1.35498	1.55957	1.50019	1.56947	1.63283	1.61771				1.41992	1.53721	1.48754	1.35834	1.56181	1.49347	1.53039	1.48994	1.55028				1.33164	1.4572	1.3987	1.32176	1.4411	1.41846	1.46252	1.41955	1.47751
	1.44141	1.52234	1.6711	1.35779	1.54949	1.48695	1.56247	1.63057	1.60534				1.42265	1.53606	1.48262	1.35831	1.54224	1.48574	1.51895	1.47881	1.56261				1.33314	1.4562	1.39034	1.31531	1.41918	1.40046	1.46816	1.41282	1.45878
	1.42481	1.53486	1.66166	1.36102	1.53497	1.46826	1.55858	1.62403	1.60259				1.4016	1.5408	1.47658	1.35925	1.53611	1.46387	1.50613	1.47368	1.5312				1.32987	1.46073	1.38975	1.31959	1.41539	1.4021	1.45844	1.41501	1.44875
	1.40901	1.54413	1.65697	1.35345	1.52545	1.46782	1.55058	1.6047	1.5982				1.39617	1.53589	1.45403	1.337	1.53226	1.46065	1.49188	1.46652	1.51838				1.31591	1.45859	1.3831	1.31243	1.41262	1.39267	1.44646	1.40805	1.46176
	1.40673	1.58792	1.66236	1.34868	1.52587	1.47157	1.53578	1.60099	1.58901				1.38918	1.5431	1.45201	1.33161	1.52786	1.45984	1.48118	1.46185	1.51312				1.3126	1.43618	1.37361	1.30855	1.40369	1.38616	1.43348	1.40348	1.4522
	1.3979	1.61474	1.65466	1.34484	1.51189	1.4662	1.53196	1.60058	1.58004				1.37856	1.52982	1.43678	1.33418	1.52245	1.44722	1.48436	1.45045	1.508				1.30123	1.4214	1.35709	1.30722	1.40405	1.38857	1.42602	1.39448	1.44997
	1.39494	1.56078	1.63305	1.33095	1.51179	1.44753	1.53455	1.58415	1.57811				1.36661	1.53044	1.43	1.32378	1.52039	1.44652	1.4989	1.45312	1.50424				1.30037	1.41108	1.36261	1.29065	1.40464	1.38711	1.41752	1.38519	1.44862
	1.38469	1.51375	1.62924	1.33228	1.51769	1.44798	1.52909	1.57845	1.57366				1.37165	1.53564	1.41923	1.31487	1.51295	1.44533	1.48407	1.45179	1.50295				1.3029	1.40313	1.35001	1.28971	1.38825	1.37355	1.4202	1.38067	1.44728
	1.37038	1.47856	1.62039	1.32948	1.49977	1.45454	1.52461	1.58044	1.57303				1.35101	1.53649	1.42018	1.31634	1.49081	1.43007	1.47165	1.44342	1.49623				1.30902	1.41966	1.32812	1.28218	1.37944	1.368	1.4188	1.37956	1.43766
	1.37279	1.47237	1.6071	1.31856	1.48519	1.44877	1.52313	1.56769	1.57233				1.35362	1.52653	1.42193	1.32265	1.47416	1.4244	1.46458	1.43668	1.48091				1.28607	1.42338	1.32269	1.27804	1.38071	1.35536	1.40359	1.36372	1.42701
	1.36761	1.46869	1.61213	1.30983	1.4873	1.43445	1.50509	1.55347	1.56249				1.34663	1.53426	1.41621	1.31376	1.48476	1.43064	1.44732	1.43248	1.46953				1.26198	1.40966	1.32903	1.2765	1.37268	1.35129	1.40116	1.36336	1.40233
	1.36625	1.45627	1.60089	1.30086	1.47183	1.40972	1.49239	1.5466	1.55196				1.32727	1.52794	1.40312	1.30234	1.47549	1.42071	1.44693	1.41655	1.45856				1.26063	1.39426	1.33487	1.26375	1.36127	1.34261	1.38885	1.35935	1.4016
	1.36069	1.44428	1.60053	1.29595	1.46745	1.40805	1.47921	1.5551	1.53231				1.32105	1.51613	1.39284	1.29631	1.46816	1.40425	1.45632	1.40667	1.45863				1.26069	1.38565	1.31844	1.26764	1.35577	1.33685	1.38786	1.35538	1.41173
	1.34582	1.44597	1.59757	1.28942	1.45594	1.40208	1.48232	1.54646	1.52857				1.32997	1.51452	1.37634	1.28596	1.46503	1.39529	1.44011	1.40347	1.45422				1.25733	1.37302	1.30578	1.26785	1.34563	1.33918	1.37792	1.35158	1.41666
	1.34168	1.43457	1.5841	1.2812	1.44461	1.38929	1.47931	1.5349	1.52328				1.33249	1.52991	1.37637	1.27478	1.45411	1.39342	1.42838	1.40262	1.45527				1.24497	1.39173	1.31116	1.26541	1.32901	1.33054	1.3718	1.35194	1.40219
	1.33952	1.41245	1.5828	1.28511	1.44426	1.39054	1.46778	1.53041	1.50357				1.31388	1.53635	1.37038	1.27275	1.438	1.38824	1.42386	1.39999	1.44846				1.24525	1.38499	1.29683	1.25698	1.33053	1.32455	1.37398	1.33787	1.3879
	1.3259	1.41396	1.57823	1.27703	1.43987	1.38374	1.47116	1.51316	1.50497				1.29652	1.54523	1.3551	1.26535	1.4415	1.39054	1.41878	1.39247	1.45163				1.23803	1.36814	1.27984	1.24192	1.33463	1.32344	1.36095	1.33594	1.38327
	1.32181	1.41715	1.56921	1.27394	1.43219	1.37938	1.46711	1.5099	1.50127				1.30317	1.55936	1.35335	1.26357	1.43417	1.38353	1.42009	1.37258	1.43433				1.23864	1.36799	1.27456	1.23336	1.32985	1.30859	1.35713	1.33177	1.37633
	1.31546	1.41219	1.56029	1.27534	1.42272	1.38155	1.44776	1.50949	1.49819				1.30795	1.58097	1.34976	1.25398	1.41417	1.3713	1.40339	1.37048	1.41963				1.22606	1.36715	1.26738	1.23202	1.32489	1.29745	1.35701	1.32395	1.37084
	1.30961	1.4072	1.55835	1.27005	1.42509	1.36343	1.43975	1.49926	1.49442				1.29846	1.55569	1.33747	1.24511	1.4124	1.3716	1.38482	1.37166	1.416				1.21528	1.35736	1.26759	1.22831	1.3244	1.28933	1.35033	1.32655	1.3547
	1.29644	1.40002	1.56729	1.25689	1.40953	1.35898	1.42784	1.48216	1.47738				1.28662	1.55171	1.32461	1.23365	1.41838	1.36743	1.38881	1.35779	1.41679				1.22073	1.34205	1.26425	1.22914	1.31222	1.29825	1.33974	1.31347	1.36318
	1.29807	1.40347	1.56393	1.24997	1.41673	1.35824	1.42718	1.48272	1.46646				1.27117	1.54401	1.32922	1.23623	1.40585	1.35605	1.38832	1.3649	1.40115				1.21913	1.34172	1.26991	1.22552	1.3015	1.29635	1.33837	1.31284	1.33876
	1.29553	1.39056	1.54107	1.24026	1.40622	1.349	1.42437	1.48402	1.46778				1.26034	1.51586	1.32125	1.24244	1.39805	1.34136	1.39401	1.37158	1.3967				1.20688	1.34641	1.2555	1.21428	1.2864	1.2862	1.33157	1.30731	1.3276
	1.29542	1.38154	1.53035	1.24282	1.39819	1.34417	1.42338	1.47761	1.46681				1.25606	1.49099	1.30204	1.23425	1.38764	1.33797	1.38736	1.36343	1.40056				1.19848	1.33126	1.23945	1.20542	1.29078	1.27486	1.31986	1.3058	1.33969
	1.29158	1.36972	1.52775	1.23356	1.39157	1.3312	1.42559	1.47473	1.45591				1.26025	1.46023	1.29442	1.2214	1.38276	1.3376	1.36764	1.34194	1.39294				1.19608	1.3202	1.23538	1.2046	1.29124	1.27383	1.31489	1.28849	1.32543
	1.27457	1.36673	1.52164	1.23156	1.39587	1.32836	1.41675	1.46941	1.4518				1.24735	1.42474	1.29548	1.21402	1.37494	1.33157	1.3624	1.33398	1.39405				1.1844	1.32263	1.23809	1.20431	1.29034	1.26985	1.31209	1.27935	1.31795
	1.26675	1.36724	1.51276	1.2326	1.38194	1.32439	1.39756	1.45944	1.44124				1.24692	1.40504	1.29191	1.22035	1.37632	1.32643	1.34779	1.33499	1.38767				1.1811	1.32303	1.23807	1.19738	1.28414	1.26063	1.30613	1.27914	1.32309
	1.27839	1.37174	1.50921	1.22248	1.37201	1.3168	1.39177	1.45723	1.43935				1.25001	1.40731	1.28201	1.21505	1.36988	1.30951	1.34867	1.33295	1.37457				1.19345	1.32116	1.23484	1.18259	1.27661	1.25425	1.30315	1.27375	1.31865
	1.26427	1.35546	1.49524	1.22168	1.37517	1.30888	1.38573	1.45283	1.42521				1.22942	1.3955	1.28124	1.20733	1.36396	1.30674	1.34686	1.31881	1.36769				1.19536	1.30494	1.23361	1.17534	1.2692	1.23863	1.29315	1.26249	1.30437
	1.24218	1.34635	1.48898	1.2125	1.36657	1.29499	1.38936	1.43734	1.4149				1.23168	1.38508	1.26967	1.20441	1.35467	1.29244	1.34591	1.31432	1.38696				1.18281	1.29724	1.22054	1.19349	1.26132	1.23492	1.28698	1.27161	1.29842
	1.24912	1.344	1.48495	1.20563	1.36196	1.29253	1.37963	1.42569	1.41261				1.22849	1.37763	1.26264	1.1935	1.35144	1.28727	1.34407	1.30732	1.38274				1.16858	1.30042	1.20638	1.18382	1.25401	1.23832	1.28319	1.26229	1.29118
	1.24972	1.33291	1.47932	1.19916	1.35237	1.29136	1.3775	1.42408	1.41607				1.22607	1.36634	1.25316	1.18185	1.34867	1.27753	1.33318	1.31171	1.35685				1.17855	1.29046	1.20521	1.17501	1.24864	1.23591	1.28078	1.25944	1.28286
	1.25214	1.32347	1.4761	1.19343	1.34295	1.28045	1.37139	1.42288	1.42007				1.22342	1.36692	1.25091	1.18603	1.3373	1.28324	1.3279	1.30466	1.33283				1.1685	1.28297	1.20051	1.16251	1.24668	1.22474	1.26609	1.25591	1.26643
	1.2325	1.32073	1.46623	1.19622	1.33026	1.27486	1.35985	1.41572	1.42467				1.22283	1.35064	1.24776	1.18065	1.32912	1.28448	1.31077	1.3008	1.3316				1.1534	1.28185	1.20553	1.15728	1.24473	1.21495	1.2547	1.24897	1.26327
	1.23404	1.31635	1.483	1.18585	1.33503	1.28029	1.35385	1.40683	1.41148				1.21499	1.3519	1.24509	1.17867	1.33424	1.27166	1.30029	1.29766	1.33899				1.14589	1.28644	1.18866	1.15701	1.24212	1.21319	1.25928	1.23054	1.25962
	1.2272	1.31097	1.486	1.17782	1.32261	1.27911	1.3488	1.39714	1.39477				1.19949	1.34574	1.23867	1.15936	1.32822	1.25476	1.30438	1.28863	1.33132				1.14095	1.28763	1.18347	1.15178	1.24676	1.20376	1.26062	1.23383	1.26123
	1.21864	1.312	1.46487	1.17693	1.31361	1.26113	1.34591	1.39545	1.38422				1.1968	1.31846	1.22454	1.15553	1.31394	1.25834	1.31567	1.28193	1.32256				1.15162	1.29065	1.179	1.15596	1.23322	1.19948	1.25527	1.24009	1.2594
	1.20859	1.31199	1.45277	1.17368	1.31526	1.25672	1.33683	1.39396	1.37117				1.18929	1.31945	1.22046	1.14942	1.31399	1.26073	1.31813	1.28226	1.325				1.13869	1.27981	1.17996	1.14917	1.2175	1.19929	1.23843	1.22777	1.25457
	1.20331	1.30351	1.45233	1.15992	1.29891	1.24776	1.33117	1.38063	1.36837				1.17951	1.32304	1.21469	1.14394	1.30482	1.24441	1.2883	1.28365	1.31739				1.13504	1.26745	1.17078	1.14045	1.22019	1.19661	1.23577	1.21573	1.2435
	1.20423	1.30066	1.44271	1.15901	1.30125	1.24915	1.32048	1.37371	1.36938				1.18055	1.31926	1.21078	1.14238	1.30868	1.23289	1.28516	1.26612	1.31328				1.13291	1.26968	1.1623	1.13626	1.21338	1.17776	1.24088	1.21836	1.23885
	1.20516	1.30397	1.44256	1.16095	1.29819	1.2395	1.31947	1.36944	1.35882				1.17936	1.3257	1.20245	1.13784	1.29915	1.22737	1.27723	1.25588	1.31644				1.1282	1.26373	1.1577	1.12365	1.2033	1.17054	1.22756	1.21981	1.2356
	1.19297	1.28565	1.44122	1.15753	1.30379	1.23331	1.31838	1.36362	1.36197				1.17273	1.30988	1.20243	1.13583	1.28763	1.22772	1.27056	1.25186	1.31607				1.12689	1.25313	1.15101	1.12863	1.19009	1.16841	1.23117	1.21513	1.23604
	1.18813	1.28614	1.41799	1.14827	1.30027	1.22875	1.30558	1.35292	1.36087				1.1723	1.31174	1.21287	1.12736	1.29295	1.22034	1.26397	1.25432	1.31192				1.11574	1.25377	1.14724	1.13766	1.1911	1.16219	1.22227	1.20527	1.22308
	1.18478	1.28352	1.41439	1.14531	1.29783	1.23314	1.30302	1.34639	1.3538				1.16033	1.30265	1.19121	1.12423	1.29861	1.20559	1.25973	1.2526	1.29358				1.09932	1.24616	1.14394	1.1291	1.19734	1.15078	1.21463	1.20499	1.21798
	1.17548	1.28221	1.42696	1.14623	1.28717	1.21998	1.29738	1.34439	1.34201				1.14787	1.29434	1.1849	1.12293	1.2835	1.20809	1.25611	1.24576	1.28801				1.09961	1.24174	1.14511	1.11389	1.19652	1.14639	1.21262	1.2004	1.21088
	1.17183	1.27028	1.43672	1.13252	1.28164	1.20288	1.28871	1.34863	1.34282				1.14339	1.28459	1.17724	1.12443	1.26947	1.2016	1.25132	1.2315	1.27858				1.09871	1.23699	1.14163	1.10544	1.18325	1.14645	1.20166	1.19628	1.21405
	1.16785	1.25914	1.42029	1.12731	1.27326	1.20493	1.28742	1.33767	1.35034				1.15045	1.27547	1.17488	1.11544	1.26311	1.19152	1.24271	1.23419	1.27367				1.09341	1.22747	1.13366	1.09331	1.1809	1.13915	1.21074	1.17992	1.21199
	1.15784	1.25464	1.40839	1.12849	1.25753	1.20984	1.28191	1.3256	1.34121				1.1506	1.27991	1.17029	1.11503	1.26619	1.19079	1.23462	1.23017	1.26567				1.08843	1.22442	1.12366	1.09204	1.17742	1.13746	1.20112	1.17889	1.20324
	1.15235	1.24503	1.40962	1.1335	1.24052	1.20618	1.27645	1.33112	1.33071				1.1398	1.27679	1.169	1.11959	1.26857	1.18333	1.23051	1.21645	1.26433				1.09039	1.22506	1.12096	1.09249	1.18073	1.12942	1.18704	1.17469	1.20299
	1.15277	1.24952	1.40685	1.11985	1.24271	1.18893	1.27392	1.32685	1.3372				1.1358	1.27364	1.1605	1.1103	1.2525	1.17678	1.22206	1.21517	1.25693				1.08492	1.22245	1.1157	1.08403	1.1771	1.11926	1.18348	1.1678	1.19487
	1.15992	1.26021	1.39846	1.11313	1.251	1.17817	1.26326	1.31601	1.31429				1.12824	1.26542	1.15672	1.10107	1.24769	1.17825	1.22472	1.21028	1.25259				1.08655	1.21691	1.10625	1.08384	1.17675	1.11644	1.18478	1.17445	1.19702
	1.15154	1.2444	1.38746	1.10619	1.24615	1.18791	1.25961	1.30974	1.30027				1.12083	1.2588	1.15402	1.10045	1.24683	1.16035	1.2242	1.20173	1.26945				1.07171	1.2098	1.09646	1.08292	1.15877	1.10064	1.1825	1.16465	1.19102
	1.14124	1.22883	1.38424	1.09383	1.2409	1.18616	1.24927	1.30189	1.29795				1.11667	1.26185	1.14488	1.08683	1.24239	1.15744	1.2165	1.1966	1.27112				1.06778	1.20795	1.09194	1.08545	1.16407	1.09843	1.17509	1.16449	1.17798
	1.13591	1.23168	1.38379	1.09566	1.24803	1.17515	1.24768	1.29249	1.29311				1.11471	1.25533	1.13822	1.09021	1.22375	1.14473	1.21439	1.18708	1.25333				1.06747	1.20848	1.10087	1.0844	1.16508	1.09579	1.16883	1.15692	1.16923
	1.12621	1.22901	1.36826	1.09692	1.24502	1.16643	1.24271	1.29409	1.30024				1.11364	1.24834	1.1347	1.08824	1.22097	1.14227	1.19803	1.18681	1.23459				1.06564	1.20099	1.09063	1.08185	1.15703	1.08808	1.16686	1.15838	1.1572
	1.12649	1.22736	1.37516	1.09407	1.23152	1.15813	1.24122	1.27934	1.29011				1.10849	1.25147	1.13946	1.08313	1.21959	1.14701	1.20602	1.19324	1.23218				1.06679	1.19508	1.08356	1.06903	1.15774	1.08337	1.15814	1.15482	1.16203
	1.12323	1.22188	1.37206	1.0921	1.21365	1.15498	1.24651	1.27178	1.28988				1.09766	1.25155	1.13412	1.08135	1.21232	1.14443	1.2027	1.18497	1.22431				1.0556	1.20076	1.09081	1.05547	1.16039	1.08223	1.14603	1.15451	1.16739
	1.11401	1.21668	1.36407	1.09038	1.22236	1.13959	1.23095	1.2662	1.28109				1.09793	1.23329	1.13273	1.07172	1.20982	1.13397	1.19577	1.18114	1.22189				1.04186	1.20068	1.09914	1.06133	1.15407	1.07702	1.15079	1.14438	1.15909
	1.11539	1.21415	1.3684	1.07386	1.211	1.13743	1.22226	1.26936	1.28072				1.10396	1.22926	1.12868	1.0665	1.2105	1.12028	1.17725	1.17323	1.22635				1.04175	1.20059	1.08534	1.06102	1.13981	1.06746	1.15037	1.13351	1.1537
	1.11441	1.21142	1.36995	1.07039	1.20434	1.1326	1.22615	1.26839	1.27257				1.09212	1.22535	1.11448	1.05878	1.20705	1.1211	1.17693	1.17154	1.22713				1.05232	1.18453	1.07486	1.05074	1.12859	1.06477	1.14007	1.12308	1.14459
	1.11408	1.20461	1.36155	1.07619	1.21318	1.12295	1.21591	1.25385	1.27035				1.09017	1.2221	1.10399	1.0572	1.19501	1.11869	1.17453	1.16358	1.22503				1.04944	1.17684	1.07817	1.05011	1.13233	1.06292	1.13193	1.12266	1.1448
	1.09459	1.19802	1.34592	1.0736	1.21013	1.11138	1.21801	1.24721	1.26239				1.07915	1.22555	1.10106	1.05614	1.20056	1.10661	1.17673	1.14783	1.22675				1.03723	1.18968	1.06175	1.05208	1.13806	1.0626	1.13024	1.11759	1.1491
	1.09504	1.20246	1.32662	1.0632	1.20563	1.1116	1.21007	1.24186	1.26416				1.07295	1.22114	1.08557	1.05101	1.20003	1.10344	1.16534	1.14092	1.20423				1.03208	1.18487	1.05644	1.05056	1.13268	1.05426	1.12234	1.11424	1.15234
	1.09262	1.1956	1.31969	1.05054	1.20524	1.11452	1.20103	1.23915	1.26155				1.0629	1.21778	1.0897	1.03656	1.18432	1.10529	1.15785	1.14905	1.19577				1.03283	1.17372	1.0494	1.03994	1.11952	1.04989	1.11314	1.11468	1.14064
	1.0841	1.19819	1.33059	1.05098	1.19758	1.11395	1.18755	1.24305	1.26083				1.05996	1.21967	1.08256	1.03083	1.18708	1.11565	1.15762	1.14335	1.19333				1.02635	1.16806	1.04451	1.02944	1.11427	1.05248	1.11392	1.10742	1.12988
	1.08245	1.1942	1.32164	1.05383	1.18701	1.09899	1.17803	1.23327	1.24464				1.06333	1.21331	1.0659	1.03269	1.18508	1.10037	1.15769	1.13796	1.19478				1.02034	1.16465	1.03686	1.03029	1.11875	1.04275	1.10992	1.09832	1.12819
	1.07656	1.18726	1.3157	1.05435	1.17651	1.09911	1.16848	1.22385	1.24586				1.05491	1.2035	1.06283	1.01986	1.17584	1.08561	1.15399	1.13894	1.19959				1.01468	1.1597	1.02392	1.03653	1.12775	1.02987	1.10674	1.0967	1.12416
	1.0711	1.18174	1.31098	1.05069	1.17115	1.09627	1.177	1.22303	1.24472				1.04913	1.19253	1.05671	1.01761	1.17353	1.07443	1.14725	1.1399	1.18788				1.01572	1.16232	1.0154	1.03041	1.10632	1.02158	1.10428	1.09875	1.11609
	1.06704	1.17301	1.31021	1.04899	1.16839	1.09588	1.17999	1.22219	1.24755				1.0545	1.19133	1.05973	1.01165	1.1767	1.07445	1.13291	1.13027	1.17246				1.00875	1.15934	1.01419	1.01764	1.10774	1.0102	1.10062	1.09926	1.11868
	1.06387	1.16956	1.30897	1.03492	1.16358	1.09138	1.17484	1.21967	1.23688				1.04405	1.18779	1.06143	1.01256	1.1636	1.06364	1.12588	1.11892	1.18249				1.01182	1.14902	1.01612	1.00984	1.10481	1.01117	1.09003	1.09241	1.11627
	1.06351	1.16351	1.30154	1.0276	1.17196	1.08885	1.15808	1.20209	1.22372				1.05275	1.17737	1.05019	1.00604	1.1599	1.05474	1.12907	1.10931	1.18102				1.01736	1.15269	1.0123	1.01685	1.09664	1.00596	1.0905	1.08026	1.10928
	1.0607	1.16418	1.29484	1.02345	1.16496	1.07591	1.15945	1.19554	1.22784				1.04934	1.17773	1.0403	1.00338	1.16332	1.04449	1.12827	1.09671	1.1647				1.00711	1.13062	0.999282	1.02037	1.09447	1.00141	1.07898	1.07801	1.10693
	1.05797	1.15711	1.29654	1.02325	1.16749	1.076	1.15225	1.1896	1.21981				1.03664	1.17929	1.03304	1.00442	1.16108	1.04587	1.12019	1.09397	1.16664				1.00255	1.13506	0.991837	1.00032	1.08798	0.99954	1.07758	1.07357	1.10729
	1.04767	1.15592	1.29321	1.01169	1.16534	1.07211	1.145	1.1879	1.21088				1.0177	1.17901	1.02912	1.00522	1.15363	1.04389	1.11145	1.09752	1.17338				0.994239	1.14027	0.990258	0.994903	1.0836	0.99494	1.07309	1.07114	1.10075
	1.03746	1.15631	1.29019	1.01229	1.15006	1.06423	1.13626	1.18044	1.2104				1.01582	1.18082	1.03677	0.996976	1.14424	1.04458	1.10827	1.09333	1.16181				0.986952	1.14255	0.993559	0.983895	1.08133	0.98684	1.05399	1.06356	1.10013
	1.04616	1.15064	1.28699	1.01247	1.14437	1.0598	1.1368	1.16867	1.19753				1.01547	1.17618	1.03672	0.987337	1.13756	1.04089	1.09373	1.08663	1.1499				0.982741	1.13776	0.990213	0.9854	1.07507	0.98885	1.05754	1.06511	1.09113
	1.0454	1.13477	1.27627	1.00777	1.13142	1.05891	1.13632	1.17814	1.19668				1.01275	1.15536	1.0214	0.984548	1.13753	1.02929	1.09414	1.08898	1.1506				0.980439	1.13321	0.987244	0.986258	1.07024	0.983194	1.05341	1.06544	1.08621
	1.03723	1.137	1.26288	1.0018	1.13642	1.05761	1.13587	1.17874	1.19213				1.00814	1.15753	1.01416	0.973263	1.13649	1.02491	1.094	1.08462	1.15089				0.976337	1.12993	0.990156	0.982186	1.06527	0.964973	1.05702	1.05689	1.09002
	1.02283	1.14008	1.26482	0.995729	1.13576	1.04469	1.12704	1.15815	1.19032				1.00988	1.15745	1.01313	0.97639	1.11602	1.0189	1.08335	1.08412	1.14585				0.972343	1.11823	0.986841	0.982546	1.06423	0.967732	1.04612	1.05183	1.07935
	1.02116	1.12877	1.25499	0.99259	1.12758	1.02968	1.11607	1.15332	1.18155				1.00567	1.1534	1.01237	0.966942	1.11829	1.005	1.07872	1.07258	1.14289				0.975166	1.12258	0.99513	0.975197	1.06529	0.959744	1.03373	1.0493	1.07294
	1.02648	1.12999	1.24278	0.989576	1.12484	1.03093	1.11721	1.15529	1.17854				1.00948	1.14358	1.00125	0.965908	1.12511	1.00262	1.06899	1.06462	1.13189				0.968203	1.1135	0.972629	0.966859	1.05923	0.949672	1.03552	1.04567	1.06705
	1.02699	1.12671	1.24167	0.980866	1.13126	1.02303	1.11746	1.15045	1.17829				1.00603	1.14565	0.998887	0.968673	1.11336	1.00323	1.07405	1.06116	1.11389				0.965	1.10637	0.963689	0.974194	1.05761	0.943712	1.03148	1.0424	1.06463
	1.01781	1.12763	1.23612	0.977142	1.11746	1.02187	1.10761	1.13458	1.18849				0.995728	1.13437	0.998503	0.968285	1.10522	1.00312	1.07581	1.06031	1.11593				0.954171	1.09805	0.964077	0.975128	1.05387	0.935871	1.0248	1.02802	1.06803
	1.01385	1.12071	1.22458	0.984839	1.11869	1.01699	1.10465	1.13543	1.17318				0.996248	1.13312	0.990971	0.963704	1.11128	0.994275	1.06651	1.05427	1.11444				0.949108	1.10691	0.966402	0.96582	1.05073	0.938969	1.022	1.03291	1.06506
	1.00514	1.11668	1.22526	0.976696	1.11334	1.01249	1.09698	1.13234	1.15427				0.990224	1.1228	0.984148	0.959515	1.11231	0.983622	1.06957	1.05198	1.11447				0.960631	1.10503	0.959512	0.969317	1.04716	0.939789	1.01944	1.03798	1.04974
	1.0019	1.11881	1.22092	0.976773	1.10221	1.00866	1.0843	1.12913	1.15947				0.96808	1.13628	0.983002	0.95501	1.10618	0.979788	1.0599	1.04842	1.10872				0.955255	1.09595	0.948928	0.958693	1.04169	0.936889	1.01798	1.02334	1.05603
	0.999003	1.11191	1.21899	0.975262	1.10616	1.00344	1.07898	1.12288	1.15447				0.968404	1.13326	0.98528	0.953618	1.10281	0.979433	1.04047	1.05627	1.0959				0.946552	1.09738	0.944866	0.948401	1.03506	0.93544	1.01217	1.01362	1.05886
	0.99002	1.0993	1.2165	0.96658	1.10132	1.00016	1.07536	1.11915	1.15139				0.976772	1.12541	0.975637	0.939385	1.09779	0.973373	1.04292	1.05293	1.0886				0.946817	1.09255	0.945152	0.952682	1.03165	0.927865	1.02242	1.00918	1.04527
	0.979789	1.10755	1.20439	0.956313	1.0965	1.0024	1.07979	1.11755	1.15509				0.967725	1.11714	0.971756	0.937547	1.09771	0.965132	1.05337	1.04578	1.08643				0.943051	1.08446	0.939644	0.9518	1.0391	0.919548	1.02066	1.01191	1.04074
	0.980568	1.10088	1.18617	0.957949	1.09518	0.994915	1.07852	1.1166	1.14288				0.961333	1.1082	0.961773	0.932707	1.09441	0.962262	1.04743	1.03686	1.08301				0.940367	1.08345	0.938549	0.949159	1.03353	0.916474	1.00801	1.01005	1.03468
	0.979629	1.09681	1.17454	0.95694	1.08927	0.986088	1.06773	1.11061	1.13508				0.955421	1.10333	0.955465	0.934668	1.0877	0.964369	1.04114	1.02227	1.08504				0.936783	1.08377	0.927128	0.942622	1.02173	0.910426	1.00601	1.01395	1.02666
	0.975263	1.09772	1.17901	0.956305	1.08173	0.980073	1.0559	1.10384	1.13105				0.94379	1.1035	0.952798	0.929489	1.0826	0.955273	1.02662	1.02235	1.08194				0.937091	1.07883	0.922813	0.943103	1.02023	0.903169	0.998289	1.00518	1.02654
	0.96805	1.09276	1.17696	0.953264	1.06759	0.972801	1.05494	1.09048	1.13296				0.93877	1.10386	0.955993	0.92275	1.08084	0.946001	1.02451	1.02027	1.07975				0.922391	1.07037	0.922989	0.935947	1.02174	0.902234	0.995745	0.998818	1.02039
	0.963167	1.07434	1.17784	0.947278	1.06051	0.964038	1.04466	1.08095	1.12597				0.944393	1.09719	0.951009	0.925633	1.0764	0.945146	1.02506	1.02693	1.0651				0.915864	1.06893	0.916686	0.93069	1.0187	0.890748	0.980475	0.99039	1.01296
	0.961066	1.06889	1.16914	0.942498	1.0604	0.962416	1.04395	1.0858	1.11996				0.940562	1.09682	0.950336	0.924228	1.07338	0.941811	1.01466	1.0145	1.06546				0.915983	1.06007	0.912464	0.933167	1.01628	0.881823	0.972606	0.986659	0.999757
	0.960572	1.06688	1.16952	0.94676	1.05951	0.967837	1.04609	1.07707	1.11614				0.941931	1.09641	0.940828	0.920797	1.06427	0.938257	1.00734	1.01197	1.06858				0.91278	1.06799	0.900279	0.929312	1.01818	0.877031	0.973628	0.983726	0.997803
	0.953725	1.072	1.16163	0.947411	1.0573	0.964189	1.03634	1.06932	1.10064				0.934236	1.08506	0.935844	0.924599	1.05936	0.932117	1.00038	1.00493	1.06159				0.913851	1.0639	0.904332	0.928371	1.00731	0.883877	0.969307	0.984883	1.00651
	0.948233	1.06848	1.16069	0.939382	1.04895	0.95721	1.02836	1.06958	1.10001				0.941902	1.07645	0.932553	0.914727	1.06071	0.923255	0.999745	1.00275	1.06083				0.915887	1.06178	0.899354	0.917508	1.00269	0.879608	0.96705	0.977201	1.00804
	0.94293	1.06266	1.15741	0.928714	1.04658	0.948007	1.0274	1.06433	1.09988				0.931807	1.08141	0.932078	0.912967	1.05059	0.910915	1.01099	0.999739	1.0473				0.904518	1.06755	0.899194	0.921292	0.99647	0.876917	0.966033	0.973443	0.99769
	0.939295	1.05603	1.14149	0.925035	1.05024	0.943948	1.01962	1.05999	1.09528				0.917427	1.08034	0.923706	0.917188	1.04791	0.915059	1.00305	0.989207	1.03772				0.899663	1.05209	0.89786	0.922696	0.985987	0.87584	0.961294	0.966111	0.985888
	0.934631	1.05481	1.12944	0.914569	1.05001	0.939662	1.01324	1.04617	1.09186				0.919559	1.08405	0.918621	0.911785	1.03767	0.907156	0.991583	0.990022	1.03929				0.900698	1.05209	0.887484	0.914981	0.982785	0.864282	0.956155	0.963055	0.981738
	0.934634	1.05105	1.13098	0.915112	1.03926	0.936588	1.01384	1.04556	1.08539				0.920652	1.07499	0.916858	0.90156	1.03836	0.899201	0.987071	0.990594	1.04052				0.900603	1.05333	0.886728	0.913285	0.982688	0.857501	0.950922	0.962669	0.976409
	0.933897	1.04978	1.12924	0.909368	1.03344	0.93118	0.997339	1.04225	1.0755				0.918803	1.06558	0.905467	0.905333	1.04228	0.895759	0.983777	0.98743	1.03747				0.895728	1.05078	0.885104	0.905152	0.984661	0.858455	0.949335	0.954646	0.969609
	0.927815	1.04527	1.12251	0.920363	1.02788	0.917926	1.00542	1.03888	1.07386				0.912479	1.06273	0.896897	0.899037	1.02697	0.896909	0.977649	0.978142	1.02695				0.903018	1.04554	0.881298	0.903578	0.98698	0.850119	0.948226	0.953235	0.964012
	0.926886	1.03992	1.11691	0.91636	1.02088	0.912821	0.99739	1.0439	1.06961				0.896573	1.05056	0.895346	0.900652	1.01777	0.888075	0.967008	0.972198	1.01606				0.89199	1.03927	0.872522	0.904186	0.981629	0.843531	0.940374	0.950579	0.969276
	0.9194	1.04099	1.11314	0.912783	1.02796	0.909134	0.991099	1.03856	1.06715				0.896921	1.05594	0.895998	0.893816	1.01454	0.882808	0.963296	0.964398	1.01704				0.885427	1.02694	0.868213	0.899567	0.967836	0.841249	0.931742	0.952217	0.958381
	0.913788	1.03078	1.10429	0.909413	1.018	0.910435	0.981844	1.02467	1.06848				0.902025	1.05757	0.895042	0.890852	1.01912	0.886731	0.961325	0.954773	1.01041				0.882029	1.01651	0.86068	0.898228	0.971137	0.833119	0.932565	0.950254	0.945142
	0.916489	1.03143	1.09808	0.908539	1.01272	0.902355	0.974313	1.0161	1.05812				0.897588	1.05666	0.880561	0.88675	1.00545	0.879439	0.952574	0.95784	1.00449				0.880628	1.0101	0.857313	0.89916	0.965926	0.829693	0.926899	0.948733	0.942476
	0.910631	1.02568	1.08631	0.903755	1.00023	0.896034	0.974015	1.01531	1.04236				0.896909	1.04401	0.87644	0.883875	1.00394	0.870415	0.946541	0.956962	0.993717				0.86987	1.01398	0.854269	0.890221	0.957828	0.825239	0.917834	0.941228	0.946353
	0.907641	1.02345	1.07985	0.897726	0.995876	0.895848	0.971071	1.01533	1.04477				0.892824	1.05364	0.870341	0.883125	1.00587	0.868692	0.940675	0.944163	0.993551				0.86261	1.01053	0.850191	0.886636	0.944303	0.819073	0.908798	0.93316	0.942235
	0.904129	1.0197	1.07665	0.890627	0.993273	0.887121	0.961321	1.00949	1.03425				0.891522	1.05177	0.874799	0.878478	0.990532	0.867312	0.935981	0.94152	0.987103				0.867484	1.00414	0.842036	0.887916	0.94467	0.813072	0.894892	0.932415	0.936445
	0.901411	1.0166	1.07293	0.892993	0.986647	0.894397	0.95563	1.00045	1.03129				0.885869	1.05176	0.870745	0.87222	0.992424	0.859809	0.941517	0.935554	0.97792				0.863149	1.01175	0.842358	0.8952	0.950711	0.810646	0.90126	0.928402	0.939173
	0.892645	1.01368	1.06489	0.894394	0.975837	0.887686	0.958324	0.995766	1.0302				0.876255	1.03548	0.860563	0.871803	0.996713	0.86103	0.93546	0.933824	0.97795				0.865807	1.0094	0.839737	0.887253	0.943233	0.811279	0.894252	0.917742	0.927574
	0.883135	1.00533	1.05825	0.889563	0.971614	0.880975	0.953612	0.993126	1.0251				0.871057	1.03241	0.851938	0.868721	0.989088	0.862235	0.92728	0.939233	0.969743				0.863575	1.00662	0.837094	0.886262	0.940827	0.800875	0.884415	0.91694	0.919755
	0.88156	0.999775	1.04955	0.883862	0.974951	0.876861	0.939355	0.985247	1.02322				0.875904	1.0235	0.859481	0.858368	0.985974	0.844962	0.918081	0.929581	0.966793				0.854814	0.998331	0.837162	0.888008	0.938048	0.800551	0.887757	0.91511	0.916072
	0.880983	0.993621	1.04817	0.87996	0.971788	0.876753	0.924765	0.980573	1.0216				0.872892	1.00293	0.849904	0.853734	0.974323	0.833234	0.917261	0.916439	0.969303				0.848101	1.00175	0.821991	0.881353	0.92996	0.797597	0.880065	0.904805	0.91139
	0.878168	0.991326	1.03455	0.880435	0.966477	0.875707	0.924295	0.970061	1.021				0.865054	1.00832	0.83761	0.847867	0.966915	0.835893	0.916517	0.918835	0.961474				0.845226	0.989135	0.822166	0.869117	0.91819	0.783657	0.869015	0.907531	0.909669
	0.864357	0.985653	1.02882	0.8724	0.958602	0.863426	0.925993	0.969465	1.02123				0.867245	1.00849	0.830997	0.84961	0.967203	0.835969	0.902152	0.921094	0.952861				0.842956	0.983841	0.816522	0.869839	0.917192	0.781524	0.863177	0.901148	0.904779
	0.863494	0.986593	1.03265	0.868973	0.960199	0.85528	0.923341	0.964483	1.0036				0.861178	1.00668	0.834413	0.840144	0.962962	0.839198	0.901575	0.915283	0.952569				0.834462	0.974266	0.817877	0.87415	0.916233	0.77934	0.85966	0.894615	0.898819
	0.858193	0.989953	1.0314	0.864324	0.953094	0.85599	0.911248	0.963045	0.988387				0.853903	1.00751	0.836988	0.838734	0.955373	0.836281	0.895389	0.912649	0.95127				0.838049	0.967548	0.813803	0.865543	0.915104	0.77873	0.862004	0.889463	0.898703
	0.860611	0.98697	1.02062	0.8571	0.938133	0.85027	0.908263	0.95218	0.983683				0.846524	1.00339	0.834281	0.839237	0.94794	0.833495	0.889923	0.901937	0.943608				0.835801	0.970014	0.809906	0.855294	0.915848	0.770419	0.863245	0.890552	0.895469
	0.860844	0.979462	1.02037	0.856651	0.928668	0.844135	0.909844	0.955388	0.991078				0.84709	1.00043	0.827765	0.837104	0.952903	0.82012	0.892168	0.903485	0.935608				0.826918	0.967995	0.80458	0.850964	0.904973	0.768019	0.854043	0.887567	0.891955
	0.858849	0.975786	1.00782	0.860354	0.930546	0.84345	0.908593	0.952098	0.984857				0.843006	0.999311	0.824401	0.833631	0.947056	0.81433	0.890857	0.902202	0.92794				0.828537	0.965021	0.799288	0.847406	0.892358	0.762781	0.850101	0.887832	0.883675
	0.859769	0.969325	0.998283	0.849588	0.925413	0.838115	0.896895	0.940396	0.973203				0.838884	0.993642	0.815661	0.828148	0.932351	0.81081	0.881081	0.898001	0.925528				0.825776	0.959975	0.793828	0.849013	0.893168	0.758887	0.83988	0.886487	0.879029
	0.853552	0.966921	0.996489	0.841987	0.924285	0.835216	0.887708	0.933954	0.970024				0.839443	0.985959	0.807952	0.827718	0.922767	0.804297	0.876764	0.895373	0.925454				0.821467	0.960447	0.790515	0.853102	0.887953	0.755284	0.838143	0.878033	0.881824
	0.848286	0.965944	0.987358	0.845552	0.921424	0.828187	0.883934	0.935756	0.981061				0.843412	0.976313	0.807955	0.823279	0.930763	0.799097	0.873975	0.886444	0.924417				0.816755	0.954637	0.787476	0.847287	0.886087	0.751886	0.833516	0.865479	0.875536
	0.845475	0.958045	0.985295	0.84888	0.920342	0.824641	0.882308	0.939076	0.965339				0.829832	0.981432	0.804818	0.814365	0.928142	0.798366	0.863887	0.883167	0.921286				0.814054	0.957612	0.780033	0.850955	0.889124	0.745898	0.832121	0.867178	0.862749
	0.84692	0.951117	0.98672	0.840775	0.91516	0.818496	0.873306	0.931884	0.949177				0.819456	0.979174	0.798469	0.820109	0.909461	0.793563	0.85343	0.882945	0.909222				0.806673	0.956947	0.776178	0.842018	0.88465	0.742974	0.823078	0.867053	0.85683
	0.834324	0.947029	0.977492	0.835821	0.911912	0.810699	0.875596	0.924178	0.945153				0.815252	0.976922	0.791486	0.81555	0.908918	0.785902	0.855894	0.883074	0.898892				0.805914	0.957387	0.778338	0.839741	0.880941	0.736083	0.813581	0.866068	0.851995
	0.831177	0.941373	0.966308	0.829813	0.904402	0.810709	0.870881	0.925627	0.945436				0.814112	0.971466	0.791815	0.813822	0.912927	0.780323	0.852151	0.872651	0.895757				0.802787	0.955151	0.779295	0.843106	0.877714	0.732697	0.817143	0.864957	0.853885
	0.835902	0.940321	0.973591	0.823878	0.890641	0.811069	0.860012	0.915996	0.939853				0.806631	0.961817	0.791184	0.82056	0.9071	0.776142	0.850813	0.865943	0.899316				0.798364	0.94753	0.776781	0.841731	0.867567	0.734126	0.806098	0.858598	0.847102
	0.826217	0.93357	0.963135	0.824932	0.885393	0.809979	0.859274	0.91757	0.930562				0.808514	0.951472	0.786782	0.814837	0.898094	0.773529	0.843354	0.862407	0.887544				0.800728	0.937173	0.767733	0.834344	0.864881	0.731908	0.80283	0.845413	0.834848
	0.819782	0.932648	0.950518	0.820821	0.88606	0.804734	0.855707	0.906406	0.931017				0.807176	0.960747	0.781273	0.801096	0.893398	0.772158	0.837203	0.864972	0.883762				0.800255	0.936023	0.760824	0.82934	0.864963	0.727688	0.799338	0.846332	0.836174
	0.818035	0.928445	0.941777	0.817804	0.882938	0.791814	0.852026	0.902985	0.923836				0.80142	0.964221	0.776933	0.797982	0.895013	0.773817	0.825751	0.860004	0.878471				0.79299	0.933006	0.761864	0.825802	0.857263	0.725841	0.797335	0.843887	0.83317
	0.811829	0.926654	0.942953	0.818322	0.880798	0.797829	0.841289	0.898514	0.91993				0.8047	0.953222	0.779795	0.802924	0.890186	0.769445	0.82205	0.844834	0.873898				0.788649	0.928222	0.753665	0.820861	0.848797	0.722952	0.792945	0.844299	0.827078
	0.807429	0.921386	0.93262	0.818634	0.884257	0.793529	0.833924	0.897294	0.921026				0.803082	0.940865	0.768677	0.804129	0.88227	0.765364	0.820158	0.843138	0.872885				0.792053	0.928758	0.743795	0.823519	0.841527	0.719043	0.786537	0.835641	0.821871
	0.811474	0.918216	0.920859	0.813873	0.876808	0.77604	0.832115	0.893972	0.91761				0.797397	0.940949	0.769214	0.795185	0.875134	0.761724	0.817229	0.844527	0.871693				0.791631	0.924196	0.743305	0.817128	0.834882	0.715793	0.782222	0.835918	0.819519
	0.808391	0.922979	0.928166	0.807828	0.865784	0.77245	0.829093	0.888445	0.906615				0.799485	0.941127	0.764029	0.790197	0.871386	0.752742	0.814722	0.845642	0.865929				0.782922	0.915102	0.741679	0.803668	0.832087	0.706165	0.775403	0.832835	0.809369
	0.801257	0.916516	0.939195	0.810794	0.86093	0.779609	0.821651	0.886097	0.901858				0.789676	0.936214	0.798304	0.790029	0.870814	0.753955	0.815833	0.841662	0.858725				0.783562	0.921434	0.746922	0.806847	0.858612	0.725947	0.780587	0.842306	0.820088
	0.891787	0.916652	1.24485	0.834022	0.857011	0.777406	0.817226	0.878672	0.900774				0.89679	0.934643	1.37852	0.831684	0.864026	0.752256	0.800418	0.836786	0.846568				0.887327	1.01286	0.83484	0.904553	1.28161	1.06972	0.890275	1.08252	1.01967
	0.901432	0.913001	1.27747	0.839553	0.854261	0.767704	0.806581	0.871836	0.894532				0.90822	0.935136	1.42077	0.834173	0.850103	0.747552	0.800228	0.831394	0.83736				0.890886	1.01587	0.832603	0.915139	1.313	1.08824	0.890602	1.09009	1.02725
	0.800154	0.90252	0.925401	0.803544	0.847721	0.765904	0.802918	0.867169	0.885961				0.79609	0.923507	0.800385	0.786235	0.846511	0.739348	0.799673	0.82612	0.834515				0.776157	0.913171	0.732821	0.810573	0.85651	0.724405	0.765522	0.837058	0.806534
	0.789551	0.900635	0.895509	0.804065	0.839617	0.768358	0.805959	0.861317	0.882041				0.78051	0.923901	0.747483	0.778511	0.853392	0.737883	0.784344	0.821895	0.839961				0.760745	0.90452	0.725144	0.793738	0.813423	0.688505	0.755923	0.815066	0.784944
	0.782296	0.893778	0.895741	0.804761	0.836932	0.761509	0.804744	0.858372	0.874416				0.777321	0.912261	0.744765	0.779047	0.842469	0.729925	0.780253	0.816676	0.837001				0.756572	0.908088	0.71907	0.799404	0.806472	0.691462	0.75964	0.809875	0.792696
	0.780137	0.886046	0.88973	0.799904	0.838305	0.757103	0.796478	0.850873	0.867552				0.778124	0.907961	0.744461	0.77634	0.836184	0.729778	0.779423	0.816677	0.824064				0.754694	0.895617	0.716032	0.800148	0.807227	0.685136	0.760397	0.801351	0.789491
	0.778753	0.890061	0.879435	0.793705	0.82708	0.75383	0.790673	0.84427	0.871027				0.77026	0.908789	0.741332	0.776705	0.833835	0.73111	0.776081	0.821968	0.818304				0.755662	0.883468	0.712747	0.796532	0.803458	0.682736	0.751465	0.802551	0.777864
	0.774289	0.89112	0.87929	0.789073	0.826432	0.751684	0.785709	0.841004	0.863932				0.764308	0.901196	0.739125	0.773103	0.828081	0.720426	0.770814	0.810979	0.811601				0.750766	0.886841	0.708638	0.792265	0.795492	0.679338	0.747438	0.800573	0.774369
	0.771631	0.879305	0.873713	0.789776	0.828182	0.752009	0.776598	0.848707	0.854133				0.767565	0.898125	0.724581	0.764014	0.827137	0.715744	0.764366	0.808114	0.815558				0.747343	0.882913	0.703375	0.785297	0.789066	0.675157	0.74113	0.798294	0.769481
	0.769076	0.881532	0.872253	0.786607	0.824495	0.749369	0.770016	0.843387	0.847517				0.760183	0.908471	0.725546	0.766282	0.816659	0.716218	0.763043	0.807161	0.805398				0.744913	0.88182	0.702052	0.779501	0.789621	0.670283	0.733272	0.791785	0.767574
	0.761445	0.879393	0.858697	0.783334	0.817041	0.736905	0.766335	0.839211	0.847408				0.755098	0.905257	0.726162	0.766287	0.810727	0.706836	0.757868	0.791805	0.799864				0.746497	0.881411	0.700668	0.785441	0.784915	0.666985	0.728604	0.790259	0.764188
	0.758196	0.868588	0.852637	0.78219	0.809688	0.73359	0.763976	0.838653	0.842843				0.752787	0.901092	0.718159	0.764746	0.807994	0.704545	0.759599	0.794223	0.801754				0.738556	0.883996	0.694109	0.786749	0.774928	0.665439	0.728484	0.788038	0.75977
	0.756488	0.867421	0.850648	0.776977	0.807684	0.735341	0.760144	0.840038	0.838481				0.746916	0.892652	0.708134	0.75781	0.80952	0.703432	0.756506	0.795203	0.802596				0.734104	0.874976	0.696816	0.780131	0.774334	0.668504	0.722167	0.788152	0.753342
	0.758231	0.869691	0.849671	0.773829	0.802252	0.73148	0.760928	0.828916	0.831853				0.739659	0.888201	0.700877	0.75525	0.807624	0.702553	0.746163	0.794681	0.787313				0.732824	0.874074	0.687399	0.777529	0.77439	0.664537	0.721764	0.787496	0.746366
	0.758624	0.865026	0.841656	0.774501	0.799016	0.73052	0.751964	0.823575	0.831498				0.744208	0.882077	0.698313	0.757616	0.804705	0.702219	0.747588	0.789449	0.780455				0.726722	0.866512	0.68967	0.779671	0.774548	0.654058	0.719649	0.777232	0.743003
	0.753973	0.861808	0.834942	0.770988	0.787695	0.726568	0.743552	0.820883	0.829588				0.741395	0.882921	0.699528	0.754292	0.796353	0.69226	0.747336	0.781646	0.779158				0.726052	0.861497	0.68472	0.78056	0.765889	0.650743	0.704236	0.767495	0.739067
	0.745598	0.856254	0.827923	0.770779	0.788571	0.718601	0.746559	0.816271	0.816887				0.735044	0.877379	0.697482	0.748739	0.791215	0.689485	0.74689	0.780834	0.782448				0.726006	0.852867	0.681099	0.773506	0.765462	0.650285	0.693264	0.767056	0.730475
	0.738458	0.860652	0.822738	0.767778	0.78463	0.712892	0.740154	0.817768	0.818739				0.728439	0.874761	0.692242	0.741498	0.788229	0.685271	0.735478	0.777398	0.783132				0.720216	0.854362	0.680879	0.766761	0.763208	0.644224	0.69643	0.769997	0.725716
	0.735049	0.858421	0.822623	0.764699	0.784783	0.709019	0.733739	0.813078	0.810343				0.728508	0.864782	0.692283	0.743138	0.787956	0.685594	0.726027	0.767277	0.775625				0.723559	0.856183	0.679659	0.759018	0.754841	0.641556	0.699992	0.771671	0.728031
	0.736349	0.843219	0.81421	0.760096	0.779395	0.711765	0.732449	0.807665	0.806808				0.727396	0.867295	0.695584	0.743454	0.785918	0.678161	0.719495	0.761527	0.771993				0.71856	0.857738	0.673831	0.757635	0.754174	0.636128	0.692823	0.762044	0.726449
	0.726877	0.83829	0.818251	0.755404	0.777536	0.708501	0.723714	0.804498	0.804196				0.72459	0.864131	0.689102	0.743803	0.778888	0.680968	0.717196	0.754062	0.769413				0.711646	0.846343	0.670464	0.758042	0.752078	0.631555	0.687226	0.756338	0.719806
	0.730097	0.842576	0.80443	0.749537	0.772348	0.702045	0.720326	0.795189	0.798017				0.729201	0.86566	0.676651	0.738925	0.770077	0.678655	0.716993	0.757576	0.766756				0.711986	0.841649	0.66016	0.753347	0.746901	0.634003	0.680246	0.757841	0.714598
	0.722214	0.833244	0.797054	0.747381	0.760509	0.699076	0.719419	0.790561	0.79296				0.721892	0.855374	0.671501	0.741706	0.763803	0.668047	0.706252	0.753874	0.760955				0.705907	0.83853	0.656909	0.749593	0.743192	0.637021	0.677386	0.752343	0.709565
	0.726796	0.828845	0.796107	0.740024	0.756093	0.699459	0.720853	0.791407	0.792728				0.71379	0.846513	0.672687	0.740402	0.763749	0.668503	0.703287	0.746414	0.753702				0.699145	0.840629	0.662244	0.754643	0.738589	0.628245	0.678971	0.746937	0.705137
	0.724603	0.829907	0.795469	0.743418	0.750471	0.693169	0.71168	0.790753	0.787507				0.716611	0.847015	0.668847	0.732036	0.761074	0.667998	0.7086	0.746888	0.746847				0.698677	0.829453	0.661169	0.757529	0.73431	0.626833	0.666884	0.750561	0.70362
	0.719953	0.825489	0.789386	0.743299	0.744312	0.686358	0.702177	0.787976	0.785396				0.715782	0.845389	0.668498	0.721677	0.758677	0.662127	0.701503	0.749575	0.740626				0.695935	0.828536	0.663298	0.752021	0.727889	0.623711	0.667048	0.746861	0.695091
	0.711412	0.818595	0.781593	0.739772	0.746107	0.68135	0.695548	0.785015	0.780747				0.707868	0.845099	0.666627	0.722897	0.755606	0.658203	0.693487	0.74728	0.74514				0.694933	0.836816	0.660637	0.74416	0.726928	0.618285	0.661225	0.740721	0.695631
	0.712731	0.812194	0.775715	0.730679	0.745294	0.680065	0.694718	0.776462	0.777757				0.699593	0.836517	0.663984	0.72151	0.748048	0.656983	0.691852	0.745217	0.736926				0.691929	0.836386	0.648019	0.738769	0.728337	0.616201	0.649115	0.733764	0.697098
	0.709231	0.816329	0.773382	0.726868	0.738199	0.678223	0.695673	0.774924	0.771754				0.704221	0.828681	0.664653	0.713044	0.745075	0.650406	0.688419	0.738716	0.732346				0.692366	0.826368	0.642034	0.74076	0.725293	0.617266	0.652209	0.738488	0.686922
	0.709623	0.820425	0.77524	0.72434	0.734863	0.679252	0.690657	0.772675	0.761814				0.70416	0.832726	0.660678	0.711375	0.738382	0.657496	0.684897	0.731275	0.726297				0.688629	0.825388	0.642803	0.738716	0.718473	0.610134	0.653192	0.74337	0.685666
	0.707839	0.832734	0.769818	0.720469	0.725714	0.678221	0.687036	0.769969	0.753422				0.699093	0.833719	0.656766	0.715445	0.736107	0.650508	0.675284	0.728255	0.720225				0.68507	0.821419	0.63771	0.741082	0.711824	0.605014	0.652703	0.730492	0.685936
	0.704285	0.839261	0.765103	0.719429	0.721277	0.673744	0.677668	0.764216	0.756591				0.694079	0.829117	0.651327	0.711943	0.733771	0.651047	0.67024	0.733758	0.722296				0.685406	0.819766	0.635212	0.742809	0.706404	0.606162	0.648022	0.729215	0.681572
	0.700916	0.832433	0.76961	0.718234	0.726985	0.667142	0.680164	0.761516	0.75646				0.696943	0.823901	0.646051	0.707814	0.733645	0.64589	0.669685	0.725518	0.717966				0.684186	0.815313	0.636974	0.729781	0.716002	0.603568	0.640297	0.729679	0.678756
	0.696066	0.826652	0.756246	0.713182	0.729312	0.66822	0.673834	0.757343	0.750669				0.696775	0.829068	0.644889	0.704926	0.723917	0.642532	0.668125	0.717651	0.711717				0.67538	0.81462	0.633902	0.720377	0.710798	0.595472	0.631791	0.720361	0.676658
	0.690894	0.820347	0.753939	0.704786	0.719793	0.665147	0.668513	0.754255	0.743528				0.686795	0.82645	0.64337	0.706539	0.720179	0.637112	0.668404	0.71856	0.707717				0.674188	0.807257	0.627564	0.721597	0.697827	0.596435	0.630328	0.720487	0.665283
	0.695054	0.810825	0.747524	0.709383	0.711118	0.663619	0.66868	0.746179	0.735736				0.687933	0.823584	0.638722	0.696904	0.72001	0.630944	0.655588	0.715467	0.706481				0.670903	0.813673	0.622715	0.720791	0.693805	0.596389	0.62888	0.716297	0.665469
	0.686431	0.805525	0.743658	0.713419	0.705076	0.660704	0.666363	0.743601	0.727033				0.681983	0.815142	0.634044	0.694501	0.71722	0.63506	0.647605	0.712141	0.700244				0.673805	0.814576	0.619795	0.716653	0.689956	0.594213	0.627883	0.714402	0.662266
	0.679279	0.806122	0.73868	0.711344	0.69888	0.661072	0.654728	0.743367	0.729222				0.681211	0.806994	0.626609	0.694263	0.712451	0.635935	0.6559	0.708191	0.694223				0.671033	0.808632	0.6155	0.713301	0.688306	0.589114	0.625914	0.706462	0.660109
	0.684395	0.798718	0.729182	0.707272	0.701842	0.658843	0.654077	0.73461	0.732317				0.678261	0.811689	0.626127	0.683302	0.709842	0.626088	0.649798	0.700003	0.691691				0.670753	0.804696	0.610649	0.715716	0.689484	0.587917	0.620637	0.708399	0.659285
	0.682604	0.794429	0.728583	0.70596	0.698955	0.649216	0.660576	0.73658	0.7275				0.670214	0.809057	0.625414	0.683616	0.708326	0.624669	0.645117	0.697599	0.691397				0.673296	0.797691	0.617553	0.710076	0.68596	0.586629	0.619364	0.703104	0.649488
	0.678745	0.786572	0.725485	0.69807	0.691608	0.642672	0.648934	0.731971	0.724979				0.667208	0.805456	0.618426	0.684194	0.709533	0.626933	0.647117	0.702607	0.690042				0.670661	0.793436	0.611637	0.713116	0.685214	0.585985	0.614485	0.702968	0.647827
	0.674578	0.778207	0.720587	0.692355	0.691982	0.643628	0.645863	0.733318	0.720368				0.675562	0.805428	0.619262	0.68609	0.697894	0.622822	0.639239	0.694453	0.687338				0.663293	0.79269	0.602437	0.710504	0.679841	0.584256	0.60963	0.696082	0.644092
	0.668774	0.777699	0.721742	0.690306	0.689894	0.642727	0.641805	0.729125	0.714704				0.672137	0.801401	0.620413	0.686135	0.688913	0.616407	0.637322	0.693047	0.679064				0.660569	0.791098	0.603405	0.705495	0.675061	0.579526	0.608893	0.690999	0.641309
	0.663553	0.777659	0.716898	0.696461	0.686507	0.640161	0.635854	0.719576	0.713268				0.667378	0.799708	0.618853	0.677488	0.685126	0.618791	0.638681	0.688501	0.674683				0.659915	0.794878	0.604797	0.704529	0.670247	0.574701	0.603265	0.697	0.636995
	0.662376	0.774903	0.71345	0.693995	0.684433	0.636985	0.635672	0.715549	0.710598				0.667055	0.801526	0.609162	0.668187	0.685396	0.616026	0.635692	0.685377	0.670222				0.658711	0.788717	0.600286	0.704124	0.66708	0.576583	0.597064	0.694429	0.634897
	0.660323	0.766184	0.707116	0.689309	0.68171	0.634592	0.634495	0.718525	0.701419				0.656562	0.789088	0.609481	0.670665	0.689957	0.608757	0.6272	0.685081	0.66958				0.65796	0.784718	0.601116	0.699111	0.664313	0.573226	0.597028	0.687726	0.633467
	0.65765	0.768403	0.700401	0.692031	0.678678	0.62984	0.631008	0.721284	0.694526				0.653772	0.784643	0.601603	0.673091	0.684613	0.60545	0.621394	0.681928	0.660674				0.65442	0.783914	0.595545	0.692644	0.655407	0.568087	0.596085	0.68372	0.628041
	0.653767	0.764641	0.696966	0.685991	0.680647	0.62874	0.626396	0.724396	0.69563				0.657062	0.783005	0.602878	0.671307	0.67587	0.605761	0.619781	0.677468	0.663419				0.649512	0.783577	0.592636	0.689866	0.657733	0.570152	0.586232	0.682189	0.6221
	0.657752	0.760467	0.691254	0.686421	0.674117	0.627034	0.626648	0.715029	0.698307				0.65929	0.781733	0.597727	0.666941	0.670996	0.603031	0.611389	0.673463	0.660482				0.649073	0.779066	0.591996	0.691603	0.652777	0.566155	0.586537	0.680148	0.619677
	0.653589	0.75904	0.689828	0.686317	0.667468	0.62902	0.619928	0.706147	0.692905				0.652258	0.78038	0.595287	0.661558	0.675598	0.60176	0.608199	0.671286	0.656764				0.643042	0.771149	0.586575	0.694299	0.649552	0.561442	0.584651	0.680579	0.615196
	0.645953	0.761116	0.687528	0.680784	0.662942	0.623816	0.61901	0.703113	0.684116				0.647982	0.773885	0.594199	0.659024	0.66946	0.602534	0.608377	0.670863	0.653875				0.641849	0.767103	0.579169	0.693083	0.647079	0.561964	0.581056	0.683585	0.610102
	0.649877	0.753372	0.682787	0.676411	0.656641	0.619063	0.61607	0.7013	0.681215				0.647505	0.77196	0.586417	0.658359	0.671947	0.59413	0.602483	0.671477	0.65688				0.640317	0.769498	0.57422	0.681328	0.651563	0.559916	0.573839	0.676191	0.609516
	0.644784	0.749453	0.684128	0.675149	0.648885	0.616836	0.607109	0.705815	0.678606				0.646297	0.762606	0.58906	0.657303	0.666194	0.594618	0.604626	0.663114	0.64827				0.634537	0.765333	0.574007	0.682136	0.652909	0.557965	0.57664	0.669969	0.609615
	0.64273	0.747744	0.677698	0.679702	0.655467	0.617287	0.602485	0.696357	0.672961				0.639569	0.767197	0.589802	0.654766	0.66569	0.59453	0.603017	0.659259	0.643046				0.631323	0.757334	0.575131	0.679262	0.64224	0.557447	0.572392	0.669955	0.606011
	0.649299	0.744933	0.676887	0.680526	0.655814	0.613541	0.599305	0.690577	0.670322				0.639633	0.767695	0.58268	0.64967	0.659265	0.591922	0.598586	0.656226	0.644656				0.63744	0.759431	0.566358	0.675857	0.63762	0.556377	0.568076	0.669365	0.603916
	0.642442	0.742593	0.670392	0.673117	0.649513	0.610995	0.59919	0.695235	0.666682				0.640451	0.767119	0.579904	0.64801	0.658828	0.589427	0.598528	0.651794	0.640832				0.633631	0.762226	0.562738	0.682023	0.642263	0.553896	0.566038	0.663167	0.60475
	0.633652	0.736692	0.663602	0.668303	0.651588	0.610272	0.60017	0.697486	0.663622				0.633093	0.762039	0.584271	0.650787	0.652442	0.581749	0.595207	0.657244	0.634538				0.61844	0.758143	0.563346	0.676583	0.637594	0.548563	0.561298	0.660797	0.597096
	0.633142	0.730345	0.661172	0.660453	0.653741	0.612327	0.595382	0.684829	0.656898				0.629029	0.756635	0.576794	0.648037	0.65166	0.57862	0.5881	0.654955	0.630242				0.618372	0.752367	0.565771	0.669174	0.632185	0.547795	0.55927	0.653321	0.59314
	0.632367	0.734895	0.656481	0.661346	0.646389	0.605674	0.589314	0.681732	0.653702				0.629667	0.752956	0.573247	0.645388	0.64991	0.580003	0.579359	0.644827	0.624307				0.621291	0.755484	0.565472	0.670339	0.631166	0.547633	0.558639	0.653215	0.588414
	0.634821	0.733553	0.658568	0.6606	0.64006	0.59776	0.589544	0.677662	0.648582				0.625859	0.74915	0.578338	0.639646	0.643432	0.578634	0.575224	0.643053	0.618797				0.622803	0.750728	0.55997	0.67189	0.634543	0.547817	0.560637	0.662216	0.586096
	0.630265	0.732448	0.658817	0.660257	0.636004	0.591753	0.584865	0.674054	0.652307				0.621122	0.752894	0.572975	0.645116	0.641348	0.577814	0.574085	0.645703	0.619727				0.621004	0.75025	0.560078	0.666139	0.626569	0.5411	0.559419	0.654134	0.581804
	0.627574	0.728292	0.650093	0.6523	0.633123	0.587065	0.580192	0.676243	0.650973				0.622125	0.7556	0.565917	0.644424	0.640423	0.574446	0.569075	0.64567	0.616185				0.616375	0.74974	0.555473	0.665383	0.619829	0.540567	0.554554	0.648911	0.581298
	0.621428	0.724374	0.648867	0.649778	0.628842	0.589221	0.577557	0.672839	0.652422				0.622334	0.749463	0.562577	0.63941	0.643231	0.57102	0.572215	0.64252	0.609761				0.618475	0.740727	0.556757	0.664178	0.618549	0.536081	0.548219	0.653419	0.583574
	0.616108	0.722345	0.644814	0.653556	0.62456	0.592102	0.579437	0.669706	0.644225				0.623368	0.743362	0.558711	0.632437	0.641857	0.573762	0.572853	0.638288	0.608607				0.6161	0.737233	0.549579	0.661526	0.620789	0.534566	0.543275	0.648513	0.581364
	0.614655	0.723513	0.638984	0.649325	0.617094	0.590081	0.574945	0.66428	0.642182				0.619356	0.74808	0.561847	0.627172	0.632492	0.565574	0.566728	0.634086	0.604972				0.613251	0.734241	0.548973	0.660096	0.616607	0.538498	0.541201	0.640364	0.577179
	0.610494	0.72437	0.638288	0.651337	0.61519	0.590365	0.565914	0.659898	0.634612				0.612227	0.740169	0.557815	0.62358	0.628285	0.562611	0.560665	0.630355	0.605478				0.607615	0.731277	0.547226	0.656156	0.614156	0.531733	0.544332	0.633625	0.571001
	0.614178	0.715788	0.638279	0.644399	0.619841	0.583993	0.562308	0.656525	0.635446				0.606134	0.742906	0.557241	0.628453	0.624569	0.565475	0.55725	0.631354	0.601086				0.602853	0.735231	0.54556	0.652865	0.612022	0.527574	0.541464	0.637572	0.566245
	0.610952	0.708993	0.631677	0.64449	0.618926	0.579242	0.561009	0.648798	0.633048				0.605112	0.741506	0.553969	0.6293	0.625478	0.566655	0.556556	0.628938	0.602555				0.602118	0.729983	0.541803	0.656497	0.606495	0.522204	0.534309	0.6392	0.56467
	0.604661	0.708518	0.625704	0.644269	0.61848	0.574967	0.559512	0.6472	0.631428				0.610363	0.734859	0.549888	0.622746	0.620741	0.560025	0.55763	0.625207	0.598927				0.60757	0.735571	0.541978	0.65623	0.606754	0.524998	0.532221	0.638536	0.562867
	0.610395	0.704464	0.623342	0.641607	0.614598	0.57533	0.556887	0.651041	0.623769				0.609422	0.728703	0.551723	0.624151	0.620316	0.557169	0.557349	0.622739	0.590445				0.601795	0.723754	0.538656	0.655905	0.605584	0.524614	0.530799	0.638336	0.56321
	0.61225	0.696728	0.614404	0.637638	0.60745	0.574008	0.553539	0.65101	0.624149				0.601141	0.72011	0.551604	0.625333	0.618299	0.558233	0.554133	0.618728	0.592416				0.5952	0.72407	0.537678	0.649199	0.602438	0.521678	0.528098	0.631847	0.562874
	0.603636	0.69952	0.61314	0.630321	0.603313	0.573535	0.549504	0.644869	0.621402				0.595049	0.723182	0.546064	0.622628	0.609484	0.553733	0.549122	0.617103	0.588438				0.591898	0.725338	0.534851	0.646938	0.594081	0.519857	0.526871	0.62759	0.554709
	0.603377	0.701086	0.613472	0.628768	0.604778	0.572071	0.548703	0.640695	0.615579				0.596865	0.717596	0.542597	0.619552	0.60917	0.551435	0.544982	0.617684	0.586463				0.590987	0.721341	0.532882	0.645899	0.595528	0.516329	0.524561	0.626961	0.550921
	0.601731	0.694682	0.610581	0.627873	0.60009	0.571191	0.543232	0.642688	0.611667				0.597925	0.715233	0.541233	0.618608	0.615448	0.555814	0.544288	0.617664	0.582355				0.593038	0.719811	0.530104	0.643476	0.591725	0.515786	0.52057	0.628552	0.552746
	0.597408	0.690058	0.612204	0.624295	0.596821	0.568466	0.541632	0.639487	0.608004				0.596107	0.71902	0.53543	0.618035	0.614518	0.550506	0.540673	0.612692	0.582733				0.593462	0.71751	0.53091	0.63601	0.590109	0.510016	0.517814	0.627168	0.550343
	0.597601	0.690367	0.602796	0.627657	0.59135	0.57073	0.540435	0.636076	0.604843				0.59411	0.715099	0.533625	0.611603	0.60758	0.546411	0.533033	0.611702	0.581905				0.592711	0.714072	0.529775	0.632941	0.591645	0.50471	0.517861	0.628157	0.552975
	0.592895	0.694692	0.603398	0.626444	0.593001	0.564457	0.544697	0.634445	0.605664				0.594689	0.710306	0.536403	0.604363	0.603979	0.542485	0.530467	0.611151	0.575995				0.58679	0.711141	0.529405	0.631767	0.588904	0.51002	0.514501	0.627211	0.546713
	0.590549	0.69103	0.603382	0.628813	0.593144	0.563068	0.540749	0.629331	0.603193				0.596688	0.712568	0.533676	0.601829	0.603844	0.539368	0.529138	0.603512	0.574858				0.581874	0.708856	0.524451	0.630597	0.588976	0.511454	0.510688	0.620898	0.538716
	0.592794	0.687362	0.605739	0.623736	0.59481	0.563525	0.53385	0.628275	0.598054				0.591306	0.709561	0.537616	0.609564	0.598544	0.53916	0.525825	0.605647	0.571901				0.579631	0.710248	0.534977	0.626729	0.58675	0.513802	0.510829	0.617591	0.539896
	0.60098	0.680472	0.621478	0.619614	0.586689	0.562189	0.533686	0.627074	0.587533				0.592847	0.700395	0.553348	0.606526	0.592231	0.536683	0.52494	0.600085	0.566264				0.586283	0.709321	0.550099	0.629613	0.58663	0.511357	0.504661	0.61652	0.546394
	0.603557	0.683048	0.634149	0.622023	0.580135	0.557638	0.536273	0.627762	0.588695				0.601831	0.704681	0.588777	0.602472	0.592542	0.537581	0.525234	0.598784	0.565436				0.59006	0.712566	0.576567	0.635345	0.581457	0.509997	0.501721	0.613373	0.541872
	0.604807	0.682405	0.641076	0.630984	0.576636	0.555014	0.529724	0.627203	0.591725				0.606901	0.700273	0.621455	0.610291	0.5856	0.538501	0.521182	0.596782	0.563166				0.59905	0.711855	0.603934	0.635259	0.579732	0.505843	0.501707	0.60671	0.536728
	0.606258	0.68013	0.63961	0.625503	0.569931	0.553257	0.525396	0.627781	0.582459				0.597338	0.696264	0.631601	0.609048	0.587158	0.529664	0.521439	0.594541	0.564111				0.602052	0.704473	0.620687	0.633795	0.578163	0.504698	0.498452	0.604371	0.529562
	0.606734	0.67628	0.636901	0.619942	0.566715	0.5567	0.522133	0.621784	0.582901				0.593574	0.695805	0.617731	0.600035	0.587566	0.527749	0.513531	0.592632	0.559529				0.596815	0.704535	0.615662	0.636713	0.570394	0.502579	0.494139	0.607025	0.522223
	0.595015	0.673572	0.628585	0.618289	0.572233	0.553834	0.522239	0.613478	0.581971				0.596129	0.69752	0.595529	0.600878	0.582873	0.526792	0.511143	0.588668	0.552786				0.590172	0.699125	0.584503	0.634598	0.56895	0.50127	0.494715	0.611439	0.521993
	0.59497	0.67629	0.606998	0.613394	0.571869	0.546238	0.520951	0.615422	0.576948				0.589194	0.690011	0.574511	0.602202	0.580764	0.525437	0.51105	0.590319	0.549058				0.582209	0.69764	0.556908	0.628165	0.567203	0.502815	0.493061	0.608186	0.520133
	0.586858	0.670497	0.588439	0.609271	0.570614	0.549201	0.516111	0.612765	0.575983				0.580123	0.689428	0.53644	0.595778	0.575964	0.523605	0.511039	0.588251	0.545503				0.575524	0.697937	0.5366	0.621548	0.570125	0.504781	0.489432	0.606547	0.517847
	0.578059	0.670857	0.576905	0.603064	0.570534	0.551747	0.513936	0.611019	0.576574				0.574965	0.692442	0.5152	0.584996	0.571099	0.524	0.511456	0.582395	0.545809				0.572742	0.69652	0.52365	0.621807	0.56555	0.500052	0.488542	0.611025	0.519563
	0.573657	0.666882	0.570571	0.600834	0.568739	0.546732	0.51305	0.606439	0.571374				0.56676	0.689596	0.507489	0.581293	0.566941	0.523261	0.505518	0.58666	0.541615				0.565384	0.69495	0.517085	0.622521	0.561858	0.494497	0.486735	0.602677	0.51665
	0.570964	0.669663	0.569707	0.602379	0.569588	0.544072	0.510985	0.605187	0.567427				0.566314	0.689048	0.502763	0.580335	0.567299	0.521508	0.497353	0.58498	0.542397				0.562273	0.688418	0.509645	0.618352	0.560935	0.492619	0.480697	0.601198	0.511914
	0.565834	0.665577	0.568683	0.601493	0.561789	0.539226	0.505848	0.610434	0.569114				0.56755	0.679627	0.501528	0.579789	0.571018	0.520958	0.499212	0.578359	0.541079				0.56315	0.685529	0.504608	0.618836	0.557368	0.494086	0.478485	0.603025	0.514063
	0.563591	0.655585	0.567533	0.603054	0.556827	0.536614	0.503729	0.604203	0.563129				0.564472	0.680706	0.49639	0.580123	0.568814	0.519946	0.501815	0.577638	0.540908				0.562238	0.690315	0.499923	0.612638	0.555318	0.488314	0.4758	0.599454	0.512204
	0.564229	0.656108	0.563943	0.599439	0.557466	0.536973	0.502426	0.597751	0.558786				0.562111	0.677229	0.496697	0.579773	0.563284	0.516619	0.494793	0.57728	0.536653				0.567002	0.687935	0.497754	0.613085	0.556581	0.493059	0.47292	0.595811	0.508831
	0.564543	0.658863	0.56073	0.594627	0.557657	0.532097	0.497561	0.595402	0.563001				0.558533	0.676481	0.496816	0.578695	0.562984	0.514126	0.490473	0.574083	0.532696				0.557653	0.685019	0.497495	0.605976	0.549348	0.492293	0.47167	0.590071	0.506972
	0.558333	0.656519	0.557901	0.595808	0.551117	0.527955	0.498885	0.592122	0.558299				0.552722	0.675138	0.49238	0.575324	0.55903	0.510487	0.492952	0.571324	0.527007				0.556975	0.684033	0.493732	0.605076	0.547505	0.484087	0.474534	0.588863	0.504444
	0.55963	0.65281	0.551304	0.593682	0.55156	0.530347	0.494211	0.592142	0.560402				0.549095	0.672015	0.491911	0.572553	0.555158	0.506999	0.488407	0.566704	0.525968				0.554198	0.678743	0.490617	0.600267	0.546024	0.481748	0.473225	0.58705	0.500943
	0.556121	0.653791	0.551919	0.587445	0.548743	0.526985	0.494223	0.591545	0.556354				0.554267	0.673624	0.491269	0.572343	0.556409	0.508018	0.48627	0.562814	0.52479				0.550424	0.676454	0.490263	0.601348	0.546507	0.482892	0.468984	0.587679	0.498578
	0.553542	0.648764	0.549925	0.584117	0.544948	0.522333	0.494158	0.591056	0.554744				0.553223	0.671805	0.487346	0.56765	0.555272	0.507506	0.485197	0.564424	0.522334				0.547233	0.671662	0.484538	0.601298	0.547351	0.482138	0.468348	0.584283	0.495976
	0.558465	0.642627	0.542349	0.587067	0.544614	0.523672	0.491526	0.58677	0.549975				0.548351	0.665087	0.483756	0.56837	0.55252	0.509446	0.486542	0.55888	0.521811				0.549836	0.673065	0.48074	0.604391	0.544702	0.481885	0.468726	0.58175	0.493459
	0.556502	0.643416	0.544218	0.585882	0.540498	0.521968	0.48743	0.584817	0.545303				0.549904	0.662542	0.480699	0.566415	0.553569	0.50689	0.48307	0.560107	0.522139				0.549454	0.672692	0.479611	0.602009	0.540201	0.481855	0.458078	0.580211	0.496317
	0.548785	0.644176	0.540518	0.580082	0.541061	0.517578	0.483302	0.58526	0.542988				0.548697	0.661869	0.482251	0.56794	0.551102	0.506202	0.477021	0.561805	0.519348				0.548687	0.676943	0.480277	0.602107	0.536249	0.482625	0.454139	0.579539	0.496044
	0.550484	0.646121	0.538594	0.57823	0.538951	0.517126	0.484177	0.584291	0.543109				0.543906	0.660724	0.480706	0.563175	0.549093	0.504484	0.476513	0.557516	0.515826				0.54967	0.683912	0.4833	0.599627	0.538783	0.478131	0.460712	0.576118	0.496206
	0.544346	0.645909	0.535109	0.579919	0.534925	0.514928	0.482387	0.585428	0.539634				0.541492	0.655634	0.478675	0.562355	0.548375	0.501363	0.471995	0.556732	0.509675				0.544611	0.675354	0.479568	0.592203	0.54193	0.473931	0.462786	0.571558	0.493068
	0.540497	0.646877	0.535898	0.579843	0.535877	0.51952	0.482135	0.58436	0.535176				0.541868	0.660661	0.471402	0.566349	0.547085	0.500795	0.472278	0.554495	0.510135				0.540284	0.673104	0.476845	0.59077	0.535404	0.471894	0.458164	0.571993	0.492028
	0.54202	0.641856	0.53337	0.579763	0.536163	0.51509	0.480253	0.583075	0.537465				0.544972	0.657159	0.469032	0.561379	0.541878	0.498072	0.473571	0.549007	0.511033				0.540885	0.672977	0.476454	0.593454	0.535702	0.468543	0.451213	0.572025	0.490067
	0.539183	0.638564	0.529935	0.578689	0.534229	0.515306	0.478884	0.577584	0.538643				0.53986	0.656236	0.471188	0.56157	0.539168	0.497812	0.469275	0.551849	0.509248				0.543118	0.662494	0.475863	0.588878	0.530573	0.472051	0.449272	0.570607	0.488584
	0.538626	0.645983	0.525472	0.571263	0.52631	0.517237	0.475402	0.572587	0.530571				0.541298	0.654161	0.471745	0.559388	0.5392	0.499664	0.468514	0.550184	0.50629				0.542616	0.664722	0.475926	0.589121	0.526212	0.472777	0.448871	0.565946	0.484868
	0.538504	0.640161	0.519173	0.566894	0.527258	0.512146	0.471862	0.57798	0.530066				0.530916	0.655987	0.469805	0.559783	0.537298	0.491189	0.462072	0.556143	0.5037				0.541259	0.663552	0.470591	0.591317	0.522514	0.470756	0.44726	0.569956	0.482547
	0.541118	0.631707	0.523977	0.573541	0.529905	0.508335	0.468639	0.571084	0.522893				0.532261	0.651628	0.471135	0.556873	0.533237	0.487185	0.460932	0.553042	0.502942				0.531044	0.657474	0.468306	0.587149	0.522482	0.467244	0.446057	0.57102	0.480467
	0.53815	0.62811	0.519749	0.578257	0.526307	0.505901	0.466341	0.563922	0.521786				0.533234	0.646783	0.467458	0.557594	0.533269	0.490942	0.456199	0.548146	0.497715				0.533363	0.6592	0.466179	0.591077	0.523933	0.462364	0.444041	0.566327	0.476694
	0.53596	0.62769	0.514989	0.56922	0.526838	0.505552	0.468306	0.566298	0.521398				0.534146	0.645334	0.46461	0.548848	0.53267	0.486299	0.455405	0.543988	0.497836				0.531646	0.659298	0.464648	0.58745	0.529843	0.463953	0.444554	0.565634	0.471251
	0.531867	0.629166	0.512214	0.569452	0.522042	0.504947	0.466916	0.568109	0.522322				0.530213	0.647212	0.460959	0.553168	0.529185	0.481702	0.454214	0.541714	0.49685				0.532573	0.648842	0.46593	0.581089	0.527047	0.464284	0.441947	0.561916	0.473128
	0.523321	0.620639	0.510715	0.567345	0.520533	0.505416	0.463103	0.566787	0.519945				0.521777	0.647061	0.461802	0.555107	0.528378	0.487172	0.456607	0.541964	0.492442				0.533755	0.651711	0.46524	0.581262	0.524732	0.462296	0.442607	0.560043	0.472414
	0.526902	0.622474	0.51283	0.565647	0.518995	0.507017	0.460545	0.566027	0.520876				0.522915	0.64288	0.461399	0.558185	0.526846	0.487996	0.457264	0.536734	0.486893				0.532089	0.650241	0.461436	0.582349	0.523885	0.45735	0.437231	0.55699	0.472376
	0.529178	0.618325	0.508687	0.565026	0.515317	0.505937	0.456902	0.567171	0.516248				0.525453	0.636995	0.457196	0.556061	0.527553	0.483019	0.454546	0.541338	0.48536				0.530004	0.648234	0.460759	0.582225	0.517022	0.454605	0.433583	0.555859	0.468848
	0.52981	0.619359	0.506172	0.562324	0.512779	0.502163	0.456835	0.562273	0.513829				0.526062	0.640723	0.456261	0.550142	0.522248	0.479013	0.451517	0.537088	0.486055				0.526777	0.650426	0.461784	0.579864	0.513946	0.455503	0.433399	0.557151	0.469495
	0.526822	0.617766	0.503434	0.560573	0.514304	0.497788	0.456024	0.559431	0.512826				0.521535	0.641685	0.453876	0.542842	0.516743	0.476262	0.453803	0.529426	0.486655				0.522871	0.650347	0.462211	0.574967	0.515687	0.458962	0.432854	0.555961	0.466488
	0.522729	0.614011	0.504827	0.561307	0.512709	0.494374	0.455398	0.55685	0.511092				0.525796	0.640612	0.456633	0.542948	0.515112	0.480196	0.446734	0.52872	0.481772				0.519776	0.647022	0.459767	0.576111	0.515403	0.45462	0.43544	0.554693	0.465669
	0.520555	0.614923	0.504608	0.557905	0.507421	0.490274	0.451377	0.553726	0.504472				0.521077	0.640238	0.451783	0.544215	0.516678	0.479097	0.444167	0.530363	0.476351				0.519198	0.643056	0.454415	0.576541	0.513454	0.453387	0.430557	0.556134	0.463291
	0.517998	0.61671	0.500003	0.553896	0.507347	0.491994	0.44914	0.549674	0.501054				0.516734	0.631451	0.450311	0.542466	0.520601	0.473876	0.443336	0.523502	0.480463				0.520496	0.64479	0.451315	0.57944	0.513797	0.454662	0.426506	0.558686	0.459493
	0.521116	0.614424	0.494653	0.55121	0.50737	0.490542	0.444531	0.553079	0.503889				0.520493	0.624194	0.447143	0.541106	0.52048	0.47734	0.446341	0.528329	0.479723				0.515982	0.637226	0.450227	0.573875	0.511903	0.452402	0.424966	0.555269	0.459322
	0.51907	0.610092	0.490361	0.546743	0.508535	0.488881	0.443986	0.552025	0.502402				0.515565	0.623489	0.4452	0.537898	0.516571	0.478236	0.442579	0.5263	0.476968				0.515471	0.638753	0.450157	0.571286	0.507395	0.45005	0.426843	0.545831	0.453651
	0.515377	0.60696	0.489498	0.541067	0.502415	0.488609	0.441806	0.549398	0.500837				0.514135	0.624614	0.446334	0.538221	0.513202	0.472502	0.438606	0.521779	0.47563				0.514426	0.644359	0.449244	0.576197	0.506477	0.448401	0.424903	0.542579	0.452757
	0.510729	0.608231	0.489552	0.545764	0.500292	0.487914	0.440286	0.547554	0.499755				0.514914	0.628604	0.444516	0.536871	0.506428	0.471974	0.432572	0.523673	0.470723				0.514235	0.644048	0.448848	0.569608	0.505612	0.449563	0.420376	0.540348	0.449499
	0.511537	0.608882	0.4882	0.544982	0.497538	0.484278	0.439487	0.545341	0.499877				0.514114	0.630322	0.440073	0.529536	0.507421	0.467782	0.434026	0.520421	0.471629				0.508269	0.641598	0.448136	0.567401	0.507069	0.447671	0.418692	0.542547	0.448616
	0.5103	0.611446	0.487492	0.546508	0.496646	0.482184	0.436946	0.543821	0.494591				0.50937	0.625842	0.43691	0.533138	0.507495	0.465868	0.431668	0.519218	0.473374				0.511223	0.632927	0.447256	0.565191	0.506017	0.445548	0.419736	0.540175	0.44951
	0.51186	0.606928	0.485645	0.545381	0.491244	0.48242	0.43345	0.54193	0.492465				0.508592	0.625186	0.437782	0.530877	0.505468	0.465161	0.427972	0.51937	0.470116				0.508695	0.634874	0.44712	0.564649	0.505855	0.44509	0.416833	0.541684	0.448607
	0.508779	0.602365	0.480384	0.544515	0.491407	0.479727	0.435174	0.542876	0.491622				0.505987	0.61905	0.445754	0.530219	0.504065	0.470618	0.426896	0.51886	0.465635				0.505299	0.633639	0.441128	0.569318	0.504066	0.442417	0.415141	0.539993	0.448665
	0.504745	0.603023	0.481217	0.549337	0.493218	0.478922	0.429779	0.542792	0.48641				0.505642	0.614447	0.443185	0.530611	0.502566	0.466723	0.426174	0.518584	0.464234				0.504934	0.63184	0.44055	0.568917	0.503904	0.441898	0.412494	0.539964	0.444105
	0.503187	0.597072	0.479706	0.54419	0.490412	0.482005	0.428641	0.539262	0.48591				0.507038	0.612222	0.436642	0.525067	0.497657	0.460106	0.42591	0.511851	0.462733				0.504584	0.628813	0.437225	0.566484	0.499126	0.443095	0.408144	0.539098	0.439823
	0.502605	0.597005	0.476377	0.539367	0.487472	0.47961	0.428378	0.536019	0.483829				0.504652	0.613847	0.434119	0.526761	0.491804	0.461109	0.421722	0.514349	0.460983				0.506944	0.630523	0.439182	0.558259	0.496989	0.439915	0.405135	0.536203	0.441923
	0.501092	0.600942	0.474236	0.535916	0.489885	0.476572	0.427523	0.533309	0.480832				0.499431	0.616741	0.430565	0.5274	0.493211	0.460666	0.420023	0.514454	0.4596				0.500955	0.630781	0.435915	0.558623	0.493854	0.43952	0.406086	0.532308	0.444828
	0.50392	0.595182	0.475993	0.536652	0.485611	0.475558	0.428027	0.531099	0.481357				0.501483	0.619993	0.426967	0.51878	0.492099	0.462675	0.42007	0.509597	0.458631				0.500907	0.634818	0.434507	0.562091	0.492165	0.437149	0.408185	0.533353	0.444434
	0.499407	0.592675	0.472828	0.535977	0.486992	0.469533	0.425928	0.527786	0.478515				0.499507	0.614564	0.429764	0.519888	0.488807	0.45662	0.417894	0.507447	0.454492				0.504653	0.631116	0.437034	0.559263	0.488877	0.432438	0.405594	0.533718	0.437436
	0.500447	0.589077	0.473298	0.538273	0.483365	0.464941	0.422577	0.522885	0.478334				0.49823	0.61392	0.427549	0.518069	0.491326	0.454118	0.416777	0.508722	0.453199				0.501335	0.626098	0.432691	0.558096	0.492222	0.431089	0.405815	0.535692	0.433276
	0.496735	0.584955	0.471706	0.533008	0.479802	0.466377	0.420537	0.529499	0.47528				0.493314	0.613677	0.426613	0.514379	0.491661	0.454002	0.417559	0.509401	0.454014				0.495793	0.625259	0.427298	0.554679	0.492679	0.427604	0.407199	0.537031	0.431641
	0.496622	0.593165	0.469092	0.532148	0.479829	0.467195	0.421603	0.531964	0.474988				0.493481	0.610731	0.423617	0.513786	0.488772	0.451368	0.416762	0.506826	0.451953				0.495381	0.623754	0.427309	0.550459	0.487443	0.429178	0.402769	0.533811	0.425335
	0.495959	0.596441	0.465496	0.532513	0.480436	0.464805	0.417418	0.524029	0.474413				0.493712	0.6126	0.419344	0.515218	0.489579	0.454342	0.41384	0.506021	0.453654				0.496482	0.62306	0.427965	0.554038	0.488965	0.432841	0.398066	0.532122	0.425135
	0.495185	0.591012	0.462856	0.529928	0.476359	0.462732	0.414541	0.525116	0.471341				0.491892	0.607666	0.416993	0.509128	0.486831	0.449116	0.410455	0.505387	0.447699				0.493956	0.631494	0.426906	0.550901	0.484428	0.431908	0.396456	0.529371	0.426733
	0.494775	0.591618	0.461132	0.528594	0.474033	0.459479	0.415367	0.521226	0.472416				0.492664	0.604347	0.417784	0.506729	0.484257	0.444689	0.408693	0.505385	0.44555				0.49067	0.622421	0.426138	0.549708	0.480703	0.428904	0.399524	0.529786	0.426782
	0.494163	0.591382	0.457814	0.528012	0.471874	0.45989	0.416194	0.51909	0.465415				0.490523	0.602377	0.417898	0.509349	0.48538	0.445091	0.410563	0.501964	0.446462				0.49121	0.616676	0.423189	0.550928	0.483643	0.425974	0.400608	0.531546	0.429152
	0.491	0.584254	0.45398	0.523577	0.474098	0.45963	0.412081	0.518067	0.463012				0.489367	0.601489	0.417927	0.511987	0.481918	0.450509	0.410656	0.496753	0.441605				0.493334	0.616928	0.421086	0.548863	0.485427	0.425271	0.398802	0.526888	0.426703
	0.489008	0.581166	0.454867	0.523141	0.47343	0.456911	0.4158	0.515439	0.46416				0.488304	0.597736	0.419251	0.507303	0.47997	0.448582	0.401963	0.494134	0.437009				0.489681	0.61448	0.42304	0.545621	0.482559	0.428295	0.394919	0.525874	0.427152
	0.489992	0.574265	0.456144	0.521428	0.469492	0.456403	0.412431	0.51678	0.463706				0.487047	0.595177	0.413365	0.506548	0.476685	0.442354	0.399952	0.495972	0.439657				0.493801	0.61496	0.4199	0.543047	0.478395	0.424581	0.391251	0.52413	0.424936
	0.488803	0.578613	0.453406	0.522565	0.473391	0.455752	0.408839	0.516083	0.459338				0.486826	0.598565	0.413016	0.501971	0.477127	0.441943	0.403287	0.494364	0.442594				0.489556	0.609019	0.415529	0.539121	0.476199	0.420868	0.39163	0.523858	0.41895
	0.484882	0.581565	0.450092	0.519207	0.472782	0.453832	0.406376	0.508078	0.456412				0.483415	0.595895	0.415481	0.49953	0.474938	0.441094	0.403193	0.497013	0.43585				0.491633	0.604138	0.418523	0.541085	0.476338	0.424299	0.390729	0.518321	0.419349
	0.483278	0.576413	0.450716	0.519818	0.474652	0.455182	0.407096	0.508049	0.460939				0.485365	0.595988	0.414728	0.500865	0.472457	0.4411	0.400197	0.493616	0.433493				0.491397	0.608055	0.419408	0.537087	0.471999	0.420966	0.385595	0.520999	0.41857
	0.480978	0.572617	0.446653	0.521477	0.469357	0.453537	0.402599	0.511355	0.460175				0.485319	0.592881	0.412494	0.499422	0.474533	0.442312	0.397855	0.491848	0.433858				0.488497	0.613642	0.418348	0.538577	0.471322	0.419115	0.384561	0.52066	0.418807
	0.48477	0.571643	0.444534	0.517485	0.461614	0.45097	0.400927	0.511713	0.457623				0.484541	0.591362	0.409977	0.501971	0.473921	0.440375	0.3971	0.48741	0.431738				0.484899	0.613382	0.420013	0.539753	0.469115	0.417083	0.381672	0.517901	0.416978
	0.483736	0.566358	0.444234	0.512611	0.461338	0.448847	0.398679	0.506525	0.453077				0.480724	0.596599	0.405063	0.497843	0.473719	0.443663	0.3965	0.484197	0.4288				0.486368	0.609075	0.419401	0.537494	0.4713	0.417911	0.379595	0.514641	0.416915
	0.478274	0.565032	0.44294	0.515579	0.460248	0.448956	0.396234	0.505603	0.451315				0.475606	0.588528	0.406197	0.495722	0.470657	0.436497	0.395234	0.483485	0.429014				0.484061	0.606241	0.415857	0.534258	0.466446	0.418909	0.377727	0.517517	0.415344
	0.473652	0.567795	0.439991	0.51802	0.454351	0.446887	0.400539	0.505577	0.452751				0.477341	0.587057	0.405316	0.497056	0.464369	0.434015	0.39394	0.486064	0.430733				0.478764	0.60152	0.41171	0.53595	0.468294	0.416461	0.379825	0.515382	0.413122
	0.476301	0.563082	0.438434	0.517327	0.451841	0.443104	0.39496	0.503405	0.450294				0.473272	0.588	0.405641	0.499569	0.4667	0.431144	0.392509	0.488303	0.428393				0.47756	0.599746	0.410726	0.53261	0.467719	0.416977	0.37777	0.51619	0.411229
	0.479112	0.564685	0.437704	0.514893	0.456206	0.442291	0.393163	0.502928	0.45001				0.473136	0.588269	0.404357	0.495602	0.469271	0.433609	0.389089	0.489545	0.426551				0.479563	0.604874	0.409343	0.531715	0.461286	0.413571	0.377298	0.512439	0.411081
	0.478936	0.571095	0.436302	0.512557	0.456253	0.442047	0.388902	0.498778	0.44714				0.475577	0.585806	0.401963	0.495351	0.466647	0.431238	0.386551	0.490932	0.425291				0.482751	0.606132	0.410133	0.530744	0.462943	0.410414	0.378278	0.509154	0.407975
	0.475507	0.565109	0.43423	0.510222	0.454008	0.439625	0.390831	0.501155	0.44614				0.478642	0.582159	0.400838	0.494764	0.462058	0.427991	0.388389	0.484561	0.42165				0.479087	0.610791	0.410973	0.531183	0.460846	0.409878	0.377483	0.511786	0.40933
	0.473686	0.565563	0.433062	0.50489	0.451305	0.439447	0.390828	0.495228	0.442768				0.477064	0.580374	0.400744	0.497057	0.464495	0.429292	0.387321	0.479723	0.421219				0.480005	0.609951	0.408426	0.531751	0.461891	0.407089	0.372465	0.512467	0.407422
	0.47262	0.568987	0.432617	0.500199	0.448294	0.437638	0.389005	0.497949	0.443528				0.474792	0.577427	0.402681	0.495976	0.460094	0.42518	0.384056	0.482667	0.419412				0.474652	0.602771	0.406932	0.530659	0.462022	0.404794	0.370562	0.509946	0.406208
	0.470026	0.567298	0.430075	0.506261	0.45039	0.437499	0.389579	0.494593	0.444915				0.471436	0.57885	0.399301	0.493192	0.459066	0.424875	0.382232	0.478371	0.417151				0.469756	0.595123	0.409093	0.532608	0.464167	0.405093	0.370743	0.509089	0.401901
	0.468218	0.559103	0.429883	0.505282	0.447231	0.436894	0.386925	0.494316	0.439929				0.466103	0.574684	0.403275	0.491577	0.459504	0.426164	0.382991	0.475971	0.41712				0.470499	0.59151	0.409339	0.529923	0.457364	0.403034	0.366992	0.51077	0.397012
	0.472455	0.555054	0.427661	0.505874	0.444664	0.43355	0.383843	0.497702	0.432888				0.466972	0.570691	0.403312	0.485525	0.451715	0.422994	0.38424	0.471818	0.417536				0.473998	0.595823	0.408503	0.527057	0.452647	0.405742	0.366237	0.504015	0.398139
	0.471052	0.55885	0.431058	0.509259	0.447088	0.434904	0.382668	0.494157	0.430641				0.469775	0.567915	0.408876	0.482351	0.45392	0.424661	0.383627	0.468198	0.415232				0.47113	0.593134	0.412659	0.525692	0.455201	0.402937	0.367044	0.503159	0.402299
	0.46885	0.555361	0.433861	0.504275	0.448142	0.434202	0.381699	0.487611	0.430959				0.468534	0.573761	0.412945	0.482982	0.452731	0.427583	0.380129	0.471525	0.413507				0.468389	0.590245	0.416474	0.527664	0.455663	0.402504	0.369183	0.500683	0.398453
	0.468558	0.550555	0.438061	0.501325	0.443943	0.433771	0.37983	0.486117	0.435344				0.462568	0.573652	0.419387	0.488266	0.453151	0.423789	0.376599	0.47614	0.414142				0.47083	0.589792	0.420889	0.524201	0.454167	0.40112	0.364552	0.500855	0.395254
	0.468876	0.55145	0.4393	0.500534	0.44672	0.432779	0.377848	0.485716	0.431821				0.459762	0.566209	0.423949	0.487461	0.449805	0.422752	0.374694	0.472832	0.412375				0.469462	0.590053	0.424173	0.519958	0.450922	0.398473	0.363328	0.504651	0.393806
	0.465071	0.553037	0.436715	0.498901	0.444028	0.428038	0.377027	0.484696	0.427837				0.461161	0.567026	0.419175	0.484624	0.449091	0.421804	0.375048	0.46988	0.408245				0.4685	0.5961	0.421889	0.523111	0.447508	0.397318	0.363791	0.503989	0.394251
	0.467464	0.550513	0.430037	0.501502	0.441798	0.42875	0.378217	0.483212	0.425305				0.465669	0.571762	0.415835	0.485863	0.449551	0.415902	0.373186	0.470898	0.405478				0.471726	0.592287	0.415136	0.520687	0.449076	0.39855	0.360825	0.495652	0.391226
	0.463571	0.547252	0.426755	0.496914	0.437664	0.426191	0.375895	0.481508	0.422787				0.463085	0.570275	0.412493	0.48029	0.448642	0.417611	0.368396	0.470314	0.406128				0.470513	0.587068	0.409763	0.519643	0.448853	0.396	0.359058	0.497695	0.387088
	0.461614	0.544493	0.424214	0.491685	0.438744	0.425115	0.375452	0.481275	0.423389				0.460148	0.569566	0.401844	0.477633	0.446656	0.416624	0.367806	0.468877	0.404925				0.463141	0.588654	0.403911	0.517829	0.449462	0.395209	0.359454	0.500732	0.387977
	0.465374	0.542156	0.421378	0.490584	0.435445	0.427024	0.374457	0.480547	0.420296				0.456134	0.564452	0.392799	0.477519	0.444512	0.412507	0.367403	0.463481	0.400137				0.456094	0.580277	0.40123	0.519284	0.445796	0.395437	0.356953	0.496824	0.388508
	0.457627	0.544611	0.413584	0.495033	0.4344	0.422597	0.37207	0.481525	0.42296				0.4576	0.563345	0.386062	0.47895	0.441655	0.409318	0.370339	0.462901	0.400463				0.454291	0.580683	0.398116	0.51549	0.443227	0.396104	0.354382	0.49723	0.387966
	0.451249	0.545579	0.412289	0.491038	0.430623	0.418069	0.368816	0.475893	0.421508				0.455425	0.56015	0.383122	0.480563	0.443937	0.409177	0.370593	0.464827	0.400683				0.459986	0.586109	0.395275	0.515713	0.445064	0.396363	0.357143	0.495178	0.38784
	0.451648	0.546046	0.40987	0.489654	0.430563	0.416516	0.3657	0.473089	0.422102				0.452055	0.560273	0.37899	0.474676	0.441331	0.40788	0.365166	0.466991	0.4001				0.459169	0.583503	0.393088	0.514848	0.44748	0.39054	0.353887	0.493728	0.386293
	0.44953	0.54197	0.407491	0.491205	0.429526	0.418677	0.364471	0.474598	0.420204				0.455722	0.558486	0.38	0.473988	0.439223	0.405197	0.362952	0.462002	0.396989				0.454606	0.5847	0.38946	0.511525	0.44751	0.389438	0.352443	0.48788	0.387323
	0.447712	0.541246	0.404227	0.487799	0.43133	0.419873	0.3642	0.475119	0.416734				0.454224	0.551645	0.376611	0.476646	0.44296	0.407397	0.361472	0.458542	0.39606				0.45733	0.585849	0.387999	0.507118	0.441981	0.390734	0.349696	0.48616	0.385661
	0.449014	0.540034	0.405394	0.487338	0.426718	0.41661	0.364814	0.474366	0.412475				0.450568	0.552631	0.37291	0.475485	0.443979	0.40301	0.359541	0.459419	0.396201				0.456497	0.585249	0.389694	0.505943	0.437023	0.390151	0.349371	0.488861	0.382765
	0.451335	0.541875	0.408067	0.486631	0.425867	0.41419	0.363405	0.473204	0.414438				0.453684	0.558741	0.372008	0.47021	0.440638	0.402315	0.359462	0.459051	0.395865				0.452753	0.583377	0.387431	0.509251	0.43977	0.388539	0.350088	0.493069	0.378361
	0.449516	0.538686	0.407811	0.483032	0.425141	0.413172	0.362505	0.47556	0.414239				0.447289	0.559455	0.37347	0.468547	0.437403	0.403567	0.359945	0.458355	0.394856				0.450014	0.578863	0.386537	0.50791	0.439681	0.386315	0.346673	0.495724	0.379932
	0.450019	0.537144	0.402386	0.482942	0.424208	0.412545	0.362259	0.473762	0.409539				0.44676	0.556192	0.371424	0.462593	0.435819	0.401801	0.357236	0.457664	0.394397				0.446387	0.579369	0.386163	0.502494	0.437169	0.384602	0.34559	0.492463	0.381379
	0.446556	0.540181	0.400914	0.482105	0.424675	0.413936	0.36276	0.47187	0.404475				0.446713	0.549574	0.371391	0.464273	0.43495	0.401415	0.354502	0.453444	0.389706				0.446018	0.576852	0.384335	0.505147	0.436147	0.383439	0.345545	0.486612	0.37616
	0.445452	0.536162	0.398255	0.480469	0.429459	0.415293	0.361069	0.468346	0.405305				0.445066	0.55147	0.369698	0.465803	0.430751	0.400404	0.354412	0.454343	0.385069				0.450958	0.575899	0.3833	0.508564	0.433461	0.384437	0.346348	0.48661	0.379416
	0.444985	0.535663	0.396294	0.479276	0.426097	0.414271	0.356327	0.466018	0.405841				0.444186	0.548367	0.370328	0.466314	0.429562	0.39566	0.357376	0.458234	0.38757				0.443334	0.570399	0.381394	0.508587	0.433626	0.3831	0.343367	0.486718	0.378924
	0.44463	0.53214	0.39504	0.479821	0.422838	0.411493	0.355441	0.468492	0.407016				0.444685	0.547543	0.369197	0.463591	0.426958	0.396912	0.354602	0.45626	0.389204				0.447726	0.567403	0.379048	0.506531	0.435014	0.383151	0.34639	0.483767	0.377456
	0.445329	0.530378	0.396736	0.48056	0.418125	0.410981	0.356854	0.466398	0.404846				0.447465	0.54843	0.369042	0.460717	0.425422	0.397361	0.351562	0.454291	0.386633				0.445622	0.564974	0.378894	0.501818	0.431612	0.380472	0.342582	0.483863	0.374957
	0.445203	0.531193	0.393384	0.479069	0.416555	0.409052	0.355758	0.466191	0.400933				0.445022	0.546887	0.368848	0.458754	0.427563	0.397068	0.349519	0.451403	0.386479				0.445826	0.56468	0.376511	0.499605	0.431248	0.379375	0.339101	0.482004	0.372878
	0.444134	0.534422	0.392672	0.479618	0.414984	0.40439	0.353876	0.466232	0.403961				0.439641	0.544531	0.365425	0.457624	0.425629	0.39616	0.346154	0.450204	0.386987				0.4453	0.566629	0.37604	0.500227	0.428825	0.376038	0.33785	0.476453	0.37339
	0.439181	0.530353	0.395614	0.476548	0.416444	0.403735	0.354166	0.461457	0.401191				0.440621	0.543627	0.364291	0.460524	0.424312	0.391707	0.344911	0.446208	0.381486				0.444267	0.564865	0.374603	0.499982	0.431064	0.376252	0.335694	0.476946	0.370963
	0.438236	0.526624	0.39249	0.47466	0.413682	0.404326	0.353291	0.461164	0.400239				0.435893	0.545623	0.362894	0.457077	0.426135	0.390239	0.344884	0.444234	0.377543				0.442205	0.567045	0.372114	0.501557	0.429139	0.376447	0.337169	0.476371	0.37205
	0.437435	0.527243	0.393504	0.473908	0.41423	0.400637	0.348791	0.457719	0.397979				0.435414	0.543257	0.361207	0.456862	0.42811	0.388407	0.345354	0.443529	0.378478				0.441448	0.564752	0.373399	0.503888	0.427775	0.378445	0.335703	0.47622	0.37025
	0.438096	0.526598	0.385907	0.472887	0.418034	0.399552	0.347961	0.45465	0.395631				0.435098	0.542942	0.361415	0.453146	0.423114	0.386618	0.343597	0.443659	0.377711				0.43851	0.563627	0.374489	0.501976	0.425995	0.375818	0.334956	0.47769	0.370589
	0.438485	0.528666	0.381567	0.469155	0.413154	0.400677	0.346446	0.453635	0.39585				0.433096	0.541055	0.359757	0.453021	0.42243	0.387851	0.343319	0.445894	0.378438				0.439755	0.566191	0.372762	0.497124	0.425756	0.377555	0.333947	0.478252	0.367535
	0.436238	0.531822	0.384195	0.467436	0.410467	0.399052	0.345294	0.454568	0.391855				0.434044	0.539237	0.358372	0.453992	0.422219	0.386288	0.341832	0.447499	0.377133				0.441	0.564884	0.368854	0.501263	0.418495	0.379401	0.332766	0.477135	0.367897
	0.434338	0.524364	0.383653	0.466948	0.411606	0.397943	0.346304	0.452645	0.390933				0.433227	0.535815	0.359569	0.447458	0.422755	0.382682	0.340462	0.446371	0.374204				0.434545	0.564442	0.370279	0.496394	0.423492	0.377769	0.333893	0.472583	0.368565
	0.435105	0.519913	0.379255	0.4689	0.407064	0.398756	0.344212	0.450973	0.387875				0.436084	0.536072	0.35753	0.449758	0.423199	0.384222	0.341125	0.440738	0.374919				0.43461	0.56146	0.370481	0.493763	0.423801	0.373659	0.334868	0.473653	0.36466
	0.433901	0.519731	0.379118	0.472715	0.40447	0.399005	0.341577	0.449823	0.387037				0.433531	0.537158	0.356431	0.449295	0.41931	0.383859	0.339307	0.442856	0.371704				0.43321	0.563343	0.373252	0.495092	0.420723	0.373658	0.333836	0.472436	0.361274
	0.432778	0.520136	0.381437	0.468004	0.406483	0.398048	0.339514	0.452942	0.387192				0.429116	0.538047	0.354596	0.446809	0.418501	0.383288	0.338651	0.441148	0.373694				0.432089	0.556901	0.36956	0.492635	0.418895	0.371735	0.329597	0.46962	0.359368
	0.429155	0.522536	0.379344	0.46325	0.407463	0.393132	0.338651	0.449191	0.3858				0.430158	0.536419	0.355476	0.445686	0.419324	0.383123	0.334865	0.44111	0.373169				0.432805	0.557852	0.367314	0.489162	0.423349	0.37078	0.32632	0.466137	0.358278
	0.430216	0.519707	0.3802	0.459623	0.404485	0.390506	0.336896	0.4452	0.386354				0.427291	0.537251	0.352959	0.44479	0.418444	0.382029	0.330483	0.44155	0.370113				0.436065	0.558855	0.368639	0.490449	0.420116	0.370164	0.327947	0.468588	0.356647
	0.425656	0.517179	0.379617	0.463886	0.4015	0.388288	0.339055	0.444931	0.384483				0.426232	0.530829	0.350836	0.445747	0.413785	0.380907	0.333412	0.44249	0.369859				0.438765	0.556778	0.362676	0.489793	0.415289	0.368927	0.329213	0.470473	0.358011
	0.426021	0.518089	0.377373	0.461132	0.401407	0.389593	0.336676	0.444722	0.386938				0.422244	0.534291	0.351872	0.444796	0.413728	0.378426	0.334983	0.44018	0.368656				0.4341	0.552327	0.361702	0.48536	0.412964	0.36596	0.322034	0.469681	0.35711
	0.42861	0.516499	0.373259	0.460027	0.401123	0.390841	0.33583	0.4449	0.3845				0.421306	0.535845	0.3521	0.440468	0.409684	0.375705	0.333909	0.438305	0.366846				0.431279	0.556061	0.362642	0.486995	0.414356	0.367661	0.322156	0.47065	0.359287
	0.427784	0.513051	0.375182	0.458244	0.398081	0.386943	0.337423	0.442595	0.381909				0.424437	0.531689	0.349149	0.440985	0.40999	0.374107	0.332976	0.436767	0.366293				0.433191	0.553482	0.360449	0.486572	0.414082	0.363728	0.324174	0.466864	0.356513
	0.423065	0.515078	0.375367	0.455773	0.397619	0.38362	0.337128	0.442965	0.378927				0.423235	0.526999	0.348315	0.440194	0.409309	0.374291	0.330456	0.434644	0.3668				0.430492	0.551914	0.361615	0.490031	0.414754	0.363106	0.323102	0.464533	0.353211
	0.420718	0.516288	0.37242	0.459589	0.39806	0.382449	0.335492	0.442616	0.377186				0.420606	0.526198	0.346833	0.441294	0.407554	0.374054	0.330201	0.434127	0.365021				0.428926	0.547111	0.359566	0.48968	0.412429	0.365589	0.322957	0.461941	0.353097
	0.419534	0.510724	0.372604	0.459759	0.396891	0.38395	0.329834	0.439437	0.375679				0.419614	0.532702	0.345248	0.443864	0.407351	0.37351	0.329461	0.43405	0.360785				0.430792	0.548153	0.357069	0.484542	0.413478	0.362071	0.31941	0.462023	0.352963
	0.423837	0.509556	0.369794	0.454614	0.398424	0.384729	0.329201	0.440563	0.375526				0.421303	0.529726	0.344541	0.445685	0.408149	0.373475	0.326447	0.431662	0.356515				0.42899	0.540904	0.35724	0.477649	0.416746	0.36312	0.319949	0.463543	0.354254
	0.424128	0.506341	0.367586	0.452169	0.402492	0.382665	0.327765	0.44073	0.374621				0.420606	0.523893	0.344428	0.445951	0.405035	0.374196	0.32518	0.432195	0.358399				0.427571	0.551901	0.357	0.480187	0.412031	0.362353	0.319179	0.462516	0.351014
	0.420954	0.511101	0.368166	0.455772	0.399586	0.384925	0.329402	0.439869	0.374021				0.419816	0.525191	0.34497	0.442853	0.40459	0.374548	0.325689	0.431116	0.359517				0.427558	0.553018	0.357956	0.478573	0.409481	0.359381	0.3161	0.461915	0.352838
	0.418251	0.512601	0.36614	0.454861	0.393911	0.381107	0.330244	0.439361	0.372222				0.418022	0.527253	0.342249	0.441526	0.406108	0.371136	0.322905	0.431045	0.360256				0.428146	0.549385	0.354474	0.477853	0.40855	0.357165	0.317495	0.461969	0.349866
	0.416761	0.509431	0.366283	0.451958	0.389842	0.377109	0.330747	0.438884	0.371379				0.41731	0.525378	0.340977	0.440025	0.410995	0.372018	0.322075	0.427429	0.358884				0.425183	0.541225	0.3537	0.476608	0.405287	0.357038	0.316979	0.463327	0.349652
	0.418494	0.506803	0.364725	0.4457	0.389982	0.380552	0.329617	0.4366	0.372301				0.41737	0.515908	0.338562	0.438415	0.408627	0.369047	0.323578	0.425052	0.355173				0.424058	0.541539	0.352759	0.475455	0.403234	0.357688	0.315015	0.460248	0.349755
	0.41594	0.505672	0.360242	0.44768	0.38916	0.380153	0.327331	0.432663	0.369051				0.41383	0.513888	0.339048	0.431939	0.407035	0.36837	0.320922	0.424923	0.35275				0.419583	0.543428	0.353926	0.469981	0.405086	0.355964	0.316532	0.454717	0.347976
	0.413843	0.50322	0.360739	0.450407	0.392348	0.376866	0.324178	0.434161	0.367376				0.413376	0.519373	0.341191	0.432252	0.404415	0.368208	0.320413	0.425934	0.355024				0.416509	0.539372	0.351394	0.47255	0.40779	0.35396	0.31706	0.452047	0.345704
	0.4114	0.506514	0.360711	0.447743	0.39396	0.376165	0.32299	0.432521	0.366627				0.412061	0.523268	0.339326	0.430584	0.401402	0.36832	0.319693	0.421991	0.352758				0.417856	0.537203	0.351733	0.470963	0.404619	0.353032	0.311951	0.45112	0.345001
	0.412451	0.504913	0.35783	0.446342	0.388084	0.375243	0.320792	0.432609	0.36666				0.412083	0.521352	0.337338	0.428752	0.401176	0.367111	0.320757	0.421075	0.34895				0.41671	0.536437	0.352405	0.471234	0.402112	0.35303	0.310248	0.453815	0.344175
	0.412546	0.496927	0.359946	0.444707	0.384917	0.374233	0.320084	0.433888	0.364507				0.409068	0.518204	0.33942	0.432247	0.398477	0.363317	0.319307	0.420539	0.346925				0.416995	0.535559	0.351724	0.470787	0.402656	0.353806	0.313132	0.458666	0.341109
	0.412269	0.497367	0.355917	0.442652	0.391311	0.369401	0.318914	0.430821	0.366055				0.404993	0.513362	0.337473	0.430855	0.400009	0.362008	0.318619	0.421252	0.348073				0.416637	0.541763	0.345809	0.471579	0.397649	0.352378	0.310924	0.45138	0.339236
	0.41395	0.499648	0.353596	0.444533	0.389271	0.370468	0.318506	0.429513	0.367174				0.404102	0.515842	0.337585	0.427185	0.400336	0.36255	0.316231	0.420851	0.348747				0.415816	0.538431	0.345218	0.468666	0.399983	0.351254	0.308908	0.44934	0.341745
	0.409916	0.498284	0.353872	0.440911	0.384396	0.368715	0.318429	0.429538	0.366132				0.40145	0.518624	0.33502	0.430474	0.397	0.36128	0.314748	0.421278	0.347116				0.414377	0.531624	0.346346	0.469938	0.40021	0.347678	0.306598	0.447385	0.341553
	0.408899	0.49734	0.353958	0.439073	0.385914	0.368567	0.315482	0.428793	0.36373				0.402958	0.517922	0.332236	0.426329	0.396944	0.361802	0.313946	0.421204	0.347498				0.416068	0.533609	0.347457	0.470065	0.400558	0.34928	0.30472	0.446013	0.341554
	0.4082	0.498594	0.353521	0.440937	0.386111	0.36759	0.313918	0.425681	0.361386				0.40123	0.51203	0.333014	0.428187	0.396973	0.361586	0.310395	0.416834	0.345793				0.414226	0.529609	0.34354	0.470953	0.403151	0.351489	0.302793	0.447761	0.338759
	0.407569	0.495587	0.352632	0.440201	0.386751	0.368159	0.313179	0.423517	0.357007				0.400609	0.510879	0.331324	0.428875	0.394383	0.361151	0.309318	0.415148	0.344474				0.412749	0.528786	0.343402	0.468786	0.401109	0.352332	0.304315	0.446949	0.339604
	0.405641	0.49555	0.34943	0.44063	0.384523	0.368789	0.312636	0.424163	0.355249				0.402903	0.510059	0.3328	0.427319	0.389537	0.357973	0.31056	0.413576	0.343977				0.415426	0.530363	0.344199	0.464339	0.3956	0.350145	0.307084	0.443307	0.337014
	0.405546	0.49276	0.348964	0.435	0.384124	0.367143	0.312624	0.422331	0.35931				0.403738	0.511908	0.332271	0.427384	0.389934	0.355577	0.309157	0.41013	0.34278				0.412674	0.531697	0.345217	0.466045	0.397038	0.347695	0.302494	0.443159	0.332707
	0.405519	0.491937	0.348756	0.431193	0.383535	0.367366	0.313181	0.420676	0.357191				0.399164	0.514896	0.331204	0.424802	0.391423	0.355606	0.307172	0.408671	0.343391				0.411365	0.53001	0.343085	0.46326	0.398427	0.345523	0.299582	0.44376	0.331678
	0.402614	0.491805	0.346981	0.432008	0.380538	0.366961	0.312588	0.420004	0.354201				0.401547	0.508046	0.329686	0.421388	0.394447	0.352969	0.307445	0.408064	0.342078				0.410609	0.52719	0.340419	0.462593	0.393138	0.344057	0.299973	0.440443	0.331268
	0.400668	0.49273	0.346765	0.430607	0.375875	0.365088	0.311932	0.413783	0.353855				0.399541	0.511619	0.32926	0.420826	0.391898	0.353598	0.306912	0.410185	0.343552				0.408497	0.527662	0.338913	0.457743	0.394373	0.342606	0.301284	0.443649	0.332308
	0.402433	0.490946	0.34465	0.433335	0.375825	0.361232	0.311413	0.412221	0.353013				0.398528	0.515134	0.328332	0.418713	0.392569	0.35303	0.306064	0.407829	0.344671				0.409682	0.529426	0.342377	0.458815	0.397646	0.34249	0.301132	0.445165	0.332084
	0.402707	0.489585	0.344402	0.429291	0.37725	0.359873	0.308706	0.413647	0.351522				0.394669	0.507486	0.32655	0.415071	0.389936	0.351695	0.305412	0.405217	0.339757				0.40998	0.52684	0.340786	0.457095	0.395804	0.341219	0.297977	0.443083	0.332099
	0.402316	0.486969	0.343453	0.428681	0.377148	0.361332	0.306956	0.416942	0.351105				0.397069	0.507477	0.326612	0.418873	0.388698	0.351577	0.307745	0.405292	0.335879				0.409069	0.530461	0.339326	0.457567	0.391438	0.341314	0.296632	0.438562	0.333438
	0.399859	0.487584	0.341525	0.429536	0.375654	0.361166	0.30716	0.416144	0.351189				0.398695	0.507636	0.324663	0.418634	0.385391	0.348088	0.305379	0.407133	0.337097				0.408632	0.526529	0.336414	0.457599	0.388918	0.342756	0.299734	0.437169	0.330925
	0.400499	0.487006	0.340598	0.431037	0.378432	0.360187	0.307718	0.416475	0.350057				0.399414	0.505973	0.324667	0.417851	0.381927	0.350506	0.303285	0.407779	0.337413				0.405664	0.523119	0.335402	0.458344	0.389961	0.342625	0.298156	0.434103	0.331759
	0.40075	0.485066	0.339132	0.426672	0.377993	0.357629	0.306976	0.415743	0.349053				0.397683	0.504887	0.322401	0.412682	0.383349	0.350101	0.300141	0.404638	0.334698				0.409238	0.519389	0.335292	0.454333	0.391151	0.34204	0.294925	0.432785	0.330642
	0.402657	0.488778	0.339579	0.426353	0.370662	0.356471	0.306931	0.413786	0.346956				0.394996	0.501905	0.32379	0.407973	0.384852	0.35098	0.29842	0.39867	0.334103				0.404561	0.522447	0.337391	0.452124	0.391721	0.340089	0.294374	0.432376	0.326302
	0.394355	0.484691	0.339048	0.424461	0.368929	0.356302	0.304889	0.4117	0.345688				0.39148	0.50123	0.321812	0.410021	0.385272	0.349	0.299491	0.401131	0.333304				0.405206	0.523795	0.334603	0.453543	0.390593	0.338267	0.293026	0.431591	0.327205
	0.391183	0.48541	0.33729	0.422624	0.371277	0.356882	0.303913	0.41038	0.343327				0.392192	0.505125	0.320598	0.411997	0.382378	0.346027	0.298688	0.402147	0.329106				0.402231	0.519673	0.334956	0.452365	0.386882	0.338971	0.291523	0.429996	0.327461
	0.391496	0.483254	0.33742	0.423727	0.369349	0.355849	0.302816	0.410316	0.344023				0.391228	0.503312	0.319446	0.408878	0.381083	0.346116	0.298095	0.400132	0.327935				0.399359	0.516295	0.335017	0.451353	0.386076	0.339729	0.2911	0.429426	0.327588
	0.393293	0.482768	0.333607	0.423801	0.368516	0.351956	0.302106	0.409695	0.345741				0.391133	0.500787	0.315604	0.408646	0.376953	0.344792	0.295735	0.39872	0.32614				0.399362	0.512477	0.333148	0.449925	0.383843	0.340621	0.292876	0.430079	0.323382
	0.391796	0.47996	0.330806	0.419102	0.365226	0.351804	0.299743	0.408366	0.343437				0.387486	0.501646	0.316731	0.412028	0.375628	0.342554	0.294624	0.400755	0.323456				0.398179	0.513901	0.33175	0.451814	0.381982	0.336466	0.292583	0.42863	0.321562
	0.392284	0.479859	0.333256	0.418766	0.367456	0.352162	0.300528	0.408213	0.340127				0.389292	0.501572	0.316788	0.410133	0.379715	0.343634	0.294529	0.399195	0.326621				0.398938	0.514744	0.329758	0.449924	0.38349	0.336075	0.291811	0.428944	0.319354
	0.390972	0.478995	0.334312	0.417239	0.368135	0.348564	0.299187	0.407455	0.340407				0.388413	0.500454	0.314626	0.409194	0.37723	0.342207	0.294784	0.399231	0.325854				0.4017	0.514024	0.328765	0.452465	0.38289	0.334771	0.293629	0.426754	0.320146
	0.389344	0.47577	0.330941	0.420134	0.369539	0.348029	0.299115	0.40175	0.340789				0.384623	0.499472	0.316329	0.405961	0.376105	0.341274	0.295751	0.396871	0.323417				0.398256	0.510084	0.328281	0.452251	0.382307	0.333732	0.291906	0.420635	0.319306
	0.388854	0.469044	0.330533	0.421095	0.366931	0.346647	0.300262	0.400441	0.339088				0.386841	0.49401	0.313339	0.402757	0.374998	0.341509	0.294374	0.394276	0.323516				0.398582	0.50709	0.329751	0.446677	0.380971	0.333803	0.290486	0.423189	0.320667
	0.386514	0.472368	0.331966	0.415925	0.365293	0.346092	0.299565	0.400573	0.334412				0.384856	0.491723	0.318792	0.40416	0.374411	0.341439	0.292458	0.394839	0.32263				0.397437	0.512965	0.333033	0.446452	0.377849	0.331165	0.288351	0.422608	0.318195
	0.397177	0.46879	0.355191	0.414969	0.363976	0.346637	0.296011	0.401334	0.334511				0.38844	0.488395	0.357918	0.406932	0.375654	0.337747	0.29118	0.39293	0.320915				0.404125	0.509285	0.376616	0.448373	0.37825	0.32934	0.28642	0.41729	0.316366
	1.16836	0.550343	2.06244	0.744207	0.364381	0.345506	0.295019	0.40099	0.334647				1.11858	0.560765	2.76218	0.729842	0.374348	0.334074	0.292336	0.390281	0.318905				1.20975	0.58325	2.88652	0.742202	0.377358	0.331961	0.287477	0.416977	0.317505
	3.16569	0.99256	6.00643	1.84074	0.365842	0.343853	0.296796	0.403122	0.338772				3.15646	0.925722	7.98618	1.82346	0.371215	0.334883	0.291705	0.390357	0.3205				3.28114	0.903236	8.09057	1.82584	0.376439	0.333835	0.290388	0.424041	0.315606
	2.46124	0.844418	4.75728	1.45689	0.362267	0.343432	0.293802	0.402716	0.337099				2.50126	0.799337	6.21202	1.46295	0.370448	0.338519	0.28874	0.38699	0.320242				2.50122	0.761084	6.1407	1.45983	0.374887	0.331999	0.287503	0.421675	0.31389
	0.558433	0.485474	0.843091	0.476957	0.360032	0.341607	0.291081	0.397658	0.335946				0.554314	0.502311	1.00423	0.46965	0.368693	0.340125	0.287002	0.385614	0.320558				0.54376	0.513923	0.951477	0.500856	0.372319	0.328971	0.283276	0.421514	0.312974
	0.391818	0.466064	0.345115	0.413679	0.360131	0.342229	0.293915	0.395869	0.332344				0.383589	0.484584	0.344588	0.400187	0.366764	0.342363	0.286649	0.388141	0.317581				0.397304	0.502142	0.356305	0.444264	0.3737	0.327541	0.28262	0.4214	0.315143
	0.385609	0.463828	0.326848	0.410051	0.356557	0.340982	0.293744	0.392297	0.331785				0.380242	0.49084	0.3126	0.397445	0.365677	0.338715	0.285529	0.386047	0.316718				0.389552	0.501123	0.327325	0.441543	0.37121	0.326522	0.281132	0.415707	0.314396
	0.379671	0.463696	0.325873	0.410034	0.357204	0.339837	0.288713	0.394869	0.331393				0.377958	0.489626	0.306686	0.39845	0.365405	0.33556	0.284387	0.384268	0.315709				0.388356	0.498899	0.323297	0.440991	0.369653	0.325003	0.278419	0.415616	0.310664
	0.378778	0.460336	0.323529	0.409552	0.356202	0.342689	0.288546	0.395825	0.331345				0.375439	0.488825	0.306381	0.396913	0.364068	0.332793	0.283173	0.384699	0.31358				0.38838	0.50008	0.320802	0.440009	0.371121	0.326389	0.278652	0.417876	0.312866
	0.377865	0.463006	0.323026	0.409431	0.356376	0.34308	0.287015	0.394239	0.329393				0.375994	0.48784	0.304281	0.395124	0.363277	0.330802	0.283236	0.386771	0.314063				0.38503	0.503435	0.318663	0.439086	0.373172	0.325615	0.277098	0.4146	0.311716
	0.376978	0.461688	0.320071	0.406491	0.352629	0.339158	0.284775	0.393994	0.328127				0.375689	0.483192	0.305169	0.395992	0.365241	0.329621	0.281598	0.382434	0.313074				0.38917	0.500598	0.321172	0.438213	0.369843	0.324466	0.278445	0.41271	0.311213
	0.381392	0.455433	0.319428	0.404416	0.351755	0.337215	0.286917	0.391808	0.325354				0.374337	0.482801	0.3038	0.390195	0.362039	0.327658	0.281031	0.382651	0.312492				0.391075	0.498056	0.322044	0.439459	0.367305	0.325237	0.277308	0.410428	0.312342
	0.376409	0.456341	0.317842	0.402014	0.3514	0.337574	0.285326	0.39038	0.324561				0.373068	0.483345	0.303169	0.390109	0.362493	0.331795	0.281727	0.381208	0.308762				0.388231	0.49086	0.317849	0.434484	0.366437	0.326651	0.276586	0.4145	0.307536
	0.3787	0.457709	0.318348	0.401236	0.353628	0.339066	0.284261	0.387821	0.325323				0.370475	0.479733	0.305379	0.389136	0.363281	0.331768	0.280495	0.382367	0.309882				0.383482	0.493386	0.317869	0.431573	0.364472	0.323258	0.275003	0.412534	0.305703
	0.377243	0.457579	0.31738	0.401708	0.352931	0.33827	0.281819	0.387072	0.327704				0.371819	0.477295	0.304592	0.390477	0.364504	0.328985	0.279293	0.378587	0.309254				0.380454	0.496199	0.316974	0.429517	0.36845	0.322306	0.274055	0.411697	0.304037
	0.374344	0.457695	0.317186	0.403627	0.351052	0.334601	0.284512	0.386605	0.324097				0.373993	0.476696	0.302349	0.389438	0.362932	0.327445	0.280216	0.375047	0.309223				0.380786	0.493912	0.315944	0.433217	0.369492	0.323111	0.275354	0.408231	0.30355
	0.375293	0.456678	0.316141	0.399375	0.349354	0.336963	0.284833	0.389792	0.322539				0.372106	0.475531	0.301203	0.388068	0.363045	0.328194	0.279584	0.376422	0.306889				0.379439	0.491995	0.317657	0.433035	0.366541	0.322358	0.275037	0.408347	0.303458
	0.373464	0.456039	0.311962	0.397619	0.346483	0.33344	0.282744	0.384651	0.320932				0.368948	0.475822	0.298569	0.388469	0.35955	0.32549	0.279615	0.375064	0.308812				0.378355	0.492478	0.314603	0.430405	0.363499	0.322124	0.274754	0.405216	0.304242
	0.368987	0.45035	0.310982	0.398088	0.345925	0.332957	0.280044	0.384482	0.319287				0.371154	0.474853	0.297652	0.386473	0.36039	0.327824	0.277472	0.372505	0.306045				0.3793	0.489633	0.312667	0.430023	0.363853	0.320925	0.271451	0.399329	0.307457
	0.367278	0.451727	0.313424	0.395517	0.345661	0.33446	0.279057	0.386755	0.318804				0.370176	0.476973	0.29621	0.385017	0.358939	0.328735	0.276706	0.372052	0.304901				0.378549	0.488582	0.310096	0.427575	0.360679	0.320124	0.271814	0.400085	0.306655
	0.368103	0.449671	0.310966	0.395422	0.347529	0.330892	0.277712	0.38309	0.318413				0.368059	0.476977	0.294915	0.385036	0.356757	0.324824	0.275273	0.37092	0.305999				0.377016	0.490521	0.31155	0.427131	0.360113	0.315014	0.271806	0.399313	0.302042
	0.368249	0.446285	0.311415	0.399712	0.347286	0.330403	0.276004	0.383194	0.320035				0.366655	0.475165	0.295511	0.3827	0.35561	0.323652	0.275497	0.373804	0.304912				0.375908	0.487779	0.311553	0.424088	0.358529	0.316564	0.269562	0.398	0.301347
	0.364651	0.446394	0.310261	0.39743	0.349087	0.328251	0.275907	0.384832	0.318284				0.362897	0.473993	0.29604	0.385092	0.354201	0.324631	0.271618	0.371567	0.304079				0.375145	0.489479	0.311853	0.425029	0.356175	0.318077	0.26938	0.395825	0.30003
	0.364622	0.446528	0.308391	0.394574	0.34751	0.329234	0.275807	0.379804	0.318481				0.365998	0.473621	0.295881	0.385582	0.353407	0.324455	0.270049	0.366824	0.305452				0.37824	0.485952	0.310862	0.423757	0.35511	0.317739	0.269112	0.394429	0.298986
	0.364115	0.444259	0.307344	0.394459	0.343619	0.328936	0.2753	0.377807	0.315799				0.363132	0.472091	0.295832	0.379895	0.352952	0.322133	0.272014	0.367335	0.305555				0.375425	0.485213	0.312165	0.422525	0.353744	0.31448	0.267998	0.394775	0.298709
	0.363644	0.450089	0.308405	0.391462	0.341137	0.327171	0.277096	0.378753	0.31357				0.361939	0.46508	0.29536	0.379701	0.350108	0.319895	0.273761	0.366616	0.303449				0.375621	0.48287	0.31021	0.421677	0.354727	0.313303	0.266133	0.40026	0.297104
	0.363861	0.448926	0.305161	0.38985	0.338895	0.327854	0.27762	0.375312	0.314677				0.364217	0.467538	0.291704	0.37909	0.349635	0.321418	0.271716	0.364741	0.300926				0.372468	0.485795	0.309466	0.420652	0.356401	0.313528	0.267464	0.396496	0.295926
	0.361127	0.449166	0.304808	0.390037	0.338518	0.326529	0.275661	0.375543	0.317124				0.364244	0.46748	0.292625	0.378399	0.351646	0.321864	0.27022	0.363226	0.299243				0.370876	0.482935	0.306838	0.422245	0.357224	0.311177	0.268643	0.395405	0.295386
	0.357563	0.448317	0.304438	0.388541	0.337792	0.326297	0.274988	0.377489	0.315737				0.361545	0.467906	0.289695	0.378132	0.349769	0.320676	0.270863	0.364397	0.300572				0.367307	0.482622	0.308885	0.41942	0.355729	0.313026	0.265272	0.393723	0.297711
	0.361029	0.442941	0.305885	0.389558	0.337814	0.324565	0.272703	0.376139	0.312588				0.357755	0.467466	0.290069	0.376883	0.349199	0.318692	0.269545	0.366232	0.297507				0.372049	0.480035	0.306947	0.420896	0.354932	0.312038	0.263238	0.395673	0.298487
	0.360997	0.443945	0.304976	0.390269	0.335936	0.322657	0.270304	0.375537	0.313183				0.35559	0.468166	0.288959	0.376977	0.349503	0.317801	0.267691	0.363703	0.297191				0.367611	0.475776	0.305819	0.41693	0.354427	0.312033	0.264656	0.392656	0.29578
	0.358229	0.440793	0.300629	0.38585	0.335271	0.320368	0.273245	0.372455	0.312829				0.35982	0.465317	0.291127	0.377585	0.346036	0.317428	0.268897	0.363825	0.298674				0.369265	0.477679	0.307812	0.417254	0.35302	0.309589	0.266458	0.388387	0.295135
	0.361834	0.440007	0.301444	0.381387	0.336014	0.320031	0.272649	0.370917	0.310519				0.360143	0.466015	0.289722	0.374043	0.348327	0.317774	0.2694	0.359993	0.295722				0.370168	0.478626	0.305888	0.413159	0.350711	0.310035	0.266192	0.388207	0.291805
	0.36161	0.441754	0.300443	0.385726	0.337673	0.320239	0.270587	0.374421	0.308703				0.357696	0.464156	0.288633	0.373605	0.348549	0.312597	0.266583	0.359806	0.295659				0.368693	0.478244	0.303744	0.411071	0.348044	0.311768	0.267722	0.388407	0.293044
	0.359596	0.440879	0.295805	0.38373	0.334181	0.318044	0.266138	0.372565	0.305903				0.359206	0.462293	0.286616	0.373739	0.34806	0.313402	0.267245	0.36167	0.294971				0.366032	0.474757	0.305714	0.411675	0.348239	0.311733	0.264638	0.387469	0.294924
	0.358209	0.43868	0.297488	0.381325	0.332443	0.320155	0.266624	0.368795	0.30612				0.355018	0.459029	0.28671	0.369348	0.347828	0.314694	0.263887	0.360038	0.295247				0.363862	0.472332	0.305582	0.409352	0.347831	0.310071	0.263674	0.385351	0.291992
	0.357309	0.438832	0.29985	0.383538	0.332163	0.318432	0.26742	0.3647	0.307081				0.353591	0.460353	0.286925	0.368212	0.344952	0.314889	0.266267	0.356949	0.294385				0.363192	0.472805	0.303446	0.412433	0.34739	0.30784	0.261213	0.382891	0.288874
	0.355243	0.436774	0.296452	0.383911	0.332991	0.31683	0.26771	0.362766	0.306693				0.353818	0.460856	0.285243	0.369189	0.343747	0.316589	0.266396	0.355761	0.293086				0.363252	0.467744	0.301771	0.408716	0.350665	0.305607	0.26069	0.380465	0.28818
	0.356279	0.436002	0.294591	0.379042	0.330042	0.318382	0.266922	0.362835	0.307596				0.355564	0.460155	0.284164	0.368166	0.345435	0.313378	0.263987	0.357382	0.291498				0.359904	0.467539	0.301334	0.407644	0.344996	0.305493	0.259706	0.381655	0.291547
	0.358008	0.435957	0.295276	0.37591	0.328216	0.318148	0.265597	0.365863	0.306997				0.353453	0.456962	0.283879	0.37081	0.346641	0.310208	0.263618	0.35884	0.291758				0.360497	0.468937	0.299897	0.408564	0.344283	0.305368	0.260518	0.383205	0.288635
	0.357119	0.434301	0.296494	0.375152	0.328777	0.317055	0.265597	0.364968	0.30548				0.349115	0.453322	0.284388	0.368344	0.345657	0.310355	0.262225	0.353865	0.292261				0.360667	0.466023	0.298894	0.407757	0.345104	0.30486	0.256973	0.380352	0.286963
	0.353779	0.437438	0.294087	0.374314	0.329548	0.316163	0.264456	0.361976	0.301013				0.348434	0.454987	0.282155	0.368183	0.341878	0.310267	0.26124	0.351788	0.290381				0.359247	0.467768	0.302815	0.410426	0.343414	0.305662	0.255057	0.376221	0.288532
	0.352525	0.436957	0.289785	0.375172	0.330189	0.313128	0.264772	0.363039	0.300192				0.34891	0.453358	0.281173	0.367606	0.339049	0.310396	0.25892	0.349409	0.287131				0.359542	0.465187	0.303202	0.409178	0.341904	0.305013	0.253444	0.373974	0.287804
	0.352523	0.43152	0.290735	0.372385	0.328305	0.31425	0.265057	0.364408	0.30183				0.348171	0.453808	0.281743	0.367548	0.339776	0.310721	0.26042	0.35131	0.286983				0.360017	0.463884	0.298423	0.40418	0.341165	0.304446	0.254978	0.373788	0.284788
	0.352984	0.429034	0.292276	0.373962	0.323869	0.315632	0.263301	0.359997	0.30405				0.348401	0.45223	0.28149	0.366317	0.336846	0.309528	0.258436	0.353566	0.28752				0.360274	0.463597	0.29541	0.404298	0.338336	0.3018	0.25696	0.373784	0.284911
	0.350988	0.428003	0.289735	0.373359	0.325408	0.313868	0.262035	0.358267	0.302025				0.34898	0.448651	0.282075	0.364407	0.338527	0.309803	0.257103	0.349342	0.285533				0.358832	0.46257	0.294931	0.403782	0.338301	0.301913	0.253558	0.37118	0.286781
	0.350392	0.427287	0.290904	0.372545	0.323992	0.313368	0.260513	0.356824	0.299266				0.345992	0.451167	0.27922	0.36265	0.336942	0.306382	0.257602	0.344685	0.285522				0.355581	0.464352	0.295889	0.404207	0.336662	0.301931	0.25338	0.370761	0.288637
	0.351701	0.426791	0.289551	0.369866	0.324291	0.31064	0.260941	0.357011	0.297475				0.343865	0.449151	0.276597	0.363583	0.334353	0.306157	0.258715	0.344018	0.287469				0.353785	0.461443	0.297929	0.405595	0.338959	0.300332	0.252851	0.371541	0.287798
	0.351317	0.424129	0.288372	0.368547	0.322804	0.310745	0.260287	0.356944	0.295409				0.346482	0.451346	0.276722	0.36242	0.334274	0.309447	0.257077	0.346359	0.283807				0.356205	0.459277	0.294861	0.403397	0.33924	0.300525	0.25292	0.370791	0.284295
	0.346724	0.421806	0.289232	0.367188	0.323389	0.307791	0.259591	0.354563	0.294898				0.345177	0.450231	0.276556	0.36007	0.333768	0.308979	0.257727	0.34661	0.284687				0.357087	0.456904	0.293415	0.401455	0.339465	0.301616	0.251046	0.372579	0.279736
	0.342847	0.422344	0.286529	0.366963	0.319572	0.308883	0.258789	0.353469	0.29548				0.341565	0.448054	0.275645	0.357486	0.329025	0.307828	0.253524	0.345937	0.282346				0.353978	0.459372	0.292223	0.401987	0.339027	0.300131	0.249782	0.370256	0.279819
	0.345847	0.421905	0.28687	0.366304	0.320479	0.309217	0.256866	0.35263	0.296011				0.339736	0.448794	0.276322	0.358821	0.329695	0.306447	0.252077	0.344601	0.284731				0.353822	0.459953	0.294166	0.401369	0.334587	0.297655	0.250358	0.368813	0.279277
	0.341923	0.419037	0.287219	0.366408	0.319911	0.307724	0.254941	0.351267	0.29542				0.33921	0.448049	0.277087	0.359229	0.326296	0.304841	0.255429	0.343388	0.28438				0.350591	0.460067	0.293975	0.4015	0.331651	0.2998	0.253625	0.368189	0.281142
	0.341677	0.41853	0.286371	0.365427	0.319369	0.306076	0.257316	0.350809	0.294428				0.340376	0.44384	0.276521	0.35891	0.327623	0.302327	0.251054	0.341208	0.282915				0.352768	0.45733	0.2928	0.400031	0.331796	0.299053	0.251465	0.36703	0.281115
	0.34393	0.42334	0.286641	0.365943	0.316446	0.304312	0.254888	0.349614	0.291932				0.341123	0.443562	0.273282	0.352181	0.33033	0.301508	0.252516	0.342044	0.279913				0.354338	0.453417	0.292005	0.397064	0.332978	0.297064	0.249311	0.365077	0.282039
	0.345391	0.42217	0.285997	0.36373	0.316595	0.307118	0.25206	0.348251	0.291514				0.342713	0.442267	0.271061	0.351561	0.327815	0.302867	0.253056	0.339423	0.279251				0.352392	0.453817	0.292416	0.393802	0.330228	0.297292	0.248791	0.363984	0.280316
	0.344076	0.422983	0.284214	0.364184	0.316827	0.304616	0.252051	0.347727	0.289784				0.340267	0.441945	0.273476	0.35182	0.326082	0.299987	0.251734	0.33684	0.279326				0.34756	0.452845	0.291982	0.392161	0.326699	0.297451	0.247683	0.363577	0.277855
	0.343279	0.423185	0.282613	0.363149	0.319136	0.302911	0.252125	0.348323	0.289899				0.338707	0.439923	0.27268	0.350085	0.327586	0.298051	0.250292	0.336247	0.279048				0.348977	0.449528	0.291603	0.393513	0.327554	0.29807	0.246856	0.361059	0.275924
	0.340491	0.41865	0.284309	0.363158	0.313111	0.305039	0.252978	0.348065	0.289391				0.337637	0.438455	0.273366	0.351886	0.327855	0.298201	0.25182	0.33615	0.279004				0.350018	0.447702	0.291097	0.394477	0.327894	0.29703	0.246471	0.359557	0.277544
	0.338936	0.415525	0.284142	0.360071	0.311685	0.303195	0.253079	0.345816	0.289674				0.33618	0.439731	0.27316	0.350849	0.32877	0.296569	0.252851	0.33869	0.280008				0.347337	0.448102	0.290695	0.393644	0.326872	0.296403	0.247003	0.359481	0.277293
	0.342439	0.417311	0.279188	0.361584	0.312724	0.299639	0.250637	0.341793	0.288735				0.338317	0.439219	0.27247	0.348602	0.327844	0.295906	0.249308	0.33539	0.277114				0.346175	0.449662	0.290768	0.392891	0.326548	0.294808	0.244921	0.358125	0.276576
	0.339203	0.412848	0.277703	0.357633	0.311828	0.302549	0.252565	0.342961	0.287369				0.335241	0.436472	0.271608	0.348097	0.324658	0.296346	0.24644	0.333105	0.276261				0.347035	0.450435	0.289528	0.390239	0.325055	0.294502	0.247505	0.357459	0.276608
	0.338677	0.41271	0.279421	0.36195	0.31348	0.302999	0.250573	0.344035	0.288874				0.329367	0.435298	0.270209	0.347853	0.321078	0.294508	0.245716	0.33447	0.274883				0.346756	0.446708	0.290268	0.386284	0.321916	0.292919	0.246464	0.354226	0.276338
	0.339047	0.41512	0.277683	0.360017	0.30989	0.301841	0.247674	0.343593	0.286292				0.332937	0.436808	0.269751	0.34257	0.323091	0.294401	0.247794	0.334844	0.275878				0.343005	0.446089	0.286896	0.389327	0.321205	0.294278	0.245442	0.354917	0.276165
	0.337154	0.415511	0.276181	0.357407	0.311089	0.301062	0.249061	0.342697	0.286747				0.333688	0.432559	0.268114	0.342435	0.319996	0.295622	0.249926	0.332562	0.275123				0.341757	0.442464	0.284971	0.39314	0.323511	0.29183	0.244043	0.356265	0.276561
	0.337106	0.410491	0.275043	0.35468	0.31019	0.298797	0.250583	0.34167	0.287645				0.333838	0.433413	0.267712	0.344678	0.317958	0.297706	0.247989	0.329296	0.271273				0.342321	0.443067	0.286106	0.389017	0.325167	0.290946	0.241749	0.35697	0.273697
	0.336438	0.407568	0.275173	0.356608	0.310633	0.298363	0.248037	0.3414	0.28648				0.33244	0.435109	0.268168	0.347145	0.316623	0.29684	0.246301	0.329679	0.269357				0.340753	0.443897	0.28713	0.383808	0.321129	0.291808	0.242964	0.353298	0.273671
	0.336346	0.408456	0.276089	0.356191	0.310188	0.297733	0.248727	0.339721	0.286332				0.331583	0.434039	0.268842	0.348804	0.313691	0.296095	0.243613	0.329383	0.270995				0.341335	0.44476	0.289087	0.381579	0.319876	0.293386	0.242283	0.347935	0.273644
	0.333697	0.408623	0.276186	0.357584	0.305561	0.29784	0.248562	0.339856	0.283222				0.330363	0.433124	0.265836	0.344566	0.314121	0.295998	0.243751	0.327258	0.271015				0.342878	0.440207	0.286032	0.384134	0.319601	0.29087	0.240626	0.348533	0.27356
	0.33411	0.408843	0.274494	0.354451	0.305632	0.295951	0.245833	0.338223	0.281901				0.330772	0.430521	0.267666	0.344971	0.316688	0.293097	0.245881	0.327814	0.270651				0.343068	0.435135	0.283292	0.385146	0.319903	0.290017	0.240236	0.349116	0.271495
	0.334559	0.408413	0.273705	0.352882	0.304049	0.295609	0.244112	0.337234	0.282143				0.329146	0.428314	0.267242	0.344125	0.313813	0.291185	0.243929	0.329798	0.270484				0.338426	0.43584	0.283365	0.381412	0.316301	0.288314	0.24081	0.348914	0.267583
	0.33103	0.408614	0.273247	0.348496	0.305658	0.297278	0.244863	0.335076	0.281977				0.328346	0.429922	0.265544	0.342743	0.313872	0.290325	0.243411	0.324992	0.269913				0.340825	0.4388	0.281449	0.380659	0.318379	0.288564	0.242561	0.350128	0.268643
	0.33023	0.407921	0.271632	0.350335	0.304721	0.296042	0.245877	0.334441	0.282215				0.330555	0.429828	0.266049	0.34514	0.316018	0.289759	0.241257	0.322427	0.271699				0.340634	0.436761	0.281631	0.378358	0.319198	0.289818	0.239649	0.348368	0.268661
	0.329417	0.406451	0.271543	0.351008	0.302134	0.294341	0.244039	0.335467	0.28147				0.32875	0.425432	0.264838	0.341835	0.315222	0.290168	0.240792	0.322973	0.27				0.338472	0.431836	0.282698	0.377346	0.318302	0.288044	0.237703	0.34674	0.26516
	0.329697	0.404421	0.272324	0.351169	0.301189	0.296172	0.240934	0.336035	0.279956				0.327296	0.424618	0.262346	0.339362	0.314247	0.288714	0.240604	0.32411	0.267874				0.338452	0.433193	0.282144	0.37869	0.312743	0.285358	0.238606	0.343009	0.263938
	0.329799	0.402101	0.273456	0.34817	0.300422	0.295092	0.241022	0.33322	0.279641				0.323461	0.423882	0.263259	0.338352	0.310696	0.288023	0.240604	0.322559	0.268174				0.338511	0.435379	0.281633	0.376041	0.315159	0.283591	0.237005	0.343186	0.265363
	0.329026	0.404564	0.270444	0.349885	0.300976	0.293098	0.240441	0.333544	0.279408				0.32504	0.421573	0.263025	0.341653	0.310676	0.287328	0.240511	0.321746	0.265281				0.336604	0.438585	0.282336	0.376801	0.315431	0.284943	0.236517	0.342669	0.26852
	0.327135	0.402305	0.269969	0.348678	0.300346	0.291907	0.242105	0.330884	0.278873				0.327693	0.423251	0.263578	0.340923	0.310146	0.291415	0.237331	0.320891	0.265131				0.335669	0.437721	0.281517	0.376721	0.313547	0.284981	0.236494	0.342616	0.268954
	0.324904	0.404737	0.269672	0.350301	0.297884	0.292218	0.24166	0.328622	0.276979				0.324902	0.423055	0.264725	0.339497	0.312496	0.290696	0.235335	0.319599	0.267004				0.334419	0.436007	0.281142	0.377974	0.312472	0.284172	0.235985	0.343098	0.264104
	0.324016	0.397905	0.270495	0.34841	0.298862	0.29195	0.240462	0.327092	0.276231				0.324018	0.422986	0.266645	0.337944	0.312185	0.289195	0.23629	0.31786	0.266616				0.334163	0.430803	0.282939	0.37621	0.308949	0.283781	0.236243	0.340482	0.262899
	0.325545	0.395422	0.273076	0.347245	0.298875	0.292276	0.238035	0.327209	0.275856				0.323381	0.422562	0.268358	0.337432	0.311208	0.285949	0.236657	0.318361	0.264918				0.33375	0.429931	0.280917	0.374607	0.309811	0.28372	0.236143	0.341187	0.265416
	0.325597	0.396696	0.272228	0.344449	0.297932	0.292497	0.24045	0.329145	0.275449				0.324101	0.424328	0.266954	0.336514	0.309491	0.287082	0.235947	0.319499	0.262881				0.334287	0.433963	0.282214	0.370828	0.308412	0.28273	0.23517	0.340353	0.264358
	0.323755	0.394169	0.271848	0.342548	0.295636	0.291439	0.240115	0.327361	0.275769				0.322792	0.423212	0.27103	0.336926	0.306808	0.286225	0.234876	0.3176	0.264859				0.33554	0.433374	0.285102	0.371281	0.308099	0.281716	0.232614	0.339062	0.262796
	0.323217	0.394184	0.272199	0.339005	0.297712	0.291423	0.239391	0.325571	0.27435				0.322777	0.419775	0.272623	0.336797	0.304982	0.285526	0.234547	0.315909	0.263132				0.335978	0.433509	0.285503	0.367884	0.309559	0.281291	0.232159	0.336431	0.262562
	0.322344	0.395919	0.271305	0.33987	0.295576	0.289547	0.239159	0.323921	0.273625				0.321355	0.415679	0.271135	0.332781	0.306726	0.285128	0.233653	0.31487	0.262032				0.330759	0.428841	0.285524	0.37251	0.307264	0.283417	0.231368	0.334502	0.263681
	0.32451	0.393343	0.26998	0.341464	0.293722	0.288253	0.237349	0.32489	0.272556				0.320938	0.415831	0.269162	0.332955	0.304271	0.284732	0.234465	0.315599	0.261261				0.329161	0.427769	0.284625	0.37151	0.309413	0.282083	0.232221	0.334119	0.262272
	0.323601	0.392414	0.271412	0.342231	0.295204	0.287313	0.238191	0.325224	0.274317				0.32146	0.41309	0.266936	0.333461	0.303649	0.281614	0.234395	0.316096	0.262091				0.330212	0.425305	0.283056	0.369513	0.310166	0.28202	0.232543	0.337295	0.262348
	0.32066	0.394286	0.268684	0.343534	0.296978	0.286726	0.23711	0.323989	0.272391				0.321474	0.410308	0.265442	0.332569	0.303373	0.282397	0.234022	0.315561	0.25963				0.331282	0.423501	0.279311	0.369953	0.30731	0.280988	0.232585	0.334789	0.262126
	0.321493	0.393437	0.26645	0.340975	0.293151	0.284525	0.235809	0.322219	0.272062				0.31945	0.411375	0.261645	0.329775	0.30267	0.282448	0.234296	0.31298	0.258581				0.330794	0.420972	0.278197	0.36754	0.305978	0.279328	0.230716	0.333684	0.260757
	0.323456	0.393467	0.266113	0.338513	0.290495	0.282952	0.234436	0.321931	0.26982				0.317837	0.411649	0.26007	0.328046	0.302031	0.281574	0.232606	0.310411	0.260618				0.330315	0.42453	0.277563	0.367059	0.307147	0.277985	0.230984	0.333652	0.258669
	0.324196	0.390441	0.265259	0.336338	0.288403	0.282046	0.23452	0.320212	0.270529				0.317773	0.408611	0.259219	0.329449	0.300993	0.281413	0.230629	0.310927	0.258044				0.328929	0.424647	0.275869	0.361195	0.303162	0.278932	0.228987	0.333704	0.260336
	0.322073	0.387163	0.264832	0.334366	0.287897	0.283402	0.234036	0.318939	0.269008				0.317339	0.407426	0.258661	0.328178	0.300522	0.281264	0.232767	0.310805	0.25941				0.326047	0.420864	0.274334	0.364239	0.305392	0.277079	0.230096	0.331025	0.256988
	0.319764	0.386148	0.261294	0.335163	0.287102	0.283934	0.233401	0.319329	0.269155				0.312951	0.405349	0.255686	0.327227	0.299702	0.283206	0.232365	0.310146	0.257251				0.327073	0.42133	0.275947	0.363218	0.304169	0.275902	0.229648	0.331574	0.255394
	0.318616	0.388415	0.2624	0.334452	0.288729	0.284727	0.233155	0.317584	0.269601				0.312315	0.40732	0.254035	0.326171	0.29931	0.284522	0.231972	0.310157	0.255015				0.327321	0.424241	0.272315	0.365907	0.303804	0.27627	0.228401	0.328616	0.255727
	0.319018	0.392386	0.260895	0.329951	0.286969	0.282988	0.233169	0.318209	0.267144				0.313038	0.408075	0.255456	0.326058	0.296634	0.281875	0.230558	0.308614	0.255154				0.325711	0.424608	0.269549	0.361032	0.301562	0.276421	0.227176	0.32858	0.255708
	0.317213	0.390505	0.260148	0.331198	0.285871	0.283598	0.232774	0.318585	0.267385				0.312834	0.408049	0.253911	0.32761	0.298004	0.280785	0.229696	0.308515	0.25417				0.323121	0.418531	0.270255	0.358193	0.302696	0.277181	0.226261	0.329054	0.255442
	0.316879	0.388273	0.260183	0.332324	0.285442	0.28374	0.232497	0.316713	0.267221				0.311599	0.403692	0.252282	0.3231	0.297662	0.281149	0.226299	0.305879	0.257401				0.323208	0.415167	0.26887	0.358975	0.299926	0.275436	0.22629	0.326604	0.254774
	0.313898	0.384542	0.257377	0.332536	0.286117	0.282054	0.230975	0.312951	0.265926				0.312106	0.401815	0.251477	0.319506	0.295677	0.279261	0.226268	0.30445	0.25675				0.320949	0.415081	0.268513	0.357462	0.300798	0.274882	0.226393	0.325659	0.254822
	0.312474	0.386481	0.256203	0.333601	0.285035	0.2822	0.229654	0.312361	0.266084				0.310554	0.407055	0.252231	0.318371	0.294374	0.278817	0.226525	0.302108	0.254435				0.322589	0.415135	0.269844	0.358901	0.299338	0.275485	0.226894	0.326748	0.253527
	0.311142	0.389466	0.257367	0.33246	0.282317	0.280819	0.229881	0.313904	0.265006				0.310163	0.403334	0.25224	0.318664	0.296007	0.276888	0.226688	0.304945	0.25289				0.320321	0.414818	0.270739	0.359818	0.295907	0.275585	0.22646	0.325515	0.252482
	0.314581	0.388277	0.257475	0.331931	0.282286	0.281938	0.229386	0.314724	0.265773				0.310978	0.400413	0.250588	0.319107	0.297055	0.278332	0.226571	0.302685	0.252474				0.32147	0.418027	0.267839	0.356289	0.298318	0.274828	0.226258	0.325647	0.252157
	0.313652	0.387879	0.257732	0.327147	0.281909	0.279988	0.229237	0.313026	0.26462				0.309312	0.401282	0.248427	0.321604	0.2928	0.276308	0.226776	0.302117	0.254028				0.32255	0.415796	0.267253	0.357034	0.299276	0.275539	0.225403	0.325357	0.252909
	0.312952	0.387386	0.257289	0.326918	0.281593	0.279999	0.228057	0.310103	0.264869				0.310218	0.399553	0.248926	0.319869	0.29466	0.277564	0.225575	0.299954	0.254755				0.321171	0.411733	0.267694	0.35554	0.296451	0.275468	0.223029	0.324607	0.253744
	0.312188	0.382814	0.255517	0.326333	0.284091	0.27728	0.228123	0.30974	0.26336				0.310196	0.398753	0.246341	0.319114	0.293995	0.27365	0.224663	0.300406	0.252265				0.31956	0.410731	0.265213	0.354632	0.292964	0.274677	0.223153	0.324164	0.254573
	0.312806	0.37846	0.253824	0.32706	0.282104	0.275972	0.225289	0.310522	0.261975				0.309893	0.398023	0.248056	0.319188	0.291379	0.270869	0.22493	0.300825	0.250003				0.320115	0.41102	0.263738	0.356523	0.292111	0.272021	0.222828	0.319093	0.251247
	0.312216	0.37778	0.254717	0.326753	0.281591	0.273776	0.22407	0.310558	0.260221				0.305457	0.397368	0.247666	0.318191	0.290637	0.273012	0.222964	0.299755	0.24949				0.318302	0.411927	0.263371	0.354102	0.29206	0.271178	0.222279	0.319687	0.251191
	0.311382	0.377902	0.255948	0.324116	0.279913	0.276393	0.224764	0.306401	0.260681				0.307242	0.399884	0.24545	0.317866	0.289095	0.272937	0.223068	0.301346	0.250128				0.31579	0.411755	0.264196	0.354019	0.294427	0.271847	0.223513	0.319636	0.248582
	0.308939	0.380696	0.254721	0.322281	0.277373	0.278247	0.225488	0.305522	0.258195				0.309374	0.397273	0.245344	0.315564	0.28547	0.270221	0.223696	0.298934	0.251232				0.316594	0.412103	0.263812	0.352099	0.294728	0.272651	0.222487	0.321557	0.249452
	0.307183	0.3799	0.253428	0.324535	0.27714	0.277004	0.223954	0.306915	0.25621				0.306368	0.395993	0.246709	0.311414	0.28849	0.269855	0.225404	0.297126	0.250943				0.31778	0.406335	0.265972	0.349853	0.292702	0.271139	0.222327	0.322575	0.248594
	0.30372	0.377111	0.252141	0.324537	0.279287	0.275123	0.223564	0.308889	0.258461				0.303611	0.398626	0.24584	0.316604	0.289312	0.269763	0.222921	0.298176	0.249266				0.318065	0.40183	0.263936	0.352347	0.293218	0.26853	0.222113	0.321485	0.248707
	0.304585	0.374598	0.252129	0.324053	0.280585	0.274914	0.223819	0.306319	0.257682				0.300319	0.397562	0.24597	0.317638	0.290001	0.270634	0.220714	0.298459	0.248897				0.318157	0.403849	0.262184	0.352259	0.289711	0.268685	0.220058	0.320267	0.247984
	0.307027	0.376215	0.250311	0.324759	0.278292	0.273701	0.223029	0.304519	0.257215				0.300595	0.394241	0.243835	0.315423	0.289644	0.268309	0.219974	0.29751	0.246621				0.31468	0.407004	0.261447	0.351649	0.290648	0.269336	0.22027	0.318741	0.246347
	0.305687	0.375563	0.25162	0.321329	0.276222	0.272495	0.222702	0.30555	0.257852				0.30098	0.395255	0.243336	0.316055	0.28759	0.269458	0.219501	0.296051	0.247101				0.310989	0.403493	0.26211	0.349016	0.290182	0.27152	0.221392	0.315747	0.246625
	0.305282	0.377038	0.252315	0.318645	0.277427	0.271113	0.223377	0.303034	0.256374				0.300154	0.39177	0.244882	0.312358	0.286774	0.26913	0.219467	0.296139	0.249319				0.313039	0.403004	0.261937	0.34863	0.289732	0.269946	0.220116	0.314607	0.246266
	0.30784	0.376082	0.251534	0.318917	0.275635	0.271518	0.22221	0.303133	0.254748				0.303423	0.393402	0.2432	0.314519	0.288021	0.269405	0.219583	0.294237	0.248385				0.313075	0.402393	0.26149	0.348523	0.289821	0.267765	0.219361	0.317002	0.246754
	0.305852	0.374854	0.249653	0.323892	0.272243	0.270313	0.221768	0.301068	0.254638				0.30225	0.389053	0.241921	0.312227	0.287272	0.268685	0.218601	0.29488	0.246933				0.314704	0.40454	0.262183	0.348479	0.289364	0.267831	0.218502	0.314656	0.246058
	0.302706	0.3754	0.248084	0.324426	0.275152	0.273067	0.220699	0.299424	0.254754				0.30064	0.385008	0.240774	0.312068	0.285433	0.268157	0.221041	0.291965	0.246079				0.312872	0.403506	0.260074	0.34478	0.287469	0.265839	0.219537	0.313995	0.245099
	0.302458	0.372668	0.247032	0.320811	0.277888	0.273095	0.219012	0.298635	0.255215				0.300836	0.389089	0.240152	0.312558	0.282824	0.268956	0.220736	0.290952	0.246162				0.309469	0.398229	0.259056	0.344924	0.287179	0.265783	0.219307	0.314941	0.244621
	0.302338	0.370965	0.2466	0.320341	0.274243	0.270245	0.220042	0.298358	0.253482				0.300863	0.388493	0.240314	0.311863	0.283068	0.269365	0.218054	0.290657	0.244147				0.308879	0.395529	0.258481	0.344564	0.283215	0.264645	0.216929	0.313692	0.244164
	0.303414	0.370306	0.247247	0.319941	0.273569	0.269122	0.220929	0.298833	0.25165				0.298707	0.387189	0.238827	0.311619	0.285551	0.268995	0.217631	0.288808	0.244009				0.307053	0.397766	0.258476	0.347327	0.283233	0.26635	0.215346	0.312137	0.243056
	0.301137	0.370259	0.248281	0.316318	0.27209	0.270083	0.221402	0.296662	0.251477				0.297047	0.387313	0.240245	0.306646	0.284324	0.267359	0.219801	0.290798	0.244312				0.308375	0.400649	0.257078	0.345007	0.282866	0.262922	0.214816	0.310584	0.242417
	0.29837	0.371815	0.246116	0.315882	0.272296	0.26822	0.219233	0.298822	0.252198				0.298011	0.386565	0.240015	0.306514	0.279554	0.268842	0.219445	0.288637	0.245397				0.310484	0.398504	0.256919	0.34348	0.286178	0.262286	0.214352	0.307124	0.245085
	0.297446	0.369077	0.245858	0.316581	0.271074	0.268286	0.218534	0.298028	0.252975				0.29642	0.383934	0.239231	0.305912	0.280563	0.268133	0.216506	0.289074	0.245016				0.311018	0.395834	0.254618	0.3418	0.285715	0.263147	0.213712	0.308368	0.242042
	0.296372	0.36773	0.246282	0.312886	0.27046	0.269879	0.217251	0.296975	0.251883				0.295758	0.383057	0.237663	0.303624	0.280431	0.265436	0.216902	0.288748	0.242818				0.309424	0.398732	0.255515	0.342342	0.28356	0.264536	0.214193	0.309011	0.243552
	0.296082	0.368154	0.244187	0.314167	0.270498	0.268504	0.214489	0.295702	0.251734				0.298221	0.38234	0.238064	0.304253	0.281585	0.262184	0.215794	0.287867	0.242353				0.310641	0.398082	0.256503	0.340734	0.281248	0.263514	0.212764	0.307398	0.24466
	0.297241	0.366756	0.243839	0.314746	0.268064	0.268553	0.216353	0.296186	0.250999				0.29775	0.378486	0.237768	0.306128	0.280594	0.265185	0.214758	0.287033	0.239091				0.307252	0.397103	0.256403	0.342143	0.28352	0.26439	0.212068	0.308277	0.242392
	0.296128	0.366165	0.241807	0.315394	0.267344	0.267094	0.216402	0.296485	0.247115				0.296953	0.37616	0.236396	0.305924	0.278712	0.265517	0.214275	0.284946	0.23942				0.305343	0.393222	0.254122	0.340611	0.281688	0.26241	0.211924	0.30949	0.239845
	0.298872	0.365191	0.242097	0.314646	0.268186	0.265654	0.216964	0.295793	0.247899				0.296692	0.378743	0.236209	0.305402	0.278627	0.262764	0.213848	0.285748	0.241071				0.305574	0.390767	0.252847	0.338578	0.282305	0.261426	0.211915	0.306225	0.238944
	0.297765	0.366143	0.242986	0.314006	0.26755	0.265496	0.217252	0.296308	0.249307				0.292965	0.379714	0.237081	0.305479	0.278193	0.261434	0.214728	0.284644	0.238876				0.304041	0.391873	0.253334	0.338806	0.28407	0.259114	0.210707	0.30516	0.239874
	0.295578	0.367308	0.24259	0.311767	0.265898	0.265634	0.214855	0.29343	0.245693				0.292459	0.38103	0.238134	0.304709	0.275951	0.261248	0.216188	0.28526	0.23569				0.302842	0.392701	0.252713	0.338636	0.28066	0.259454	0.21124	0.305798	0.238822
	0.294102	0.365449	0.242671	0.310304	0.266985	0.264855	0.215197	0.291199	0.245314				0.291832	0.376537	0.237675	0.304826	0.276966	0.261404	0.215125	0.286064	0.235424				0.303269	0.391943	0.250967	0.334297	0.28064	0.260008	0.210952	0.304788	0.237925
	0.294784	0.363741	0.241671	0.309337	0.265335	0.263191	0.215088	0.290052	0.245474				0.29127	0.374805	0.236187	0.305032	0.277355	0.262041	0.212628	0.283188	0.23701				0.302877	0.388348	0.254437	0.338226	0.277569	0.2595	0.20939	0.306162	0.238063
	0.293588	0.363902	0.240382	0.310827	0.265614	0.262894	0.214741	0.289352	0.245546				0.292228	0.373656	0.235509	0.30354	0.274767	0.26355	0.211964	0.28299	0.239748				0.303219	0.386853	0.253675	0.336348	0.278698	0.259093	0.210039	0.304422	0.23772
	0.295069	0.361323	0.239529	0.31085	0.266211	0.263482	0.214597	0.288481	0.244777				0.290134	0.373697	0.234444	0.304818	0.275671	0.26347	0.212504	0.284092	0.239899				0.304415	0.385782	0.250824	0.336089	0.278362	0.258459	0.21071	0.305555	0.236876
	0.293756	0.358324	0.239695	0.308802	0.262576	0.262875	0.213396	0.289429	0.24618				0.288699	0.375977	0.235567	0.302074	0.273871	0.26329	0.21137	0.284735	0.238873				0.304335	0.388156	0.251783	0.33597	0.279084	0.257003	0.209793	0.302302	0.234932
	0.290407	0.35757	0.239477	0.308836	0.260748	0.263042	0.213489	0.291122	0.246456				0.288386	0.378652	0.234215	0.300814	0.272031	0.262873	0.210752	0.283157	0.236222				0.304671	0.389465	0.250756	0.336603	0.277347	0.258217	0.210634	0.303161	0.235016
	0.290583	0.358392	0.240078	0.308882	0.262672	0.264525	0.210984	0.289723	0.244558				0.285696	0.375308	0.233193	0.29961	0.273723	0.261627	0.209501	0.282042	0.234164				0.30312	0.386454	0.251135	0.336194	0.276735	0.258137	0.209219	0.303462	0.23587
	0.289905	0.36199	0.237562	0.308557	0.262394	0.262053	0.211481	0.288296	0.244283				0.288474	0.374594	0.230786	0.298611	0.274227	0.260539	0.209163	0.280153	0.236148				0.30057	0.384522	0.252119	0.333313	0.276098	0.258309	0.209781	0.301538	0.234796
	0.289973	0.358652	0.237325	0.304779	0.260804	0.262505	0.211289	0.287225	0.245919				0.290009	0.37219	0.230772	0.299414	0.271969	0.259186	0.209366	0.278628	0.235813				0.299985	0.385218	0.249605	0.336024	0.276157	0.256203	0.209335	0.30278	0.232329
	0.28991	0.354411	0.236878	0.305556	0.260267	0.263369	0.211399	0.285794	0.247124				0.288824	0.372538	0.230887	0.296588	0.271129	0.258834	0.20977	0.278434	0.234357				0.29904	0.386966	0.249161	0.335143	0.276079	0.257808	0.208306	0.30254	0.231681
	0.28893	0.354392	0.235991	0.306067	0.259748	0.261711	0.212222	0.285246	0.242942				0.288627	0.371819	0.230356	0.296684	0.272537	0.259899	0.208561	0.277282	0.234912				0.296728	0.38449	0.245615	0.333049	0.27182	0.25687	0.207856	0.299183	0.231326
	0.289707	0.352056	0.236953	0.306881	0.261533	0.260698	0.209856	0.285722	0.240555				0.28817	0.369355	0.230934	0.297069	0.271018	0.257816	0.20719	0.275607	0.235156				0.297506	0.382619	0.245905	0.330809	0.272652	0.255416	0.208941	0.300125	0.233755
	0.289409	0.353286	0.236581	0.30584	0.260954	0.25901	0.208969	0.285824	0.239747				0.286142	0.368506	0.23107	0.295348	0.270426	0.254819	0.206667	0.27705	0.235206				0.295782	0.383326	0.243716	0.328333	0.273114	0.255043	0.209149	0.301654	0.233159
	0.286337	0.352959	0.236172	0.305406	0.261448	0.260361	0.210121	0.283459	0.239942				0.283808	0.36817	0.232092	0.296448	0.270232	0.253304	0.20592	0.276945	0.232857				0.296917	0.384675	0.244622	0.327235	0.275488	0.253128	0.2075	0.298573	0.233189
	0.285165	0.353146	0.236615	0.305975	0.25997	0.261273	0.208444	0.281642	0.240555				0.282299	0.369632	0.229715	0.296591	0.267237	0.256604	0.207187	0.27798	0.229492				0.298335	0.383425	0.245546	0.330882	0.275574	0.25265	0.206241	0.296519	0.229732
	0.28544	0.351596	0.236608	0.303298	0.257983	0.258633	0.207041	0.282693	0.239252				0.283414	0.369555	0.229372	0.295604	0.267447	0.256157	0.204523	0.277639	0.229542				0.297207	0.380929	0.244206	0.330368	0.275084	0.252245	0.205487	0.295979	0.229574
	0.284631	0.352953	0.234044	0.301917	0.259477	0.256552	0.208067	0.28009	0.237921				0.284446	0.365926	0.228918	0.292897	0.269652	0.256712	0.204808	0.27607	0.230436				0.295872	0.379594	0.244641	0.330197	0.272041	0.250935	0.206134	0.293875	0.229451
	0.285612	0.353398	0.232575	0.304152	0.25781	0.25586	0.208606	0.282043	0.239282				0.28231	0.366698	0.227621	0.295078	0.265167	0.257988	0.205717	0.27414	0.230492				0.294277	0.377833	0.243983	0.330725	0.272376	0.252884	0.204214	0.292465	0.230565
	0.284074	0.350759	0.233532	0.303558	0.257273	0.256325	0.206702	0.281504	0.238283				0.28209	0.366121	0.227202	0.295391	0.264525	0.255728	0.205626	0.275624	0.228833				0.296199	0.379855	0.246698	0.328319	0.270046	0.253416	0.203278	0.293767	0.229528
	0.284006	0.3515	0.232974	0.302026	0.258091	0.255363	0.208994	0.282422	0.239595				0.281572	0.365007	0.227051	0.294239	0.26689	0.256437	0.20618	0.275356	0.229402				0.296764	0.375321	0.24738	0.327674	0.267709	0.253366	0.201573	0.294333	0.230729
	0.284758	0.352741	0.231731	0.302106	0.255107	0.255035	0.208396	0.280363	0.238249				0.281353	0.362849	0.227126	0.294014	0.2668	0.257187	0.206516	0.272836	0.230612				0.293799	0.373714	0.245425	0.327197	0.270139	0.253212	0.201778	0.293858	0.229784
	0.284558	0.349631	0.230489	0.300534	0.253234	0.254111	0.206507	0.279222	0.236413				0.280988	0.365853	0.225367	0.294878	0.265839	0.255075	0.20498	0.272191	0.229063				0.294617	0.37686	0.243623	0.327582	0.269196	0.252285	0.203378	0.294999	0.230721
	0.283938	0.34931	0.231654	0.302093	0.253169	0.255518	0.20453	0.276536	0.235563				0.280325	0.364779	0.225865	0.29361	0.263977	0.251842	0.204477	0.270547	0.227707				0.293043	0.377565	0.244054	0.326257	0.266821	0.249214	0.203596	0.292798	0.22909
	0.283113	0.347561	0.231561	0.298455	0.254308	0.25579	0.203618	0.275342	0.234019				0.280641	0.362945	0.226548	0.293768	0.263667	0.253359	0.202147	0.27096	0.227537				0.292315	0.373488	0.244737	0.325937	0.268574	0.249069	0.202406	0.292691	0.229313
	0.280602	0.347798	0.230183	0.297169	0.254944	0.255196	0.205839	0.275056	0.234633				0.279224	0.360769	0.225443	0.293311	0.262555	0.253272	0.202228	0.271464	0.226342				0.293473	0.375067	0.243691	0.325238	0.267121	0.2496	0.202078	0.293994	0.229452
	0.280784	0.344506	0.230727	0.299116	0.253877	0.257035	0.206223	0.276912	0.235833				0.27995	0.361242	0.224268	0.292925	0.263911	0.253341	0.202333	0.271379	0.226963				0.290144	0.371826	0.241402	0.327153	0.264778	0.249811	0.203025	0.292127	0.228491
	0.282795	0.344357	0.231388	0.298712	0.252945	0.25347	0.205048	0.277465	0.234853				0.281726	0.359824	0.224906	0.290799	0.261973	0.253175	0.201387	0.269878	0.226759				0.28931	0.371892	0.240456	0.324412	0.264553	0.250161	0.20342	0.290368	0.227556
	0.280117	0.342704	0.228217	0.297113	0.251955	0.251799	0.205674	0.278111	0.232933				0.277898	0.35952	0.223618	0.288681	0.259753	0.251702	0.203016	0.270704	0.224408				0.289499	0.372266	0.241748	0.320952	0.264505	0.250069	0.203194	0.288592	0.227552
	0.277131	0.344254	0.22816	0.294521	0.252006	0.252267	0.203797	0.2749	0.233801				0.274658	0.358072	0.223771	0.290104	0.25923	0.2516	0.202416	0.271081	0.224207				0.286413	0.371306	0.241616	0.323921	0.26552	0.247906	0.202326	0.286641	0.226018
	0.277336	0.343985	0.227986	0.293473	0.252814	0.250168	0.204343	0.274916	0.234297				0.275745	0.360397	0.2246	0.290655	0.259643	0.251671	0.202252	0.269399	0.223131				0.286432	0.372921	0.242954	0.325665	0.266236	0.248827	0.199842	0.290398	0.22324
	0.277715	0.345565	0.227963	0.292955	0.251337	0.252594	0.20194	0.275373	0.235518				0.276185	0.358816	0.225717	0.289333	0.259992	0.25137	0.201383	0.267204	0.222691				0.2876	0.369218	0.243353	0.32252	0.263243	0.246978	0.198314	0.289181	0.222803
	0.279236	0.34281	0.229931	0.295908	0.250482	0.253204	0.201632	0.275337	0.232912				0.277123	0.356043	0.227356	0.287472	0.259871	0.249096	0.200196	0.266373	0.224942				0.289053	0.366672	0.244329	0.320172	0.260673	0.246508	0.199559	0.287648	0.2256
	0.278608	0.341709	0.230372	0.295895	0.249432	0.252837	0.202072	0.275307	0.231395				0.277122	0.356954	0.228933	0.28852	0.261223	0.246965	0.199992	0.267477	0.225952				0.289257	0.372946	0.246106	0.320604	0.263807	0.246328	0.198335	0.289363	0.22541
	0.279042	0.340351	0.231092	0.293882	0.251346	0.252397	0.200852	0.27357	0.23144				0.278247	0.357583	0.231592	0.287758	0.26195	0.248384	0.198317	0.267659	0.225916				0.288424	0.370685	0.24874	0.320952	0.263904	0.245452	0.198208	0.28912	0.224865
	0.281414	0.342395	0.235555	0.295117	0.250134	0.251902	0.200525	0.272199	0.230605				0.276921	0.35454	0.23588	0.286702	0.260051	0.250086	0.200233	0.267327	0.224602				0.288531	0.369437	0.256635	0.319931	0.262305	0.244668	0.199386	0.288757	0.224358
	0.281546	0.34273	0.242864	0.297034	0.248015	0.252098	0.19929	0.271351	0.229947				0.278137	0.355583	0.245973	0.288688	0.256955	0.24942	0.200688	0.264846	0.222898				0.294626	0.367165	0.270827	0.322378	0.261506	0.245132	0.199766	0.284398	0.222924
	0.281492	0.34238	0.248679	0.297991	0.246508	0.249766	0.199919	0.270971	0.230978				0.282349	0.357604	0.251723	0.289452	0.255818	0.249429	0.199376	0.264373	0.221176				0.295004	0.364204	0.278598	0.320828	0.261569	0.243195	0.199455	0.283779	0.223271
	0.281109	0.341402	0.244244	0.297724	0.247118	0.248548	0.200361	0.268992	0.229248				0.278733	0.355756	0.248363	0.289261	0.258624	0.249679	0.199598	0.262974	0.220184				0.294243	0.363957	0.272076	0.318585	0.260915	0.244876	0.199318	0.285852	0.221927
	0.278027	0.339168	0.236112	0.294091	0.245563	0.248	0.198654	0.267412	0.225905				0.275082	0.355077	0.240221	0.287338	0.258857	0.246639	0.19771	0.264466	0.2208				0.290152	0.365952	0.258216	0.321336	0.260379	0.245421	0.196271	0.288824	0.221461
	0.278123	0.34033	0.236268	0.291963	0.244881	0.247751	0.198751	0.268303	0.227346				0.273591	0.356229	0.231684	0.282739	0.257528	0.245948	0.195069	0.26618	0.219975				0.285069	0.361697	0.248989	0.319862	0.261872	0.241716	0.196889	0.286239	0.224321
	0.277784	0.339977	0.233504	0.289952	0.243337	0.246187	0.198529	0.267401	0.228945				0.273683	0.353959	0.226087	0.28186	0.256506	0.24579	0.195583	0.265537	0.221118				0.284082	0.361931	0.243562	0.316117	0.260512	0.242666	0.195675	0.283186	0.223411
	0.273795	0.338916	0.229065	0.288525	0.243545	0.246712	0.198695	0.267582	0.227238				0.273173	0.346365	0.224167	0.283822	0.254854	0.245654	0.195414	0.264452	0.220781				0.283012	0.362048	0.240213	0.31661	0.258037	0.242359	0.195675	0.282395	0.22101
	0.271641	0.338829	0.225762	0.286008	0.245157	0.246322	0.198179	0.26901	0.226348				0.269144	0.347173	0.221695	0.283684	0.254946	0.247534	0.194774	0.263253	0.220386				0.286006	0.362578	0.237816	0.314397	0.258121	0.24278	0.196945	0.281745	0.219903
	0.272432	0.340652	0.225004	0.289184	0.246058	0.245571	0.196929	0.268685	0.226529				0.270927	0.347503	0.218353	0.280321	0.254032	0.248508	0.19506	0.262914	0.220119				0.284198	0.363744	0.234336	0.316157	0.257549	0.243253	0.194657	0.283988	0.22
	0.270662	0.339538	0.22603	0.288866	0.243812	0.246915	0.196523	0.267785	0.226535				0.272162	0.343537	0.218527	0.281443	0.251765	0.245713	0.19371	0.263198	0.220907				0.284201	0.361878	0.233578	0.316237	0.260107	0.24176	0.193607	0.283888	0.219535
	0.269991	0.338154	0.223522	0.286792	0.243372	0.244728	0.195269	0.268641	0.224548				0.268981	0.347591	0.219584	0.281496	0.248747	0.245679	0.193302	0.264576	0.217389				0.282886	0.36254	0.232802	0.313579	0.259912	0.241668	0.194413	0.281582	0.21853
	0.271424	0.337014	0.222233	0.288231	0.243557	0.244889	0.196341	0.265985	0.226422				0.267959	0.350074	0.218655	0.282837	0.250419	0.247262	0.194769	0.261027	0.218158				0.281896	0.363675	0.232807	0.314449	0.257992	0.239328	0.193841	0.280812	0.219276
	0.267729	0.334183	0.223319	0.28887	0.243376	0.244434	0.196069	0.26466	0.225943				0.268686	0.348083	0.217837	0.281318	0.249662	0.246167	0.195577	0.261712	0.220134				0.281734	0.359804	0.232838	0.31364	0.25773	0.240041	0.19293	0.278667	0.220091
	0.268201	0.332518	0.221576	0.28765	0.242966	0.242806	0.19534	0.265761	0.223513				0.268009	0.345846	0.218723	0.279446	0.248707	0.242908	0.195651	0.26104	0.219145				0.282907	0.360822	0.232603	0.311917	0.254441	0.239603	0.194167	0.279879	0.218953
	0.269866	0.332517	0.220978	0.287776	0.243468	0.241633	0.194764	0.265981	0.223553				0.269308	0.345611	0.217547	0.280112	0.24922	0.24252	0.194716	0.260809	0.218212				0.279419	0.363015	0.231507	0.31214	0.254719	0.239711	0.193779	0.278802	0.21845
	0.271193	0.333384	0.221356	0.288045	0.238909	0.241415	0.195581	0.265619	0.223691				0.267231	0.348128	0.214662	0.279909	0.250525	0.240363	0.193334	0.259472	0.218592				0.277993	0.36067	0.231922	0.307953	0.256303	0.238827	0.193798	0.278525	0.217819
	0.269229	0.330352	0.221447	0.286427	0.238506	0.242078	0.194347	0.265171	0.22286				0.26719	0.343647	0.214415	0.280884	0.249815	0.241041	0.193888	0.261229	0.216274				0.279433	0.361822	0.23153	0.30951	0.254638	0.239016	0.191342	0.28003	0.218508
	0.270317	0.331343	0.221408	0.286813	0.238681	0.241054	0.194635	0.265084	0.222786				0.266429	0.345116	0.215854	0.281098	0.247764	0.241471	0.193695	0.258146	0.2155				0.279108	0.359426	0.233265	0.312233	0.252551	0.239127	0.192067	0.280574	0.217493
	0.268548	0.328471	0.217701	0.286332	0.241097	0.238755	0.193852	0.265274	0.223532				0.267667	0.34489	0.215232	0.279775	0.248298	0.242499	0.192005	0.25772	0.215904				0.277037	0.359402	0.232469	0.310421	0.252754	0.238066	0.192673	0.279705	0.216404
	0.266418	0.329249	0.217773	0.284307	0.243698	0.239886	0.194348	0.264098	0.223578				0.264387	0.343464	0.213879	0.277116	0.250866	0.241891	0.191486	0.257096	0.215262				0.278056	0.358273	0.229746	0.308341	0.255292	0.237156	0.191907	0.276027	0.216569
	0.267575	0.331128	0.21652	0.283837	0.241376	0.240656	0.193598	0.26401	0.221199				0.264236	0.339958	0.213776	0.276948	0.24792	0.238626	0.190359	0.257226	0.216208				0.276852	0.358386	0.229042	0.310149	0.254575	0.23657	0.18992	0.276698	0.216595
	0.267973	0.328501	0.216242	0.282205	0.238377	0.240826	0.192498	0.264683	0.222233				0.262107	0.34021	0.212602	0.275065	0.247531	0.237666	0.18987	0.259316	0.216153				0.276032	0.358735	0.229672	0.311719	0.252393	0.234398	0.191071	0.274855	0.217682
	0.267209	0.327095	0.215636	0.284747	0.239195	0.238576	0.192348	0.264184	0.221947				0.264649	0.34022	0.213857	0.275431	0.247203	0.23849	0.189764	0.257557	0.214619				0.274817	0.352821	0.229944	0.309793	0.253499	0.234564	0.189758	0.276915	0.216743
	0.266673	0.326447	0.216418	0.283568	0.238571	0.239084	0.189836	0.262933	0.221281				0.263487	0.339224	0.212585	0.27671	0.246121	0.237868	0.189121	0.257496	0.21263				0.275898	0.353736	0.228194	0.310234	0.251623	0.236915	0.188798	0.27322	0.214502
	0.265043	0.325676	0.216306	0.282399	0.236794	0.241174	0.18859	0.261628	0.218639				0.26418	0.338219	0.21203	0.277523	0.248388	0.238038	0.189403	0.257066	0.213343				0.275657	0.350687	0.229317	0.307035	0.249094	0.236373	0.189483	0.27328	0.214491
	0.26083	0.324418	0.216181	0.28108	0.236279	0.237514	0.189538	0.261213	0.216868				0.266095	0.339592	0.211837	0.277607	0.248872	0.236468	0.188575	0.256164	0.212646				0.274598	0.347793	0.228383	0.306559	0.248387	0.234534	0.188101	0.275924	0.215938
	0.262222	0.324079	0.216347	0.280225	0.237489	0.237123	0.191307	0.258792	0.216892				0.266083	0.340241	0.212144	0.276152	0.243231	0.23698	0.187765	0.255237	0.214263				0.273056	0.347971	0.226171	0.306993	0.248217	0.233534	0.188081	0.274864	0.214137
	0.26331	0.323667	0.21381	0.280968	0.236467	0.239102	0.19031	0.257301	0.216924				0.260824	0.339972	0.211527	0.275634	0.240306	0.238254	0.186258	0.256861	0.213489				0.273409	0.351115	0.225497	0.305827	0.247715	0.233096	0.187974	0.272243	0.21274
	0.260365	0.321914	0.211861	0.281869	0.235841	0.236057	0.189396	0.257821	0.217388				0.259786	0.340735	0.212075	0.274986	0.242673	0.236935	0.186066	0.256554	0.211989				0.272894	0.348473	0.225717	0.306393	0.250278	0.237353	0.188188	0.273983	0.212262
	0.260937	0.323552	0.212914	0.280834	0.23551	0.235923	0.188273	0.258681	0.217342				0.259117	0.340774	0.211236	0.272269	0.244297	0.234378	0.186377	0.255623	0.211797				0.27161	0.35016	0.225498	0.306137	0.250183	0.235076	0.1882	0.273929	0.211817
	0.260362	0.325153	0.213538	0.279042	0.23595	0.236758	0.188454	0.259973	0.215781				0.259965	0.339521	0.209533	0.272991	0.244088	0.233615	0.186733	0.255186	0.210609				0.273426	0.349708	0.223934	0.305019	0.249686	0.236146	0.187745	0.271033	0.21175
	0.261071	0.32585	0.215432	0.279396	0.235985	0.236815	0.187754	0.258655	0.216446				0.259282	0.335672	0.210531	0.27315	0.243524	0.234178	0.188299	0.253432	0.208991				0.272228	0.351115	0.225434	0.304133	0.247685	0.234594	0.187842	0.270667	0.212403
	0.261089	0.324044	0.21176	0.277947	0.234789	0.236427	0.186961	0.256879	0.214978				0.257141	0.331053	0.208897	0.271219	0.242322	0.234633	0.187894	0.253335	0.207622				0.272605	0.349917	0.225108	0.303202	0.24709	0.231645	0.187347	0.270848	0.212304
	0.260351	0.322045	0.21262	0.278579	0.234619	0.23507	0.187982	0.256113	0.213403				0.257242	0.331706	0.209984	0.271806	0.242164	0.234365	0.187232	0.253746	0.208832				0.272676	0.349397	0.225252	0.304165	0.249042	0.231482	0.186877	0.272222	0.212797
	0.261089	0.317004	0.213313	0.279381	0.234107	0.234482	0.188646	0.255928	0.213292				0.257337	0.331519	0.207958	0.270116	0.240917	0.2341	0.187873	0.254586	0.209013				0.273013	0.349257	0.224978	0.300826	0.246242	0.233621	0.187122	0.273062	0.211101
	0.261212	0.316528	0.213205	0.278591	0.232904	0.234696	0.189029	0.255484	0.214314				0.257835	0.330082	0.207865	0.27074	0.238732	0.232575	0.187511	0.253647	0.208699				0.26821	0.34413	0.224016	0.299222	0.24448	0.2329	0.185548	0.270717	0.212937
	0.259931	0.320654	0.212795	0.278712	0.23207	0.234174	0.187915	0.254199	0.213601				0.258794	0.331551	0.20797	0.273311	0.24077	0.230522	0.186758	0.250845	0.206968				0.270223	0.342546	0.223565	0.302208	0.245143	0.230805	0.18545	0.271859	0.211873
	0.259392	0.321065	0.212397	0.2779	0.233033	0.234381	0.185663	0.2543	0.214194				0.25911	0.333739	0.20582	0.271259	0.239681	0.231336	0.184153	0.250482	0.205667				0.270223	0.343825	0.221257	0.303984	0.244563	0.231018	0.187434	0.27193	0.209452
	0.260722	0.319875	0.210214	0.277029	0.231067	0.233364	0.185661	0.252749	0.214293				0.25861	0.331116	0.204922	0.270775	0.237714	0.23059	0.184128	0.249802	0.207852				0.268827	0.345146	0.22206	0.301183	0.244422	0.22923	0.18671	0.270146	0.207886
	0.25879	0.318729	0.209185	0.273936	0.232003	0.233431	0.185596	0.253207	0.212508				0.256196	0.328481	0.206979	0.270404	0.240595	0.231179	0.185961	0.249461	0.207067				0.267682	0.34419	0.222376	0.300577	0.245888	0.227965	0.187068	0.270386	0.208947
	0.256997	0.319172	0.209175	0.272707	0.231442	0.232875	0.185471	0.253269	0.212514				0.253381	0.329668	0.207422	0.269819	0.237425	0.230356	0.185295	0.248888	0.208535				0.26682	0.344558	0.22123	0.300391	0.247385	0.229966	0.186163	0.26981	0.208094
	0.259282	0.319332	0.210413	0.274652	0.230862	0.233668	0.184459	0.253728	0.213698				0.257105	0.330871	0.206	0.269419	0.237109	0.230524	0.185597	0.248416	0.209021				0.267075	0.347334	0.219894	0.299612	0.248176	0.231769	0.184691	0.267783	0.20675
	0.260236	0.317042	0.210013	0.272743	0.229811	0.230952	0.184707	0.252598	0.21349				0.259947	0.3299	0.20487	0.268601	0.237299	0.22932	0.184741	0.249056	0.20865				0.268242	0.34612	0.220879	0.301479	0.24632	0.229439	0.183747	0.268103	0.207316
	0.258355	0.317495	0.208887	0.273191	0.229751	0.23074	0.184369	0.253387	0.211361				0.258254	0.329865	0.205257	0.267157	0.236076	0.228333	0.18394	0.248071	0.206604				0.270739	0.342791	0.222073	0.302097	0.247102	0.22814	0.183762	0.267991	0.208509
	0.258931	0.316675	0.20795	0.271102	0.229226	0.230088	0.183043	0.251802	0.210294				0.256219	0.331381	0.204582	0.266027	0.233348	0.22952	0.184336	0.247435	0.207164				0.267372	0.343623	0.219922	0.301186	0.245789	0.228312	0.18265	0.267196	0.208228
	0.256922	0.316992	0.207046	0.271431	0.229552	0.229744	0.183558	0.250642	0.208179				0.25559	0.326463	0.203764	0.26575	0.233235	0.22998	0.18374	0.24642	0.205857				0.26749	0.340559	0.219007	0.298982	0.242907	0.227567	0.182345	0.26721	0.206413
	0.25698	0.315121	0.207172	0.270832	0.225833	0.228923	0.185408	0.251317	0.209677				0.253269	0.326262	0.204522	0.264597	0.233889	0.230445	0.182864	0.247128	0.20622				0.264629	0.338293	0.220443	0.296315	0.241225	0.22815	0.184052	0.265004	0.206689
	0.258052	0.312567	0.207378	0.270486	0.227229	0.228579	0.18386	0.251439	0.210659				0.253385	0.325119	0.202636	0.265529	0.235486	0.227901	0.180751	0.249561	0.205475				0.265394	0.337678	0.220223	0.293323	0.240182	0.225759	0.184862	0.266003	0.206466
	0.255033	0.311791	0.207282	0.271584	0.227656	0.228664	0.183345	0.253188	0.211183				0.251067	0.326955	0.203276	0.265637	0.236129	0.225579	0.179969	0.248749	0.204272				0.266211	0.338156	0.218815	0.296417	0.239836	0.226352	0.182653	0.265443	0.206508
	0.252606	0.313538	0.205322	0.273141	0.226991	0.22935	0.182734	0.251752	0.21059				0.252539	0.327005	0.202702	0.265838	0.237071	0.227368	0.179948	0.249813	0.204948				0.266244	0.339758	0.219481	0.295576	0.23955	0.227826	0.17927	0.267655	0.206185
	0.254462	0.313621	0.205915	0.271383	0.226983	0.22839	0.182228	0.247523	0.208514				0.254512	0.325428	0.201375	0.264228	0.23526	0.227118	0.180501	0.245756	0.203873				0.264783	0.338216	0.218659	0.296772	0.239545	0.227019	0.180498	0.264678	0.20475
	0.253636	0.312244	0.205424	0.270314	0.226948	0.22802	0.181038	0.246256	0.208289				0.254261	0.325916	0.20089	0.263203	0.232825	0.227356	0.178928	0.246871	0.202603				0.264028	0.335875	0.219247	0.294841	0.239953	0.224503	0.18045	0.264253	0.203199
	0.252601	0.310134	0.2052	0.271934	0.22599	0.225902	0.180077	0.246139	0.208256				0.252851	0.325764	0.202754	0.262293	0.231395	0.226606	0.179138	0.247921	0.203218				0.263688	0.335328	0.218153	0.295139	0.240818	0.224909	0.179993	0.26721	0.203658
	0.254341	0.308515	0.206903	0.269861	0.225571	0.226198	0.180034	0.246785	0.206913				0.252463	0.325086	0.201214	0.260853	0.23109	0.226897	0.180076	0.246067	0.204128				0.261249	0.334416	0.21689	0.294108	0.240591	0.224772	0.18016	0.265096	0.204716
	0.254071	0.312999	0.20605	0.269938	0.226328	0.226519	0.181686	0.244505	0.206541				0.249229	0.323123	0.200706	0.26261	0.232964	0.226253	0.179781	0.246727	0.200906				0.262432	0.334976	0.217935	0.295523	0.240563	0.224908	0.180628	0.263897	0.204564
	0.251932	0.312231	0.204227	0.269027	0.224277	0.2263	0.180417	0.246837	0.206186				0.250057	0.32356	0.199617	0.259697	0.234375	0.226243	0.179641	0.243544	0.2022				0.262262	0.335548	0.216755	0.295043	0.23938	0.224914	0.180078	0.264768	0.203932
	0.252086	0.309944	0.204669	0.268707	0.224032	0.224826	0.18046	0.246884	0.204397				0.250787	0.323303	0.199559	0.259909	0.232965	0.225874	0.17922	0.244874	0.203503				0.262709	0.336661	0.217318	0.294992	0.236478	0.222863	0.180228	0.264275	0.202431
	0.251915	0.309329	0.205335	0.268156	0.224492	0.226783	0.181264	0.244289	0.204221				0.25174	0.319659	0.200053	0.259663	0.23138	0.224877	0.180175	0.244327	0.202251				0.260906	0.33972	0.217687	0.294747	0.237848	0.225162	0.1788	0.261984	0.202197
	0.249298	0.306209	0.205415	0.267752	0.223783	0.229202	0.179927	0.245295	0.204815				0.248922	0.32092	0.199645	0.261227	0.22971	0.224622	0.180046	0.243474	0.201516				0.260857	0.335884	0.21694	0.294856	0.238925	0.224973	0.177896	0.261558	0.202706
	0.25157	0.30621	0.202666	0.265029	0.223485	0.226386	0.178589	0.24507	0.205526				0.246698	0.322603	0.199403	0.262629	0.23047	0.225005	0.178489	0.241194	0.19904				0.260959	0.332134	0.21542	0.293505	0.238486	0.223763	0.177474	0.26174	0.203162
	0.250058	0.309215	0.202446	0.264636	0.222817	0.224517	0.179077	0.244394	0.206902				0.248626	0.318653	0.198877	0.261589	0.230391	0.224304	0.176784	0.240489	0.200568				0.261001	0.329555	0.214447	0.292191	0.238453	0.22349	0.177622	0.261561	0.202767
	0.249449	0.310095	0.203521	0.265661	0.22376	0.224518	0.178589	0.24351	0.203261				0.247976	0.319403	0.198921	0.261822	0.228622	0.221907	0.176576	0.241748	0.200351				0.262342	0.328768	0.214469	0.292647	0.236765	0.222442	0.17623	0.261192	0.202897
	0.250804	0.309889	0.201306	0.267011	0.223255	0.22348	0.177859	0.243596	0.2033				0.246683	0.319418	0.197633	0.260988	0.227528	0.22095	0.176364	0.242133	0.200651				0.262341	0.331038	0.212804	0.293147	0.236874	0.221417	0.176376	0.260544	0.20332
	0.2483	0.306748	0.202238	0.264705	0.222593	0.22306	0.177587	0.24438	0.204025				0.248455	0.318659	0.196436	0.259857	0.227459	0.222408	0.177804	0.240825	0.20109				0.260663	0.332128	0.212868	0.292546	0.235082	0.221895	0.176382	0.258876	0.202797
	0.248039	0.306174	0.202965	0.264363	0.223084	0.222998	0.176046	0.243758	0.204646				0.245833	0.317696	0.196436	0.257596	0.228399	0.220281	0.175153	0.240782	0.200363				0.260317	0.33253	0.213057	0.292163	0.234377	0.222346	0.175675	0.259024	0.203264
	0.249049	0.307975	0.2025	0.264775	0.22145	0.224246	0.176565	0.240621	0.20352				0.245643	0.31883	0.196797	0.256829	0.228213	0.220306	0.174383	0.241246	0.201635				0.258189	0.332235	0.213313	0.292746	0.235156	0.22085	0.178046	0.25874	0.203299
	0.248758	0.306119	0.201084	0.264314	0.220243	0.222437	0.176679	0.242876	0.204173				0.247355	0.31646	0.197599	0.257103	0.227079	0.221202	0.174438	0.241161	0.198169				0.260889	0.331005	0.212705	0.289237	0.233661	0.220087	0.177192	0.257525	0.203112
	0.246967	0.304064	0.201298	0.264566	0.219748	0.221803	0.175821	0.24365	0.203051				0.24742	0.317919	0.19809	0.259124	0.229277	0.219628	0.175527	0.241366	0.198406				0.258774	0.327446	0.211975	0.28774	0.236272	0.221481	0.176829	0.259412	0.200361
	0.248827	0.305441	0.201261	0.264634	0.221002	0.221375	0.174849	0.244312	0.202395				0.247014	0.319038	0.197395	0.258224	0.230341	0.220639	0.174927	0.241944	0.198917				0.257413	0.32961	0.210741	0.286338	0.237956	0.219598	0.175562	0.258391	0.198488
	0.246963	0.306142	0.199778	0.261599	0.220389	0.222693	0.175062	0.242741	0.202548				0.246708	0.321047	0.195702	0.258166	0.228271	0.221207	0.175623	0.241482	0.198536				0.257219	0.326198	0.212227	0.287369	0.238685	0.21857	0.175913	0.258904	0.199415
	0.245553	0.302397	0.201502	0.262075	0.218661	0.221843	0.174236	0.241831	0.202001				0.244969	0.320036	0.194628	0.258682	0.226969	0.220556	0.174942	0.239333	0.196525				0.258725	0.327473	0.210985	0.288229	0.235632	0.219829	0.176248	0.260009	0.199705
	0.246391	0.298815	0.201156	0.261614	0.220336	0.220554	0.174782	0.241327	0.200387				0.243131	0.315354	0.19457	0.257223	0.223837	0.220962	0.17316	0.238981	0.195529				0.257003	0.32814	0.210114	0.286634	0.231791	0.21887	0.174953	0.25838	0.200562
	0.245815	0.300954	0.200529	0.25923	0.219684	0.222294	0.174317	0.239568	0.200879				0.243126	0.315546	0.195599	0.255777	0.226016	0.220354	0.172864	0.241702	0.196723				0.255142	0.325587	0.209745	0.291477	0.229641	0.21813	0.172799	0.255261	0.198998
	0.244553	0.302455	0.199819	0.260433	0.219321	0.220331	0.173584	0.238911	0.200145				0.244689	0.314012	0.193774	0.255823	0.22685	0.220305	0.174366	0.238455	0.196212				0.256159	0.325171	0.211065	0.289364	0.231338	0.216871	0.173076	0.255225	0.198167
	0.244854	0.300741	0.197749	0.259859	0.216613	0.220081	0.173605	0.238838	0.200854				0.243329	0.313145	0.193954	0.255875	0.225731	0.220214	0.17379	0.238855	0.19525				0.253013	0.329131	0.21124	0.287064	0.233348	0.218238	0.172151	0.255094	0.1963
	0.24588	0.299834	0.196893	0.262156	0.215065	0.219165	0.173533	0.239235	0.201148				0.240776	0.313868	0.193937	0.255494	0.223364	0.217669	0.173459	0.236746	0.194281				0.251513	0.328513	0.211185	0.287576	0.233816	0.219089	0.173534	0.254539	0.19771
	0.245101	0.299629	0.199869	0.262783	0.216109	0.218026	0.172193	0.240944	0.198497				0.242142	0.313206	0.192093	0.252854	0.222704	0.218835	0.174001	0.238946	0.194956				0.252542	0.32384	0.210575	0.285531	0.232141	0.216879	0.172931	0.255009	0.198974
	0.241985	0.300749	0.198885	0.262599	0.216326	0.216773	0.172785	0.240632	0.197624				0.241769	0.315381	0.192018	0.252677	0.22269	0.218135	0.173855	0.238301	0.194112				0.252387	0.324673	0.211958	0.285171	0.231112	0.215456	0.172769	0.255125	0.196326
	0.243324	0.299219	0.197078	0.259918	0.215581	0.217121	0.173004	0.239823	0.199152				0.242272	0.313721	0.192459	0.253337	0.223714	0.217193	0.172808	0.235916	0.195847				0.252371	0.324887	0.211442	0.284344	0.229755	0.214222	0.17321	0.255862	0.196262
	0.240299	0.299588	0.198344	0.259624	0.215294	0.21623	0.172188	0.238367	0.200661				0.243657	0.310131	0.193574	0.251674	0.223914	0.216888	0.17252	0.233909	0.195847				0.250992	0.322962	0.208834	0.285118	0.229997	0.213194	0.17299	0.253519	0.196512
	0.241081	0.29722	0.198689	0.261541	0.214445	0.217093	0.171794	0.237758	0.200329				0.242134	0.310814	0.195017	0.254818	0.223418	0.21745	0.171406	0.234653	0.193331				0.252741	0.325694	0.208119	0.284462	0.23114	0.21439	0.173275	0.252855	0.196432
	0.244094	0.298384	0.199918	0.259995	0.214894	0.216858	0.171542	0.23799	0.198906				0.240623	0.311659	0.196363	0.255525	0.221592	0.216717	0.169539	0.235624	0.193361				0.250789	0.32592	0.210203	0.284347	0.232263	0.216172	0.173075	0.255487	0.197608
	0.257462	0.298321	0.25507	0.264371	0.214615	0.216161	0.171323	0.237677	0.197845				0.256146	0.309538	0.289346	0.256066	0.223352	0.21471	0.169801	0.236039	0.193019				0.272882	0.327629	0.316384	0.292544	0.259328	0.237993	0.181894	0.270752	0.211709
	0.291057	0.299883	0.374795	0.276431	0.213856	0.215203	0.172391	0.237485	0.197501				0.294927	0.310969	0.468033	0.27037	0.222312	0.214524	0.171777	0.234721	0.193857				0.320965	0.336227	0.503523	0.310374	0.323669	0.284166	0.200996	0.302619	0.245781
	0.261518	0.298239	0.276814	0.265507	0.212225	0.214837	0.171802	0.238559	0.196905				0.261601	0.311492	0.315858	0.258972	0.222319	0.21452	0.170933	0.234167	0.193983				0.277371	0.329598	0.334029	0.293547	0.267988	0.240115	0.181944	0.27206	0.214026
	0.24183	0.297088	0.200719	0.25767	0.210589	0.215294	0.170723	0.235698	0.195899				0.239188	0.308686	0.194405	0.252873	0.222987	0.214416	0.170856	0.232545	0.19263				0.251395	0.321984	0.210073	0.281465	0.228991	0.212958	0.171878	0.255922	0.193166
	0.240573	0.295245	0.197553	0.256728	0.210789	0.217552	0.169883	0.236568	0.197238				0.237904	0.309713	0.192267	0.252233	0.22173	0.214666	0.171468	0.234945	0.192396				0.24915	0.323119	0.20747	0.279373	0.228102	0.214716	0.170865	0.255586	0.192966
	0.238497	0.29471	0.196936	0.255038	0.213077	0.216026	0.169553	0.234995	0.196155				0.239048	0.309572	0.192686	0.252094	0.221199	0.214233	0.171814	0.234337	0.191756				0.248757	0.323207	0.207082	0.281276	0.227657	0.214273	0.168858	0.253869	0.193816
	0.23796	0.295039	0.195805	0.254946	0.212958	0.216221	0.169064	0.234359	0.194616				0.236693	0.310265	0.191803	0.249541	0.221413	0.213636	0.169698	0.232746	0.191989				0.250434	0.322489	0.205627	0.282938	0.231611	0.213966	0.170209	0.253508	0.193203
	0.240055	0.296368	0.1961	0.254041	0.212733	0.214559	0.169392	0.23358	0.195611				0.238928	0.310686	0.189221	0.250295	0.223789	0.214276	0.168447	0.233992	0.190784				0.250415	0.319429	0.205525	0.280833	0.230669	0.214745	0.170307	0.252752	0.193533
	0.23849	0.295682	0.195521	0.253778	0.213584	0.213634	0.168214	0.234522	0.195458				0.238102	0.308894	0.189218	0.25142	0.221981	0.213081	0.167483	0.232985	0.190832				0.249735	0.321475	0.204962	0.281764	0.226454	0.214492	0.170237	0.250816	0.194072
	0.236805	0.295282	0.194717	0.255087	0.213135	0.215364	0.16861	0.233074	0.194636				0.23791	0.305325	0.189979	0.251135	0.220555	0.212945	0.166986	0.232981	0.189963				0.251321	0.318996	0.205364	0.282657	0.226343	0.212677	0.169537	0.249777	0.193627
	0.235457	0.293441	0.194555	0.255648	0.211316	0.214143	0.167915	0.234018	0.194018				0.237477	0.30675	0.189473	0.249304	0.220487	0.213472	0.168271	0.233591	0.190379				0.250972	0.319348	0.206249	0.282202	0.226745	0.210252	0.168744	0.249375	0.193602
	0.237239	0.293179	0.19497	0.255391	0.209068	0.213175	0.167859	0.23437	0.192864				0.237298	0.307949	0.188735	0.248247	0.219519	0.2122	0.167527	0.231497	0.191189				0.247691	0.316657	0.204657	0.280514	0.227773	0.209886	0.169353	0.250405	0.193776
	0.237523	0.293147	0.192973	0.253307	0.210731	0.213086	0.16897	0.232116	0.192424				0.236503	0.306104	0.188098	0.246667	0.217224	0.212528	0.167943	0.231184	0.191463				0.249513	0.315879	0.204643	0.281065	0.226884	0.210809	0.169105	0.250953	0.19188
	0.235937	0.292455	0.192714	0.252626	0.212098	0.213289	0.167652	0.231448	0.192445				0.236505	0.304502	0.188273	0.246338	0.215637	0.21298	0.167496	0.230146	0.191008				0.247755	0.318356	0.204765	0.281313	0.223671	0.214258	0.16793	0.250076	0.192658
	0.234922	0.292694	0.191709	0.250335	0.212043	0.215285	0.167312	0.231359	0.193495				0.234703	0.303287	0.188332	0.247464	0.219605	0.213128	0.166441	0.230211	0.189902				0.245442	0.317396	0.204287	0.279591	0.223686	0.212043	0.165953	0.249854	0.191946
	0.23645	0.290561	0.191758	0.251479	0.210846	0.213053	0.166929	0.231942	0.192716				0.234979	0.302555	0.187995	0.249424	0.220958	0.213326	0.166918	0.231354	0.189237				0.24388	0.315999	0.202858	0.278717	0.224147	0.210964	0.166146	0.248724	0.190254
	0.237587	0.289732	0.192869	0.251299	0.20944	0.211546	0.165692	0.230927	0.192061				0.234049	0.303967	0.186391	0.247248	0.218208	0.211943	0.168088	0.230082	0.18924				0.244668	0.313534	0.203933	0.277209	0.226806	0.211562	0.167076	0.249223	0.191073
	0.237924	0.291017	0.190605	0.252225	0.207627	0.212374	0.165767	0.231233	0.192836				0.231978	0.305529	0.185367	0.246759	0.215725	0.211578	0.167255	0.232571	0.189699				0.244393	0.313225	0.202141	0.27846	0.22627	0.213233	0.166119	0.251686	0.192693
	0.235939	0.291001	0.190212	0.25085	0.20824	0.211673	0.166005	0.231165	0.190737				0.231092	0.300208	0.187496	0.247165	0.21613	0.210622	0.165817	0.232245	0.189805				0.245151	0.313547	0.202285	0.279504	0.223115	0.211905	0.166374	0.249618	0.190594
	0.233217	0.292042	0.19001	0.249779	0.209363	0.210222	0.166052	0.231354	0.189719				0.233374	0.298848	0.186868	0.245108	0.216961	0.210352	0.165452	0.232337	0.188568				0.245883	0.311994	0.202247	0.276833	0.2237	0.209236	0.166786	0.248559	0.189327
	0.233683	0.29048	0.19062	0.252747	0.207789	0.211689	0.166589	0.231355	0.189724				0.232286	0.298241	0.184795	0.244782	0.216932	0.209216	0.165675	0.230135	0.187949				0.242722	0.31384	0.200069	0.276946	0.223237	0.20926	0.165215	0.247755	0.188114
	0.233488	0.289768	0.192938	0.250379	0.206791	0.210349	0.166597	0.229358	0.190211				0.232669	0.299939	0.184221	0.245136	0.21718	0.207838	0.165667	0.230668	0.187979				0.243242	0.313293	0.20053	0.273528	0.222485	0.210877	0.164864	0.248759	0.189841
	0.230608	0.288624	0.190809	0.247783	0.205852	0.210242	0.166751	0.229032	0.191171				0.232885	0.299571	0.184887	0.245869	0.217342	0.209007	0.1668	0.228496	0.187408				0.24109	0.31364	0.202274	0.272281	0.221664	0.209311	0.165877	0.249046	0.191396
	0.231672	0.287216	0.190199	0.248002	0.205937	0.208577	0.165267	0.230108	0.190133				0.231947	0.29751	0.184919	0.244645	0.215929	0.208162	0.165065	0.229132	0.18746				0.24236	0.312055	0.202921	0.273068	0.220201	0.207741	0.16651	0.246267	0.190117
	0.231958	0.287375	0.190015	0.249089	0.206252	0.208742	0.163885	0.230128	0.190121				0.229589	0.298514	0.184078	0.244709	0.214806	0.208887	0.164173	0.228594	0.185739				0.242087	0.311391	0.199327	0.272271	0.221551	0.208485	0.167039	0.24615	0.190407
	0.232141	0.288946	0.189631	0.249609	0.204093	0.208476	0.1643	0.228223	0.18817				0.231531	0.299879	0.183541	0.243578	0.21486	0.207823	0.162858	0.225886	0.185089				0.242946	0.310279	0.199177	0.27536	0.221114	0.208285	0.165949	0.245449	0.190211
	0.233197	0.289689	0.189314	0.250731	0.203841	0.209566	0.164785	0.227941	0.188278				0.232008	0.302448	0.18303	0.243694	0.215266	0.206586	0.163502	0.225141	0.186272				0.241972	0.309027	0.199782	0.274172	0.22169	0.209408	0.164726	0.249096	0.189582
	0.233385	0.288048	0.188221	0.250092	0.205062	0.208436	0.163936	0.228232	0.188207				0.228614	0.300727	0.183623	0.244046	0.212852	0.205397	0.16435	0.229109	0.185892				0.240091	0.309414	0.200354	0.272049	0.220571	0.207388	0.163905	0.247155	0.187496
	0.230454	0.284711	0.18797	0.248478	0.205087	0.207346	0.164135	0.228262	0.188124				0.230147	0.298473	0.183212	0.243718	0.212358	0.205352	0.165501	0.226876	0.185585				0.242544	0.309858	0.199264	0.272942	0.220137	0.206484	0.163866	0.246274	0.187599
	0.230031	0.283604	0.189642	0.248526	0.204755	0.206732	0.162842	0.226325	0.187668				0.228934	0.29815	0.18251	0.243581	0.212948	0.204644	0.162388	0.226354	0.185301				0.244136	0.310399	0.199262	0.272051	0.218928	0.206773	0.163075	0.244627	0.187538
	0.230847	0.285214	0.188029	0.248343	0.204045	0.207338	0.1625	0.225479	0.187093				0.226794	0.296652	0.182929	0.241974	0.213482	0.205633	0.161588	0.228073	0.185038				0.24344	0.309328	0.198701	0.272937	0.218666	0.20719	0.163052	0.245718	0.185824
	0.229489	0.285515	0.1877	0.24656	0.203929	0.205404	0.162157	0.225877	0.188654				0.226558	0.29334	0.182856	0.241169	0.213317	0.206511	0.16236	0.226546	0.184509				0.242979	0.309068	0.19747	0.274225	0.21943	0.206773	0.163598	0.245477	0.186582
	0.229342	0.284533	0.188806	0.245072	0.203486	0.2065	0.163058	0.224039	0.188372				0.227936	0.294113	0.181749	0.24238	0.211063	0.206703	0.162651	0.224457	0.186085				0.240267	0.307704	0.197211	0.274427	0.219777	0.206078	0.16461	0.246739	0.187243
	0.228971	0.282901	0.18688	0.245063	0.204531	0.206355	0.163097	0.224701	0.18676				0.231045	0.296368	0.180638	0.242377	0.214088	0.205294	0.163061	0.224766	0.185383				0.239277	0.30689	0.199267	0.272611	0.21909	0.205187	0.163934	0.243246	0.186835
	0.228811	0.283976	0.186734	0.245442	0.203931	0.208035	0.16216	0.226622	0.185994				0.229788	0.297341	0.181977	0.241228	0.214321	0.207119	0.163034	0.227261	0.183693				0.238048	0.306892	0.199158	0.27163	0.219667	0.203296	0.163322	0.240602	0.185963
	0.226767	0.283905	0.185837	0.243655	0.203054	0.206201	0.162663	0.226817	0.186957				0.228815	0.29772	0.180393	0.238352	0.211222	0.209593	0.161696	0.22686	0.18248				0.240481	0.306892	0.198339	0.27245	0.218189	0.202479	0.163553	0.243589	0.185727
	0.228551	0.281938	0.186037	0.244086	0.201121	0.203884	0.161019	0.225465	0.186623				0.22834	0.295645	0.180993	0.240216	0.21028	0.206666	0.161228	0.225196	0.18105				0.242066	0.305993	0.197151	0.271812	0.217991	0.202258	0.161204	0.245705	0.185598
	0.228399	0.281403	0.185044	0.243656	0.203069	0.20472	0.159935	0.22361	0.185133				0.227117	0.293741	0.181509	0.240173	0.210684	0.20505	0.161438	0.228013	0.182335				0.238606	0.305287	0.196675	0.273254	0.216538	0.203979	0.160487	0.242953	0.184896
	0.229321	0.279929	0.184444	0.243215	0.202555	0.204461	0.16087	0.222155	0.185813				0.227691	0.294352	0.181267	0.237554	0.211005	0.203012	0.160827	0.228504	0.183261				0.235781	0.305295	0.19606	0.270773	0.216879	0.204311	0.159986	0.240816	0.184709
	0.22815	0.280082	0.184416	0.243641	0.201062	0.204687	0.161681	0.22295	0.185275				0.227332	0.294349	0.17994	0.238269	0.210641	0.203533	0.160173	0.225668	0.181358				0.236056	0.303198	0.195001	0.269487	0.214788	0.203624	0.16212	0.241894	0.183724
	0.226015	0.281813	0.183163	0.24284	0.202213	0.205503	0.161097	0.222219	0.185107				0.226237	0.294424	0.178795	0.238927	0.211053	0.203018	0.159991	0.224318	0.181201				0.236536	0.302184	0.194591	0.270338	0.216047	0.203591	0.16168	0.243524	0.182741
	0.225458	0.280625	0.183225	0.240727	0.201384	0.203658	0.160614	0.222432	0.184488				0.22667	0.29251	0.179698	0.238124	0.210025	0.201822	0.160421	0.223378	0.181028				0.23504	0.302084	0.195123	0.271043	0.216469	0.201872	0.160295	0.24411	0.182517
	0.22742	0.279799	0.18273	0.24206	0.200948	0.204012	0.160286	0.223226	0.183105				0.224876	0.290707	0.178982	0.238495	0.209565	0.20286	0.159293	0.222282	0.178847				0.237025	0.304393	0.195114	0.269232	0.215293	0.203581	0.1594	0.24313	0.184654
	0.226635	0.282467	0.184061	0.241378	0.201065	0.205133	0.16103	0.22253	0.182703				0.223677	0.290205	0.180152	0.237869	0.20913	0.202703	0.160481	0.223364	0.181192				0.236725	0.306054	0.195332	0.270608	0.214182	0.201972	0.15912	0.241324	0.185747
	0.224182	0.281817	0.183875	0.240622	0.200764	0.20485	0.159024	0.221429	0.184379				0.224009	0.289961	0.180633	0.236953	0.207723	0.201162	0.160561	0.224044	0.180925				0.237419	0.303926	0.194943	0.268628	0.215746	0.202801	0.159066	0.242107	0.184151
	0.224337	0.277201	0.182412	0.241074	0.20109	0.20425	0.159184	0.221075	0.18258				0.223551	0.288032	0.177399	0.237239	0.207898	0.200404	0.159847	0.22519	0.180536				0.236724	0.300145	0.192501	0.268936	0.216485	0.201617	0.159495	0.242055	0.184291
	0.224303	0.277058	0.181798	0.241854	0.20062	0.202707	0.159784	0.22259	0.183091				0.223596	0.288124	0.178359	0.236789	0.207513	0.199838	0.158528	0.225106	0.18077				0.235695	0.300813	0.194033	0.267375	0.216257	0.201825	0.159548	0.242496	0.184374
	0.220954	0.277155	0.181772	0.240566	0.201281	0.201572	0.159397	0.221811	0.182299				0.223228	0.287694	0.178144	0.234858	0.207469	0.201591	0.157773	0.222628	0.180947				0.233842	0.301227	0.195983	0.268738	0.214921	0.20179	0.159713	0.240735	0.184399
	0.22395	0.278402	0.182619	0.239442	0.199866	0.201048	0.159229	0.221386	0.181411				0.221982	0.290371	0.178219	0.2367	0.206697	0.199841	0.157559	0.221349	0.179356				0.235893	0.300058	0.192857	0.267638	0.212343	0.199601	0.158667	0.239993	0.183093
	0.225156	0.27539	0.182358	0.240067	0.200041	0.199993	0.159363	0.223195	0.18105				0.222874	0.28872	0.177601	0.23709	0.206542	0.199116	0.156504	0.221409	0.177542				0.234069	0.299558	0.192374	0.265796	0.212322	0.200532	0.158596	0.24104	0.182785
	0.225081	0.273713	0.182502	0.24079	0.198377	0.200675	0.158082	0.221242	0.182552				0.222057	0.288364	0.176697	0.237136	0.20753	0.198368	0.156958	0.221391	0.179359				0.233846	0.299075	0.19209	0.267615	0.211363	0.200341	0.158337	0.238105	0.183424
	0.222167	0.275052	0.183283	0.241362	0.198306	0.198192	0.157327	0.220395	0.183794				0.222285	0.284801	0.177263	0.236274	0.20887	0.198379	0.157661	0.220081	0.179831				0.2332	0.29999	0.191225	0.267655	0.210818	0.20001	0.157671	0.238295	0.183371
	0.221923	0.278177	0.183061	0.240197	0.199291	0.198169	0.157922	0.219225	0.182821				0.223631	0.287128	0.175737	0.235235	0.207513	0.199232	0.156843	0.219912	0.180127				0.23479	0.298727	0.192824	0.265697	0.211541	0.199284	0.158807	0.238338	0.183522
	0.224135	0.276242	0.181107	0.23786	0.19873	0.19827	0.157955	0.219092	0.181353				0.222016	0.287316	0.176745	0.234979	0.207029	0.197047	0.157055	0.221925	0.177973				0.233929	0.296562	0.19172	0.267319	0.211635	0.199542	0.159659	0.239562	0.182157
	0.22303	0.277614	0.180744	0.239928	0.198242	0.199758	0.157312	0.219083	0.179715				0.221414	0.285167	0.175555	0.234685	0.206959	0.196816	0.157046	0.222021	0.177223				0.234075	0.296475	0.191389	0.267483	0.212879	0.198736	0.159092	0.239098	0.180427
	0.222773	0.276955	0.182223	0.240917	0.198968	0.200228	0.157559	0.219275	0.180639				0.220279	0.284541	0.175578	0.235581	0.204611	0.197409	0.156347	0.219523	0.177695				0.2336	0.294829	0.191742	0.265253	0.212712	0.19786	0.159108	0.237932	0.180382
	0.222033	0.274811	0.180898	0.238904	0.198924	0.198822	0.157122	0.216512	0.180182				0.221409	0.284204	0.175275	0.232973	0.20386	0.196885	0.157332	0.219272	0.178293				0.233116	0.295417	0.192114	0.264896	0.211689	0.198478	0.157735	0.240241	0.180416
	0.222111	0.273649	0.180106	0.23678	0.197843	0.198642	0.156587	0.216208	0.179975				0.220642	0.285001	0.174351	0.234317	0.205151	0.198262	0.156126	0.219186	0.17947				0.232726	0.295661	0.190852	0.265977	0.212071	0.197737	0.156585	0.241165	0.1799
	0.221706	0.274751	0.180574	0.237193	0.19724	0.19909	0.155876	0.216611	0.179194				0.221038	0.284669	0.175583	0.232442	0.205497	0.197628	0.155636	0.219757	0.177891				0.233867	0.29746	0.191271	0.266068	0.211223	0.198026	0.156891	0.239837	0.180652
	0.221577	0.275101	0.179413	0.237158	0.195814	0.199588	0.156501	0.216452	0.178537				0.222722	0.284257	0.17614	0.231596	0.204866	0.196706	0.155725	0.220004	0.178154				0.232982	0.297814	0.190958	0.266712	0.211893	0.197581	0.156266	0.238538	0.180264
	0.220379	0.274414	0.179296	0.237143	0.196273	0.197881	0.15649	0.217957	0.179701				0.22186	0.285981	0.175891	0.232371	0.205544	0.197747	0.154923	0.220659	0.177006				0.231838	0.298885	0.189587	0.267183	0.211481	0.196548	0.155992	0.239647	0.180153
	0.22097	0.272329	0.179497	0.236908	0.193975	0.197512	0.155051	0.218417	0.180205				0.218037	0.282697	0.175355	0.23451	0.204323	0.196455	0.155009	0.223314	0.177684				0.232318	0.298723	0.190016	0.265427	0.209156	0.194695	0.156151	0.237582	0.180232
	0.220922	0.273887	0.179417	0.235894	0.19558	0.197915	0.153794	0.217887	0.179039				0.217791	0.279963	0.174665	0.232219	0.202354	0.195683	0.154704	0.222516	0.176218				0.233643	0.296602	0.187708	0.26523	0.209623	0.195584	0.155023	0.237791	0.179531
	0.219967	0.274802	0.179398	0.236621	0.194634	0.196489	0.154516	0.215921	0.179047				0.217347	0.281444	0.173975	0.230804	0.201731	0.195479	0.154797	0.220456	0.174735				0.23302	0.29565	0.188869	0.263423	0.208462	0.196186	0.154966	0.236513	0.180126
	0.219945	0.275342	0.178927	0.236652	0.193493	0.197351	0.154159	0.215401	0.178386				0.217221	0.282632	0.173127	0.232948	0.204652	0.194593	0.155232	0.220037	0.173735				0.229157	0.296866	0.188629	0.264967	0.20832	0.198275	0.153747	0.237253	0.180179
	0.220166	0.272802	0.177828	0.236953	0.194669	0.195389	0.153594	0.21497	0.178279				0.21783	0.283059	0.17447	0.231712	0.203331	0.196589	0.154503	0.219783	0.175325				0.228139	0.295471	0.18874	0.265396	0.208366	0.196424	0.154627	0.236331	0.178717
	0.218848	0.270016	0.179163	0.235273	0.195051	0.194674	0.15444	0.216006	0.178393				0.219865	0.283998	0.175244	0.230232	0.203781	0.195227	0.152744	0.21828	0.176061				0.228997	0.293075	0.189362	0.264266	0.209589	0.195703	0.15385	0.234905	0.177869
	0.21983	0.270977	0.179451	0.234722	0.193315	0.195271	0.15468	0.214852	0.179895				0.2189	0.282699	0.175374	0.230498	0.202744	0.193727	0.152298	0.218121	0.173611				0.228	0.295586	0.188798	0.262351	0.208186	0.197285	0.154495	0.233656	0.17777
	0.218627	0.270781	0.178913	0.235133	0.194589	0.19455	0.154202	0.212941	0.178815				0.217089	0.281319	0.172951	0.229865	0.201156	0.192384	0.152846	0.218371	0.174749				0.230122	0.293947	0.188154	0.263037	0.207693	0.196029	0.154309	0.234408	0.178344
	0.217837	0.269049	0.176798	0.234924	0.193027	0.193684	0.153382	0.21405	0.176657				0.216153	0.279919	0.173162	0.231224	0.201883	0.193535	0.152953	0.218924	0.174091				0.230683	0.29283	0.188621	0.260798	0.208207	0.195135	0.154492	0.235271	0.178857
	0.216477	0.269018	0.176714	0.233644	0.193867	0.193833	0.153494	0.214907	0.176703				0.217479	0.281423	0.17303	0.230174	0.203008	0.194746	0.153686	0.218358	0.173679				0.229707	0.293258	0.188849	0.26203	0.207136	0.194909	0.153205	0.235679	0.179038
	0.21602	0.269797	0.176985	0.231723	0.195166	0.194704	0.15267	0.214297	0.174912				0.217546	0.28223	0.173475	0.22986	0.203576	0.193863	0.154107	0.217555	0.173971				0.226759	0.290671	0.187816	0.264549	0.207158	0.195204	0.153357	0.233117	0.178354
	0.216117	0.269597	0.177361	0.232706	0.193932	0.195012	0.152773	0.21501	0.175327				0.216698	0.28053	0.1717	0.230648	0.203055	0.192294	0.154049	0.21756	0.17337				0.228176	0.292361	0.187636	0.263363	0.206383	0.19549	0.153944	0.23434	0.177521
	0.215342	0.268435	0.175606	0.234689	0.194138	0.193717	0.152323	0.214478	0.176479				0.21598	0.27972	0.170233	0.230714	0.201649	0.193241	0.152409	0.21541	0.174996				0.227931	0.294799	0.187506	0.26186	0.208038	0.193921	0.154522	0.237106	0.177156
	0.215169	0.266136	0.174879	0.234936	0.19346	0.191807	0.151523	0.213161	0.177845				0.2183	0.279885	0.1718	0.230365	0.201769	0.193164	0.152589	0.214659	0.174621				0.226074	0.292513	0.189202	0.259576	0.207478	0.193219	0.153333	0.236604	0.176925
	0.216034	0.266444	0.176584	0.234107	0.19237	0.191361	0.152174	0.212805	0.176403				0.218414	0.278653	0.173655	0.227929	0.200488	0.193171	0.151506	0.216825	0.174124				0.225387	0.292166	0.188524	0.260804	0.206358	0.194212	0.152889	0.235333	0.177099
	0.215607	0.266653	0.177552	0.231358	0.191526	0.192037	0.151382	0.212645	0.176022				0.216918	0.278079	0.174342	0.227724	0.199828	0.191465	0.15159	0.216914	0.174113				0.22697	0.290822	0.188947	0.261145	0.205932	0.192324	0.151759	0.235512	0.175078
	0.217127	0.265047	0.177665	0.231888	0.191529	0.191905	0.151023	0.213666	0.174832				0.21461	0.278403	0.174333	0.227119	0.200089	0.190844	0.15234	0.216681	0.175259				0.229305	0.290298	0.18958	0.254898	0.205747	0.193681	0.149747	0.235642	0.175911
	0.219228	0.265752	0.180633	0.232895	0.191584	0.191631	0.150419	0.211856	0.174622				0.216181	0.277561	0.175601	0.22802	0.199968	0.191335	0.152132	0.2163	0.173106				0.227754	0.292168	0.18909	0.258546	0.206347	0.1936	0.149929	0.233609	0.175859
	0.220284	0.265995	0.187758	0.23322	0.190712	0.192152	0.150784	0.211586	0.175149				0.216953	0.276751	0.180412	0.230046	0.198778	0.190602	0.151766	0.215453	0.172945				0.228944	0.290273	0.195286	0.258408	0.205838	0.193355	0.15218	0.232676	0.175717
	0.221959	0.268205	0.197702	0.234032	0.191697	0.191821	0.151153	0.211339	0.174758				0.220071	0.277719	0.195622	0.23128	0.199393	0.190679	0.151364	0.214386	0.173397				0.231032	0.288411	0.210974	0.258828	0.205341	0.191616	0.152529	0.233793	0.174597
	0.226106	0.266004	0.207538	0.23379	0.189959	0.190491	0.150696	0.210477	0.174268				0.225055	0.276594	0.220018	0.231658	0.199237	0.191532	0.150333	0.213813	0.172039				0.23486	0.290157	0.229359	0.260441	0.203453	0.191699	0.151557	0.233322	0.174364
	0.232408	0.264667	0.220594	0.236828	0.189737	0.191094	0.150635	0.211319	0.174092				0.227757	0.275099	0.234835	0.231677	0.199855	0.18991	0.149943	0.21441	0.170044				0.239087	0.288083	0.245762	0.260523	0.20384	0.191017	0.152088	0.232768	0.174628
	0.234413	0.264531	0.222016	0.236781	0.189408	0.190743	0.150983	0.211463	0.174385				0.227421	0.27619	0.231463	0.230745	0.197872	0.189881	0.148965	0.214729	0.169905				0.240849	0.287785	0.250848	0.260229	0.204638	0.190793	0.151883	0.234139	0.175353
	0.231252	0.264427	0.213753	0.23496	0.189686	0.190647	0.150077	0.211029	0.174405				0.224621	0.273748	0.223454	0.229741	0.197885	0.19073	0.149387	0.214771	0.170546				0.238318	0.287712	0.24271	0.260299	0.205549	0.191569	0.150722	0.233917	0.17599
	0.224942	0.261903	0.197945	0.232965	0.190914	0.189921	0.1496	0.208462	0.173659				0.219585	0.2741	0.208297	0.228682	0.195693	0.190932	0.149578	0.212867	0.171541				0.233005	0.287955	0.221596	0.257594	0.204717	0.192855	0.149719	0.232954	0.172459
	0.219521	0.263137	0.186279	0.230422	0.189355	0.189736	0.150262	0.207195	0.173628				0.214985	0.27281	0.189522	0.227797	0.195411	0.191027	0.148988	0.213632	0.171107				0.230241	0.287975	0.205112	0.256891	0.204472	0.19193	0.150344	0.231441	0.172865
	0.216953	0.26261	0.178072	0.227881	0.189506	0.189599	0.150503	0.209692	0.172855				0.213005	0.272934	0.178233	0.226355	0.198771	0.191152	0.149101	0.213977	0.169859				0.22695	0.289135	0.194329	0.258546	0.203957	0.190925	0.149125	0.23047	0.173646
	0.215441	0.261865	0.174142	0.228525	0.189769	0.188947	0.150254	0.208979	0.173126				0.212862	0.273333	0.172319	0.226548	0.199002	0.189126	0.149089	0.21428	0.169669				0.225138	0.286094	0.18746	0.255546	0.204459	0.191843	0.150238	0.229596	0.172608
	0.214688	0.264386	0.174267	0.229238	0.188999	0.189362	0.149584	0.209116	0.173689				0.211368	0.274136	0.169166	0.226889	0.197331	0.189187	0.149993	0.215066	0.170168				0.225762	0.285489	0.184359	0.255408	0.203509	0.191578	0.150513	0.230055	0.171446
	0.210931	0.263975	0.175565	0.228658	0.188587	0.190085	0.149204	0.209882	0.171653				0.211648	0.273738	0.167985	0.225667	0.195924	0.187672	0.148842	0.214874	0.171086				0.22467	0.28682	0.184695	0.255989	0.20302	0.190192	0.15046	0.231683	0.171515
	0.211408	0.262068	0.173746	0.228555	0.188885	0.189122	0.148736	0.210282	0.171869				0.212799	0.273796	0.168261	0.223287	0.19461	0.188441	0.146775	0.213814	0.170357				0.22274	0.28532	0.183501	0.256216	0.203579	0.190016	0.149628	0.232891	0.171124
	0.211616	0.262541	0.172414	0.229301	0.189285	0.188324	0.148784	0.209724	0.171062				0.212673	0.275182	0.167223	0.223529	0.193689	0.189463	0.146452	0.213252	0.169398				0.220841	0.284686	0.181884	0.255227	0.202906	0.19024	0.148174	0.231687	0.172998
	0.213236	0.263308	0.172593	0.227131	0.187469	0.187935	0.148001	0.208956	0.171371				0.21044	0.274209	0.167378	0.223956	0.1942	0.188169	0.147387	0.214117	0.168953				0.222255	0.286031	0.182086	0.253569	0.202071	0.189143	0.148834	0.230745	0.172455
	0.213442	0.261201	0.171551	0.228107	0.186737	0.188206	0.146623	0.208023	0.171801				0.208744	0.274147	0.16902	0.225076	0.194481	0.187792	0.147356	0.211566	0.16931				0.222596	0.287523	0.182637	0.255205	0.201747	0.188669	0.149342	0.231144	0.171111
	0.21143	0.262259	0.169748	0.228315	0.186674	0.190209	0.147482	0.207878	0.17149				0.21067	0.271704	0.167328	0.22342	0.195436	0.186424	0.147152	0.212392	0.168251				0.224353	0.284626	0.183274	0.253024	0.203083	0.188406	0.148864	0.230485	0.171385
	0.209742	0.262537	0.169802	0.226187	0.186354	0.187265	0.147328	0.207468	0.171366				0.210052	0.271044	0.166693	0.223165	0.194695	0.185789	0.147559	0.212398	0.166998				0.223881	0.285779	0.180893	0.252979	0.203712	0.188885	0.148133	0.232218	0.173083
	0.210928	0.259682	0.170793	0.225843	0.186729	0.185603	0.146006	0.207873	0.17099				0.207896	0.272038	0.166644	0.22327	0.193256	0.185788	0.146427	0.210858	0.168197				0.221684	0.28529	0.17986	0.253634	0.202057	0.188081	0.147969	0.231958	0.173942
	0.212288	0.260891	0.170474	0.22738	0.186454	0.186368	0.145858	0.208394	0.170589				0.206849	0.271135	0.165135	0.22022	0.192885	0.186461	0.146277	0.209046	0.167449				0.221688	0.282991	0.180163	0.25315	0.20207	0.18798	0.147648	0.231765	0.172991
	0.211246	0.261372	0.169891	0.225025	0.188051	0.186549	0.146869	0.209147	0.170412				0.206978	0.271472	0.165802	0.221371	0.192672	0.186724	0.146218	0.209729	0.167321				0.220311	0.281989	0.180548	0.253858	0.199763	0.188576	0.147749	0.232087	0.171526
	0.209362	0.262021	0.170168	0.223513	0.188709	0.186918	0.148143	0.208266	0.16925				0.208281	0.271771	0.165717	0.222671	0.195201	0.185274	0.146091	0.210044	0.166606				0.221429	0.282611	0.179825	0.252446	0.199865	0.186812	0.148019	0.229866	0.169995
	0.211154	0.260567	0.170061	0.225965	0.186161	0.186526	0.146618	0.20753	0.169874				0.208653	0.270184	0.165436	0.221133	0.19433	0.185086	0.146104	0.210272	0.166255				0.220682	0.281351	0.180142	0.253147	0.199905	0.185549	0.148395	0.228989	0.169445
	0.209749	0.260208	0.170212	0.223922	0.184686	0.185011	0.145223	0.20622	0.169278				0.207217	0.26708	0.165791	0.220299	0.194391	0.183499	0.14558	0.20978	0.165421				0.221804	0.280598	0.179857	0.252396	0.201409	0.186705	0.146355	0.229409	0.170519
	0.208004	0.261444	0.169858	0.222167	0.185364	0.185944	0.144824	0.206898	0.167699				0.207499	0.268083	0.166409	0.220621	0.194176	0.184036	0.144657	0.210655	0.167103				0.222508	0.281543	0.180744	0.250067	0.200428	0.185225	0.146755	0.229293	0.171035
	0.207694	0.25951	0.169171	0.22494	0.185486	0.185602	0.144441	0.206001	0.169099				0.209502	0.267726	0.164611	0.222151	0.194918	0.185488	0.144821	0.209989	0.167042				0.220087	0.279689	0.179182	0.249948	0.200747	0.185367	0.146658	0.22922	0.17134
	0.209157	0.259042	0.167994	0.225461	0.185531	0.184931	0.145117	0.204621	0.1697				0.207569	0.269897	0.162943	0.221101	0.193456	0.183944	0.145229	0.211029	0.166649				0.219155	0.280375	0.177188	0.249966	0.199755	0.187678	0.147291	0.229632	0.169877
	0.210261	0.260271	0.167415	0.223988	0.184794	0.185532	0.144514	0.205237	0.169143				0.205911	0.269114	0.162908	0.221723	0.193676	0.183714	0.14459	0.209197	0.166391				0.220652	0.280367	0.177934	0.250322	0.199668	0.187232	0.148197	0.229861	0.168951
	0.209751	0.257513	0.167252	0.223183	0.185549	0.18562	0.143959	0.206066	0.167722				0.207439	0.267496	0.161568	0.220595	0.193144	0.184219	0.144036	0.208918	0.165056				0.221365	0.2806	0.178521	0.249752	0.200183	0.186893	0.147527	0.228372	0.168489
	0.206939	0.257174	0.167584	0.221968	0.185939	0.186329	0.144324	0.205025	0.16714				0.207792	0.265589	0.162	0.219791	0.191914	0.183905	0.144132	0.209676	0.165998				0.218833	0.279238	0.179056	0.249059	0.198622	0.185689	0.147017	0.228095	0.169307
	0.208582	0.257799	0.167647	0.221946	0.185793	0.184032	0.145269	0.204287	0.166842				0.205988	0.267834	0.162045	0.219992	0.191751	0.185073	0.144328	0.207062	0.165873				0.219891	0.280734	0.179221	0.249911	0.196472	0.183948	0.145322	0.227329	0.169551
	0.208377	0.257287	0.168543	0.220676	0.186429	0.182624	0.145849	0.203117	0.166379				0.205611	0.268821	0.162959	0.219208	0.191115	0.183637	0.143787	0.208391	0.165679				0.220022	0.279504	0.179704	0.249643	0.196115	0.183389	0.145617	0.227086	0.169607
	0.205842	0.256752	0.167555	0.221914	0.185042	0.182452	0.144557	0.203721	0.166906				0.205178	0.267044	0.163116	0.218448	0.192993	0.182359	0.144176	0.207443	0.166195				0.219426	0.279133	0.178313	0.249939	0.197477	0.183817	0.145638	0.227595	0.168735
	0.206301	0.255476	0.167141	0.221909	0.183467	0.18446	0.143215	0.202536	0.166796				0.20618	0.266246	0.163471	0.217121	0.192197	0.18234	0.143251	0.209075	0.165613				0.219209	0.279393	0.177439	0.249686	0.197576	0.184311	0.143832	0.229387	0.169774
	0.207248	0.256407	0.166771	0.221957	0.184102	0.183841	0.142766	0.202585	0.165352				0.206847	0.264819	0.161199	0.217298	0.191609	0.183395	0.143413	0.208599	0.16509				0.219696	0.278284	0.175537	0.247272	0.19769	0.184098	0.144346	0.227011	0.169338
	0.208115	0.255307	0.166245	0.220105	0.183535	0.183219	0.143066	0.201322	0.166398				0.205515	0.264042	0.161573	0.216064	0.189611	0.183965	0.142678	0.208235	0.164929				0.218128	0.275271	0.178551	0.245825	0.196751	0.184758	0.144473	0.226473	0.167882
	0.206732	0.256078	0.166122	0.220562	0.183388	0.184018	0.144087	0.201716	0.166971				0.2027	0.264877	0.162049	0.216847	0.190273	0.182044	0.142744	0.206804	0.165791				0.218252	0.278445	0.179008	0.244967	0.197452	0.18278	0.143583	0.226218	0.167867
	0.206552	0.254846	0.167367	0.222433	0.183326	0.183678	0.143472	0.2022	0.166975				0.203917	0.266953	0.161515	0.217149	0.191589	0.181288	0.141587	0.208631	0.164936				0.217368	0.276475	0.177507	0.246676	0.198426	0.181324	0.144634	0.225559	0.167593
	0.206892	0.255677	0.167096	0.221628	0.182785	0.183014	0.141996	0.202924	0.166443				0.205248	0.266099	0.162546	0.216429	0.189477	0.18252	0.143076	0.208778	0.164099				0.214789	0.276341	0.177181	0.247407	0.197855	0.182825	0.143347	0.226718	0.167256
	0.206296	0.254023	0.164379	0.220101	0.181621	0.182478	0.142324	0.202232	0.166763				0.20544	0.264647	0.162197	0.21604	0.187969	0.182599	0.143112	0.208824	0.164755				0.215024	0.273077	0.177423	0.247853	0.196744	0.183193	0.142933	0.227453	0.167472
	0.205332	0.253827	0.16454	0.220064	0.183507	0.180585	0.142647	0.204695	0.167211				0.203999	0.263615	0.162327	0.216041	0.191365	0.182442	0.142791	0.209752	0.163082				0.214738	0.274808	0.175885	0.24832	0.194881	0.183858	0.143127	0.226683	0.169258
	0.205125	0.253003	0.164689	0.220187	0.182387	0.179035	0.141546	0.202743	0.165626				0.20469	0.262042	0.16192	0.215571	0.191033	0.180877	0.142825	0.207103	0.162249				0.215282	0.27736	0.1782	0.246233	0.195135	0.182063	0.144792	0.225964	0.168755
	0.203158	0.250366	0.164687	0.220007	0.181538	0.179338	0.14118	0.2014	0.165834				0.202618	0.261961	0.160608	0.214302	0.189965	0.179879	0.141414	0.20482	0.163725				0.217303	0.277405	0.17828	0.246719	0.196277	0.180528	0.144749	0.224617	0.165718
	0.204242	0.252273	0.164373	0.217865	0.182277	0.180012	0.141513	0.201386	0.165376				0.202562	0.260815	0.159433	0.215601	0.187332	0.179394	0.140521	0.204893	0.164681				0.217555	0.276485	0.177408	0.246188	0.196114	0.182877	0.144397	0.223467	0.167056
	0.203073	0.251911	0.164921	0.217042	0.181495	0.1803	0.141374	0.201153	0.164297				0.202448	0.261353	0.159649	0.214743	0.188384	0.179107	0.140475	0.20502	0.163222				0.21742	0.276218	0.175372	0.244309	0.193884	0.182901	0.142755	0.224962	0.167484
	0.204169	0.25194	0.164991	0.218434	0.18127	0.179851	0.140072	0.201905	0.164761				0.201609	0.263371	0.160938	0.214472	0.187544	0.180401	0.140528	0.204969	0.162516				0.216384	0.273821	0.175745	0.245154	0.193352	0.182232	0.143056	0.226609	0.166301
	0.203719	0.25349	0.163856	0.21809	0.180414	0.180978	0.141111	0.201641	0.16441				0.201275	0.264627	0.161136	0.215673	0.188156	0.1796	0.141812	0.206622	0.162978				0.216417	0.271973	0.17509	0.245512	0.19287	0.181153	0.142576	0.22404	0.166146
	0.203298	0.252564	0.163137	0.217431	0.180679	0.182336	0.141261	0.202221	0.164005				0.20328	0.264062	0.15986	0.216043	0.18803	0.180783	0.141978	0.206157	0.162356				0.215938	0.274908	0.174285	0.242965	0.193251	0.180928	0.141957	0.223785	0.165458
	0.204721	0.252497	0.16327	0.216061	0.180103	0.181449	0.14184	0.201558	0.162744				0.202305	0.263104	0.158232	0.215003	0.187918	0.180308	0.142712	0.206901	0.162733				0.213443	0.27499	0.173692	0.242848	0.193157	0.180125	0.141147	0.225464	0.16382
	0.204879	0.253018	0.163588	0.215708	0.179661	0.180467	0.14119	0.200187	0.163409				0.202336	0.260427	0.156894	0.213723	0.189025	0.179987	0.141947	0.206396	0.162237				0.214167	0.275392	0.172981	0.24347	0.191725	0.179041	0.140606	0.224338	0.164621
	0.203575	0.252206	0.163336	0.216814	0.180299	0.1786	0.141628	0.200128	0.16427				0.201598	0.259574	0.158521	0.213923	0.189045	0.180133	0.142438	0.204774	0.161227				0.214586	0.272846	0.173351	0.245361	0.193625	0.178958	0.140338	0.224002	0.164978
	0.203769	0.250899	0.163288	0.21702	0.178929	0.178831	0.140713	0.200422	0.163879				0.199078	0.261459	0.157474	0.212658	0.186642	0.179137	0.141143	0.205417	0.160878				0.215156	0.273763	0.172284	0.245341	0.194017	0.178835	0.141534	0.224797	0.165194
	0.203457	0.250361	0.162313	0.215925	0.179091	0.178428	0.139195	0.198807	0.163315				0.200281	0.262449	0.156751	0.212257	0.185259	0.179919	0.139716	0.206279	0.161083				0.213773	0.271944	0.172612	0.241444	0.192277	0.178687	0.141215	0.224516	0.163851
	0.199967	0.247413	0.162384	0.216494	0.177847	0.177366	0.138482	0.199284	0.163313				0.199757	0.261088	0.15792	0.212354	0.186277	0.179029	0.139328	0.204425	0.160276				0.212183	0.272825	0.173104	0.243111	0.191051	0.179439	0.140534	0.224534	0.163452
	0.201175	0.248984	0.163094	0.217229	0.180275	0.176644	0.138607	0.199297	0.161771				0.199227	0.260476	0.159016	0.215304	0.186494	0.179284	0.139974	0.203991	0.160695				0.212995	0.272022	0.172474	0.245276	0.191445	0.179749	0.139895	0.223471	0.16417
	0.202288	0.251067	0.162222	0.216774	0.180274	0.177315	0.138064	0.199491	0.162822				0.200648	0.259494	0.156668	0.214163	0.185914	0.178203	0.139931	0.205408	0.160696				0.212761	0.269575	0.171844	0.245209	0.19132	0.178362	0.140605	0.222003	0.164386
	0.202605	0.248224	0.161154	0.214523	0.179924	0.177906	0.138648	0.199823	0.162045				0.19961	0.257822	0.156074	0.212932	0.187326	0.176886	0.140382	0.204789	0.160039				0.213504	0.270923	0.172789	0.243389	0.19188	0.179766	0.13978	0.223849	0.163629
	0.200355	0.246332	0.16174	0.212747	0.179995	0.175932	0.139264	0.199428	0.160946				0.201207	0.257429	0.157586	0.213962	0.185394	0.177455	0.140214	0.204479	0.160798				0.211603	0.273045	0.171753	0.242682	0.191745	0.178956	0.139901	0.22183	0.162993
	0.198993	0.247537	0.162064	0.214085	0.178483	0.175806	0.139909	0.199116	0.160501				0.200143	0.256931	0.157275	0.213341	0.184145	0.177092	0.139086	0.205874	0.160475				0.211073	0.270827	0.172084	0.243409	0.192542	0.177525	0.140998	0.221121	0.16305
	0.200724	0.248339	0.161353	0.213474	0.178037	0.175362	0.139462	0.199973	0.160659				0.199457	0.258596	0.156398	0.213369	0.185819	0.176549	0.139202	0.206004	0.159806				0.212461	0.270579	0.172865	0.24171	0.194545	0.177957	0.140649	0.222132	0.164076
	0.200999	0.247475	0.160761	0.2149	0.176651	0.176681	0.138429	0.19771	0.161068				0.198378	0.257759	0.157189	0.21278	0.185447	0.176716	0.140165	0.203861	0.16086				0.209198	0.270877	0.173611	0.241468	0.194001	0.178215	0.139464	0.221948	0.163245
	0.199706	0.247134	0.161725	0.214769	0.176237	0.176194	0.13778	0.1979	0.161235				0.199542	0.256229	0.156486	0.212686	0.183893	0.176713	0.140496	0.204285	0.158527				0.208327	0.270013	0.172633	0.239478	0.192887	0.177465	0.139166	0.222216	0.163072
	0.20053	0.247604	0.162589	0.214185	0.176428	0.175751	0.138229	0.199103	0.160278				0.199933	0.256427	0.156592	0.212037	0.183933	0.176147	0.138958	0.202	0.158956				0.207855	0.267921	0.171849	0.240817	0.190493	0.177238	0.140717	0.221384	0.164447
	0.199271	0.247113	0.160599	0.212884	0.175871	0.176228	0.138654	0.199485	0.160881				0.199635	0.257672	0.15787	0.213617	0.183522	0.177179	0.138891	0.202521	0.159491				0.211219	0.266669	0.171367	0.240364	0.190043	0.176536	0.139571	0.22079	0.162912
	0.198092	0.247231	0.160548	0.212514	0.175086	0.176648	0.137211	0.198437	0.161784				0.200213	0.259332	0.157576	0.212998	0.181891	0.176402	0.139833	0.202963	0.158222				0.211009	0.269208	0.171814	0.240462	0.189632	0.176307	0.137948	0.222885	0.162459
	0.198117	0.248012	0.160589	0.212924	0.175424	0.17587	0.136385	0.198326	0.161785				0.19935	0.257544	0.155469	0.212306	0.183556	0.17644	0.13817	0.202435	0.158211				0.209843	0.266426	0.172663	0.239573	0.188119	0.175152	0.138802	0.223058	0.161927
	0.198668	0.248653	0.1619	0.212533	0.177045	0.174718	0.136064	0.196465	0.160088				0.197379	0.254809	0.15542	0.211507	0.182281	0.173911	0.137656	0.202202	0.158392				0.211565	0.267164	0.172181	0.239447	0.188075	0.175459	0.138697	0.223236	0.160891
	0.199045	0.247727	0.1606	0.213695	0.175562	0.175168	0.136326	0.19689	0.159783				0.197659	0.257364	0.156461	0.211514	0.183152	0.17399	0.137864	0.202117	0.157711				0.210221	0.267731	0.171791	0.238606	0.189226	0.176314	0.139069	0.221188	0.161256
	0.198844	0.246624	0.160695	0.212696	0.175803	0.176104	0.136445	0.198047	0.159966				0.197788	0.257242	0.155836	0.210923	0.182727	0.17452	0.137529	0.201915	0.158002				0.210519	0.267706	0.171037	0.238192	0.188976	0.176269	0.139525	0.218499	0.160988
	0.198753	0.245908	0.159631	0.212816	0.175606	0.174585	0.137606	0.196007	0.159378				0.197561	0.257699	0.155534	0.207513	0.18176	0.174156	0.137483	0.200787	0.157484				0.209666	0.266284	0.170988	0.238557	0.189109	0.176735	0.139994	0.218766	0.160773
	0.197682	0.243267	0.160379	0.213575	0.173915	0.173982	0.135951	0.196499	0.157368				0.19669	0.257535	0.154832	0.208276	0.183544	0.175171	0.137196	0.200449	0.156742				0.208706	0.265656	0.171008	0.238886	0.188703	0.176635	0.138711	0.218983	0.16111
	0.19836	0.24701	0.160186	0.211442	0.173641	0.174401	0.13494	0.196745	0.157759				0.196603	0.256546	0.155419	0.210666	0.183182	0.175333	0.136425	0.201352	0.157147				0.207921	0.267351	0.168992	0.239034	0.188677	0.176062	0.137126	0.218747	0.159706
	0.197623	0.247863	0.159795	0.20979	0.173895	0.174781	0.134349	0.196852	0.158371				0.197276	0.255811	0.155433	0.211548	0.182765	0.175584	0.135932	0.201992	0.154817				0.207577	0.265331	0.168415	0.237539	0.18672	0.174058	0.138414	0.218687	0.159779
	0.197741	0.247235	0.158933	0.209901	0.173499	0.173198	0.135398	0.195743	0.158168				0.196813	0.255089	0.155756	0.210278	0.182549	0.175237	0.135835	0.200267	0.154726				0.20931	0.26383	0.168801	0.23815	0.187855	0.17399	0.13948	0.219144	0.160109
	0.195599	0.243803	0.157604	0.211321	0.174355	0.172946	0.134497	0.194585	0.15816				0.196362	0.256085	0.154294	0.210514	0.182221	0.174824	0.135094	0.201216	0.155298				0.209938	0.26493	0.169373	0.23764	0.189005	0.174322	0.138789	0.220338	0.15942
	0.194402	0.242774	0.158233	0.20965	0.174282	0.173182	0.133803	0.193207	0.158143				0.195723	0.254166	0.152963	0.209018	0.181887	0.172479	0.134238	0.200091	0.155403				0.210624	0.2659	0.16942	0.237204	0.187803	0.17405	0.137522	0.218835	0.158712
	0.194643	0.245141	0.156954	0.210654	0.1737	0.173576	0.134699	0.194149	0.158497				0.194506	0.253108	0.153733	0.209936	0.181209	0.17187	0.133662	0.199154	0.156159				0.209872	0.266135	0.169515	0.237788	0.186283	0.172905	0.138181	0.220216	0.160186
	0.195069	0.244078	0.156622	0.21158	0.173361	0.172779	0.134847	0.194988	0.157955				0.193584	0.254281	0.153075	0.21013	0.180574	0.171551	0.134797	0.200325	0.155981				0.209304	0.266963	0.167675	0.235758	0.188559	0.174275	0.138047	0.217676	0.160811
	0.196102	0.242772	0.157947	0.211957	0.174362	0.172441	0.135028	0.194593	0.157477				0.193746	0.254051	0.152824	0.207659	0.180431	0.171926	0.136038	0.199497	0.154945				0.207277	0.264961	0.168786	0.234654	0.188762	0.174844	0.136262	0.218365	0.159772
	0.193836	0.243703	0.159476	0.209668	0.173635	0.172343	0.135377	0.194056	0.157773				0.196017	0.252368	0.153687	0.208036	0.181214	0.171238	0.135511	0.200005	0.155551				0.206486	0.26323	0.169373	0.237265	0.186814	0.174256	0.134846	0.217713	0.159505
	0.194547	0.242816	0.158187	0.209498	0.1733	0.171328	0.13527	0.194343	0.157795				0.197107	0.252092	0.153832	0.20846	0.18041	0.170722	0.135532	0.199243	0.15586				0.206567	0.265909	0.167953	0.238672	0.185813	0.17481	0.134588	0.218925	0.158611
	0.194916	0.242017	0.157715	0.208773	0.172353	0.171195	0.133236	0.195429	0.156806				0.197513	0.254565	0.154091	0.208706	0.179728	0.171644	0.135654	0.199389	0.15522				0.206233	0.262932	0.170128	0.237458	0.185365	0.17546	0.135865	0.218369	0.15976
	0.195777	0.243161	0.158501	0.208574	0.172764	0.171155	0.133954	0.194951	0.157839				0.196615	0.253746	0.156986	0.207949	0.180862	0.172247	0.135145	0.198563	0.155874				0.207457	0.261858	0.171078	0.23572	0.187083	0.174827	0.136163	0.219404	0.160273
	0.195347	0.243532	0.15957	0.210312	0.174259	0.170771	0.134486	0.194745	0.157741				0.196679	0.252194	0.157802	0.205911	0.180055	0.168966	0.135312	0.198843	0.154772				0.206998	0.264175	0.170858	0.235745	0.187402	0.172799	0.135845	0.219575	0.160367
	0.197824	0.242659	0.161389	0.209071	0.174529	0.169479	0.133804	0.193467	0.156643				0.194917	0.254039	0.159348	0.206199	0.180092	0.169352	0.133661	0.197708	0.153522				0.207179	0.262898	0.172422	0.237193	0.185054	0.171702	0.134812	0.215849	0.160722
	0.199254	0.244349	0.16341	0.208534	0.173387	0.16916	0.133596	0.194085	0.154954				0.195925	0.255933	0.162226	0.208389	0.181265	0.170293	0.134712	0.198923	0.153703				0.207295	0.261213	0.175919	0.236125	0.184558	0.172335	0.134274	0.215689	0.158581
	0.198489	0.24276	0.164431	0.208165	0.171975	0.169196	0.132433	0.194253	0.154872				0.196294	0.252711	0.164254	0.206676	0.180909	0.17078	0.134252	0.197905	0.15412				0.207221	0.260031	0.175539	0.233838	0.183876	0.172315	0.13433	0.217834	0.158732
	0.195778	0.239731	0.161852	0.206693	0.170815	0.170192	0.132872	0.193072	0.154682				0.193772	0.251417	0.164034	0.206859	0.178858	0.170698	0.135266	0.197437	0.154597				0.205937	0.260585	0.172791	0.23531	0.184248	0.172673	0.136246	0.217892	0.158432
	0.195834	0.241268	0.159358	0.205735	0.170553	0.169866	0.132891	0.191263	0.155868				0.192454	0.253192	0.161522	0.206437	0.178723	0.170213	0.133495	0.198944	0.153613				0.205997	0.259721	0.17266	0.235495	0.183958	0.17242	0.135618	0.217647	0.15717
	0.1949	0.24081	0.158047	0.207455	0.170908	0.169133	0.132815	0.190884	0.155323				0.192248	0.252403	0.156632	0.206382	0.178299	0.170457	0.13302	0.197703	0.1537				0.204572	0.26201	0.170699	0.233119	0.183343	0.171111	0.135021	0.217275	0.157301
	0.194372	0.241218	0.157857	0.205459	0.171798	0.168817	0.133712	0.19281	0.155299				0.191302	0.252209	0.154675	0.206566	0.177447	0.169229	0.131879	0.197374	0.153583				0.206124	0.26158	0.169102	0.232967	0.184194	0.171134	0.134196	0.217494	0.156462
	0.193198	0.239822	0.156653	0.204848	0.172002	0.168822	0.133628	0.192636	0.154458				0.191658	0.251507	0.153263	0.205515	0.178347	0.168591	0.131916	0.197171	0.153174				0.204654	0.259039	0.167673	0.232089	0.184495	0.171917	0.133994	0.217218	0.15691
	0.19401	0.239689	0.155532	0.207055	0.17142	0.168705	0.132686	0.192055	0.154188				0.191342	0.2496	0.15199	0.203626	0.177909	0.16884	0.133312	0.197334	0.153739				0.204057	0.257343	0.167276	0.232401	0.185283	0.17183	0.133936	0.215826	0.157957
	0.193156	0.240521	0.155364	0.20435	0.170042	0.168733	0.132401	0.190654	0.155059				0.190143	0.250747	0.150203	0.202493	0.179294	0.168681	0.13262	0.196052	0.153598				0.20388	0.258242	0.165265	0.230975	0.183457	0.170821	0.134587	0.214861	0.158706
	0.193477	0.239391	0.15572	0.203464	0.16985	0.167412	0.1324	0.191097	0.155136				0.19145	0.251241	0.149611	0.203087	0.178373	0.168395	0.132441	0.1965	0.154295				0.204336	0.260099	0.164739	0.231931	0.182341	0.169983	0.133815	0.214313	0.158673
	0.191708	0.237621	0.154971	0.204418	0.17028	0.168801	0.131521	0.18891	0.153723				0.191603	0.250466	0.149735	0.202996	0.177587	0.168042	0.132403	0.198389	0.152919				0.2053	0.257551	0.164068	0.232112	0.182695	0.16996	0.133308	0.215071	0.157022
	0.192237	0.236294	0.154329	0.204287	0.171291	0.168807	0.131579	0.189336	0.153768				0.191234	0.250613	0.150248	0.203826	0.176261	0.167887	0.131903	0.197302	0.152633				0.204607	0.257093	0.16642	0.232462	0.182653	0.169883	0.132427	0.214742	0.155396
	0.192468	0.236942	0.15326	0.202911	0.170764	0.167851	0.131059	0.189302	0.153758				0.189449	0.248238	0.15055	0.203747	0.176441	0.168127	0.132689	0.196735	0.153259				0.204327	0.258765	0.166144	0.229419	0.182502	0.171436	0.133635	0.21643	0.156106
	0.191089	0.237499	0.152933	0.202833	0.169468	0.167704	0.130651	0.187623	0.153072				0.19123	0.249066	0.149585	0.202779	0.175447	0.167614	0.132256	0.198072	0.15269				0.202633	0.258952	0.165261	0.231205	0.18282	0.169071	0.135487	0.216611	0.157408
	0.191428	0.235075	0.152971	0.203273	0.168984	0.169101	0.130792	0.188966	0.152226				0.192698	0.250186	0.150124	0.203343	0.175756	0.166967	0.131838	0.197734	0.152788				0.203419	0.259257	0.165134	0.231331	0.181082	0.167898	0.135379	0.216812	0.15572
	0.190455	0.235021	0.15333	0.203554	0.168135	0.168351	0.131057	0.188918	0.152347				0.191333	0.248987	0.149342	0.20507	0.175709	0.165453	0.132271	0.195887	0.152294				0.203609	0.259877	0.164823	0.23086	0.181597	0.168686	0.133388	0.216787	0.155539
	0.190283	0.23498	0.153247	0.203273	0.169999	0.166845	0.130737	0.188907	0.152128				0.190781	0.248193	0.149826	0.204807	0.17584	0.166724	0.131785	0.196088	0.152512				0.203414	0.25565	0.164239	0.230603	0.182489	0.169626	0.132959	0.215928	0.156428
	0.192753	0.236351	0.152385	0.203859	0.169548	0.16692	0.130787	0.190565	0.151491				0.190461	0.247892	0.150219	0.204632	0.175329	0.16775	0.130842	0.197163	0.151829				0.202556	0.257379	0.162779	0.232082	0.181251	0.168541	0.13421	0.215405	0.156766
	0.192814	0.237695	0.153013	0.20369	0.169019	0.166413	0.130775	0.190824	0.151245				0.189121	0.247675	0.149555	0.203264	0.174511	0.166446	0.130773	0.195902	0.152316				0.203176	0.258638	0.163573	0.230479	0.180812	0.167498	0.132514	0.214851	0.156624
	0.191042	0.236971	0.154001	0.204939	0.168565	0.168106	0.131705	0.188837	0.152871				0.189728	0.248199	0.148678	0.201268	0.176306	0.166648	0.131303	0.195889	0.151397				0.202074	0.257344	0.163078	0.229346	0.180956	0.167301	0.132157	0.213389	0.156613
	0.190756	0.236234	0.153437	0.203245	0.168792	0.168477	0.1306	0.188556	0.151975				0.190234	0.248009	0.148447	0.20259	0.177168	0.166228	0.130473	0.195641	0.150589				0.201824	0.256273	0.162803	0.229929	0.181009	0.167613	0.13213	0.212997	0.156291
	0.1904	0.236229	0.153806	0.201086	0.168901	0.166122	0.129238	0.18774	0.150987				0.188701	0.247272	0.147127	0.202886	0.176507	0.165802	0.129962	0.195395	0.152183				0.202222	0.253558	0.162577	0.230042	0.18063	0.166356	0.132371	0.213541	0.155881
	0.190761	0.236608	0.152888	0.202885	0.167322	0.166462	0.12849	0.187756	0.151085				0.188028	0.248241	0.147952	0.202193	0.1765	0.165463	0.130229	0.194939	0.150575				0.201726	0.254658	0.161047	0.228199	0.18086	0.165808	0.130949	0.212179	0.155787
	0.188907	0.235547	0.15159	0.200702	0.166543	0.16659	0.128777	0.189391	0.151415				0.189623	0.248573	0.147863	0.201422	0.174324	0.164706	0.129642	0.194083	0.150811				0.201599	0.255244	0.160957	0.229707	0.179671	0.166711	0.130691	0.211813	0.154911
	0.188768	0.233282	0.151154	0.20234	0.166481	0.164992	0.129441	0.189181	0.150127				0.189846	0.247904	0.148749	0.199834	0.172572	0.165299	0.1293	0.192869	0.152163				0.201359	0.257881	0.162022	0.229047	0.178701	0.166615	0.131098	0.213286	0.155468
	0.190091	0.233382	0.150637	0.202302	0.165587	0.165157	0.129641	0.189062	0.150881				0.188937	0.247662	0.149468	0.201084	0.173248	0.165414	0.129719	0.19231	0.152641				0.199313	0.256952	0.162033	0.228572	0.17896	0.166992	0.131784	0.21363	0.153335
	0.188755	0.232319	0.151139	0.20117	0.164815	0.16573	0.12948	0.188902	0.150161				0.186989	0.247413	0.148205	0.200676	0.17418	0.164487	0.12968	0.193578	0.152126				0.200525	0.256415	0.162751	0.228405	0.176309	0.16619	0.131612	0.213258	0.152964
	0.188466	0.233246	0.151148	0.2013	0.165188	0.164788	0.128989	0.187941	0.150441				0.186743	0.24625	0.147711	0.200355	0.172938	0.163935	0.130184	0.194359	0.150267				0.199138	0.256594	0.162069	0.227407	0.176552	0.165507	0.131199	0.211435	0.15459
	0.187105	0.232981	0.150776	0.202431	0.165305	0.164593	0.128303	0.188395	0.150879				0.186574	0.245514	0.147377	0.2004	0.173387	0.164234	0.129736	0.194991	0.150666				0.200056	0.25434	0.162265	0.226474	0.179474	0.166182	0.130451	0.211726	0.153104
	0.186816	0.232219	0.150325	0.201768	0.166292	0.164646	0.128684	0.186056	0.151089				0.185597	0.246737	0.147374	0.19943	0.173639	0.163544	0.12948	0.192707	0.151202				0.200157	0.252277	0.16216	0.228932	0.179132	0.165392	0.130558	0.210725	0.152623
	0.187949	0.231072	0.149971	0.201906	0.166785	0.165058	0.128626	0.186088	0.150246				0.187106	0.24734	0.147779	0.19924	0.172018	0.163442	0.128918	0.192367	0.150042				0.200166	0.252368	0.160099	0.226887	0.177374	0.165234	0.130427	0.212641	0.152641
	0.188497	0.231551	0.150501	0.200046	0.165347	0.164929	0.126955	0.187752	0.149925				0.187903	0.245127	0.147033	0.199305	0.172495	0.163293	0.128388	0.193251	0.149699				0.199092	0.252473	0.159586	0.227688	0.177483	0.166293	0.130473	0.213654	0.152638
	0.187849	0.23362	0.151468	0.198605	0.165231	0.163333	0.127385	0.187393	0.149045				0.186998	0.242551	0.146203	0.1989	0.172643	0.161459	0.127875	0.193845	0.148881				0.197251	0.252638	0.160654	0.226634	0.176853	0.165375	0.130063	0.211739	0.151225
	0.185793	0.234235	0.150787	0.198671	0.166236	0.163799	0.127856	0.187698	0.149232				0.188332	0.241849	0.145704	0.198	0.170836	0.163157	0.128174	0.192969	0.14874				0.197565	0.251743	0.161377	0.225191	0.175271	0.163945	0.130284	0.211458	0.15078
	0.185574	0.231618	0.15022	0.200341	0.165946	0.163685	0.127672	0.18773	0.14963				0.188108	0.243971	0.146048	0.197683	0.17159	0.163622	0.1283	0.193835	0.148152				0.197983	0.251759	0.159434	0.223696	0.175989	0.164244	0.130136	0.210522	0.150102
	0.184572	0.231001	0.150032	0.200171	0.164815	0.16313	0.127627	0.186652	0.149699				0.187581	0.242183	0.145627	0.198964	0.172202	0.16268	0.127313	0.192532	0.147817				0.196379	0.250994	0.160214	0.224097	0.176666	0.164256	0.130573	0.211586	0.150231
	0.186373	0.22985	0.149069	0.19945	0.164959	0.163392	0.127928	0.184549	0.149607				0.188346	0.241714	0.146054	0.200878	0.170976	0.161551	0.128044	0.19419	0.147704				0.197182	0.25204	0.160301	0.226455	0.176461	0.16414	0.13	0.212682	0.150734
	0.185957	0.229538	0.149531	0.199839	0.16379	0.163686	0.128122	0.186773	0.149948				0.18709	0.24077	0.14571	0.19991	0.17177	0.16217	0.129188	0.192782	0.147114				0.199257	0.251495	0.159744	0.22481	0.175968	0.164857	0.128542	0.211958	0.150409
	0.185993	0.230114	0.149811	0.199667	0.163037	0.162036	0.127103	0.186408	0.148552				0.186873	0.243178	0.145436	0.200356	0.17326	0.161963	0.129084	0.19082	0.147336				0.19832	0.248845	0.158442	0.224212	0.17714	0.165284	0.128662	0.210324	0.151125
	0.185631	0.231773	0.149363	0.197012	0.164008	0.161834	0.126863	0.185949	0.148361				0.186399	0.242426	0.146029	0.198695	0.172321	0.161299	0.127343	0.190233	0.14733				0.198532	0.248764	0.158198	0.224232	0.177057	0.162878	0.128776	0.211702	0.151855
	0.185439	0.230919	0.148313	0.196129	0.163673	0.16142	0.126113	0.18595	0.148126				0.185851	0.244013	0.145891	0.19673	0.172368	0.161966	0.128775	0.190808	0.145919				0.198169	0.2489	0.159742	0.223581	0.176699	0.163814	0.130222	0.209988	0.150891
	0.185332	0.229406	0.149025	0.19684	0.16388	0.161597	0.126644	0.185338	0.147897				0.184386	0.242097	0.145833	0.196594	0.171309	0.162472	0.127987	0.19108	0.14619				0.196778	0.248447	0.158795	0.223475	0.175543	0.163213	0.130129	0.20917	0.150196
	0.184955	0.228401	0.148346	0.197438	0.163215	0.161261	0.126275	0.185313	0.148511				0.18457	0.239987	0.145927	0.196743	0.171729	0.161889	0.128371	0.192536	0.147125				0.195933	0.24713	0.158364	0.226	0.175238	0.163115	0.128644	0.208785	0.151398
	0.18383	0.228491	0.148139	0.1978	0.162295	0.161522	0.125813	0.185818	0.147765				0.186048	0.239509	0.145459	0.196759	0.171405	0.161913	0.128864	0.192244	0.147186				0.197662	0.249102	0.159437	0.224356	0.175687	0.163331	0.127831	0.20855	0.149974
	0.183753	0.230175	0.148947	0.197608	0.162879	0.161016	0.126273	0.184091	0.147556				0.18387	0.239653	0.145447	0.197691	0.171912	0.162595	0.127582	0.192487	0.146956				0.197608	0.247593	0.158107	0.220608	0.174955	0.162965	0.12747	0.20827	0.149603
	0.183562	0.230569	0.147904	0.196829	0.162798	0.159414	0.125555	0.183045	0.148245				0.184885	0.239011	0.145129	0.195522	0.171431	0.160846	0.126893	0.191562	0.144398				0.196302	0.247556	0.156742	0.221582	0.173794	0.162091	0.127111	0.209072	0.149982
	0.184639	0.228001	0.146328	0.198074	0.16205	0.158559	0.125419	0.183645	0.14818				0.18362	0.239351	0.145189	0.196742	0.170171	0.159756	0.126333	0.189689	0.144821				0.195385	0.247346	0.157048	0.222452	0.172459	0.161415	0.126756	0.209034	0.150211
	0.18371	0.227477	0.14651	0.196749	0.16201	0.159529	0.124981	0.182708	0.14719				0.182273	0.240177	0.144708	0.196004	0.170304	0.159933	0.12609	0.189416	0.145784				0.195647	0.246965	0.158352	0.22227	0.173218	0.162571	0.126452	0.206346	0.150788
	0.186593	0.227784	0.146664	0.195659	0.162652	0.159982	0.124191	0.183747	0.147367				0.181755	0.238712	0.145672	0.1945	0.170444	0.160264	0.12616	0.189708	0.14519				0.196264	0.246403	0.159037	0.221576	0.173159	0.16267	0.125507	0.204975	0.150533
	0.18462	0.226366	0.146923	0.195501	0.162799	0.159578	0.125572	0.183531	0.147622				0.18368	0.23805	0.144762	0.193746	0.169068	0.159601	0.125761	0.188436	0.145291				0.196427	0.247283	0.158506	0.222164	0.173107	0.163118	0.126462	0.206789	0.150033
	0.183325	0.2273	0.146651	0.195615	0.163045	0.159035	0.126257	0.18368	0.148145				0.18303	0.23899	0.143318	0.195659	0.169041	0.160131	0.125317	0.188622	0.147088				0.196198	0.247856	0.157735	0.222437	0.173766	0.162395	0.12671	0.206372	0.150932
	0.18283	0.228177	0.146231	0.196617	0.162831	0.158201	0.125149	0.183171	0.146703				0.182403	0.239677	0.142056	0.194767	0.170374	0.158769	0.125108	0.188885	0.146029				0.196589	0.245788	0.156986	0.221083	0.174127	0.161319	0.126791	0.204096	0.150928
	0.184005	0.228237	0.145368	0.19575	0.161162	0.157645	0.125075	0.184388	0.145801				0.182323	0.241463	0.141966	0.192788	0.168451	0.157804	0.125521	0.188907	0.145619				0.195722	0.246436	0.156877	0.220159	0.17341	0.160945	0.126892	0.207313	0.149969
	0.183486	0.227515	0.144916	0.194798	0.16089	0.158484	0.124347	0.183027	0.146324				0.181756	0.241407	0.143247	0.193147	0.168275	0.158997	0.124746	0.189202	0.144748				0.194689	0.24608	0.156829	0.221261	0.172873	0.160629	0.127053	0.208121	0.1491
	0.181171	0.228148	0.14437	0.19301	0.161805	0.159181	0.124511	0.182317	0.14665				0.183482	0.239934	0.142863	0.192559	0.168106	0.160518	0.123939	0.189183	0.145516				0.193805	0.245788	0.154866	0.222333	0.173909	0.159824	0.127503	0.207159	0.148259
	0.181423	0.22691	0.145948	0.191695	0.160993	0.158035	0.123921	0.181304	0.145119				0.183346	0.236529	0.141321	0.193271	0.169464	0.160622	0.123908	0.189059	0.146768				0.194032	0.245157	0.155202	0.222933	0.173404	0.160449	0.126219	0.205149	0.147002
	0.181128	0.223566	0.145488	0.192551	0.159945	0.158216	0.123893	0.181065	0.145252				0.183307	0.236637	0.142009	0.193435	0.169432	0.159116	0.124019	0.189034	0.144185				0.193708	0.245669	0.155907	0.220885	0.173734	0.16072	0.125338	0.204951	0.147171
	0.180216	0.224668	0.144511	0.194677	0.160317	0.157093	0.122745	0.180615	0.145082				0.181891	0.239171	0.142154	0.19334	0.167503	0.157657	0.12397	0.188795	0.143725				0.193575	0.245899	0.157365	0.221713	0.172558	0.159895	0.124188	0.204238	0.146597
	0.181571	0.225149	0.144412	0.195452	0.16113	0.157282	0.122237	0.181156	0.145476				0.180605	0.237751	0.142047	0.194564	0.167408	0.156982	0.125631	0.187791	0.143056				0.19426	0.246209	0.15739	0.220226	0.171389	0.159128	0.124746	0.206057	0.147112
	0.180059	0.223447	0.144798	0.193661	0.161666	0.157258	0.122589	0.182832	0.144101				0.181177	0.236145	0.140998	0.19439	0.165667	0.157343	0.125052	0.186711	0.143924				0.193782	0.244406	0.15623	0.220582	0.170591	0.158467	0.125636	0.208032	0.147693
	0.179736	0.223071	0.144873	0.193972	0.159713	0.15672	0.123831	0.181973	0.143895				0.181405	0.237231	0.140142	0.193043	0.166447	0.157151	0.124293	0.186873	0.144327				0.193787	0.244238	0.155363	0.219666	0.170211	0.158191	0.126298	0.208057	0.147972
	0.1803	0.223527	0.145246	0.191574	0.160703	0.157418	0.123551	0.181949	0.144978				0.182039	0.236419	0.140485	0.193214	0.167677	0.157828	0.122915	0.187474	0.143357				0.193422	0.244474	0.155236	0.219741	0.172247	0.158447	0.125886	0.207465	0.148526
	0.180524	0.222253	0.145325	0.191883	0.159831	0.157647	0.12222	0.180721	0.145102				0.181399	0.236298	0.140892	0.193401	0.166303	0.157495	0.122234	0.188528	0.143879				0.192218	0.244214	0.154667	0.21852	0.172795	0.158474	0.124998	0.206848	0.148142
	0.17935	0.224045	0.14451	0.19118	0.158768	0.15679	0.121753	0.179971	0.144369				0.179908	0.236102	0.142431	0.193725	0.165002	0.156691	0.122549	0.187712	0.143288				0.192908	0.245771	0.154611	0.218299	0.170038	0.158055	0.125084	0.205309	0.147091
	0.180038	0.223664	0.143512	0.192279	0.158748	0.156377	0.122053	0.179991	0.142849				0.180925	0.236431	0.142642	0.194049	0.165299	0.156911	0.122881	0.185538	0.144072				0.190758	0.244957	0.154483	0.219829	0.169087	0.157096	0.125521	0.204025	0.147552
	0.179933	0.223597	0.142999	0.191417	0.158975	0.15692	0.121729	0.179574	0.143323				0.179145	0.237052	0.141698	0.192497	0.166024	0.157128	0.1232	0.185354	0.143895				0.191325	0.241885	0.154702	0.217528	0.170845	0.156602	0.124831	0.204822	0.148324
	0.179995	0.224069	0.143537	0.191975	0.158547	0.156951	0.121299	0.179833	0.144087				0.17911	0.239736	0.140619	0.192247	0.165181	0.156691	0.122753	0.18634	0.143402				0.190908	0.242217	0.153871	0.216202	0.170731	0.158238	0.12486	0.20457	0.147663
	0.180267	0.224175	0.143489	0.191956	0.157629	0.156662	0.121662	0.180533	0.144479				0.17873	0.236169	0.141532	0.19154	0.165675	0.15521	0.122331	0.186038	0.144007				0.190183	0.24283	0.15318	0.215765	0.170623	0.157659	0.124798	0.204261	0.146379
	0.17891	0.224856	0.143812	0.191779	0.156796	0.15689	0.12111	0.181165	0.143874				0.178525	0.235602	0.142787	0.193045	0.165764	0.156181	0.122216	0.186777	0.14435				0.190503	0.244735	0.15379	0.216453	0.170042	0.157973	0.124344	0.204372	0.146532
	0.179148	0.224043	0.142824	0.190382	0.156461	0.156331	0.121565	0.18014	0.14329				0.177576	0.236803	0.142404	0.190265	0.163483	0.155557	0.122245	0.184639	0.144538				0.191877	0.243285	0.154352	0.215595	0.170036	0.158804	0.123725	0.203588	0.146584
	0.179057	0.221952	0.142891	0.190332	0.15732	0.156617	0.12163	0.179711	0.142922				0.179282	0.232886	0.141008	0.191554	0.163733	0.154656	0.122225	0.182952	0.143428				0.192369	0.242846	0.154175	0.217359	0.169957	0.158237	0.123628	0.203893	0.146047
	0.180921	0.224583	0.142844	0.190631	0.158077	0.15481	0.121055	0.180037	0.142593				0.179291	0.232072	0.141253	0.192529	0.164336	0.155747	0.122425	0.181835	0.14217				0.190482	0.245918	0.153972	0.216823	0.168974	0.157486	0.123651	0.204124	0.145867
	0.179476	0.224348	0.142488	0.190633	0.158812	0.153896	0.121561	0.179161	0.141398				0.178339	0.233593	0.140146	0.187391	0.165289	0.156567	0.122376	0.185163	0.142552				0.190093	0.244003	0.152446	0.215622	0.169005	0.156438	0.124468	0.203398	0.145818
	0.179505	0.22383	0.142574	0.19075	0.158778	0.155255	0.121201	0.178315	0.142192				0.178077	0.235348	0.139571	0.188107	0.16403	0.155819	0.122191	0.185964	0.141026				0.189599	0.241937	0.153534	0.21487	0.170022	0.156789	0.124158	0.201867	0.145822
	0.178759	0.221921	0.143227	0.190931	0.15832	0.154579	0.120369	0.178825	0.142168				0.177771	0.234797	0.139327	0.188061	0.163277	0.1562	0.122673	0.184483	0.141367				0.188637	0.241803	0.153059	0.215639	0.169842	0.15643	0.123536	0.201138	0.145742
	0.178765	0.221456	0.142313	0.189353	0.156688	0.15421	0.12104	0.178606	0.142877				0.179271	0.232959	0.141386	0.189267	0.161023	0.155034	0.121987	0.183821	0.141842				0.189795	0.240835	0.152604	0.215676	0.170947	0.156712	0.124049	0.201127	0.145863
	0.17726	0.220252	0.142523	0.188622	0.15551	0.153986	0.12091	0.178551	0.142287				0.180628	0.233649	0.141487	0.188512	0.160928	0.15548	0.121073	0.184439	0.143481				0.189129	0.241466	0.153009	0.215032	0.167547	0.156556	0.123942	0.202384	0.146033
	0.175734	0.219737	0.143152	0.187628	0.155231	0.153886	0.121138	0.178435	0.142431				0.179571	0.232493	0.140381	0.186422	0.161907	0.155073	0.122014	0.182447	0.141606				0.188519	0.241173	0.152344	0.215046	0.16543	0.155644	0.12242	0.203059	0.144773
	0.176415	0.219178	0.142833	0.187032	0.155665	0.153561	0.120661	0.178304	0.141243				0.178473	0.230022	0.140787	0.185464	0.162576	0.154467	0.121951	0.183259	0.139981				0.188235	0.240432	0.152589	0.214365	0.166596	0.155394	0.121616	0.203364	0.144675
	0.177421	0.219142	0.143455	0.188286	0.155061	0.153407	0.119863	0.178437	0.140544				0.179208	0.231631	0.140748	0.187397	0.162572	0.155472	0.121104	0.184556	0.140011				0.189741	0.239169	0.152587	0.214422	0.168358	0.154734	0.122561	0.204458	0.14468
	0.177171	0.218199	0.143838	0.188528	0.155321	0.153266	0.119862	0.177361	0.14183				0.179301	0.232143	0.142482	0.187227	0.162195	0.154885	0.121053	0.184116	0.141368				0.189662	0.239904	0.154958	0.214538	0.167105	0.155603	0.123064	0.200734	0.143983
	0.187631	0.218436	0.176602	0.190158	0.154269	0.153239	0.119946	0.177541	0.141863				0.184559	0.230317	0.188935	0.188029	0.161709	0.154307	0.120671	0.182484	0.141508				0.196612	0.23996	0.208594	0.217301	0.166155	0.155151	0.121642	0.198335	0.144054
	0.312437	0.232595	0.526285	0.236561	0.154458	0.153283	0.120648	0.177793	0.140844				0.302799	0.24173	0.698683	0.234181	0.161297	0.152863	0.12089	0.182312	0.141065				0.319744	0.247186	0.723724	0.256862	0.166812	0.154836	0.121412	0.20079	0.143922
	0.401469	0.244784	0.763001	0.277433	0.155042	0.153442	0.120704	0.17808	0.141082				0.407239	0.252219	1.01307	0.276535	0.162822	0.151988	0.122245	0.182334	0.141318				0.407353	0.253732	1.00986	0.293849	0.168579	0.156023	0.122042	0.201114	0.143044
	0.244561	0.226308	0.377524	0.212849	0.155886	0.152437	0.118954	0.177267	0.14033				0.251192	0.235461	0.469599	0.212248	0.161747	0.15285	0.121059	0.184118	0.140942				0.249591	0.240266	0.455827	0.235623	0.166779	0.155221	0.121938	0.201484	0.144406
	0.177124	0.219357	0.14897	0.187875	0.154354	0.151696	0.118025	0.176321	0.14003				0.178845	0.229161	0.148999	0.187063	0.161145	0.152255	0.12046	0.182533	0.140404				0.188633	0.236225	0.159456	0.21444	0.166179	0.153411	0.122352	0.200484	0.144228
	0.176581	0.218647	0.140655	0.186766	0.15375	0.152844	0.118513	0.176942	0.140754				0.177565	0.230626	0.140524	0.18719	0.16134	0.15273	0.119778	0.182503	0.139877				0.187187	0.23916	0.153573	0.214293	0.166284	0.153907	0.122073	0.198825	0.143493
	0.176724	0.218476	0.140437	0.187096	0.153554	0.153252	0.118526	0.177188	0.14131				0.17796	0.232159	0.139398	0.185734	0.161364	0.152147	0.119848	0.182809	0.140821				0.185775	0.239852	0.153571	0.213453	0.166383	0.154295	0.121575	0.201152	0.144494
	0.175214	0.217081	0.140289	0.18645	0.153058	0.153129	0.118276	0.176765	0.140757				0.177819	0.231657	0.138351	0.185655	0.160481	0.150852	0.11986	0.180981	0.140486				0.186729	0.237842	0.15244	0.212094	0.166176	0.15324	0.120896	0.200537	0.143197
	0.174462	0.218851	0.139845	0.186273	0.152465	0.152656	0.118786	0.176995	0.140189				0.176051	0.230144	0.138002	0.186296	0.160777	0.152061	0.119848	0.180419	0.139411				0.186938	0.236126	0.151023	0.2114	0.165845	0.152736	0.119594	0.198911	0.142985
	0.174434	0.219019	0.140322	0.18676	0.152428	0.152305	0.118461	0.177391	0.139979				0.175269	0.227968	0.137899	0.187519	0.159866	0.15204	0.119582	0.181132	0.14016				0.186514	0.237116	0.150458	0.210303	0.163918	0.153111	0.120936	0.198943	0.142551
	0.173016	0.217678	0.138678	0.185816	0.153241	0.152352	0.118078	0.175334	0.140656				0.175244	0.228809	0.137717	0.186535	0.160181	0.151632	0.120122	0.183393	0.13981				0.186356	0.238001	0.149802	0.209454	0.164511	0.1535	0.120895	0.200959	0.142912
	0.173648	0.21724	0.138836	0.185724	0.154518	0.151103	0.118794	0.17497	0.140342				0.174738	0.229748	0.13706	0.18614	0.161421	0.15052	0.119306	0.18222	0.140257				0.185784	0.235624	0.148503	0.208907	0.164447	0.154435	0.119663	0.19858	0.142344
	0.173117	0.21846	0.139234	0.185017	0.153749	0.151101	0.118484	0.175731	0.138974				0.173484	0.232316	0.136345	0.186749	0.160889	0.151046	0.118919	0.181905	0.140952				0.18394	0.234033	0.149592	0.2093	0.162628	0.152623	0.119512	0.198845	0.141404
	0.173662	0.217294	0.139428	0.183949	0.152696	0.15108	0.117785	0.177066	0.138074				0.172377	0.232163	0.136351	0.185016	0.158802	0.150731	0.119399	0.181265	0.139313				0.184856	0.23419	0.149286	0.20985	0.16297	0.153124	0.120603	0.198731	0.141319
	0.173206	0.216168	0.139332	0.183189	0.153331	0.149861	0.117167	0.175219	0.138683				0.175163	0.230333	0.136074	0.184466	0.15816	0.150297	0.119353	0.18078	0.137484				0.185447	0.235179	0.149131	0.210102	0.164136	0.152803	0.120714	0.196875	0.141456
	0.172553	0.217151	0.138571	0.182977	0.153154	0.150208	0.116881	0.173277	0.139359				0.175939	0.227661	0.13575	0.183975	0.158434	0.150776	0.118403	0.179963	0.136977				0.18548	0.236668	0.149841	0.209154	0.162388	0.151977	0.120606	0.197011	0.142466
	0.173124	0.216343	0.136976	0.18334	0.151362	0.149552	0.116366	0.173283	0.138778				0.174072	0.228571	0.135147	0.183129	0.15928	0.149772	0.117869	0.1799	0.13876				0.186333	0.236228	0.149911	0.20858	0.162391	0.152147	0.119713	0.198317	0.14308
	0.174091	0.215164	0.137569	0.185317	0.150331	0.148973	0.117176	0.17305	0.138641				0.173103	0.228643	0.135545	0.182155	0.15774	0.150566	0.118493	0.179861	0.139376				0.185793	0.233074	0.150966	0.207826	0.161752	0.150997	0.120094	0.198302	0.14244
	0.173991	0.213948	0.137769	0.184697	0.150503	0.150098	0.11672	0.173524	0.138909				0.172213	0.228747	0.135659	0.181257	0.157352	0.150844	0.118108	0.18088	0.138433				0.185231	0.232705	0.149354	0.211439	0.162744	0.151816	0.119868	0.198097	0.141796
	0.173986	0.214551	0.136565	0.184746	0.150232	0.148952	0.115143	0.17279	0.138955				0.172322	0.22712	0.135851	0.182368	0.157063	0.150972	0.117332	0.178407	0.138331				0.185428	0.234266	0.148284	0.211406	0.162768	0.151562	0.119523	0.198171	0.141003
	0.17434	0.215414	0.137002	0.184303	0.148853	0.148178	0.115695	0.173312	0.13812				0.1726	0.226329	0.135639	0.181341	0.155747	0.150072	0.117112	0.177627	0.137512				0.182933	0.235516	0.148944	0.209327	0.163192	0.152385	0.119587	0.198003	0.140654
	0.174468	0.215423	0.138536	0.18397	0.150528	0.148644	0.115619	0.172653	0.138852				0.172933	0.227321	0.133911	0.180473	0.15802	0.149992	0.117913	0.179948	0.137203				0.183137	0.232494	0.147255	0.208157	0.1624	0.152411	0.118744	0.196154	0.139925
	0.171702	0.215111	0.137755	0.1828	0.151078	0.148141	0.115464	0.172739	0.137161				0.172061	0.230448	0.134389	0.182037	0.158454	0.14937	0.117647	0.179523	0.13722				0.183708	0.231389	0.147282	0.208228	0.161296	0.15084	0.116599	0.195906	0.140545
	0.171664	0.214073	0.136893	0.182508	0.150908	0.149221	0.116201	0.172853	0.137063				0.170291	0.228708	0.134419	0.181372	0.157147	0.149014	0.11744	0.17906	0.13706				0.181943	0.231544	0.148266	0.208638	0.162551	0.149986	0.117014	0.195982	0.140895
	0.172489	0.214975	0.136761	0.182491	0.149937	0.149043	0.115901	0.173019	0.137622				0.169668	0.228355	0.134633	0.181392	0.157546	0.150395	0.118204	0.178475	0.13789				0.183308	0.231577	0.146904	0.207551	0.162255	0.150204	0.117926	0.196356	0.14112
	0.172639	0.213873	0.137814	0.18188	0.14902	0.14847	0.116009	0.173749	0.137257				0.170398	0.22738	0.135102	0.179778	0.157212	0.148218	0.11765	0.177419	0.137207				0.184304	0.231762	0.149226	0.205981	0.161909	0.15045	0.118506	0.196735	0.141057
	0.173624	0.212857	0.137603	0.181534	0.149762	0.148571	0.115277	0.173094	0.13567				0.172794	0.228985	0.134589	0.179743	0.157899	0.148376	0.118275	0.178231	0.137366				0.182338	0.232958	0.14876	0.206385	0.160876	0.14879	0.118365	0.196407	0.141575
	0.172412	0.214666	0.13608	0.182103	0.151095	0.147914	0.115382	0.171631	0.136276				0.172027	0.226754	0.135203	0.182164	0.156349	0.147831	0.117454	0.179631	0.136913				0.181402	0.231347	0.147652	0.206934	0.159919	0.147944	0.118534	0.194139	0.14132
	0.17004	0.213935	0.136126	0.181693	0.149827	0.147435	0.11511	0.171306	0.135966				0.171511	0.226389	0.134522	0.181642	0.155669	0.147573	0.11696	0.178356	0.136706				0.181729	0.231049	0.146466	0.205329	0.159773	0.148568	0.117662	0.195898	0.139464
	0.169773	0.212696	0.13581	0.181211	0.14884	0.146734	0.115632	0.172225	0.135775				0.173695	0.225605	0.133641	0.179459	0.156949	0.146776	0.116724	0.178707	0.13708				0.182723	0.231464	0.146917	0.206446	0.160712	0.149068	0.117283	0.194928	0.139622
	0.170568	0.212811	0.135906	0.180911	0.148392	0.147556	0.115074	0.17203	0.136259				0.173773	0.227527	0.133399	0.179089	0.158064	0.149162	0.116815	0.178758	0.136923				0.182135	0.231921	0.146613	0.206315	0.160805	0.150583	0.116749	0.195051	0.140212
	0.172222	0.211844	0.135744	0.180168	0.148331	0.146787	0.114851	0.171664	0.13604				0.170889	0.228218	0.132607	0.180565	0.15679	0.15015	0.116431	0.179604	0.136432				0.183288	0.230716	0.145989	0.205108	0.158769	0.151793	0.116956	0.195697	0.139423
	0.169658	0.212304	0.137032	0.179362	0.14828	0.146909	0.114808	0.171121	0.135368				0.170609	0.226606	0.132936	0.180718	0.156459	0.147187	0.116639	0.178924	0.137178				0.181861	0.229748	0.146077	0.207038	0.16054	0.15057	0.117348	0.195091	0.137845
	0.169103	0.211556	0.136224	0.178707	0.148611	0.145671	0.113834	0.170494	0.135683				0.169939	0.225031	0.13292	0.178446	0.156764	0.147108	0.116649	0.178797	0.136708				0.181552	0.227865	0.146119	0.207033	0.16091	0.149559	0.118327	0.194792	0.138714
	0.169322	0.211233	0.136216	0.180154	0.149007	0.146057	0.113685	0.170624	0.136091				0.169838	0.223755	0.13222	0.1789	0.155061	0.14767	0.11633	0.180517	0.136046				0.180784	0.228821	0.146448	0.206319	0.160735	0.149839	0.117413	0.193775	0.138472
	0.169524	0.212139	0.136131	0.181329	0.14703	0.145124	0.114124	0.1708	0.135963				0.170693	0.224681	0.133183	0.178872	0.155469	0.146564	0.116626	0.177665	0.135463				0.181943	0.230008	0.14547	0.205968	0.16061	0.148677	0.116934	0.193922	0.138589
	0.169136	0.21243	0.136084	0.180522	0.147257	0.144332	0.114929	0.169693	0.135735				0.171572	0.225485	0.132202	0.177654	0.155506	0.146015	0.115321	0.178747	0.134259				0.181785	0.228438	0.146076	0.205819	0.16024	0.148823	0.116782	0.193166	0.13767
	0.169962	0.211199	0.135466	0.179629	0.149039	0.145113	0.114445	0.16979	0.13634				0.170261	0.225487	0.130563	0.179292	0.155696	0.146367	0.11467	0.179349	0.134097				0.178936	0.228429	0.146194	0.204611	0.159658	0.147511	0.118235	0.193653	0.136015
	0.169679	0.211096	0.135457	0.179481	0.148027	0.144643	0.114898	0.168544	0.13616				0.169909	0.224811	0.131213	0.180341	0.154102	0.145391	0.114559	0.178311	0.13454				0.178682	0.228799	0.147921	0.205347	0.160103	0.148091	0.117622	0.192537	0.137077
	0.167788	0.210898	0.135681	0.178978	0.147601	0.14514	0.115517	0.169119	0.135729				0.169063	0.226519	0.131345	0.179088	0.153119	0.146053	0.115381	0.178402	0.134508				0.179372	0.227363	0.146865	0.204645	0.160596	0.149036	0.116483	0.191629	0.137522
	0.168672	0.210123	0.136141	0.178784	0.146504	0.144877	0.114286	0.169389	0.135318				0.168961	0.225827	0.132451	0.177841	0.153424	0.146222	0.115187	0.177031	0.133841				0.179975	0.226901	0.146323	0.203529	0.159114	0.149051	0.115952	0.194503	0.137197
	0.169196	0.210204	0.135261	0.178695	0.147054	0.144529	0.113344	0.170011	0.134943				0.170638	0.223967	0.133059	0.177046	0.154093	0.14563	0.114688	0.176618	0.134884				0.179398	0.227172	0.146573	0.204197	0.157805	0.147983	0.116492	0.193117	0.136767
	0.169245	0.210963	0.134582	0.179381	0.146576	0.144107	0.113	0.169576	0.134242				0.169359	0.223229	0.133698	0.178308	0.155138	0.146765	0.114512	0.176399	0.135502				0.177302	0.228962	0.145339	0.20477	0.15785	0.147928	0.116672	0.192296	0.137951
	0.168324	0.211288	0.13523	0.178686	0.147809	0.144391	0.112615	0.169638	0.133826				0.168743	0.224052	0.132623	0.178435	0.154706	0.145911	0.115531	0.176615	0.134774				0.178878	0.229749	0.144744	0.203366	0.158483	0.147585	0.115663	0.191045	0.138686
	0.167074	0.210733	0.13459	0.176792	0.148058	0.143795	0.113073	0.170442	0.132301				0.168505	0.222095	0.13142	0.177977	0.153141	0.144914	0.115579	0.176461	0.134043				0.177636	0.22762	0.144121	0.205653	0.158235	0.147287	0.115929	0.190248	0.138584
	0.167684	0.210298	0.133578	0.178463	0.146655	0.143629	0.113231	0.170153	0.133046				0.167501	0.222134	0.131248	0.177094	0.151195	0.144794	0.114917	0.175218	0.13321				0.17773	0.227447	0.144372	0.205441	0.158053	0.147044	0.117283	0.191766	0.137597
	0.167503	0.208669	0.133839	0.177497	0.146487	0.144474	0.113287	0.168912	0.134049				0.167879	0.22056	0.130547	0.175842	0.152334	0.144412	0.114693	0.175009	0.132856				0.177521	0.228198	0.143926	0.202877	0.157988	0.147003	0.116949	0.191846	0.136672
	0.167238	0.207656	0.134183	0.176258	0.14707	0.144431	0.112131	0.16906	0.133343				0.167996	0.222473	0.130986	0.176966	0.152668	0.144415	0.114619	0.174947	0.132532				0.175935	0.228189	0.143616	0.202292	0.157814	0.146357	0.115952	0.193043	0.136613
	0.166431	0.207958	0.134557	0.176069	0.146815	0.144711	0.112186	0.169624	0.133887				0.168097	0.222851	0.131726	0.177572	0.15318	0.144169	0.115297	0.175341	0.132765				0.177548	0.228223	0.14309	0.203129	0.157902	0.14571	0.115114	0.191908	0.137541
	0.166943	0.208066	0.134659	0.176228	0.145035	0.144119	0.112682	0.170094	0.133654				0.167541	0.223103	0.131048	0.176242	0.153072	0.14514	0.115145	0.17545	0.132108				0.178045	0.225629	0.142549	0.203043	0.156154	0.14622	0.115578	0.189859	0.137561
	0.168502	0.20718	0.13392	0.176019	0.144325	0.143972	0.112783	0.170274	0.133339				0.168471	0.223231	0.131421	0.176467	0.151714	0.144048	0.113382	0.176217	0.131384				0.177488	0.2257	0.142677	0.201824	0.156562	0.146124	0.115352	0.191287	0.137229
	0.167995	0.208868	0.133717	0.175803	0.145194	0.14268	0.112669	0.169359	0.132838				0.168752	0.221397	0.131452	0.175452	0.152074	0.142905	0.113095	0.174182	0.132605				0.176609	0.226935	0.143982	0.203786	0.158723	0.147402	0.115691	0.19166	0.136988
	0.167607	0.208873	0.133476	0.175967	0.14622	0.143275	0.112427	0.169198	0.132921				0.166694	0.221653	0.130091	0.175806	0.152425	0.143898	0.113744	0.173107	0.134106				0.176654	0.227028	0.144484	0.202553	0.156725	0.146518	0.115886	0.190831	0.136999
	0.167558	0.208676	0.133166	0.176449	0.146154	0.143319	0.112548	0.168305	0.131963				0.167218	0.221354	0.129086	0.175915	0.152499	0.144141	0.113483	0.173771	0.133069				0.175797	0.225872	0.142414	0.201562	0.155074	0.145078	0.115781	0.188793	0.136698
	0.166549	0.207537	0.132607	0.175021	0.145329	0.143259	0.111975	0.166734	0.131236				0.166568	0.221775	0.129151	0.174977	0.152263	0.143815	0.112222	0.174535	0.133364				0.175837	0.225075	0.142319	0.202929	0.154195	0.145067	0.115157	0.188942	0.136288
	0.167186	0.207188	0.132072	0.174812	0.143893	0.141843	0.111441	0.166363	0.131614				0.16558	0.221042	0.128494	0.17639	0.150735	0.143698	0.112116	0.175214	0.133213				0.177494	0.223732	0.142751	0.201952	0.154076	0.144791	0.113597	0.188416	0.135605
	0.167406	0.206091	0.13211	0.176578	0.143882	0.1416	0.111037	0.166278	0.130486				0.164576	0.220566	0.130002	0.17454	0.150803	0.144128	0.112126	0.173527	0.133207				0.175511	0.222803	0.142871	0.201339	0.156145	0.145072	0.114021	0.188342	0.135824
	0.166746	0.203544	0.132773	0.176755	0.144387	0.141936	0.111349	0.166908	0.130947				0.164068	0.220976	0.12956	0.173819	0.149992	0.142952	0.11327	0.172956	0.132963				0.173139	0.22257	0.143158	0.201055	0.156708	0.146124	0.11445	0.188866	0.136211
	0.165503	0.203444	0.132728	0.176868	0.144481	0.142212	0.110889	0.166968	0.130753				0.165741	0.221412	0.129525	0.172858	0.151375	0.142333	0.112725	0.174438	0.131557				0.175071	0.22337	0.143917	0.199029	0.15559	0.145683	0.113984	0.188839	0.135919
	0.164635	0.205184	0.132233	0.177216	0.143576	0.142394	0.110385	0.166017	0.131493				0.165277	0.220241	0.129332	0.172983	0.150791	0.142225	0.112619	0.173293	0.131477				0.175605	0.224644	0.143405	0.199287	0.155391	0.14358	0.114499	0.189617	0.135484
	0.16436	0.206542	0.131356	0.175624	0.1433	0.142429	0.110631	0.166321	0.131993				0.1652	0.219446	0.129063	0.173079	0.150742	0.142463	0.112292	0.171624	0.131038				0.175771	0.226348	0.142322	0.198102	0.155095	0.144594	0.114063	0.188994	0.13382
	0.16491	0.206055	0.131188	0.174838	0.143693	0.142701	0.110861	0.16567	0.130944				0.165287	0.219876	0.129652	0.172449	0.151011	0.142855	0.112467	0.173338	0.1314				0.174793	0.224669	0.142215	0.197613	0.154053	0.144536	0.113179	0.18732	0.134269
	0.164652	0.206407	0.130769	0.173806	0.143301	0.142782	0.110912	0.166308	0.130265				0.164735	0.218444	0.129255	0.173236	0.15004	0.142227	0.113797	0.172623	0.132575				0.175204	0.221574	0.142584	0.197229	0.153333	0.144349	0.113324	0.187836	0.134893
	0.164287	0.205123	0.13088	0.173193	0.143265	0.141726	0.110413	0.16481	0.130099				0.164124	0.218684	0.128468	0.17367	0.149603	0.142025	0.113264	0.172778	0.131867				0.174699	0.221815	0.142168	0.197242	0.154347	0.143246	0.112643	0.187282	0.136496
	0.162529	0.205577	0.131051	0.172743	0.143383	0.141572	0.110439	0.164763	0.131188				0.16486	0.216498	0.128851	0.173559	0.148594	0.142266	0.112393	0.172768	0.131546				0.175755	0.222214	0.142389	0.197934	0.154095	0.142707	0.113437	0.187905	0.135038
	0.162422	0.20428	0.130913	0.172543	0.143929	0.140891	0.110274	0.16609	0.129893				0.165494	0.21428	0.128795	0.17371	0.147991	0.142064	0.112149	0.170811	0.130544				0.175966	0.221509	0.141263	0.19912	0.154003	0.144689	0.114618	0.188446	0.134475
	0.162848	0.204457	0.132042	0.172919	0.143362	0.140269	0.109889	0.166627	0.129391				0.165307	0.214304	0.127058	0.174028	0.149591	0.141209	0.112269	0.170469	0.131029				0.174958	0.22221	0.139712	0.198851	0.153711	0.144294	0.113522	0.187506	0.134907
	0.163466	0.203464	0.131642	0.171885	0.143174	0.141026	0.109588	0.16517	0.130005				0.165713	0.216443	0.126804	0.172002	0.149582	0.141968	0.111711	0.172829	0.131433				0.17693	0.222625	0.139347	0.197264	0.154713	0.144708	0.113338	0.186503	0.133585
	0.162915	0.201785	0.130929	0.172811	0.143407	0.140025	0.109222	0.164722	0.131031				0.164976	0.217538	0.127137	0.170682	0.150041	0.14092	0.111373	0.171693	0.13113				0.175257	0.221381	0.140446	0.19898	0.153838	0.143024	0.11292	0.187306	0.133997
	0.163376	0.201585	0.130534	0.172545	0.1427	0.138123	0.109721	0.165097	0.130428				0.164259	0.217161	0.128089	0.170851	0.148435	0.141826	0.111467	0.170896	0.131446				0.174248	0.220635	0.141128	0.197953	0.153161	0.142248	0.112494	0.188066	0.13414
	0.163766	0.201709	0.12912	0.17215	0.141757	0.13857	0.108573	0.165592	0.130004				0.16293	0.21686	0.128912	0.169949	0.148568	0.141332	0.111118	0.170589	0.130438				0.171373	0.219364	0.140501	0.197287	0.152617	0.142772	0.113881	0.187026	0.13335
	0.1646	0.202731	0.128611	0.172702	0.142688	0.13943	0.108614	0.16507	0.129969				0.162912	0.217579	0.129	0.169907	0.148472	0.141054	0.110781	0.17091	0.129719				0.17125	0.221462	0.139917	0.196381	0.152369	0.143156	0.112685	0.186483	0.133107
	0.164506	0.203417	0.129834	0.17321	0.14262	0.13916	0.108823	0.164387	0.129178				0.163174	0.216044	0.127945	0.169999	0.148999	0.141338	0.110528	0.170842	0.129271				0.172243	0.223696	0.139293	0.196246	0.152939	0.142973	0.112046	0.186536	0.134588
	0.16379	0.202621	0.129433	0.171412	0.142073	0.138333	0.108469	0.164002	0.129139				0.163151	0.21457	0.127033	0.170915	0.148564	0.141116	0.110158	0.169402	0.129661				0.17317	0.222515	0.139418	0.196235	0.151248	0.142271	0.112369	0.186174	0.134567
	0.164295	0.201099	0.130072	0.170815	0.141179	0.138935	0.108816	0.164249	0.12886				0.163658	0.215308	0.128441	0.171473	0.148283	0.14029	0.110004	0.169581	0.129944				0.17142	0.219389	0.139532	0.19566	0.151983	0.141146	0.111834	0.185694	0.133767
	0.163919	0.202413	0.129915	0.170727	0.141343	0.138225	0.108662	0.164479	0.129073				0.162717	0.215806	0.127289	0.171094	0.148631	0.140957	0.110487	0.169121	0.129172				0.171751	0.218278	0.139083	0.196241	0.152077	0.140531	0.111799	0.185874	0.133775
	0.163269	0.203063	0.128954	0.170497	0.141451	0.139002	0.10842	0.163877	0.128814				0.162071	0.213815	0.126802	0.170155	0.148673	0.141438	0.110694	0.170098	0.128218				0.171611	0.219671	0.138914	0.196807	0.151018	0.140847	0.112119	0.183693	0.133586
	0.160539	0.201438	0.129277	0.17157	0.141255	0.138904	0.108751	0.16386	0.128921				0.161136	0.213937	0.127245	0.168966	0.147544	0.140896	0.110973	0.169155	0.128592				0.171856	0.220046	0.140153	0.197053	0.150001	0.141912	0.111962	0.184291	0.134061
	0.161468	0.202062	0.128965	0.171348	0.140301	0.139204	0.109019	0.162472	0.129355				0.162884	0.215378	0.127847	0.170479	0.146899	0.138921	0.110705	0.169391	0.128357				0.173043	0.218277	0.139442	0.195309	0.151098	0.142625	0.112457	0.184949	0.132903
	0.163973	0.201437	0.12946	0.170353	0.139109	0.139181	0.108749	0.162667	0.128754				0.16425	0.213943	0.128198	0.168545	0.147294	0.138433	0.11103	0.1703	0.128422				0.171845	0.217852	0.140225	0.197149	0.151918	0.142115	0.112586	0.183688	0.132888
	0.162944	0.201026	0.129672	0.169887	0.13943	0.138769	0.108155	0.160674	0.128155				0.163553	0.213195	0.127473	0.168669	0.148262	0.139506	0.110644	0.169665	0.129088				0.173783	0.219973	0.140479	0.195048	0.152202	0.141148	0.112732	0.185423	0.132003
	0.163435	0.200225	0.129927	0.17147	0.140781	0.138418	0.108169	0.160758	0.128741				0.163055	0.211964	0.128561	0.169197	0.147385	0.139407	0.110512	0.167734	0.130378				0.173907	0.218254	0.140551	0.19625	0.150748	0.141703	0.111657	0.184592	0.131943
	0.163153	0.200539	0.130499	0.169921	0.140752	0.138646	0.107861	0.161275	0.127614				0.163494	0.213097	0.130354	0.169048	0.147765	0.138155	0.111029	0.167126	0.12926				0.173269	0.21766	0.142213	0.195617	0.150064	0.140376	0.111061	0.18379	0.131876
	0.162008	0.199006	0.130984	0.170088	0.140957	0.138337	0.106998	0.162307	0.127407				0.161934	0.212973	0.131255	0.169191	0.147749	0.137987	0.110783	0.169205	0.127984				0.171461	0.217776	0.14315	0.195078	0.150215	0.140209	0.111336	0.184191	0.132823
	0.161973	0.199718	0.131103	0.171426	0.140111	0.138079	0.10674	0.162486	0.128199				0.160129	0.212094	0.131063	0.169072	0.147701	0.137597	0.110246	0.168088	0.128211				0.170262	0.21796	0.143609	0.194997	0.150305	0.140783	0.112835	0.184046	0.133332
	0.16038	0.199807	0.129924	0.170312	0.139389	0.137055	0.107022	0.160609	0.127712				0.158718	0.215071	0.130209	0.170602	0.14578	0.137809	0.110037	0.169544	0.127385				0.171059	0.218486	0.142778	0.1929	0.149982	0.140258	0.112327	0.183694	0.132053
	0.160107	0.198753	0.128536	0.169696	0.140003	0.136714	0.106774	0.161533	0.12756				0.159025	0.21459	0.130317	0.169067	0.145825	0.137459	0.109814	0.169851	0.128469				0.172581	0.216419	0.140659	0.193708	0.149037	0.139826	0.110887	0.184251	0.132016
	0.15986	0.198081	0.128757	0.169824	0.139348	0.136562	0.108172	0.160732	0.127838				0.15985	0.212402	0.128142	0.169438	0.146193	0.137116	0.109368	0.168086	0.12822				0.172375	0.216542	0.140349	0.193363	0.15096	0.140485	0.11073	0.183236	0.132079
	0.159312	0.19935	0.129329	0.169738	0.139249	0.136702	0.108297	0.160635	0.127161				0.159447	0.212894	0.127508	0.169325	0.146147	0.137541	0.109823	0.167875	0.128427				0.169683	0.215562	0.139905	0.193465	0.149481	0.140484	0.111048	0.184583	0.131553
	0.158572	0.200203	0.127697	0.169426	0.139547	0.136648	0.107795	0.161064	0.127216				0.160226	0.211853	0.126967	0.167676	0.146158	0.136705	0.109076	0.167894	0.128078				0.169426	0.216914	0.139525	0.193014	0.149047	0.140192	0.110738	0.185481	0.129805
	0.158433	0.197964	0.127654	0.16939	0.139943	0.135489	0.107212	0.161456	0.127738				0.160319	0.210506	0.126064	0.166695	0.146493	0.135955	0.109415	0.166509	0.126574				0.170423	0.216639	0.138761	0.190259	0.149686	0.140913	0.110464	0.18396	0.129565
	0.158128	0.198541	0.127472	0.168339	0.139326	0.135631	0.107174	0.161388	0.12671				0.158874	0.21017	0.125177	0.167845	0.146163	0.136262	0.109611	0.166784	0.126272				0.169989	0.216737	0.137503	0.1906	0.150711	0.14007	0.110476	0.183539	0.129649
	0.160061	0.198012	0.126557	0.167393	0.139061	0.135454	0.106421	0.159946	0.126051				0.158756	0.212262	0.124121	0.169036	0.146471	0.136856	0.108213	0.167104	0.126409				0.168727	0.218252	0.137426	0.191249	0.150706	0.138934	0.110177	0.182178	0.130982
	0.159831	0.197633	0.127113	0.167066	0.138053	0.136105	0.105713	0.159998	0.125081				0.16035	0.210573	0.123918	0.167405	0.146001	0.136218	0.107733	0.164775	0.125643				0.169105	0.21661	0.137481	0.192365	0.149409	0.139769	0.109423	0.182829	0.130786
	0.159407	0.197466	0.126703	0.166792	0.138046	0.136808	0.104782	0.160129	0.126128				0.159435	0.210139	0.123705	0.167631	0.14464	0.136517	0.108906	0.164555	0.125433				0.168674	0.21388	0.137285	0.190591	0.148343	0.139804	0.109146	0.182157	0.130015
	0.159933	0.196464	0.126158	0.167903	0.136694	0.13598	0.105341	0.159803	0.126319				0.157821	0.20949	0.123449	0.166405	0.144374	0.137849	0.107846	0.164286	0.12646				0.168873	0.212802	0.13672	0.1914	0.149314	0.13928	0.109574	0.181621	0.130682
	0.158461	0.196961	0.126435	0.167333	0.137166	0.134737	0.106025	0.159072	0.12683				0.157916	0.209346	0.12356	0.165931	0.145181	0.137201	0.106869	0.164902	0.125956				0.167214	0.215597	0.137751	0.192157	0.148955	0.139493	0.109813	0.182718	0.131148
	0.158786	0.196637	0.126178	0.1662	0.137472	0.134981	0.105884	0.159898	0.125896				0.15804	0.210688	0.123633	0.165468	0.143627	0.136606	0.10677	0.164995	0.126081				0.166118	0.214856	0.13681	0.193392	0.149974	0.139614	0.108929	0.182675	0.130847
	0.15836	0.197278	0.126265	0.167421	0.137216	0.134493	0.105659	0.159096	0.124806				0.158098	0.209691	0.124517	0.165492	0.143564	0.13731	0.107242	0.165463	0.125715				0.166631	0.213943	0.135686	0.191979	0.15026	0.139029	0.107882	0.182275	0.130943
	0.157127	0.195046	0.125668	0.167056	0.137082	0.134849	0.10587	0.15875	0.12477				0.157492	0.208821	0.124145	0.165329	0.143831	0.135985	0.106964	0.162885	0.125171				0.166062	0.214272	0.135813	0.190168	0.148571	0.138586	0.109155	0.184005	0.130706
	0.15811	0.195534	0.126122	0.167246	0.137094	0.135539	0.105787	0.160239	0.124708				0.157157	0.20762	0.123385	0.16451	0.144461	0.135545	0.107371	0.162929	0.125409				0.166156	0.213475	0.136025	0.191153	0.145723	0.138336	0.109018	0.183022	0.130502
	0.157945	0.195481	0.126298	0.16713	0.136891	0.134257	0.105094	0.159708	0.126198				0.159465	0.207395	0.123485	0.165843	0.144164	0.135673	0.107398	0.164517	0.124904				0.168304	0.215303	0.134914	0.190433	0.147148	0.139145	0.109542	0.180801	0.131181
	0.158514	0.194409	0.126703	0.165744	0.136767	0.134414	0.105422	0.157916	0.125772				0.158579	0.208521	0.122983	0.166675	0.143746	0.135693	0.106355	0.165009	0.125679				0.167396	0.215139	0.135538	0.189609	0.149129	0.138912	0.109363	0.17984	0.131314
	0.158484	0.196078	0.126294	0.164353	0.135562	0.13445	0.105119	0.158665	0.125894				0.15742	0.209389	0.122656	0.164971	0.143133	0.135633	0.105098	0.164711	0.12588				0.167832	0.212418	0.136223	0.189314	0.148336	0.138502	0.108734	0.180426	0.130811
	0.157183	0.197207	0.124719	0.164089	0.136155	0.134724	0.105338	0.15724	0.126414				0.15796	0.209263	0.123805	0.164385	0.143074	0.134881	0.105691	0.163973	0.125548				0.168042	0.213992	0.136238	0.190775	0.146947	0.138144	0.108497	0.180918	0.130005
	0.157308	0.195706	0.124946	0.164369	0.136314	0.135207	0.1053	0.156775	0.124749				0.159085	0.208886	0.122606	0.162903	0.144146	0.135159	0.10574	0.163953	0.123539				0.167254	0.213531	0.13596	0.19051	0.14712	0.138245	0.10818	0.182013	0.129795
	0.156604	0.195956	0.125202	0.165609	0.136701	0.134865	0.104506	0.157451	0.124557				0.158297	0.208963	0.122792	0.16514	0.143734	0.134637	0.106112	0.163409	0.123365				0.16693	0.214257	0.135581	0.190106	0.14761	0.13836	0.108581	0.181094	0.129785
	0.157237	0.196268	0.124965	0.16554	0.136493	0.133998	0.10493	0.156822	0.124464				0.156339	0.209024	0.122481	0.165999	0.143226	0.134456	0.106033	0.163372	0.123478				0.167552	0.212874	0.135649	0.189891	0.146583	0.137131	0.108801	0.178952	0.129383
	0.157243	0.195496	0.124818	0.164608	0.136212	0.134922	0.104799	0.156685	0.124136				0.154726	0.209601	0.123256	0.164243	0.143192	0.134933	0.105435	0.16384	0.123734				0.166412	0.211996	0.135119	0.188489	0.146169	0.136514	0.109753	0.179538	0.128426
	0.155965	0.194848	0.125076	0.165156	0.136859	0.133069	0.10484	0.156425	0.124781				0.155102	0.206774	0.122283	0.164811	0.143312	0.135394	0.105507	0.165515	0.125057				0.165707	0.213261	0.13448	0.187458	0.146284	0.136823	0.108437	0.180322	0.128013
	0.154799	0.194828	0.124747	0.165	0.136101	0.132856	0.10409	0.154658	0.124796				0.154839	0.205299	0.121181	0.164156	0.143115	0.134635	0.105843	0.164125	0.124723				0.16614	0.213498	0.133898	0.187501	0.145426	0.136836	0.10843	0.180276	0.130035
	0.155418	0.194765	0.124169	0.163716	0.136176	0.133447	0.10367	0.15641	0.123104				0.155212	0.206119	0.121204	0.162788	0.142191	0.134165	0.105788	0.163555	0.124768				0.165076	0.212548	0.134344	0.188856	0.146086	0.136677	0.108184	0.17991	0.130058
	0.155389	0.194751	0.122682	0.163169	0.1346	0.132938	0.10447	0.157569	0.122705				0.154583	0.205633	0.121488	0.162332	0.142177	0.134017	0.105828	0.163305	0.124503				0.166599	0.212701	0.134648	0.186071	0.146729	0.136819	0.108525	0.180174	0.128211
	0.155057	0.192203	0.122268	0.163484	0.134093	0.132186	0.104526	0.156486	0.123619				0.155967	0.205016	0.121632	0.162813	0.142527	0.134199	0.106294	0.161751	0.123337				0.165306	0.211276	0.134659	0.186868	0.146449	0.137074	0.107874	0.180071	0.127645
	0.155892	0.192396	0.123982	0.163647	0.134136	0.132667	0.103887	0.156311	0.124533				0.156668	0.203979	0.12248	0.16311	0.142487	0.133449	0.105693	0.162384	0.122516				0.164219	0.210638	0.134099	0.187059	0.145983	0.136579	0.108622	0.17728	0.127807
	0.156463	0.192963	0.12365	0.163366	0.135348	0.132888	0.104374	0.156322	0.123645				0.153504	0.205102	0.120812	0.163018	0.142014	0.133672	0.105735	0.162148	0.122444				0.165328	0.212169	0.133846	0.188085	0.147406	0.136723	0.107396	0.177444	0.128992
	0.156589	0.192871	0.123104	0.163061	0.134507	0.132991	0.104091	0.155871	0.122726				0.153381	0.205286	0.121214	0.162954	0.141911	0.133925	0.105869	0.16297	0.123147				0.165583	0.21213	0.133841	0.189658	0.147124	0.135621	0.107361	0.17772	0.129375
	0.156811	0.1919	0.122818	0.163122	0.133904	0.132557	0.10316	0.15562	0.123392				0.153324	0.205105	0.121491	0.161473	0.141803	0.133674	0.10576	0.163673	0.124011				0.164601	0.211401	0.133303	0.188482	0.145039	0.135934	0.107272	0.178131	0.127959
	0.155718	0.192106	0.123987	0.162557	0.133965	0.131982	0.10333	0.154153	0.124664				0.153564	0.206304	0.12089	0.161061	0.140406	0.132875	0.103924	0.162534	0.123476				0.164102	0.20896	0.133371	0.18739	0.144793	0.135182	0.107937	0.178087	0.127333
	0.154979	0.191245	0.123943	0.163263	0.134029	0.131831	0.102977	0.154316	0.123511				0.154933	0.205057	0.120883	0.161598	0.141425	0.132262	0.104155	0.16281	0.122815				0.163839	0.211038	0.13468	0.188854	0.145817	0.134938	0.107541	0.178036	0.127864
	0.155851	0.190429	0.122948	0.162716	0.134364	0.131873	0.103292	0.154571	0.123081				0.154898	0.207675	0.120593	0.161325	0.141269	0.132929	0.105101	0.162904	0.122501				0.162114	0.211495	0.13443	0.188566	0.146491	0.136664	0.107359	0.179593	0.127248
	0.154814	0.190682	0.122831	0.162318	0.134062	0.132437	0.102817	0.154212	0.123338				0.153682	0.206177	0.121323	0.161793	0.140203	0.132716	0.105201	0.161004	0.122862				0.163979	0.210649	0.133137	0.186732	0.144356	0.136588	0.107062	0.177235	0.127885
	0.154285	0.192457	0.121985	0.161941	0.134694	0.132774	0.10288	0.153386	0.122967				0.153708	0.205908	0.12167	0.161156	0.139188	0.133166	0.104355	0.1606	0.123445				0.164364	0.209252	0.132769	0.186536	0.143633	0.135257	0.10709	0.177809	0.126869
	0.154861	0.192985	0.12212	0.161831	0.133458	0.132423	0.102982	0.155182	0.12244				0.153908	0.20521	0.120942	0.159994	0.138908	0.134259	0.103534	0.162032	0.123325				0.163194	0.209379	0.13324	0.186046	0.145395	0.135028	0.106929	0.177829	0.127963
	0.153813	0.192191	0.121531	0.161289	0.133245	0.131233	0.102693	0.155906	0.122414				0.154013	0.20317	0.120556	0.161095	0.138315	0.133297	0.104945	0.161398	0.123853				0.163004	0.210001	0.132972	0.187266	0.144959	0.134897	0.107009	0.17699	0.127112
	0.154579	0.190834	0.121691	0.162271	0.133346	0.130926	0.101985	0.15558	0.12153				0.153151	0.202386	0.120651	0.161435	0.140302	0.132436	0.105308	0.161444	0.122969				0.164399	0.209844	0.132536	0.185885	0.143861	0.134545	0.106752	0.178156	0.126877
	0.155202	0.189655	0.1226	0.162542	0.13378	0.131368	0.10238	0.154277	0.121348				0.153265	0.203116	0.12082	0.161086	0.139319	0.133212	0.10406	0.161655	0.121707				0.164417	0.208777	0.132218	0.184955	0.143469	0.134759	0.106265	0.177204	0.127263
	0.153695	0.190448	0.121842	0.160835	0.132131	0.129693	0.102001	0.153764	0.122054				0.154732	0.202793	0.120202	0.160669	0.139146	0.1328	0.103859	0.161868	0.121202				0.162722	0.209053	0.133481	0.18574	0.145022	0.134194	0.106944	0.177343	0.127265
	0.152791	0.189484	0.12234	0.159839	0.132356	0.13032	0.102269	0.153697	0.121737				0.155078	0.20234	0.119982	0.159807	0.140804	0.132608	0.10415	0.160076	0.12106				0.162749	0.209017	0.133108	0.185566	0.144683	0.134439	0.106229	0.176718	0.126253
	0.152419	0.190148	0.122286	0.159827	0.132331	0.131503	0.10279	0.153682	0.121822				0.152748	0.202054	0.12059	0.161257	0.13972	0.132238	0.102932	0.160469	0.121038				0.162816	0.20783	0.132415	0.185161	0.145531	0.133966	0.106516	0.175342	0.126241
	0.153585	0.189562	0.122121	0.159315	0.132179	0.130936	0.101613	0.152743	0.121292				0.15222	0.201689	0.12055	0.161382	0.13814	0.131938	0.1039	0.158963	0.121174				0.161377	0.207755	0.131908	0.182286	0.143123	0.133704	0.10697	0.175466	0.125815
	0.15136	0.188009	0.122342	0.158902	0.132093	0.13082	0.101313	0.153748	0.12032				0.152856	0.201763	0.119684	0.158975	0.138572	0.131334	0.104606	0.158913	0.12182				0.161844	0.208661	0.13257	0.184515	0.142634	0.133508	0.107446	0.17627	0.125608
	0.15093	0.188653	0.12239	0.160099	0.130818	0.130958	0.101454	0.153136	0.119948				0.155129	0.202816	0.119105	0.159958	0.138003	0.13129	0.104252	0.159901	0.122631				0.161985	0.207879	0.130759	0.186211	0.143054	0.134412	0.107366	0.175858	0.126039
	0.153261	0.189646	0.122072	0.16059	0.131001	0.128742	0.101292	0.151855	0.120699				0.154134	0.201975	0.119262	0.161162	0.137865	0.13206	0.103431	0.16029	0.121407				0.161746	0.206806	0.131147	0.185452	0.143037	0.134162	0.106137	0.176013	0.126117
[truncated: 688 more rows]
[truncated: 11 more columns]

[truncated: 5 more sheets: Wake PSpect LP (ZT00-12), NREM PSpect DP (ZT12-00), NREM PSpect LP (ZT00-12), REM PSpect DP (ZT12-00), REM PSpect LP (ZT00-12)]
