# Supplementary material for: Endocannabinoid Signaling Regulates Sleep Stability
Source: PLoS One. 2016 Mar 31;11(3):e0152473. doi: 10.1371/journal.pone.0152473 (PMC4816426; doi:10.1371/journal.pone.0152473)
Supplement: S1 Data — (ZIP) [file pone.0152473.s001.zip › AM281 Before Light Data.xlsx]

## Sheet: %Time NREM
	Vehicle									0.5 mg/kg AM281									5.0 mg/kg AM281
00:00	73.8518	68.6111	60.9815	74.963	70.3148	78.8333	75.037	53.0741	66.1667	69.9444	51.9444	64.9815	63.8148	66.037	65.1482	74.0741	50.3704	72.0556	84.5556	61.7407	73.4815	75.2593	54.8148	77.9259	75.463	73.3704	75.7778
03:00	73.4444	61.3518	68.6482	62.2222	61.2593	66.7407	59.8889	60.9815	72.0556	69.1852	61.7778	54.1482	69.6111	59.5185	65.1482	63.5926	47.5	60.6482	66.9074	61.8148	65.9444	69.6667	61.7778	74.0741	67.3518	66.963	71.9074
06:00	62.5	65.0741	55.7963	63.537	63.2778	61.7778	68.2222	59.0926	67.5741	66.6296	54.2778	53.9444	61.2963	68.3704	69.6482	58.1111	54.7407	65.2222	74.6482	52.037	65.1482	66.2037	61.6667	72.2593	66.7222	58.6111	60.7222
09:00	53.3333	41.9444	47.537	49.6482	49.5741	32.4444	48.0556	43.2593	45.1296	42.5556	53.8889	43.4074	46.3704	48.4074	38.3333	35.6482	47.0556	53.3889	51.6482	44.1111	38.8704	48.0741	54.0556	51.6482	42.4074	46.037	50.1852
12:00	28.1852	39.4815	26.1482	29.037	30.3518	19.7778	27.4444	6.7963	26.5	31.537	29.4074	27.4815	27.9444	37.537	25.7222	29.3333	30.4444	33.9815	38.2593	30.8148	39.4074	39.037	48.4259	29.2222	41.463	38.7037	47.3518
15:00	35.7407	36.2037	33.037	22.963	44.1852	34.3704	23.8148	25.8333	40.2593	44.7222	46.9259	41.537	35.8148	43.0741	31.1852	37.2407	28.3704	54.4259	44.0741	47.1296	35.5741	32.9815	45.4444	38.7778	56.037	25.4815	51.5
18:00	49.2222	50.037	37.5185	57.6111	47.4444	25.7963	40.2222	51.7593	47.1296	44.3148	55.0185	35	61.463	48.4815	36.6482	43.2593	53.3518	47.3889	46.6296	59.0556	47.9259	47.2778	50.8704	29.8333	23	57.7593	46.037
21:00	39.2056	0	42.7363	20.9636	46.929	46.0831	36.9621	11.9529	14.4538	58.9665	8.36868	45.6614	20.1697	40.108	51.6776	40.1465	28.9626	19.5526	41.3564	9.36233	37.8916	28.3819	38.8868	14.5227	49.871	30.9252	20.5676

## Sheet: NREM Bout Duration
	Vehicle									0.5 mg/kg AM281									5.0 mg/kg AM281
00:00	204.513	249.035	126.4	206.667	244.968	138.328	261.419	202.071	274.462	164.217	136.829	165.61	204	190.487	132.528	191.35	187.586	186.3	132.412	116.983	117.015	127.111	87.0588	118.535	102.883	108.548	149.556
03:00	207.722	188	147.36	158.732	176.162	114.355	179.667	191.879	133.931	211.886	156.39	121.106	195.158	210.207	102.588	202	179.926	143.864	89.2099	99.6418	117.267	115.015	145.467	146.333	79.2967	116.645	128.167
06:00	125	167.333	115.5	171.55	174.684	185.333	199.135	172.378	141.56	157.289	126.046	117.796	129.726	194.316	136.926	184.588	149.897	153.13	109.918	110.28	101.971	105.147	123.333	137.382	125.474	91.5362	120.296
09:00	138.634	124.833	91.6786	134.05	148.722	68.7059	173	97.3333	113.476	93.7959	141.951	133.943	119.238	112.8	96.2791	124.194	123.951	164.743	81.8182	105.644	93.2889	101.56	136.762	154.944	82.9434	150	117.111
12:00	121.619	196.235	128.364	78.4	102.4	64.4848	74.6875	62.6	95.4	68.12	160.4	94.5	101.28	92.1936	91.2174	74.125	90.4138	81.7647	74.625	115.615	94.4878	103.939	120.895	111.667	133.2	104.882	116.389
15:00	124.5	125.429	107.809	107.043	128.25	125.429	136.783	140.5	115.517	100.971	120.444	105.871	116.611	119.576	93.1111	94.5909	105.043	136.611	84.186	171.154	156.37	81.0968	166	126.774	143.636	119.391	102.583
18:00	143.829	176.37	113.667	137.267	151.278	62.85	199.467	179.793	159.419	113.171	128.095	113.76	194.72	142.286	117	163.714	129.429	111.28	127.667	147.177	182.526	145.895	99.7021	114.077	137.161	164.364	98.72
21:00	125.273	85.4667	102.4	156.8	117.111	78.8571	201.571	121.739	113.412	158.286	113.546	88.9796	114.308	112.046	95.1219	115.677	125.68	88.0769	126.222	153	101.513	129.727	136.903	98.7778	104.957	124.48	108.48

## Sheet: NREM Num Bouts
	Vehicle									0.5 mg/kg AM281									5.0 mg/kg AM281
00:00	39	29	50	39	31	61	31	28	26	46	41	41	33	37	53	40	29	40	68	57	67	63	68	71	77	73	54
03:00	36	35	50	41	37	62	36	33	58	35	41	47	38	29	68	34	27	44	81	67	60	65	45	54	91	62	60
06:00	54	42	52	40	38	36	37	37	50	45	44	49	51	38	54	34	39	46	73	50	69	68	54	55	57	69	54
09:00	41	36	56	40	36	51	30	48	42	49	41	35	42	45	43	31	41	35	66	45	45	50	42	36	53	33	45
12:00	21	17	22	40	25	33	32	10	30	50	15	28	25	31	23	32	29	34	48	26	41	33	38	24	30	34	36
15:00	20	28	21	23	24	21	23	8	29	35	36	31	36	33	18	44	23	36	43	26	27	31	24	31	33	23	48
18:00	35	27	36	30	36	40	15	29	31	41	42	25	25	28	42	21	42	50	42	34	19	38	47	26	31	33	50
21:00	33	15	35	20	36	49	14	23	17	28	22	49	26	43	41	31	25	26	27	16	37	22	31	18	23	25	25

## Sheet: %Time REM
	Vehicle									0.5 mg/kg AM281									5.0 mg/kg AM281
00:00	8.44444	11.2778	6.27778	8.5	4.5	11.7222	6.01852	8.83333	8.46296	7.90741	4.25926	8.57407	5.51852	3.92593	3.81481	4.25926	4.35185	5.51852	0.5	1.66667	0.833333	1.81482	0.62963	3.46296	0.203704	1.5	0.148148
03:00	6.75926	7.72222	10.3148	4.51852	7.25926	9.38889	7.83333	9.09259	6.53704	5.38889	0.666667	4.68518	6.27778	4.09259	5.05556	5.46296	5.2963	2.92593	0.814815	2.74074	3.07407	2	1.12963	0.648148	1.33333	1.53704	0.648148
06:00	3.72222	3.72222	6.85185	6.88889	7.98148	2.46296	7.46296	9.55556	8.14815	4.57407	1.85185	8.31481	7.7037	10.2593	6.2037	2.03704	5.14815	3.85185	2.55556	2.66667	3.16667	1.51852	7.11111	1.96296	5.96296	2.61111	2.59259
09:00	3.96296	3.66667	4.72222	4.90741	5.31482	4.2963	2.53704	7.09259	3.33333	2.27778	3.33333	3.59259	5	1.38889	4.31482	2.40741	7.03704	3.16667	0.296296	3.16667	0.703704	1.55556	2.64815	0.0740741	1.98148	0.833333	1.62963
12:00	0.37037	1.35185	0.87037	0.0925926	0.851852	0.444445	1.24074	0.037037	0.777778	0	1.66667	1.2963	0	1.5	0.814815	1.07407	1.87037	0.277778	0.740741	1.12963	0.777778	0.0740741	1.12963	0.0555556	3.07407	1.2037	0.0925926
15:00	0.185185	0.62963	2.09259	0.648148	1.48148	0.388889	0	4.61111	1.64815	1.16667	4.37037	4.7037	0	3.12963	3.14815	3.31481	0.796296	5.27778	1.05556	5.44444	4.33333	0.907407	0.648148	0.518518	6.90741	0.888889	3.72222
18:00	2.87037	2.77778	2.7963	7.11111	1.59259	1.2963	3.2037	7.24074	3.01852	2.85185	4.68518	2.12963	9.22222	4.38889	3.98148	5.22222	6.22222	4.27778	3.25926	9.25926	4.81482	9.05556	4.61111	0.407407	2.18519	4.72222	0
21:00	0.220669	0	3.05259	0.367782	0.147113	5.29606	0.183891	2.20669	0	1.85114	0	4.31932	0.0385654	4.08793	4.62784	2.73814	1.8897	0	2.13786	0.368596	3.02248	4.68117	2.43273	0.0368596	2.76447	0.147438	0.331736

## Sheet: REM Bout Duration
	Vehicle									0.5 mg/kg AM281									5.0 mg/kg AM281
00:00	70.1539	60.9	42.375	41.7273	58.2857	26.375	36.1111	41.4783	57.125	50.2353	27.0588	48.7368	42.5714	35.3333	17.1667	32.8571	21.3636	49.6667	9	30	12.8571	13.0667	8.5	13.8519	7.33333	8.1	16
03:00	52.1429	59.5714	48.4348	32.5333	32.6667	24.7317	33.7	44.6364	44.125	58.2	36	56.2222	48.4286	44.2	15.1667	45.3846	35.75	24.3077	11	24.6667	33.2	12.7059	15.25	7	28.8	13.8333	35
06:00	65.6	33.5	43.5294	46.7143	50.7059	26.6	42.4211	41.28	41.9048	41.1667	100	42.7619	29.7143	44.32	24.8148	44	27.8	46.2222	19.7143	24	31.0909	12.2222	30.72	11.1579	53.6667	16.5882	31.1111
09:00	42.8	30.4615	31.875	29.4444	41	16.5714	34.25	23.9375	30	27.3333	45	48.5	28.4211	18.75	23.3	28.8889	27.1429	26.3077	10.6667	31.0909	38	15.2727	17.875	8	26.75	30	58.6667
12:00	2	73	47	10	46	5.66667	33.5	2	84		21.7143	14		6	8	16.5	12	30	80	30.5	21	8	24.4	6	55.3333	11.6364
15:00	58	21.3333	20.6	17.5	11	18		47.3333	24.4	31.5	28.1667	32.5714		27	18	25.25	7.77778	40.3333	58	48.5	58.5	7	10.5	14	54	28.6667	14
18:00	100.667	43.4286	45.7143	37.3333	28	8.25	222.000000*	52.7059	63.6667	37.6	31.8889	25.4667	40.1333	32.6667	30.25	29.8667	32.4762	49	49.25	40.9474	85.6	39.5652	33.6	4.66667	55.25	46	68.4
21:00	10		18.6667	28.5	4	13.9231	33.5	25.8571		72	18.8	18.5263	30.4615	29.3333	15.6471	21.8333	13.6364	52	43.3333	27.5556	18.2857	29	35	4.5	50	19.5	9

## Sheet: REM Num Bouts
	Vehicle									0.5 mg/kg AM281									5.0 mg/kg AM281
00:00	13	20	16	22	7	48.000000*	18	23	16	17	17	19	14	12	24	14	22	12	6	6	7	15	8	27	3	20	1
03:00	14	14	23	15	24	41	20	22	16	10	2	9	14	10	36.000000*	13	16	13	8	12	10	17	8	10	5	12	2
06:00	5	12	17	14	17	10	19	25	21	12	2	21	28	25	27	5	20	9	14	12	11	9	25	19	12	17	9
09:00	10	13	16	18	14	28	8	32	12	9	8	8	19	8	20	9	28	13	3	11	2	11	16	1	8	3	3
12:00	1	2	2	1	1	6.000000*	4	2	1	0	7	10	0	1	2	4	13	1	1	4	4	1	5	1	6	11	0
15:00	1	3	10	4	14	3	0	3	5	4	12	7	0	10	5	16	9	6	1	12	8	2	4	4	10	3	5
18:00	3	7	7	15	8	8	1	17	6	5	18	15	15	9	24	15	21	14	8	19.000000*	5	23.000000*	5	6	8	8	5
21:00	2	0	9	8	2	26	4	14	0	3	5	19	13	21	17	12	11	2	3	9	14	14	14	4	3	8	2
