# Supplementary material for: Endocannabinoid Signaling Regulates Sleep Stability
Source: PLoS One. 2016 Mar 31;11(3):e0152473. doi: 10.1371/journal.pone.0152473 (PMC4816426; doi:10.1371/journal.pone.0152473)
Supplement: S1 Data — (ZIP) [file pone.0152473.s001.zip › AM281 Before Light Delta Theta Gamma.xlsx]

## Sheet: NREM Delta
	Vehicle									0.5 mg/kg AM281									5.0 mg/kg AM281									Recovery
00:00	349.14	394.792	358.932	280.13	385.264	384.504	373.103	452.968	451.243	359.092	430.404	385.814	304.655	427.933	395.807	414.965	473.581	492.735	459.272	565.597	496.097	385.653	569.898	516.23	487.149	607.991	646.369	378.227	402.212	362.929	306.707	425.462	399.589	418.42	453.797	458.107
03:00	312.983	345.902	329.564	255.41	369.043	355.442	343.919	389.011	402.848	334.906	394.993	364.754	279.028	403.267	358.93	378.377	416.783	422.283	410.326	493.823	462.968	354.347	506.795	523.029	455.669	555.543	582.256	350.363	351.604	346.715	282.826	385.931	380.498	375.113	421.976	431.21
06:00	298.305	317.252	313.853	245.686	354.865	347.22	326.1	358.247	385.559	309.439	365.512	331.997	253.199	374.073	351.247	360.964	371.943	422.368	407.776	455.471	424.546	340.192	477.762	530.013	497.542	524.436	561.351	325.145	342.998	325.131	257.577	376.74	348.43	342.82	373.509	401.604
09:00	298.412	307.452	314.594	247.454	351.144	337.864	343.951	339.32	404.5	299.399	354.058	321.349	260.885	363.119	371.847	366.61	352.301	406.029	389.879	448.499	417.071	351.341	459.769	540.211	477.355	507.602	548.855	302.398	334.215	311.508	249.965	361.752	347.611	345.916	377.265	393.588
12:00	332.122	350.219	346.151	254.405	384.413	352.251	382.788	387.86	444.351	311.111	361.481	340.308	262.204	387.781	368.093	398.377	392.281	425.445	401.37	465.531	447.911	339.727	460.088	558.886	467.081	526.936	538.373	317.666	403.354	352.451	289.605	402.973	357.289	398.836	428.133	464.921
15:00	348.11	358.576	370.499	279.856	405.323	355.013	371.647	443.043	452.605	321.742	365.069	368.013	278.587	404.316	386.344	381.204	411.622	426.353	398.437	460.845	408.881	339.062	445.049	528.961	442.426	511.148	503.624	343.163	364.545	355.632	291.089	393.365	332.381	410.644	419.874	425.725
18:00	337.94	339.887	366.555	281.577	365.266	325.651	427.004	419.304	429.878	329.468	339.565	361.954	281.392	400.777	337.963	386.044	394.449	437.404	383.84	401.803	413.317	313.16	427.429	485.254	427.054	463.793	486.618	339.263	341.799	359.205	272.319	365.048	303.574	390.999	418.901	437.155
21:00	321.941		351.845	314.483	370.245	330.232	428.756	388.923	440.314	355.163	283.846	354.195	291.497	382.354	355.816	379.291	396.762	451.717	377.499	349.489	342.572	313.189	426.641	484.655	467.197	444.845	479.723	312.438	375.162	357.237	288.849	388.539	319.695	420.593	384.037	468.439

## Sheet: NREM Theta
	Vehicle									0.5 mg/kg AM281									5.0 mg/kg AM281									Recovery
00:00	307.397	330.957	318.387	261.53	352.196	344.823	317.355	331.208	382.928	317.248	335.924	339.281	264.373	364.39	348.019	335.319	334.161	402.39	372.719	388.726	382.878	302.741	429.825	401.045	350.118	401.262	471.636	319.525	335.696	338.864	264.907	364.264	333.59	340.644	327.969	398.899
03:00	301.077	315.139	310.514	256.618	346.326	346.066	311.087	320.539	372.866	308.458	325.124	335.151	265.24	363.036	329.702	328.039	325.789	382.195	345.056	377.718	374.579	308.374	407.552	408.736	395.252	385.136	456.383	308.165	324.967	333.435	265.32	360.147	324.032	339.059	320.417	386.679
06:00	295.501	307.035	309.597	258.172	344.632	334.966	314.98	314.05	376.629	301.235	320.344	326.719	264.169	357.01	331.1	335.992	318.028	390.021	350.464	366.779	365.5	312.056	410.704	418.614	418.458	389.812	455.556	301.473	320.78	326.953	264.169	361.782	321.665	339.644	314.562	383.478
09:00	304.526	321.212	313.841	267.244	357.055	337.266	327.519	320.24	394.632	307.246	340.874	330.587	273.288	364.088	342.904	354.446	320.911	399.942	357.073	370.325	374.534	316.744	423.691	418.125	417.32	387.717	465.113	309.66	329.538	326.018	273.945	361.166	324.023	348.111	326.79	395.602
12:00	332.204	341.649	337.445	277.806	364.37	352.237	354.615	368.403	406.605	316.861	355.67	343.258	280.493	369.126	350.747	362.599	346.218	423.058	375.214	390.707	382.649	323.21	435.232	432.524	416.907	415.947	481.891	324.455	345.921	340.637	281.78	374.994	335.649	365.745	354.138	408.642
15:00	327.44	334.872	339.539	274.065	362.699	341.705	342.604	349.06	398.641	315.732	349.633	343.143	275.996	362.811	334.232	355.812	337.555	399.161	370.473	370.627	373.249	299.306	408.626	409.432	389.981	395.315	465.07	321.814	352.176	335.757	274.916	359.305	328.997	362.51	331.601	392.896
18:00	316.179	329.926	337.405	271.69	354.443	328.698	343.967	329.872	392.897	311.151	336.561	337.23	266.855	358.883	321.428	329.163	328.428	401.304	350.746	351.475	363.593	288.162	391.738	393.609	380.556	350.21	444.24	312.264	337.901	339.106	264.303	347.008	313.691	346.587	320.394	394.686
21:00	309.32		333.85	278.357	358.274	325.85	338.337	319.887	416.532	322.958	326.252	337.639	265.074	361.238	322.861	348.093	335.707	396.744	341.457	339.932	343.748	284.398	385.363	379.075	370.853	364.984	449.938	308.33	339.316	337.671	267.253	353.097	309.22	359.07	314.595	387.345

## Sheet: NREM Gamma
	Vehicle									0.5 mg/kg AM281									5.0 mg/kg AM281									Recovery
00:00	303.884	312.18	339.109	279.393	324.934	296.043	300.713	313.74	345.725	321	335.191	339.128	289.818	326.937	300.129	316.939	326.488	360.061	334.033	345.354	345.873	303.766	355.509	281.208	303.739	336.745	363.472	296.577	310.472	326.524	272.804	312.482	277.685	298.474	301.187	328.252
03:00	305.254	309.942	333.489	281.742	322.504	304.869	308.453	317.138	340.973	313.976	321.165	337.06	287.846	333.329	296.645	315.232	326.223	353.824	330.771	344.652	344.137	307.907	345.109	284.304	325.926	335.938	359.765	297.103	308.158	324.186	283.197	317.812	279.706	304.387	302.726	333.324
06:00	310.373	315.37	346.903	290.46	328.292	294.604	308.727	322.079	347.781	316.351	326.177	341.224	293.347	329.159	294.926	314.631	328.793	356.56	336.588	340.697	345.956	318.716	342.611	291.576	335.269	342.695	363.283	301.487	313.544	327.758	285.4	323.536	289.062	315.327	310.921	339.724
09:00	325.188	330.2	355.382	302.394	341.39	305.402	318.708	335.616	366.446	331.554	333.819	356.79	308.247	346.24	296.212	335.449	333.337	369.878	347.248	346.948	361.885	321.397	358.894	291.619	342.639	348.671	373.215	322.675	323.422	343.552	299.34	335.312	297.89	325.089	328.108	357.433
12:00	347.682	344.608	364.901	321.678	352.227	320.131	342.095	369.466	382.863	344.23	353.172	362.274	316.341	350.922	307.873	344.996	355.822	391.401	364.733	375.627	376.73	335.674	370.242	306.344	349.714	370.246	391.569	344.784	336.304	356.096	312.333	342.323	309.117	346.963	354.811	365.527
15:00	342.236	342.512	360.501	312.332	342.753	313.955	336.078	345.676	369.613	335.028	339.134	351.481	308.194	337.852	299.202	334.238	341.758	368.504	354.05	339.91	363.76	315.707	352.08	294.037	329.816	351.606	378.432	330.317	333.4	351.058	298.129	334.21	314.326	340.057	330.736	359.637
18:00	334.336	341.942	361.071	307.101	343.098	314.078	324.984	331.876	367.138	327	338.561	349.676	297.248	335.424	299.769	320.188	328.319	365.691	333.433	328.323	339.507	300.14	334.877	292.646	324.955	321.645	361.93	313.825	333.037	346.822	290.675	328.435	307.762	329.098	314.818	360.481
21:00	335.628		364.771	301.127	344.198	311.706	323.49	341.358	373.163	331.66	335.238	354.701	295.314	338.006	303.567	320.709	337.298	369.304	336.209	334.884	344.383	297.315	331.194	292.83	321.469	338.777	363.862	322.26	333.855	349.009	293.52	329.601	308.204	331.762	326.772	352.929

## Sheet: REM Delta
	Vehicle									0.5 mg/kg AM281									5.0 mg/kg AM281									Recovery
00:00	130.598	165.16	140.372	134.553	171.4	176.405	189.609	207.777	189.043	138.026	182.709	145.215	132.862	185.584	190.606	195.661	207.051	194.986	195.648	240.933	164.105	170.906	251.97	249.534	247.981	276.001	207.423	133.309	163.539	136.995	137.067	176.074	167.346	199.059	181.693	181.093
03:00	136.06	166.345	154.561	133.055	178.807	187.858	195.254	186.253	196.245	140.22	170.229	147.399	142.956	180.341	184.836	210.407	180.115	196.822	171.779	206.002	180.53	173.527	236.633	254.726	222.613	270.17	231.04	131.608	168.065	148.358	142.762	186.701	167.61	193.838	185.617	192.634
06:00	134.146	164.331	153.825	140.212	186.166	182.17	194.634	190.854	194.331	139.871	181.113	148.835	145.661	189.386	184.106	199.885	200.2	193.761	172.11	196.699	175.057	184.788	226.493	272.11	235.27	240.144	254.809	141.431	170.692	141.401	140.592	184.369	167.144	197.672	176.407	189.062
09:00	136.988	179.559	157.755	140.327	185.578	200.037	201.882	194.923	209.465	146.792	182.66	150.786	148.699	199.732	178.356	223.368	202.579	203.477	158.142	201.22	174.288	191.623	220.593	205.143	235.03	227.65	244.812	136.225	176.873	162.387	136.142	179.901	195.749	198.452	196.812	190.132
12:00	140.72	188.383	175.313	149.386	192.865	207.34	223.902	270.265	193.089		195.09	166.677		205.01	194.827	207.383	216.287	191.709	167.04	217.252	180.481	142.88	224.143	206.917	225.84	254.076	230.211	139.823	198.178	165.428		185.75		203.418	214.69	187.046
15:00	121.886	169.989	173.912	163.137	204.632	172.911		197.098	183.866	142.292	184.881	154.668		177.842	175.304	211.365	196.268	192.325	154.105	197.725	166.016	155.972	227.927	223.357	210.482	239.242	205.64	133.491	175.587	174.677	137.15	217.832	176.97	195.029	177.293	178.769
18:00	138.962	164.437	167.457	135.713	177.765	214.489	201.919	191.45	192.32	139.597	177.544	165.201	143.25	199.7	171.358	202.459	184.186	195.729	146.512	180.362	152.286	153.366	185.561	241.338	212.105	190.149		136.56	169.821	166.865	138.748	180.132	191.474	185.716	178.378	180.733
21:00	180.942		171.196	140.594	198.808	185.34	213.379	189.891		141.909		170.008	142.63	194.082	196.885	199.301	234.07		152.284	196.49	164.503	151.623	196.307	280.568	202.872	231.703	184.85	138.05	175.161	153.114	141.593	183.268	184.334	198.541	183.002	179.916

## Sheet: REM Theta
	Vehicle									0.5 mg/kg AM281									5.0 mg/kg AM281									Recovery
00:00	203.381	225.912	236.165	188.735	229.937	207.042	241.681	246.444	274.752	194.558	215.962	242.12	183.219	244.762	213.409	252.4	239.269	294.078	349.246	357.471	306.235	274.325	239.234	330.419	356.865	299.079	583.346	186.791	226.818	236.592	184.985	250.608	192.558	246.321	234.417	283.053
03:00	202.05	226.267	240.379	188.552	243.779	222.319	238.497	252.773	284.472	203.893	230.829	250.151	199.409	262.158	233.767	265.075	246.201	298.404	294.482	313.54	336.863	282.291	254.041	328.322	352.834	321.462	508.735	196.828	223.747	240.08	192.139	236.547	213.985	257.835	236.245	293.017
06:00	208.29	220.356	235.621	193.544	258.336	230.325	247.156	246.912	276.693	202.91	235.15	248.076	198.599	253.879	226.284	251.952	246.184	284.303	350.911	314.627	333.994	269.378	346.724	323.097	356.09	361.786	525.78	204.866	237.027	246.953	196.455	240.059	222.012	264.053	245.14	285.961
09:00	198.781	227.819	237.083	185.749	252.508	223.146	229.819	254.78	286.483	214.211	240.101	236.736	197.051	251.244	227.045	247.559	252.22	302.237	335.961	308.244	278.212	255.263	339.341	369.34	323.9	384.247	500.769	208.241	220.491	246.564	197.345	236.992	208.988	263.716	243.62	293.08
12:00	219.13	233.394	237.307	158.714	222.718	230.286	250.589	259.121	247.205		252.557	249.932		231.872	205.15	240.75	258.04	232.552	357.653	294.287	291.895	202.076	313.436	325.26	315.461	320.48	299.91	218.438	229.176	234.948		266.349		248.226	205.252	272.637
15:00	262.412	222.962	246.443	185.295	246.156	245.826		245.158	279.947	223.248	240.312	231.912		234.177	226.158	246.648	230.276	267.087	253.587	268.18	279.32	211.213	246.615	307.265	265.638	264.442	322.493	199.753	261.861	227.244	193.597	256.358	222.514	234.364	235.287	272.448
18:00	193.797	224.81	240.339	194.23	243.423	252.519	253.259	245.832	275.568	197.879	239.648	227.626	182.255	234.986	212.193	237.66	225.575	279.188	229.191	254.522	249.995	211.458	261.536	288.144	280.45	263.332		200.072	265.592	254.555	189.124	232.854	225.824	253.308	240.74	273.605
21:00	212.281		239.299	205.894	218.747	226.288	270.645	247.416		200.988		242.131	139.054	232.61	215.776	251.808	227.358		232.838	282.121	253.507	197.418	250.302	173.124	263.225	329.276	231.39	194.757	228.22	239.918	192.137	224.771	206.184	251.633	244.852	266.548

## Sheet: REM Gamma
	Vehicle									0.5 mg/kg AM281									5.0 mg/kg AM281									Recovery
00:00	362.001	356.534	407.998	329.093	375.299	325.148	369.075	372.327	409.271	384.176	388.331	429.229	351.514	411.571	333.057	383.198	393.948	445.511	453.318	430.779	438.153	356.97	402.25	334.002	410.221	377.315	479.864	363.033	358.648	404.37	329.4	386.373	312.973	386.144	363.432	406.464
03:00	366.029	357.317	409.496	323.746	387.894	329.786	371.33	378.405	408.172	391.134	361.657	437.687	350.084	409.354	335.888	395.544	394.599	423.294	410.841	425.109	465.753	389.729	396.516	321.321	399.574	410.374	486.849	379.601	362.435	414.358	341.042	394.601	339.912	388.884	366.798	419.635
06:00	374.47	357.05	416.397	337.291	406.211	340.22	374.226	390.444	410.708	384.051	400.348	421.122	334.802	407.157	335.003	384.074	389.382	435.041	450.672	404.106	456.105	388.278	429.697	327.24	425.923	432.861	543.145	378.139	383.32	418.963	331.735	391.941	350.77	388.834	384.236	421.602
09:00	377.276	364.226	405.95	334.642	404.558	332.717	383.822	381.033	417.438	366.035	374.387	430.776	338.807	388.154	337.467	406.208	384.512	432.2	442.815	421.538	506.762	376.252	433.926	350.373	413.731	434.524	526.57	380.805	370.335	410.551	335.673	399.944	300.858	383.678	380.072	414.755
12:00	423.247	380.257	419.463	329.246	386.133	319.847	380.416	371.503	430.353		395.947	377.37		368.863	330.676	376.657	371.906	405.717	489.103	408.601	431.976	392.714	397.596	313.6	403.534	384.041	392.347	383.458	402.176	428.678		410.083		402.127	365.73	416.518
15:00	383.172	365.722	401.167	322.7	371.875	342.654		377.605	407.428	372.656	374.773	398.766		400.273	331.708	366.456	398.261	414.149	390.676	398.679	440.113	332.245	394.061	336.937	387.679	395.468	438.537	382.818	374.896	377.384	335.398	375.129	323.141	398.105	383.482	402.9
18:00	379.284	377.048	414.248	338.513	396.719	332.054	396.34	388.197	428.301	373.449	358.6	392.041	331.863	387.435	325.101	372.221	390.421	417.685	395.432	387.129	414.644	342.257	416.745	309.459	394.155	389.268		377.906	374.344	414.801	340.541	379.169	322.451	382.362	377.64	413.591
21:00	365.183		446.954	326.201	354.821	343.08	335.365	396.718		388.005		416.414	284.632	390.207	331.497	357.615	371.848		410.994	325.718	408.816	318.798	396.416	281.096	378.189	336.547	410.518	373.955	379.425	428.13	337.643	385.786	333.306	410.392	382.551	427.31

## Sheet: Wake Delta
	Vehicle									0.5 mg/kg AM281									5.0 mg/kg AM281									Recovery
00:00	164.565	201.099	171.33	154.866	185.429	173.886	179.128	198.622	194.782	163.988	213.948	187.204	169.492	206.769	196.371	194.185	209.361	212.281	240.031	256.923	241.44	223.286	279.375	282.552	251.723	293.324	325.166	177.637	212.823	179.465	181.366	212.63	205.246	194.609	193.598	207.943
03:00	170.841	205.113	171.86	157.408	202.475	193.785	191.987	206.172	201.675	179.441	213.623	191.676	195.535	217.089	202.625	193.579	213.676	213.948	232.03	251.893	241.279	225.373	270.877	290.206	261.781	288.044	304.012	181.801	207.331	182.163	176.716	225.097	201.43	194.245	199.501	210.134
06:00	168.9	207.138	184.363	170.571	199.673	195.075	184.984	207.594	202.221	173.156	222.962	190.041	184.059	212.139	198.975	203.787	209.546	215.359	225.681	278.915	238.859	250.804	268.767	303.027	253.471	288.171	295.905	178.759	220.003	184.059	186.883	224.074	197.95	195.449	194.866	205.144
09:00	168.77	193.84	173.715	170.232	190.86	190.162	183.57	193.92	203.437	173.022	212.919	178.53	177.63	203.236	209.272	188.367	200.535	207.868	218.232	255.489	225.02	219.434	248.536	281.776	249.153	257.786	276.092	179.62	214.9	177.17	180.855	205.236	199.009	188.853	193.34	207.637
12:00	175.406	194.151	163.709	147.036	199.005	194.532	176.692	191.034	194.289	165.998	202.031	171.56	153.646	197.844	198.533	176.921	193.726	195.916	200.75	223.924	197.842	180.34	233.381	274.545	212.937	234.345	241.523	179.331	202.901	168.866	163.267	206.839	196.976	175.359	189.602	195.958
15:00	176.471	200.055	172.624	161.483	195.147	191.708	177.644	189.835	197.298	170.252	203.585	173.017	152.503	197.461	203.742	182.196	189.907	200.007	190.098	219.444	186.224	165.279	224.056	249.157	207.299	214.209	229.657	177.415	209.932	172.505	163.479	203.417	196.582	175.831	187.269	199.421
18:00	173.879	209.814	170.107	164.903	197.811	194.391	187.104	198.623	202.705	171.394	202.97	176.553	158.55	205.846	200.735	179.819	191.88	203.171	183.426	226.022	183.028	165.327	212.782	223.659	184.424	208.082	211.894	178.717	208.002	177.094	162.437	204.668	196.125	178.851	195.429	202.304
21:00	181.186	203.459	173.173	158.213	208.24	191.551	188.7	197.578	201.277	176.336	206.735	176.51	162.107	213.124	200.536	180.179	192.101	202.028	185.257	213.356	177.497	162.767	214.707	206.901	206.091	197.188	203.09	181.671	211.377	180.468	174.893	207.587	190.361	188.608	190.907	202.904

## Sheet: Wake Theta
	Vehicle									0.5 mg/kg AM281									5.0 mg/kg AM281									Recovery
00:00	192.289	196.86	192.658	162.406	209.288	193.914	199.898	213.925	228.328	185.541	204.416	208.168	173.256	209.015	214.141	212.044	219.356	244.052	220.211	235.32	232.371	202.459	256.494	241.83	237.18	282.836	317.762	203.342	217.168	214.676	178.319	212.095	209.808	205.598	208.891	243.203
03:00	188.037	202.695	191.468	168.925	209.312	216.967	197.869	223.366	226.881	193.579	212.074	210.634	176.28	208.644	225.611	206.007	225.71	242.428	233.198	259.655	230.528	220.61	262.07	272.886	262.141	283.122	311.126	207.632	218.78	209.338	177.366	222.502	214.454	215.928	219.546	237.508
06:00	192.122	208.994	195.289	175.083	208.589	218.853	198.71	220.858	235.421	190.269	215.619	206.605	180.983	208.554	213.01	207.912	219.644	245.46	223.562	260.175	231.456	224.598	256.496	296.797	269.973	268.018	297.667	199.115	221.839	209.818	181.006	223.055	208.132	219.234	222.314	233.326
09:00	192.376	198.592	201.912	175.295	206.939	217.39	206.052	216.755	230.911	193.709	228.229	202.095	180.93	209.853	230.876	211.399	221.507	242.172	227.755	249.781	235.607	226.264	253.959	299.912	258.894	269.268	302.043	204.905	225.376	209.608	188.873	222.671	215.54	225.692	224.373	236.334
12:00	190.188	205.721	188.975	172.743	195.509	230.527	213.387	217.706	227.024	188.035	207.957	199.23	183.082	202.752	234.715	206.345	228.892	233.856	228.046	231.793	224.202	221.839	246.197	323.553	248.609	272.218	293.826	201.853	203.979	198.33	188.035	216.912	228.717	217.874	219.051	228.045
15:00	191.794	205.58	192.298	173.853	198.512	236.01	196.468	206.341	226.626	195.049	204.429	205.876	173.082	205.556	240.672	210.801	211.971	229.178	222.828	231.693	212.862	194.645	240.851	285.983	244.365	247.071	277.399	201.085	210.082	198.245	180.035	210.838	236.608	210.775	215.047	236.85
18:00	192.277	215.475	195.619	175.135	201.387	228.913	203.858	213.89	232.905	187.902	216.053	200.838	181.01	201.434	228.711	206.468	216.28	233.181	206.365	221.104	211.473	186.578	226.823	250.855	211.28	234.069	253.564	201.719	212.319	201.912	180.262	208.372	236.28	214.227	210.56	234.314
21:00	186.476	183.812	194.841	159.412	206.694	233.398	208.417	207	222.326	199.849	182.152	198.757	166.258	203.608	242.453	199.296	219.324	224.871	207.677	196.582	206.267	178.76	215.663	238.024	227.404	229.837	244.917	210.641	206.722	204.159	175.144	216.907	223.569	209.107	215.16	234.991

## Sheet: Wake Gamma
	Vehicle									0.5 mg/kg AM281									5.0 mg/kg AM281									Recovery
00:00	388.733	442.33	464.192	367.561	425.214	327.896	390.021	434.669	467.057	396.264	453.854	464.73	377.514	455.258	376.401	399.121	445.476	471.665	403.752	442.278	465.16	398.22	480.446	345.342	388.245	456.664	483.11	429.086	426.024	454.178	387.031	453.308	375.317	436.354	453.708	458.753
03:00	372.988	407.643	442.228	351.89	429.305	367.77	394.779	418.216	424.346	411.798	418.611	458.424	361.096	437.196	377.014	407.129	432.542	490.076	429.669	412.952	458.045	409.41	461.958	390.302	395.198	430.171	480.572	433.64	403.018	473.827	397.876	447.542	387.061	418.59	454.024	468.868
06:00	380.18	391.229	436.324	361.32	427.003	360.469	393.289	416.077	433.519	404.965	425.63	426.181	357.151	436.204	360.925	391.761	406.934	445.963	418.174	432.2	438.547	412.253	428.223	383.237	413.628	438.936	484.785	423.865	398.489	456.12	370.454	428.514	377.554	397.068	418.189	467.762
09:00	412.449	450.637	462.329	380.231	424.282	370.845	406.278	458.92	462.733	422.911	431.038	446.396	383.293	429.4	406.998	422.051	441.936	461.236	448.366	449.373	482.472	422.372	451.177	429.589	410.774	469.125	496.474	456.942	433.729	492.77	402.91	448.274	396.229	440.159	462.193	487.493
12:00	460.346	485.355	544.718	403.752	464.966	393.947	433.245	494.924	500.409	456.705	473.204	505.452	407.803	474.352	388.67	442.961	453.115	486.536	464.808	477.142	500.432	417.525	468.794	433.987	409.222	464.094	505.764	495.54	486.997	538.504	435.878	476.611	408.377	455.375	485.897	514.655
15:00	454.276	455.017	535.716	403.237	475.008	385.048	448.747	490.245	496.651	442.72	466.59	489.888	404.576	463.328	404.088	426.248	465.208	475.031	446.31	460.191	518.419	412.541	456.828	392.625	411.26	458.511	464.828	477.103	471.504	531.904	429.035	483.363	409.668	453.938	474.448	505.785
18:00	421.738	433.901	517.513	369.693	449.212	394.336	433.43	451.493	475.254	450.834	444.519	503.671	377.917	466.086	378.949	425.595	421.13	475.286	432.301	416.697	493.715	382.014	433.594	382.864	438.92	415.579	467.923	454.36	456.828	532.386	412.87	464.105	406.117	439.484	449.061	491.001
21:00	463.414	488.367	531.719	411.079	464.206	386.928	442.482	486.97	504.936	444.097	482.149	514.379	420.094	468.203	407.045	434.769	454.916	509.612	459.675	474.112	497.287	420.27	471.16	390.087	424.515	467.195	492.486	452.023	472.679	528.846	432.547	466.14	387.086	443.853	465.192	503.073

## Sheet: Wake PSpect LP (ZT00-12)
Hz	Vehicle												0.5 mg/kg AM281												5.0 mg/kg AM281												Recovery
0	9.75953	11.7236	9.83774	10.9678	9.63668	9.33081	10.8321	9.33597	9.4417				9.83118	12.1595	10.0444	11.24	9.73384	9.45947	10.788	9.17393	9.68401				10.4679	12.5027	10.3988	11.6902	10.5776	9.85075	10.9865	10.0501	10.0135				9.81208	12.0074	10.2032	11.3209	12.5335	9.1831	10.5701	9.61905	9.51003
0.244141	10.7891	13.7262	10.8364	12.2451	11.4178	10.2509	11.7011	12.4198	10.8433				10.9208	14.4554	11.4929	12.4584	12.0342	10.4859	11.4447	12.2109	11.3595				12.4181	15.0279	12.5629	14.0392	13.4955	12.7044	12.3682	14.2591	12.997				11.9784	14.4731	12.1694	13.6848	15.4248	10.2576	11.8155	12.816	11.3288
0.488281	11.0265	14.1162	11.3709	12.8044	12.2221	10.8499	12.479	13.6793	12.0987				11.4622	15.0952	12.2016	13.592	13.2668	11.2392	12.078	13.8319	12.4133				13.5737	15.8504	13.8668	16.2248	15.1745	15.117	14.1456	17.0021	16.0583				12.5866	15.0141	13.0563	14.6017	15.5809	11.2413	12.6619	13.9058	12.7127
0.732422	10.9448	13.36	11.355	12.5869	12.1275	11.0467	12.3971	13.7526	12.5763				11.2196	14.4769	12.2	13.871	13.2704	11.5352	12.1622	14.2366	12.5655				13.8085	15.4652	14.1316	17.0775	15.3813	15.6668	14.734	17.5102	17.0998				11.9012	14.3475	12.7074	14.096	14.4235	11.811	12.4564	13.4738	12.9988
0.976562	10.6892	12.8669	11.2766	11.65	11.8864	11.0373	12.1178	13.7095	12.3071				11.1772	13.9852	12.2808	13.3893	13.0954	11.8546	11.9741	14.0931	12.7292				13.9909	15.2745	14.0962	16.302	15.1813	15.799	14.7052	17.0015	16.9699				11.2252	13.9903	12.0908	13.1263	13.7744	11.9331	11.9137	12.828	12.7676
1.2207	10.6042	12.4752	10.9429	10.5067	11.8483	11.1405	11.7596	13.117	12.1826				11.0447	13.563	12.1383	12.2197	12.7623	12.1162	11.9469	13.5659	12.747				13.723	15.0608	13.7419	14.6041	15.2836	15.8674	14.6199	16.472	16.6165				10.9105	13.4686	11.4386	11.9485	13.1029	12.0355	11.6651	12.3667	12.5275
1.46484	10.3046	12.1796	10.6039	9.72647	11.6456	11.2185	11.3517	12.771	12.1457				10.7774	13.1567	11.766	11.088	12.5307	12.2008	11.817	13.0546	12.8732				13.4178	14.8268	13.5618	13.494	15.5119	16.2224	14.3513	16.2184	17.0551				10.7452	13.1638	11.0718	11.0517	12.4882	12.1621	11.5674	12.0529	12.4943
1.70898	9.97097	11.7625	10.333	9.27534	11.5863	11.3482	11.0498	12.4502	12.1177				10.4772	12.654	11.4506	10.2654	12.4906	12.3534	11.6705	12.5447	12.8368				13.3349	14.797	13.6989	12.9193	15.8581	16.7834	14.3419	16.3172	17.8431				10.7026	12.6367	10.6643	10.3255	12.3575	12.2386	11.4385	11.7043	12.5282
1.95312	9.95678	11.5497	10.1924	9.1297	11.758	11.6276	10.8554	12.0962	12.1341				10.295	12.5169	11.1431	9.76562	12.6412	12.628	11.6769	12.3028	12.8945				13.3729	14.8528	13.7904	12.8923	16.4208	17.1643	14.7459	16.521	18.3476				10.6207	12.2174	10.3207	9.8791	12.3846	12.3817	11.3052	11.5137	12.64
2.19727	9.98033	11.4998	10.1431	9.03852	11.8317	11.8428	10.8775	11.932	12.2051				10.2625	12.5972	10.9251	9.73983	12.849	12.7968	11.8788	12.3003	12.988				13.6798	15.3072	14.1251	12.9056	16.5883	17.7073	15.3778	16.7184	18.7848				10.5777	12.1153	10.2894	9.67315	12.4643	12.5367	11.469	11.4749	12.6983
2.44141	9.84106	11.4261	10.287	8.92032	12.0801	12.0221	10.907	11.7966	12.3006				10.3621	12.7881	10.8978	9.77609	12.922	13.0815	11.8987	12.2103	13.0685				13.9895	15.9939	14.4916	12.9991	17.0763	18.4638	15.8982	17.0846	19.3367				10.5621	12.2592	10.3093	9.5942	12.5066	12.6749	11.4438	11.4691	12.8275
2.68555	9.91425	11.7031	10.7077	9.00903	12.2513	12.3681	11.0517	11.5352	12.5322				10.3373	12.9189	10.9711	9.92664	13.1932	13.2073	12.0965	12.1724	13.2224				14.2681	16.8129	14.986	13.4204	17.6359	19.4363	16.5579	17.631	19.8779				10.644	12.5448	10.3734	9.68485	12.7661	12.8527	11.4337	11.4787	13.0602
2.92969	10.0478	12.039	10.85	9.24307	12.3612	12.7134	11.1075	11.5945	12.8271				10.381	13.0881	11.0665	10.3038	13.4815	13.3758	12.2872	12.4891	13.6144				14.6924	17.7224	15.4448	13.6371	18.1442	20.3881	17.3763	18.1502	20.2312				10.5222	12.8416	10.4274	9.86681	12.9729	13.1323	11.6687	11.4741	13.4194
3.17383	10.4351	12.3731	11.205	9.57863	12.4007	13.2576	11.3508	11.7228	13.0469				10.5626	13.3161	11.3952	10.493	13.4895	13.6909	12.4708	12.7555	14.0435				15.1225	18.1212	15.9812	13.988	18.4726	21.2832	18.0621	18.6086	20.5391				10.7514	13.3518	10.6519	10.0908	13.2111	13.4464	11.9972	11.5516	13.4972
3.41797	10.8278	12.6585	11.4636	10.0864	12.689	13.4945	11.6728	12.2492	13.3385				10.8511	13.5927	11.6955	10.91	13.6019	14.1104	12.6901	13.1475	14.4567				15.4801	18.4188	16.4349	14.408	18.7838	21.8658	18.2853	19.2092	20.7549				11.351	13.7093	11.1042	10.4496	13.6736	13.9662	12.5112	11.918	13.8445
3.66211	11.2668	13.0739	11.8735	10.4526	13.0022	13.6713	12.1504	12.6509	14.011				11.1532	13.8281	12.0319	11.224	13.722	14.3771	12.9511	13.6704	14.9805				15.5437	18.7948	16.6121	14.7792	18.8849	21.8962	18.7206	19.5911	21.3845				11.9695	13.96	11.5505	11.1721	14.1676	14.1586	13.1778	12.3713	14.2032
3.90625	11.8985	13.5499	12.333	10.7002	13.3726	13.5613	12.5439	12.9431	14.4606				11.6067	13.9702	12.4596	11.3777	13.6556	14.3898	13.1683	13.6608	15.1926				15.6	19.1274	16.5324	15.1319	18.7968	21.8118	18.9744	19.6124	21.6822				12.3689	14.4653	12.0262	11.7213	14.7409	14.1738	13.7122	12.7692	14.4136
4.15039	12.3147	13.57	12.5245	10.9494	13.6595	13.3931	12.7343	13.2386	14.5339				11.8478	14.2439	12.6415	11.4683	13.6119	14.131	13.0769	13.7062	15.2394				15.4831	19.1105	16.2774	15.0586	18.4054	21.1821	18.6684	19.4014	21.4251				12.7474	15.0902	12.4512	11.931	14.5765	14.1958	14.0897	12.9981	14.6448
4.39453	12.2408	13.585	12.3727	11.1488	13.5569	13.1555	12.7431	13.3331	14.7097				11.8998	14.5002	12.7766	11.5239	13.365	13.8633	12.9562	13.6824	14.9822				15.2166	18.574	15.9712	14.9196	17.7908	20.2235	18.3306	18.827	20.7577				13.0647	15.3421	12.6457	11.9752	14.2615	13.8215	14.0584	13.1136	14.6703
4.63867	12.3473	13.4629	12.2556	11.0403	13.2119	12.7822	12.8065	13.254	14.6588				11.8905	14.375	12.7393	11.3588	13.0701	13.5026	12.9699	13.3572	14.6696				14.7984	17.5656	15.5389	14.6381	17.123	19.2703	17.7436	18.2176	19.8956				13.1909	15.0473	12.604	12.039	14.0472	13.4517	13.7129	13.1736	14.4558
4.88281	12.3519	13.2746	12.1988	10.8148	13.0672	12.6991	12.6491	13.3508	14.3843				11.8778	14.0416	12.7921	11.2612	12.8398	13.2496	13.1055	13.3009	14.6956				14.5856	16.744	15.1512	14.2904	16.4556	18.4175	17.1688	17.6871	19.4273				13.1438	14.5057	12.6796	11.8694	13.8852	13.3204	13.5063	13.2311	14.4295
5.12695	12.1838	13.1904	12.2675	10.6505	12.894	12.5872	12.4549	13.4882	14.1845				11.8749	13.7418	12.8813	11.2545	12.8793	13.0707	13.1272	13.3437	14.9399				14.4759	16.2445	15.0264	13.9634	16.1332	17.9559	16.932	17.4033	19.0059				13.0649	14.1335	12.7694	11.5174	13.7975	12.8543	13.4069	13.41	14.3704
5.37109	11.9989	12.9398	12.2151	10.4933	12.7362	12.5822	12.4769	13.4922	14.2164				12.1246	13.8243	13.068	11.1685	12.9244	13.2862	13.1724	13.4505	14.9941				14.469	15.7863	15	13.8548	16.2054	17.8543	16.6034	17.4932	19.1841				12.7608	13.957	12.8685	11.4058	13.5939	12.4738	13.5027	13.6079	14.3525
5.61523	12.0166	12.804	12.2131	10.5361	13.0614	12.8858	12.5731	13.5574	14.3815				12.2659	13.8634	13.3159	11.1678	13.0423	13.5561	13.2812	13.622	15.2927				14.5722	15.7314	14.9854	13.9081	16.2885	17.8611	16.3615	17.646	19.549				12.6701	13.7949	13.1063	11.3487	13.5431	12.4826	13.6831	13.6696	14.574
5.85938	12.1903	12.8033	12.3644	10.6672	13.2301	13.2811	12.6174	13.5125	14.5793				12.3456	13.7294	13.592	11.3244	13.2213	13.8945	13.4623	13.8314	15.5381				14.7474	15.533	14.9601	14.2821	16.2782	18.1074	16.3201	17.4933	20.0055				12.7568	13.8516	13.4472	11.4354	13.7237	12.7146	13.9538	13.6518	14.875
6.10352	12.3855	12.7927	12.5394	10.8357	13.1692	13.656	12.859	13.5838	14.7342				12.5064	13.6554	13.6436	11.5762	13.4515	14.3634	13.537	14.1046	15.8286				14.7801	15.4474	14.9455	14.3795	16.2708	18.3697	16.1664	17.4227	20.1446				12.794	13.9032	13.8382	11.4673	13.7901	12.9616	14.0587	13.8029	15.2825
6.34766	12.4493	12.6694	12.6714	10.9752	13.3027	14.364	13.1017	13.6861	14.8697				12.4587	13.6266	13.5918	11.5277	13.4725	14.8227	13.4509	14.2737	15.9768				14.7557	15.2501	14.6438	14.1204	16.3792	18.2285	15.989	17.49	20.0572				13.0056	13.9182	14.1354	11.5214	13.8406	13.2458	14.054	14.0092	15.5269
6.5918	12.307	12.538	12.8093	11.1653	13.3084	14.8559	13.1167	13.9245	14.9174				12.2942	13.4101	13.4475	11.2992	13.3908	14.8887	13.4356	14.3893	15.9073				14.4086	14.9891	14.3018	14.0562	16.1843	17.9217	15.5904	17.1279	19.4816				12.9093	13.7278	14.1428	11.5697	13.8375	13.4915	13.9531	14.1635	15.5926
6.83594	12.027	12.3027	12.7049	11.028	13.0751	14.8712	12.8711	14.2144	14.9286				12.1655	13.1025	13.1528	11.2259	13.2812	14.8711	13.2731	14.4128	15.8111				14.0608	14.8411	14.0572	13.6689	15.9341	17.5132	15.3202	16.7273	18.8471				12.894	13.5286	13.959	11.4088	13.6786	13.6614	13.8575	14.1716	15.5505
7.08008	11.7532	11.9109	12.3748	10.755	12.9247	14.5376	12.7349	14.2615	14.5681				11.9027	12.9149	12.7926	11.128	13.1555	14.6291	13.1139	14.3634	15.6015				13.5227	14.6634	13.7588	13.2015	15.4388	16.8745	14.9152	16.3585	18.3015				12.7071	13.3452	13.5451	11.1335	13.7894	13.5976	13.5895	14.2394	15.4867
7.32422	11.3811	11.5843	11.9929	10.5334	12.7226	14.2905	12.3841	14.0226	14.0624				11.6122	12.5496	12.4416	10.7733	12.8975	14.1312	12.8896	14.2675	15.1784				13.1155	14.1051	13.3815	12.6938	14.7959	16.0306	14.513	15.6711	17.3558				12.3685	12.9683	13.2081	11.0956	13.7674	13.5785	13.29	14.1163	15.1049
7.56836	10.9808	11.2662	11.5564	10.3252	12.4254	13.7633	11.9666	13.8135	13.7373				11.4688	11.9757	11.9237	10.3641	12.5186	13.7664	12.5908	13.9632	14.6729				12.5433	13.5601	12.7825	12.0816	13.9818	15.2942	14.0411	14.8899	16.4482				12.1135	12.5307	12.8746	10.8716	13.5092	13.5805	13.1091	14.0651	14.6882
7.8125	10.616	10.8592	11.3262	10.0018	11.9663	12.9724	11.6017	13.4765	13.1064				11.1098	11.5798	11.5965	9.95191	12.0302	13.2541	12.0625	13.5764	13.9692				11.9916	12.9494	12.3618	11.5833	13.4693	14.5202	13.3779	14.2205	15.6084				11.7697	12.1027	12.3481	10.5203	13.0727	13.3364	12.8072	13.7773	14.3033
8.05664	10.2445	10.4392	10.9268	9.54939	11.4385	12.5374	11.0139	13.2403	12.6428				10.6105	11.1175	11.0288	9.40124	11.6434	12.5606	11.5847	13.0785	13.3525				11.5783	12.3567	11.9291	11.0554	12.7714	13.6551	12.9159	13.7097	14.7927				11.4131	11.4619	11.7153	10.0045	12.6081	12.7401	12.3524	13.5039	13.8454
8.30078	9.93704	10.1568	10.4418	9.17258	10.8978	11.7852	10.5774	12.8192	12.1646				10.1138	10.3893	10.5259	8.89533	11.1999	11.9031	11.0976	12.4388	12.7046				11.1041	11.7342	11.5426	10.5089	12.0232	13.0221	12.3655	13.2702	13.8612				10.9084	10.9183	11.2004	9.68783	11.9627	12.2826	11.8988	13.1078	13.148
8.54492	9.45806	9.83953	9.9585	8.61105	10.2816	11.0617	10.0311	12.2942	11.561				9.5491	9.76269	10.0579	8.45114	10.6179	11.2029	10.6136	11.7233	12.2227				10.6017	11.1152	11.0227	10.0535	11.4303	12.4133	11.7899	12.7206	13.2619				10.3163	10.3874	10.7961	9.26671	11.2591	11.5773	11.5559	12.6442	12.4942
8.78906	9.00714	9.26365	9.30692	8.22741	9.65976	10.3191	9.61934	11.6791	11.038				9.10762	9.31482	9.7259	8.01235	9.99898	10.5219	10.084	11.2196	11.6149				10.0424	10.5784	10.5944	9.6399	10.9494	11.8418	11.2912	12.0955	12.698				9.87322	9.77162	10.2722	8.84191	10.6468	10.9271	11.0426	12.1016	11.9316
9.0332	8.60922	8.76197	8.87344	7.90994	9.20125	9.75756	9.27244	11.1471	10.5049				8.73851	8.83864	9.2521	7.66215	9.59371	9.93729	9.68466	10.6601	10.9512				9.59501	10.151	10.2222	9.17673	10.437	11.0908	10.8991	11.5064	12.1329				9.47639	9.22694	9.53261	8.37353	10.0634	10.3242	10.4647	11.5351	11.2588
9.27734	8.13613	8.32374	8.53986	7.47235	8.69582	9.10733	8.76654	10.551	9.94671				8.36152	8.48726	8.70253	7.39476	9.03807	9.37151	9.18027	10.0079	10.3779				9.19609	9.82064	9.80518	8.83632	10.0362	10.5684	10.5153	11.2558	11.73				9.12321	8.73147	8.96329	8.05044	9.43953	9.75874	9.88748	10.9585	10.6444
9.52148	7.81743	7.97103	8.13345	7.1808	8.28387	8.54589	8.34677	9.97817	9.36234				8.05804	8.08334	8.37735	7.08061	8.53129	8.84051	8.71821	9.55162	9.78715				9.03691	9.39852	9.40153	8.60127	9.63261	10.2245	10.0838	10.9397	11.3176				8.61097	8.31976	8.50806	7.66716	8.99627	9.08503	9.49506	10.2811	10.1459
9.76562	7.64402	7.60454	7.85915	6.84327	7.93311	8.10667	7.91699	9.48898	8.96246				7.67857	7.75111	8.01732	6.8575	8.14028	8.37408	8.35889	9.08717	9.30854				8.90802	9.01485	9.04862	8.44747	9.30689	9.92691	9.77357	10.6148	11.0843				8.1978	7.92091	8.03969	7.40132	8.57363	8.57905	9.03246	9.55582	9.65452
10.0098	7.32334	7.32454	7.66287	6.62637	7.68499	7.85616	7.61065	9.00931	8.55326				7.3201	7.53246	7.71754	6.7434	7.8546	7.98159	8.04046	8.73138	8.90186				8.68116	8.67051	8.92287	8.29032	9.17604	9.58981	9.43034	10.3217	10.8441				7.92436	7.78449	7.82529	7.11402	8.194	8.12193	8.51415	9.12097	9.19311
10.2539	7.05187	7.00654	7.43545	6.52267	7.40975	7.51216	7.30341	8.68276	8.11722				7.03778	7.30088	7.51237	6.68077	7.57088	7.57819	7.85743	8.4228	8.64311				8.46283	8.45063	8.71736	8.21081	8.95196	9.38027	9.13908	10.029	10.6142				7.55828	7.50517	7.55404	6.84037	7.82032	7.67145	8.24186	8.75241	8.72182
10.498	6.79038	6.87714	7.2059	6.39654	7.15262	7.1692	7.10083	8.35399	7.98177				6.85824	7.05355	7.26142	6.63698	7.35594	7.20495	7.57088	8.21144	8.25723				8.10639	8.25277	8.46775	8.20571	8.66877	9.16069	8.89484	9.77065	10.3339				7.30813	7.18914	7.32103	6.70601	7.57785	7.3856	7.96148	8.4056	8.30966
10.7422	6.48816	6.70507	7.03452	6.39626	6.90136	6.85809	6.92512	7.87627	7.67663				6.72579	7.00663	7.077	6.63815	7.1514	6.88447	7.28563	7.84275	8.07349				7.93257	8.12949	8.29803	8.23587	8.454	8.8188	8.71651	9.58246	10.1693				7.05911	6.97182	7.10878	6.63597	7.22808	7.02931	7.65752	7.99909	8.10167
10.9863	6.28177	6.46644	6.8764	6.33721	6.6783	6.63	6.77485	7.53671	7.36543				6.6008	6.80887	6.9082	6.60544	6.93527	6.71516	7.16852	7.4536	7.83356				7.79294	7.89493	8.05697	8.0689	8.2713	8.50599	8.66804	9.44841	9.99363				6.8431	6.78454	6.7945	6.52179	6.99063	6.72168	7.38621	7.7052	7.73499
11.2305	6.21678	6.27389	6.55847	6.32129	6.51111	6.41554	6.59537	7.29954	7.14926				6.39388	6.6199	6.69424	6.45181	6.65756	6.54359	7.07999	7.27182	7.58752				7.57391	7.75408	7.90125	7.91799	8.08066	8.40224	8.3721	9.2462	9.93915				6.59349	6.61353	6.62582	6.44692	6.78569	6.51623	7.22923	7.38773	7.45316
11.4746	6.04228	6.1136	6.27185	6.17793	6.27621	6.1826	6.45795	7.00754	6.97828				6.20511	6.4713	6.41651	6.11766	6.46357	6.28339	6.80769	7.13939	7.41853				7.36738	7.6587	7.74555	7.85023	7.98596	8.3011	8.1809	9.03398	9.76454				6.30068	6.44409	6.40999	6.38364	6.57888	6.24641	7.04328	7.09757	7.35938
11.7188	5.80417	5.86622	6.09616	5.93378	6.0958	6.04636	6.24139	6.75622	6.76799				5.97377	6.31759	6.15849	5.78995	6.34165	6.06532	6.4843	6.92321	7.18543				7.24018	7.55247	7.61453	7.80294	7.90967	8.14396	8.12959	9.00851	9.52366				6.10386	6.19569	6.24989	6.15199	6.37954	6.01899	6.79203	6.93964	7.1662
11.9629	5.57152	5.61881	5.88997	5.52988	5.97824	5.83202	5.99174	6.53905	6.53378				5.7331	6.0858	6.08496	5.52291	6.29307	5.83619	6.25208	6.69042	7.01474				7.23296	7.37324	7.44463	7.56561	7.85966	8.06992	7.97886	8.91204	9.56765				5.91435	6.00517	6.05793	5.84628	6.2143	5.8441	6.62237	6.74727	6.95251
12.207	5.36455	5.44121	5.74072	5.22749	5.90221	5.64383	5.69384	6.42024	6.49175				5.62333	5.86419	5.92287	5.33767	6.09473	5.6607	6.06136	6.42462	6.78025				7.08767	7.20478	7.25007	7.34708	7.74746	7.96532	7.72596	8.67654	9.55944				5.70915	5.83346	5.88735	5.52038	6.07938	5.67316	6.38973	6.42884	6.73749
12.4512	5.21271	5.28441	5.59712	5.03519	5.79483	5.481	5.52676	6.23728	6.34265				5.43699	5.66387	5.77521	5.2064	5.88879	5.58319	5.97408	6.21384	6.65345				6.97064	7.14811	7.15502	7.13775	7.67654	7.85803	7.50795	8.53172	9.56836				5.57857	5.70588	5.74913	5.34037	5.92726	5.52206	6.14507	6.22583	6.51527
12.6953	5.08644	5.16588	5.41867	4.89878	5.59656	5.36096	5.43225	6.0374	6.13747				5.28982	5.50367	5.67445	5.11975	5.77882	5.46519	5.82239	6.06333	6.53751				6.87077	7.08859	7.03726	6.99877	7.53255	7.73579	7.41375	8.34521	9.57543				5.44734	5.56519	5.64126	5.17438	5.80669	5.3515	5.95352	6.05128	6.37421
12.9395	4.96589	5.03234	5.35044	4.8746	5.52088	5.17625	5.32581	5.87866	5.97149				5.19952	5.41722	5.59869	5.03045	5.70558	5.34833	5.73002	5.9173	6.35025				6.75044	6.9821	7.08564	7.00308	7.49066	7.63416	7.17391	8.147	9.3948				5.32264	5.44423	5.52244	5.02802	5.61265	5.20734	5.81822	5.89436	6.29148
13.1836	4.83284	4.92557	5.31753	4.76736	5.36473	5.0226	5.18518	5.7144	5.8539				5.04072	5.26889	5.45283	4.94537	5.61024	5.20728	5.65549	5.80017	6.3192				6.66479	6.84167	6.91657	6.959	7.44422	7.53455	7.07672	8.11761	9.17592				5.19696	5.32123	5.38738	4.93888	5.49636	5.0709	5.68518	5.81264	6.22845
13.4277	4.71422	4.84793	5.17935	4.65692	5.2518	4.90131	5.12822	5.53764	5.82798				4.94722	5.13528	5.37837	4.86229	5.54985	5.06614	5.58549	5.69881	6.22896				6.60663	6.77527	6.80703	6.88183	7.37042	7.43358	6.9843	8.05018	9.19851				5.09823	5.18755	5.32424	4.91879	5.39459	5.0082	5.59439	5.70843	6.09791
13.6719	4.65738	4.80644	5.10218	4.609	5.20083	4.84781	5.06305	5.47869	5.75485				4.90928	5.08824	5.29771	4.80764	5.47178	5.01009	5.50346	5.58179	6.13439				6.56066	6.69767	6.77664	6.82118	7.26064	7.34851	6.87413	7.90045	9.08138				5.06318	5.0814	5.25849	4.83598	5.36972	4.89546	5.51032	5.5382	6.00228
13.916	4.64847	4.69117	5.06603	4.50394	5.10389	4.86358	5.03387	5.41049	5.64067				4.81001	4.97288	5.24259	4.71155	5.35981	4.9673	5.47433	5.4774	6.00319				6.39849	6.63184	6.72442	6.78367	7.18751	7.29	6.79332	7.72527	8.99934				4.94478	5.063	5.17141	4.74663	5.29329	4.84796	5.40838	5.36116	5.83558
14.1602	4.56897	4.57616	4.94972	4.41605	5.06025	4.7733	4.97074	5.29319	5.46922				4.71567	4.91469	5.12704	4.62685	5.30345	4.93265	5.41817	5.42406	5.89071				6.27808	6.58257	6.59624	6.7376	7.15213	7.09836	6.67715	7.58758	8.73941				4.85221	4.98938	5.15588	4.67286	5.23732	4.79915	5.36093	5.25912	5.79372
14.4043	4.50227	4.49211	4.84378	4.4053	4.93265	4.70863	4.86921	5.22105	5.38257				4.65528	4.84952	5.09482	4.57662	5.19951	4.79718	5.29536	5.41455	5.81115				6.20451	6.5539	6.47438	6.67786	7.00471	6.94128	6.56532	7.45247	8.50139				4.81942	4.89108	5.13366	4.64736	5.17377	4.77861	5.23999	5.26857	5.76253
14.6484	4.44764	4.43628	4.80349	4.33177	4.89112	4.6023	4.76145	5.16811	5.31338				4.64582	4.75983	5.02783	4.52173	5.14141	4.76798	5.20484	5.35767	5.74469				6.22594	6.47318	6.49693	6.57946	6.84512	6.92696	6.45393	7.44172	8.42667				4.75282	4.84518	5.11316	4.57509	5.11176	4.73417	5.22662	5.17121	5.63173
14.8926	4.38409	4.41219	4.78961	4.24597	4.84586	4.45379	4.71349	5.05332	5.2079				4.59233	4.74424	4.89393	4.42529	5.10316	4.74644	5.14232	5.30089	5.72121				6.12466	6.38141	6.43462	6.52834	6.71682	6.80006	6.46621	7.34656	8.24984				4.78871	4.74724	5.07141	4.48017	5.09827	4.64804	5.12854	5.09656	5.56181
15.1367	4.33206	4.37452	4.77563	4.20743	4.79401	4.43643	4.6595	5.03691	5.18207				4.5286	4.70314	4.89353	4.36922	5.03878	4.63452	5.11935	5.18206	5.66555				6.04427	6.29114	6.36002	6.41305	6.62538	6.74559	6.42347	7.26216	8.16149				4.73834	4.72144	5.00642	4.40267	5.04211	4.62984	5.02736	5.05578	5.49292
15.3809	4.28271	4.35888	4.7202	4.2002	4.74105	4.45475	4.62634	5.00198	5.15661				4.47526	4.65744	4.90346	4.38105	5.02394	4.61048	5.0485	5.09983	5.53366				5.94852	6.22685	6.28412	6.2902	6.53264	6.6592	6.29468	7.16423	7.97457				4.65171	4.65854	4.931	4.36245	4.97326	4.55257	4.99949	4.99011	5.41439
15.625	4.26222	4.34025	4.65117	4.09783	4.69843	4.44692	4.59893	4.92503	5.10543				4.45584	4.65125	4.80377	4.32198	4.98757	4.61379	5.04189	5.07108	5.42416				5.84412	6.08665	6.18983	6.16304	6.48139	6.52441	6.19361	7.06248	7.97012				4.61376	4.63877	4.885	4.30043	4.96545	4.51543	4.96141	4.919	5.36447
15.8691	4.22192	4.28578	4.60354	4.04466	4.65591	4.37065	4.57774	4.87884	5.04108				4.4385	4.61211	4.73874	4.25331	4.90159	4.56138	4.98939	5.01114	5.41831				5.82141	6.03074	6.10754	6.06185	6.46654	6.46703	6.09938	7.01154	7.89643				4.56352	4.60995	4.78764	4.25454	4.89669	4.47825	4.87699	4.84428	5.32016
16.1133	4.15015	4.22022	4.58655	4.04552	4.57508	4.28486	4.48265	4.79547	4.93759				4.34972	4.55091	4.71021	4.20174	4.87436	4.54021	4.95319	4.99521	5.38261				5.85284	5.95968	6.10567	5.99717	6.41657	6.39603	6.09316	6.90729	7.78407				4.48823	4.58379	4.79329	4.21214	4.87746	4.46396	4.91738	4.81484	5.25807
16.3574	4.12584	4.19571	4.60008	4.01928	4.50926	4.25409	4.43512	4.74665	4.84363				4.31409	4.56773	4.66598	4.17709	4.77399	4.44012	4.88871	5.00539	5.35128				5.73391	5.86639	6.10137	5.97911	6.3778	6.36972	6.08594	6.75412	7.63805				4.44647	4.52063	4.80885	4.19121	4.88678	4.41013	4.8496	4.77569	5.1325
16.6016	4.0683	4.17019	4.59148	3.95387	4.47963	4.24612	4.42273	4.72509	4.77794				4.3142	4.53301	4.64598	4.12713	4.73067	4.41701	4.85124	4.98054	5.23326				5.70328	5.78579	6.04945	5.91203	6.28179	6.2562	5.98061	6.73907	7.46022				4.38986	4.48023	4.78053	4.13128	4.86616	4.32918	4.80685	4.73958	5.05747
16.8457	4.04847	4.12908	4.47633	3.91329	4.42574	4.17427	4.36199	4.66934	4.74468				4.24071	4.52332	4.59913	4.08706	4.74767	4.33387	4.77328	4.93776	5.19732				5.60973	5.71889	6.02978	5.82953	6.11216	6.14287	5.87108	6.70179	7.34207				4.37643	4.43629	4.72943	4.11415	4.81772	4.31027	4.78589	4.69518	5.09208
17.0898	4.02586	4.0936	4.46606	3.86832	4.3789	4.10194	4.3628	4.61842	4.72927				4.21676	4.48858	4.59631	4.06248	4.68127	4.31533	4.76658	4.85193	5.21096				5.53014	5.7122	5.93167	5.72781	6.10281	6.10856	5.8228	6.61252	7.28437				4.33596	4.41454	4.68405	4.09815	4.71245	4.28734	4.78895	4.67267	5.03812
17.334	3.97264	4.04739	4.45661	3.85264	4.3642	4.04965	4.30396	4.54567	4.74406				4.19288	4.4422	4.57855	4.07316	4.62419	4.33264	4.72798	4.78175	5.17055				5.53327	5.62836	5.82694	5.6034	6.09901	6.07944	5.75751	6.53841	7.19477				4.333	4.39475	4.64523	4.07442	4.66892	4.26245	4.71845	4.6228	4.99222
17.5781	3.94523	4.02054	4.43206	3.84709	4.33917	4.0562	4.2731	4.52252	4.6999				4.22119	4.42539	4.57266	4.02109	4.59453	4.26966	4.63139	4.7667	5.14283				5.51578	5.54896	5.82318	5.5648	6.03936	6.02514	5.73453	6.4505	7.09749				4.29896	4.35536	4.64409	4.02538	4.69859	4.20581	4.67484	4.60819	4.91691
17.8223	3.92692	4.0233	4.42491	3.84815	4.26814	3.98965	4.30344	4.50221	4.66389				4.18488	4.38574	4.57581	4.01618	4.54812	4.16212	4.6378	4.75199	5.13407				5.47462	5.50237	5.80411	5.58995	5.92443	5.88283	5.70494	6.45078	7.05063				4.31468	4.33437	4.66245	3.98935	4.69698	4.13802	4.67418	4.54189	4.90682
18.0664	3.89188	4.00509	4.36033	3.75695	4.23526	3.91516	4.24856	4.42875	4.62721				4.13791	4.34873	4.53118	4.01886	4.47806	4.14453	4.59139	4.75153	5.05763				5.42806	5.46778	5.75396	5.52203	5.91175	5.84436	5.63417	6.4393	6.94725				4.29868	4.32702	4.62998	3.98757	4.63898	4.09448	4.61803	4.52402	4.8981
18.3105	3.89926	3.95548	4.39429	3.74965	4.23825	3.88608	4.24477	4.40408	4.60659				4.09914	4.35193	4.53123	4.01135	4.53771	4.16624	4.59476	4.70132	5.01161				5.36178	5.42592	5.71918	5.47018	5.93915	5.77632	5.59875	6.32634	6.8762				4.30996	4.31902	4.59312	3.95576	4.58884	4.06763	4.61453	4.50995	4.87766
18.5547	3.91309	3.96523	4.37911	3.73687	4.22874	3.86936	4.20168	4.40163	4.62034				4.12658	4.30924	4.52829	4.03145	4.51006	4.14681	4.61127	4.64104	5.00082				5.29733	5.41956	5.72811	5.44819	5.89165	5.76194	5.53934	6.27749	6.83972				4.26694	4.23257	4.62578	3.94967	4.53669	4.06801	4.57004	4.49892	4.79499
18.7988	3.89656	3.97475	4.37891	3.76466	4.22172	3.90076	4.16241	4.40452	4.59884				4.1223	4.28821	4.48463	4.00518	4.48154	4.0986	4.53463	4.60244	4.98547				5.32462	5.39155	5.66228	5.43021	5.84264	5.7362	5.50693	6.27626	6.81656				4.22	4.21106	4.57413	3.93296	4.52527	4.04801	4.54424	4.48903	4.80967
19.043	3.88085	3.95435	4.39788	3.72803	4.20487	3.89125	4.14628	4.36367	4.52355				4.1228	4.2703	4.41518	3.97819	4.49187	4.10417	4.52075	4.60451	4.93725				5.2858	5.31853	5.65569	5.44856	5.83751	5.71014	5.48116	6.26485	6.84288				4.20024	4.19843	4.65991	3.9187	4.46094	4.02062	4.57583	4.43806	4.8082
19.2871	3.86392	3.87501	4.39718	3.74105	4.16866	3.82733	4.15498	4.32335	4.49169				4.07981	4.30136	4.48914	3.99373	4.46351	4.11263	4.51671	4.55466	4.93128				5.3043	5.35201	5.69313	5.38329	5.81775	5.64493	5.43046	6.19868	6.84404				4.19533	4.13776	4.67323	3.92748	4.42017	3.99064	4.57658	4.43282	4.74922
19.5312	3.80952	3.8808	4.41624	3.70569	4.12252	3.80007	4.08655	4.34711	4.43804				4.04274	4.26187	4.59796	4.00443	4.46329	4.01937	4.51319	4.52353	4.94631				5.33451	5.29404	5.72508	5.40008	5.76673	5.70175	5.4304	6.15746	6.80635				4.18285	4.11979	4.66733	3.90694	4.43205	3.93981	4.522	4.41484	4.69944
19.7754	3.81042	3.91599	4.4744	3.69322	4.10051	3.759	4.04119	4.30182	4.4273				4.07231	4.22189	4.57178	3.97607	4.44661	4.06794	4.48819	4.55563	4.8987				5.261	5.25295	5.73821	5.37864	5.76875	5.67979	5.35137	6.06431	6.804				4.16246	4.14381	4.67587	3.92139	4.43547	3.91212	4.4827	4.41892	4.71738
20.0195	3.82352	3.90912	4.50473	3.71116	4.14473	3.7655	4.04817	4.27299	4.43062				4.09766	4.233	4.56929	4.00547	4.39753	4.05228	4.482	4.53292	4.87923				5.26197	5.27479	5.76624	5.34498	5.68983	5.59789	5.31327	6.05072	6.73175				4.19078	4.16352	4.7515	3.92224	4.42174	3.9214	4.50014	4.40125	4.68401
20.2637	3.81102	3.8348	4.52315	3.67205	4.11925	3.7397	4.01541	4.23526	4.43299				4.09242	4.24097	4.52336	4.02564	4.36538	4.01096	4.46354	4.48731	4.90847				5.29813	5.25943	5.7248	5.4216	5.66375	5.48185	5.28498	6.02876	6.69408				4.19425	4.15164	4.72616	3.91177	4.43306	3.95499	4.47018	4.36014	4.65667
20.5078	3.76228	3.91352	4.47975	3.68416	4.06406	3.68327	4.02589	4.23082	4.45244				4.05802	4.21657	4.49631	4.02648	4.36143	3.9853	4.4573	4.49131	4.94117				5.26349	5.23692	5.70925	5.38841	5.62488	5.51417	5.27719	6.01619	6.72154				4.2035	4.09899	4.66146	3.90881	4.32618	3.94839	4.43862	4.36007	4.64781
20.752	3.74426	3.90178	4.48893	3.72476	4.02993	3.67074	4.06177	4.27781	4.44848				4.02578	4.21912	4.49465	4.02575	4.36761	4.00427	4.41963	4.47779	4.85912				5.1239	5.19911	5.64278	5.36794	5.6183	5.50828	5.26693	6.04373	6.77275				4.21334	4.08352	4.60193	3.92862	4.31444	3.85389	4.43093	4.34269	4.63293
20.9961	3.78005	3.82075	4.45641	3.73946	4.05089	3.69837	4.03728	4.21222	4.41044				4.01359	4.25603	4.49551	4.05302	4.34344	3.97971	4.42067	4.48029	4.84741				5.1383	5.19153	5.54788	5.3568	5.57758	5.50792	5.21461	6.05862	6.74301				4.11155	4.09837	4.61439	3.91617	4.33268	3.84907	4.34818	4.29879	4.61814
21.2402	3.77297	3.82613	4.44131	3.77306	4.01565	3.65475	4.03084	4.21568	4.38189				4.02818	4.24119	4.49161	4.07321	4.31146	3.97171	4.43729	4.46254	4.84956				5.2088	5.22514	5.51846	5.37094	5.63187	5.46182	5.16429	6.02041	6.60931				4.07043	4.10084	4.57004	3.95626	4.33693	3.87263	4.34666	4.32356	4.64893
21.4844	3.75764	3.84121	4.44603	3.80663	4.00881	3.61096	4.03928	4.19135	4.32803				4.06891	4.20696	4.43855	4.08417	4.25812	3.98225	4.43557	4.45862	4.87351				5.19193	5.15298	5.53579	5.35682	5.56282	5.42566	5.16745	6.00208	6.55619				4.106	4.11654	4.5506	3.93531	4.32226	3.81285	4.34659	4.30633	4.62459
21.7285	3.73374	3.83257	4.40134	3.77666	4.00968	3.58272	4.05079	4.16427	4.3252				4.04918	4.18378	4.40205	4.11365	4.26797	3.98546	4.40457	4.49824	4.87737				5.13218	5.17896	5.51052	5.40641	5.53878	5.35403	5.12193	5.94918	6.59329				4.08417	4.07502	4.57584	3.97975	4.3086	3.79449	4.39783	4.30687	4.60081
21.9727	3.75275	3.86359	4.35524	3.82162	4.00506	3.58188	4.04737	4.16056	4.33931				4.02215	4.17297	4.44254	4.11806	4.33478	3.97797	4.3896	4.39743	4.88059				5.16324	5.21461	5.54789	5.35126	5.48229	5.29218	5.08504	5.93667	6.52847				4.04968	4.03171	4.5857	4.01484	4.26259	3.77931	4.38336	4.26235	4.58779
22.2168	3.77108	3.87995	4.33103	3.87297	4.02868	3.57648	4.05262	4.09755	4.33445				4.03153	4.18653	4.41786	4.12132	4.35726	3.97175	4.40878	4.39212	4.86189				5.18529	5.16829	5.55738	5.32522	5.5102	5.26995	5.09888	5.92354	6.52834				4.08003	4.03175	4.62355	3.99813	4.26439	3.7638	4.37528	4.25715	4.5795
22.4609	3.71553	3.87134	4.31242	3.90195	3.96584	3.55935	4.11084	4.08084	4.31517				4.01512	4.17599	4.44246	4.08778	4.28815	3.97305	4.43069	4.44214	4.8158				5.1187	5.16472	5.52469	5.2746	5.50485	5.30136	5.03991	5.87817	6.54168				4.0526	4.02423	4.58348	3.97031	4.21487	3.73693	4.37891	4.22788	4.55191
22.7051	3.70217	3.80655	4.24324	3.87847	3.94599	3.53752	4.12243	4.07697	4.30798				3.99615	4.17272	4.4117	4.07858	4.31289	3.9668	4.37555	4.43364	4.83546				5.0646	5.21573	5.57871	5.22188	5.46386	5.23178	5.00999	5.83495	6.48134				4.04586	4.04824	4.56879	3.96911	4.24318	3.77546	4.34008	4.20151	4.55296
22.9492	3.69178	3.86854	4.21364	3.8502	3.9424	3.52259	4.10747	4.09858	4.34298				4.02062	4.15158	4.43353	4.00029	4.30593	3.94239	4.33025	4.44278	4.83378				5.09492	5.17822	5.57273	5.21236	5.45338	5.21042	4.9907	5.88275	6.48919				4.04397	4.02413	4.59665	3.99723	4.24676	3.79034	4.32526	4.20225	4.53372
23.1934	3.6873	3.83352	4.19918	3.80644	3.9556	3.51973	4.06951	4.06821	4.32023				4.0397	4.16336	4.4156	3.92663	4.26838	3.91315	4.29099	4.43897	4.78346				5.04463	5.14594	5.54005	5.22133	5.47361	5.20625	4.94608	5.87152	6.51089				4.04436	4.00416	4.56439	3.98566	4.26163	3.71708	4.34594	4.23812	4.53854
23.4375	3.6971	3.81165	4.19424	3.74226	3.97696	3.50997	3.9902	4.04332	4.21869				3.99181	4.22304	4.39959	3.90382	4.28159	3.87777	4.26544	4.46086	4.76711				5.02767	5.06548	5.5183	5.16666	5.49085	5.19114	4.96635	5.81266	6.43014				4.04863	3.97183	4.58214	3.96748	4.19487	3.7122	4.28724	4.2244	4.513
23.6816	3.68131	3.83257	4.21809	3.67383	3.93885	3.48787	3.98447	4.05726	4.17817				3.97447	4.25111	4.39639	3.84273	4.27155	3.8651	4.19432	4.4384	4.77255				5.03676	5.04458	5.42728	5.12453	5.47548	5.18798	4.9096	5.77211	6.38343				4.02606	3.97179	4.56064	3.93248	4.20993	3.71349	4.25443	4.21554	4.46583
23.9258	3.61473	3.78132	4.22059	3.59956	3.93561	3.40846	3.93736	4.08086	4.21088				3.91435	4.18497	4.39887	3.7763	4.25826	3.80164	4.09937	4.36416	4.77662				5.08262	5.05706	5.39849	4.97018	5.4739	5.20305	4.92066	5.73672	6.45423				4.00046	3.98185	4.4863	3.85759	4.18623	3.6923	4.23352	4.18046	4.45622
24.1699	3.60521	3.74666	4.18996	3.48546	3.89442	3.38951	3.85829	4.06409	4.2506				3.93338	4.15674	4.38618	3.76043	4.31101	3.77662	4.04191	4.2907	4.76875				5.17255	4.98926	5.3639	4.90479	5.42643	5.21044	4.89201	5.75394	6.46475				3.94733	3.99149	4.49742	3.7714	4.16156	3.6909	4.22091	4.18714	4.4927
24.4141	3.62759	3.74374	4.1318	3.45654	3.88194	3.38763	3.75746	4.04293	4.22441				3.94413	4.12811	4.39987	3.6862	4.26397	3.77582	4.03387	4.27485	4.69672				5.14659	4.92072	5.33534	4.82835	5.41779	5.17965	4.88629	5.73138	6.44001				4.00695	4.00516	4.58185	3.72521	4.18867	3.64703	4.16985	4.177	4.48309
24.6582	3.59349	3.7634	4.09766	3.45167	3.90954	3.39721	3.72824	4.01333	4.19173				3.87795	4.10629	4.36705	3.62795	4.25648	3.74798	4.01062	4.27949	4.74963				5.10382	4.91321	5.32401	4.85152	5.38604	5.14229	4.77844	5.73927	6.45676				4.00722	3.93628	4.57356	3.67427	4.19022	3.63596	4.14743	4.16414	4.45238
24.9023	3.53476	3.75327	4.09087	3.41029	3.92535	3.36246	3.72329	4.01162	4.17818				3.86202	4.06638	4.32768	3.61793	4.26679	3.71445	4.00504	4.26247	4.80085				5.10041	4.92284	5.38296	4.84468	5.39916	5.19377	4.71446	5.69629	6.51974				4.01567	3.87503	4.51326	3.68664	4.19125	3.64372	4.11398	4.10935	4.49292
25.1465	3.53229	3.77902	4.13739	3.38475	3.87252	3.32279	3.6528	3.9767	4.16175				3.88244	4.09043	4.33989	3.59674	4.29022	3.68656	3.97473	4.2597	4.76448				5.12095	4.91348	5.34975	4.85029	5.41596	5.15235	4.69557	5.65901	6.49536				3.99897	3.90629	4.44733	3.67963	4.13767	3.62434	4.03805	4.0871	4.48046
25.3906	3.52988	3.77671	4.13715	3.37191	3.87226	3.33298	3.64351	3.98053	4.11933				3.86962	4.11625	4.37348	3.57133	4.25369	3.72818	3.95475	4.22634	4.74694				5.08017	4.88503	5.33331	4.81742	5.35424	5.11074	4.65211	5.62782	6.48115				4.01482	3.90379	4.49932	3.6287	4.16331	3.62294	4.0085	4.0956	4.46164
25.6348	3.53723	3.76116	4.11865	3.33605	3.86224	3.2973	3.65756	3.97859	4.12237				3.8769	4.12146	4.37005	3.57494	4.22593	3.76062	3.97445	4.19085	4.7595				5.06418	4.85904	5.33575	4.76575	5.32544	5.14366	4.60339	5.57753	6.46122				4.00372	3.93323	4.51823	3.59414	4.13522	3.57792	4.02974	4.06418	4.47156
25.8789	3.54332	3.77907	4.12286	3.35948	3.88694	3.31702	3.66695	3.94772	4.16896				3.91625	4.11257	4.34671	3.55905	4.23138	3.68945	3.94901	4.26407	4.72817				5.10368	4.88594	5.36126	4.78517	5.26932	5.1496	4.57986	5.63419	6.37156				4.04098	3.93534	4.5	3.60655	4.11635	3.57849	3.99024	4.0819	4.49406
26.123	3.54931	3.78943	4.16065	3.33527	3.84763	3.35155	3.66372	3.95657	4.23318				3.90468	4.10618	4.3297	3.55563	4.18176	3.71656	3.91269	4.25723	4.73214				5.12032	4.86076	5.39068	4.78904	5.27807	5.0573	4.55917	5.57139	6.34462				4.02794	3.92907	4.49033	3.61471	4.16325	3.59616	3.96436	4.07684	4.54171
26.3672	3.55647	3.83929	4.13251	3.34538	3.83158	3.32016	3.64772	3.98859	4.2202				3.86971	4.12078	4.38203	3.57519	4.24896	3.71558	3.89805	4.23278	4.74174				5.12889	4.84191	5.29168	4.75711	5.28668	5.00802	4.54519	5.55451	6.32626				4.08866	3.94569	4.51796	3.59605	4.15215	3.61686	3.96889	4.04178	4.51837
26.6113	3.51802	3.82171	4.19212	3.33082	3.85215	3.26912	3.59595	3.97184	4.20835				3.87795	4.09521	4.37462	3.58057	4.2527	3.70171	3.88931	4.1935	4.71077				5.01915	4.87115	5.28043	4.72119	5.30547	5.01427	4.49591	5.57326	6.2823				4.10643	3.95816	4.58923	3.58526	4.14253	3.58622	4.00256	4.01559	4.54696
26.8555	3.491	3.86505	4.20034	3.33849	3.86566	3.24401	3.60992	3.94265	4.22992				3.88648	4.10446	4.38146	3.58104	4.19377	3.70092	3.87858	4.19228	4.70414				5.00905	4.89669	5.32587	4.67845	5.32993	5.07103	4.49082	5.51638	6.22119				4.06992	3.95967	4.56951	3.62299	4.182	3.55845	4.02365	4.05233	4.51426
27.0996	3.53226	3.77183	4.14062	3.30496	3.84612	3.24685	3.61277	3.99257	4.2287				3.9029	4.09396	4.33918	3.53975	4.17179	3.65691	3.83249	4.18819	4.71491				4.99583	4.83472	5.30196	4.6877	5.26871	5.05485	4.4765	5.49181	6.18822				4.11594	3.94562	4.53741	3.64644	4.14062	3.54934	3.99071	4.08608	4.51806
27.3438	3.55545	3.78472	4.11607	3.30606	3.82524	3.2579	3.59055	4.04574	4.18526				3.88527	4.08345	4.27845	3.52942	4.15181	3.61542	3.81998	4.15818	4.70005				5.0244	4.81934	5.28782	4.70622	5.20015	5.05277	4.46049	5.4809	6.1304				4.09688	3.95023	4.5346	3.62238	4.1489	3.54623	3.9674	4.07312	4.54106
27.5879	3.53413	3.80248	4.14755	3.32942	3.82864	3.23947	3.62523	3.99686	4.16152				3.92097	4.09949	4.29694	3.57063	4.13223	3.61301	3.85517	4.16457	4.69606				4.99472	4.83791	5.22743	4.69171	5.21606	5.0247	4.4814	5.4414	6.08566				4.08274	4.00552	4.52014	3.66037	4.15942	3.52181	3.99369	4.05436	4.52209
27.832	3.53116	3.8019	4.21834	3.34162	3.79641	3.20825	3.57899	4.00312	4.16949				3.89824	4.08531	4.30037	3.54184	4.11557	3.63708	3.81898	4.12712	4.6559				4.95052	4.84769	5.26356	4.65371	5.17727	4.97016	4.43169	5.40106	6.0765				4.15294	4.04154	4.49204	3.63695	4.13551	3.49831	3.97574	4.08284	4.56223
28.0762	3.53655	3.80214	4.21808	3.29993	3.79791	3.20034	3.53741	3.97163	4.12579				3.91927	4.07548	4.28652	3.49815	4.13447	3.61927	3.82994	4.10839	4.64126				4.94489	4.79962	5.26173	4.60079	5.13851	4.96561	4.36313	5.41956	5.9842				4.14834	3.97787	4.51084	3.62901	4.08443	3.50582	3.94621	4.10627	4.56986
28.3203	3.55489	3.84182	4.14822	3.29339	3.78253	3.18989	3.53647	3.94494	4.12115				3.90219	4.07105	4.3023	3.47397	4.13693	3.66201	3.84109	4.12301	4.62692				4.95956	4.82066	5.21509	4.59159	5.11486	4.91814	4.36844	5.34629	5.89552				4.1097	3.95548	4.56151	3.61625	4.08057	3.50883	3.9461	4.10266	4.50599
28.5645	3.57757	3.83963	4.16453	3.29296	3.78364	3.17922	3.54037	3.95104	4.16555				3.87132	4.05263	4.27071	3.46579	4.11127	3.63522	3.84653	4.13572	4.61716				4.9121	4.81731	5.16181	4.56988	5.05163	4.89885	4.36001	5.22721	5.87438				4.08089	3.91688	4.4985	3.62938	4.09436	3.48056	3.92567	4.07498	4.47424
28.8086	3.57651	3.8369	4.17576	3.25595	3.77625	3.18473	3.5498	3.95341	4.15713				3.88755	4.04348	4.27491	3.50464	4.13269	3.61696	3.78574	4.10812	4.61667				4.87311	4.74616	5.19327	4.56479	5.06343	4.88841	4.31709	5.22754	5.78185				4.09095	3.9164	4.52207	3.61392	4.05093	3.49464	3.92329	4.065	4.47751
29.0527	3.56053	3.8435	4.21144	3.27905	3.76998	3.17841	3.52568	3.91727	4.12885				3.86943	4.09661	4.30133	3.49289	4.14325	3.62423	3.76424	4.10261	4.59096				4.78554	4.69883	5.22011	4.58229	5.05218	4.88639	4.27289	5.24081	5.71944				4.08047	3.91786	4.55228	3.57038	4.07492	3.49488	3.94828	4.06489	4.48265
29.2969	3.55749	3.81704	4.20647	3.27059	3.77347	3.15655	3.46414	3.9181	4.11088				3.81001	4.08286	4.31611	3.46068	4.07416	3.63102	3.75278	4.10664	4.54759				4.76214	4.68314	5.14628	4.53868	5.03285	4.84589	4.23662	5.24216	5.68583				4.15546	3.95871	4.52648	3.59975	4.07789	3.50852	3.93169	4.06993	4.46723
29.541	3.50707	3.80633	4.18801	3.22794	3.75618	3.17485	3.47791	3.92556	4.1094				3.78993	4.03294	4.29501	3.50124	4.04149	3.54716	3.75026	4.10125	4.5214				4.71111	4.7036	5.12278	4.50257	4.98148	4.80627	4.26201	5.16653	5.59898				4.1921	3.9727	4.51957	3.62658	4.0537	3.50704	3.8867	4.08555	4.50312
29.7852	3.54116	3.80307	4.19342	3.24846	3.72985	3.16111	3.45832	3.96839	4.10774				3.78133	4.02061	4.28554	3.51472	4.03885	3.57085	3.69092	4.09929	4.49745				4.68547	4.67287	5.11985	4.50832	4.95079	4.77255	4.19809	5.18755	5.50948				4.18865	3.95234	4.49802	3.57095	4.06422	3.45322	3.85745	4.05013	4.49847
30.0293	3.56588	3.82838	4.23622	3.24656	3.7479	3.13274	3.43894	3.96567	4.11898				3.79711	4.03301	4.2528	3.50476	4.05633	3.61282	3.71089	4.06199	4.47853				4.65167	4.64896	5.10355	4.48875	4.90983	4.76263	4.1536	5.06835	5.46046				4.10297	3.92713	4.48438	3.56023	4.07213	3.42089	3.83097	4.05265	4.44991
30.2734	3.5421	3.82743	4.23933	3.22519	3.72845	3.14386	3.489	3.9425	4.11102				3.7782	3.98705	4.23887	3.46323	4.01602	3.55396	3.69079	4.02461	4.4678				4.62357	4.62022	5.05166	4.48412	4.83596	4.68981	4.16005	5.00265	5.41786				4.08368	3.93207	4.47605	3.54632	4.05063	3.42436	3.80965	4.0494	4.45703
30.5176	3.51352	3.81463	4.25415	3.22159	3.74594	3.13332	3.47545	3.91371	4.10995				3.7708	3.97577	4.25906	3.43943	4.03067	3.51613	3.69556	4.03678	4.43129				4.64652	4.60551	5.03857	4.45318	4.82305	4.66786	4.13701	5.00858	5.39099				4.10956	3.91726	4.43053	3.57127	4.04677	3.39887	3.8458	4.03438	4.41615
30.7617	3.51911	3.81018	4.20417	3.25404	3.74987	3.0839	3.44802	3.90629	4.08914				3.79943	3.97441	4.24367	3.43388	4.01011	3.50846	3.68571	4.01755	4.41161				4.58228	4.53999	5.04974	4.39378	4.82196	4.67806	4.09196	4.99619	5.35515				4.11508	3.86601	4.40244	3.55398	4.03886	3.42065	3.84632	4.00737	4.39691
31.0059	3.4994	3.79839	4.1798	3.29127	3.71926	3.08944	3.49965	3.90408	4.06375				3.77411	3.94473	4.19594	3.44059	3.9431	3.52104	3.69707	3.9906	4.35286				4.58031	4.55081	5.02224	4.39346	4.76587	4.62725	4.076	4.98386	5.321				4.09955	3.8748	4.34947	3.59274	4.01234	3.46077	3.80291	4.00092	4.38011
31.25	3.51623	3.82782	4.22128	3.2963	3.66696	3.09776	3.49412	3.87329	4.03083				3.74968	3.93548	4.24079	3.43162	3.96473	3.52629	3.68166	3.93392	4.35458				4.53009	4.50324	4.97433	4.35294	4.75586	4.59575	4.05052	4.90898	5.24332				4.16971	3.85069	4.36845	3.55785	4.02358	3.40796	3.75901	3.99207	4.35917
31.4941	3.5373	3.79806	4.27499	3.29466	3.70843	3.11224	3.49005	3.86728	4.03236				3.79039	3.91883	4.19081	3.42472	3.94804	3.51952	3.64049	3.91896	4.38171				4.48383	4.47363	4.9563	4.34789	4.75951	4.55836	4.04834	4.87655	5.17578				4.12221	3.85861	4.41631	3.53108	4.0287	3.36325	3.75965	3.96491	4.30875
31.7383	3.5323	3.80151	4.2567	3.29083	3.70264	3.07325	3.50842	3.84747	4.03027				3.75819	3.89672	4.17694	3.43759	3.9022	3.50783	3.62305	3.94329	4.37118				4.44262	4.43015	4.90167	4.31062	4.73639	4.46721	3.99469	4.80835	5.15211				4.09685	3.84205	4.40871	3.5511	3.95767	3.38257	3.77092	3.96249	4.2952
31.9824	3.52081	3.81544	4.20647	3.28235	3.68418	3.10887	3.45969	3.84275	4.06105				3.67462	3.91653	4.17907	3.48026	3.88572	3.49812	3.62083	3.95477	4.27713				4.46751	4.41985	4.84925	4.27585	4.70028	4.46493	3.96282	4.77991	5.08793				4.08969	3.81631	4.3754	3.57271	3.92797	3.39132	3.79353	3.94229	4.29558
32.2266	3.56251	3.79885	4.17607	3.25231	3.67722	3.09923	3.42845	3.82689	4.01595				3.6645	3.89025	4.17587	3.43401	3.86671	3.52476	3.61458	3.91818	4.28781				4.45913	4.42094	4.81496	4.28569	4.66597	4.46518	3.93723	4.75627	5.03212				4.0813	3.79842	4.35709	3.55276	3.92739	3.42992	3.77153	3.92471	4.22817
32.4707	3.49974	3.7694	4.18014	3.2635	3.65774	3.07693	3.42163	3.82799	3.99622				3.69879	3.85411	4.16468	3.42815	3.90496	3.50329	3.64485	3.90991	4.24754				4.45613	4.39637	4.80284	4.27787	4.6409	4.47058	3.90446	4.73941	4.97216				4.0677	3.85657	4.3454	3.50223	3.9312	3.42541	3.7504	3.90489	4.24195
32.7148	3.45972	3.75257	4.19568	3.29059	3.64097	3.11237	3.46128	3.83126	4.0015				3.74573	3.86842	4.22174	3.4454	3.90469	3.44195	3.60701	3.88999	4.20962				4.39586	4.32144	4.79974	4.24963	4.66635	4.40044	3.88933	4.73258	4.94107				4.06011	3.85296	4.37337	3.51103	3.91557	3.36715	3.74674	3.8926	4.2347
32.959	3.52699	3.79647	4.16753	3.27917	3.65362	3.09214	3.45605	3.77845	3.96273				3.7409	3.86551	4.18083	3.42299	3.86338	3.48101	3.56413	3.88591	4.27881				4.38349	4.34832	4.76401	4.24376	4.67357	4.37222	3.84326	4.66871	4.95352				4.04333	3.82318	4.36204	3.52696	3.90594	3.32828	3.7082	3.86933	4.17798
33.2031	3.51966	3.79778	4.09723	3.28601	3.642	3.04098	3.45105	3.76705	3.92821				3.75138	3.87645	4.10626	3.42284	3.84628	3.50279	3.57463	3.83289	4.26211				4.29456	4.34918	4.73602	4.18248	4.61785	4.3135	3.8027	4.59211	4.95181				4.01056	3.83546	4.34046	3.54636	3.87033	3.3446	3.69867	3.87894	4.17061
33.4473	3.47974	3.73043	4.02676	3.28631	3.63386	3.07204	3.42034	3.73428	3.92591				3.75069	3.88117	4.1103	3.42119	3.85666	3.46251	3.52392	3.7905	4.18389				4.27446	4.33178	4.70394	4.20545	4.57733	4.24556	3.8158	4.57125	4.83214				4.03802	3.83209	4.33641	3.52808	3.84897	3.32437	3.67775	3.90551	4.16485
33.6914	3.45417	3.6833	4.04038	3.26159	3.64178	3.05637	3.41049	3.74114	3.91084				3.67978	3.85179	4.09252	3.38692	3.89172	3.45991	3.49939	3.81761	4.15988				4.25399	4.33399	4.70349	4.16412	4.52248	4.25858	3.82627	4.53548	4.80014				4.07162	3.84953	4.27804	3.48456	3.8204	3.30195	3.6586	3.93703	4.13631
33.9355	3.45695	3.73284	4.04941	3.26172	3.63923	3.06632	3.42228	3.71094	3.91988				3.65282	3.81864	4.07971	3.35953	3.87534	3.41754	3.50792	3.8252	4.18215				4.23265	4.31393	4.70357	4.12004	4.51477	4.29256	3.77909	4.48817	4.77062				3.98917	3.85231	4.26811	3.49027	3.7938	3.27196	3.67185	3.88624	4.17974
34.1797	3.46605	3.72417	4.01796	3.28557	3.60344	3.06262	3.37335	3.70461	3.94492				3.66542	3.80198	4.01748	3.32685	3.83477	3.38833	3.46705	3.80029	4.1281				4.22278	4.23177	4.62399	4.07146	4.49655	4.19208	3.75977	4.44209	4.70062				3.96654	3.7765	4.27621	3.50232	3.82772	3.29897	3.64915	3.84762	4.16161
34.4238	3.43715	3.68208	3.98156	3.25605	3.6301	3.02247	3.38869	3.69403	3.94329				3.6418	3.80781	3.99495	3.29179	3.81061	3.37847	3.45195	3.73645	4.10188				4.19483	4.19166	4.59903	4.03139	4.42876	4.11231	3.74387	4.41655	4.62505				3.95075	3.73313	4.25605	3.45528	3.8151	3.27247	3.64443	3.82493	4.14503
34.668	3.43602	3.67763	3.9742	3.20479	3.65206	3.01503	3.38849	3.64722	3.93972				3.62023	3.80214	4.01206	3.28813	3.81159	3.39789	3.46058	3.7175	4.08925				4.17533	4.23158	4.52553	4.00489	4.40591	4.06865	3.69595	4.40991	4.60751				3.92447	3.75885	4.23212	3.48137	3.82479	3.25986	3.62985	3.79589	4.0932
34.9121	3.45298	3.66892	3.95864	3.18639	3.64925	3.01723	3.36082	3.64802	3.91913				3.60363	3.80629	4.01775	3.2343	3.79854	3.37551	3.44471	3.71608	4.05865				4.09824	4.18436	4.4682	3.97643	4.404	4.06027	3.70068	4.36419	4.56432				3.92307	3.7399	4.17701	3.49513	3.81603	3.28523	3.61114	3.75275	4.09005
35.1562	3.42118	3.68315	3.92048	3.14201	3.62541	2.97027	3.37431	3.64315	3.88686				3.62321	3.84026	3.95205	3.20573	3.77783	3.3559	3.39094	3.69493	4.06464				4.07153	4.18627	4.46302	3.93468	4.35655	3.99249	3.67061	4.37617	4.48632				3.9163	3.71803	4.1166	3.46621	3.78796	3.27377	3.56882	3.76887	4.06549
35.4004	3.45141	3.70711	3.8979	3.11169	3.61071	2.95872	3.30935	3.61262	3.84802				3.62222	3.83104	3.88789	3.1808	3.73108	3.35578	3.38851	3.66639	4.05188				4.08587	4.10678	4.44366	3.93535	4.3087	3.98224	3.61509	4.3722	4.49716				3.85705	3.70973	4.1361	3.43264	3.77896	3.25955	3.56583	3.74713	4.01481
35.6445	3.4211	3.65499	3.91761	3.09113	3.62621	2.95438	3.31876	3.60749	3.78913				3.60265	3.74955	3.91431	3.19239	3.73886	3.32511	3.37919	3.65827	4.04165				4.00368	4.11172	4.42217	3.88675	4.30957	3.95515	3.61053	4.29368	4.54593				3.89565	3.69303	4.15438	3.35793	3.76512	3.25166	3.55872	3.73263	4.01999
35.8887	3.34307	3.64835	3.86328	3.07699	3.63217	2.96001	3.32519	3.58285	3.75895				3.55307	3.71305	3.87962	3.16955	3.74698	3.28235	3.38157	3.65708	4.00616				3.96674	4.02954	4.45034	3.84866	4.29735	3.89653	3.59158	4.25738	4.4776				3.85632	3.67062	4.11426	3.35992	3.77067	3.20555	3.57606	3.74157	4.05395
36.1328	3.29737	3.60681	3.82944	3.03016	3.62254	2.94264	3.28713	3.56468	3.77028				3.5498	3.7136	3.87349	3.10907	3.74801	3.28051	3.36046	3.6169	3.96556				3.99932	4.01898	4.39073	3.78512	4.2498	3.84502	3.6499	4.21551	4.43351				3.83442	3.6761	4.13518	3.33849	3.71094	3.2176	3.54484	3.78987	4.01992
36.377	3.3073	3.61683	3.82566	3.0188	3.63073	2.96014	3.22222	3.58081	3.8004				3.54418	3.69742	3.86929	3.07411	3.70321	3.29191	3.31914	3.61952	3.9672				3.99925	4.01117	4.311	3.78854	4.19776	3.78288	3.60805	4.1915	4.37399				3.8075	3.64984	4.08216	3.31568	3.7243	3.20954	3.53863	3.75088	3.92941
36.6211	3.31928	3.58344	3.84709	3.00409	3.58446	2.94995	3.23908	3.58656	3.78726				3.5244	3.65772	3.81845	3.08469	3.66567	3.2737	3.27366	3.60924	3.94734				3.96006	3.97373	4.27944	3.67302	4.20052	3.74656	3.56861	4.18819	4.36768				3.80825	3.65834	4.05259	3.29042	3.73923	3.18601	3.52801	3.73741	3.98284
36.8652	3.31307	3.59252	3.83414	2.98899	3.51421	2.93995	3.20209	3.55049	3.79151				3.49842	3.6199	3.81707	3.05342	3.65112	3.26147	3.2991	3.58914	3.8733				3.90182	3.97941	4.25557	3.61727	4.14463	3.72515	3.52599	4.13279	4.34129				3.778	3.63404	4.01291	3.25516	3.73004	3.18384	3.50455	3.73725	3.93119
37.1094	3.3196	3.59276	3.79875	2.98252	3.53341	2.93608	3.12908	3.51912	3.75811				3.49148	3.60049	3.81004	3.05193	3.61551	3.28017	3.28542	3.58656	3.85171				3.86718	3.98074	4.22452	3.63493	4.11728	3.69317	3.46998	4.09314	4.31733				3.75218	3.60267	3.9879	3.249	3.66405	3.1864	3.48613	3.73351	3.89105
37.3535	3.30703	3.60316	3.77574	2.95271	3.53642	2.95748	3.14716	3.48641	3.72486				3.50544	3.62457	3.74656	3.06772	3.63753	3.23757	3.27028	3.56402	3.87137				3.81694	3.93684	4.17719	3.6117	4.07514	3.64604	3.47038	4.0037	4.21773				3.70127	3.59494	3.96332	3.19757	3.65232	3.1855	3.46012	3.67973	3.90356
37.5977	3.32701	3.5727	3.73948	2.89569	3.47778	2.87731	3.15306	3.50533	3.64104				3.47765	3.58844	3.68551	3.04227	3.66955	3.21132	3.29383	3.51593	3.83393				3.76375	3.88416	4.11538	3.57662	4.04753	3.5884	3.44717	3.99026	4.1537				3.68301	3.58591	3.9348	3.18154	3.66033	3.16605	3.46559	3.65325	3.89316
37.8418	3.28964	3.54105	3.69572	2.91095	3.4729	2.83525	3.15394	3.50291	3.70853				3.4381	3.6082	3.7104	2.99245	3.5864	3.19877	3.26118	3.52765	3.80524				3.78025	3.84504	4.12866	3.55312	3.9985	3.5217	3.40461	3.98261	4.14642				3.65076	3.5377	3.91993	3.15346	3.6646	3.11998	3.42527	3.64639	3.8501
38.0859	3.22639	3.52747	3.70953	2.89508	3.49417	2.86331	3.14832	3.48619	3.66713				3.39996	3.59811	3.71017	2.97908	3.58449	3.19715	3.20917	3.48437	3.78918				3.74518	3.80981	4.10459	3.53505	3.94497	3.47347	3.39725	3.95869	4.11737				3.64348	3.52865	3.88748	3.18253	3.61422	3.10489	3.35702	3.64517	3.80589
38.3301	3.24455	3.53071	3.70977	2.88036	3.47079	2.87854	3.13169	3.49696	3.65978				3.41005	3.61265	3.65252	2.97376	3.57218	3.15296	3.21861	3.45768	3.75957				3.69353	3.79822	4.05739	3.48953	3.92999	3.41704	3.36756	3.91416	4.10587				3.63598	3.53723	3.8146	3.19621	3.58966	3.07241	3.35079	3.62755	3.79335
38.5742	3.20807	3.52396	3.66089	2.87251	3.45851	2.88277	3.137	3.46156	3.66173				3.396	3.56062	3.62558	2.94188	3.55436	3.14488	3.23367	3.48406	3.76436				3.63671	3.79701	3.98843	3.46878	3.89749	3.37624	3.36555	3.8376	4.06638				3.617	3.4836	3.8118	3.16939	3.57953	3.11633	3.35516	3.57607	3.80876
38.8184	3.16977	3.4896	3.59774	2.85914	3.43935	2.86112	3.14034	3.44769	3.63021				3.35132	3.54192	3.64452	2.9292	3.54068	3.13157	3.21947	3.48221	3.70125				3.55761	3.74323	3.96032	3.45355	3.84877	3.38275	3.34766	3.82641	4.01354				3.58946	3.49606	3.78223	3.14775	3.56816	3.11822	3.34453	3.54435	3.76487
39.0625	3.17396	3.4752	3.6222	2.87541	3.38938	2.86675	3.08995	3.46278	3.6659				3.33518	3.53136	3.63123	2.89581	3.53042	3.14644	3.18577	3.4525	3.69257				3.51738	3.70275	3.9181	3.40937	3.80584	3.33668	3.29726	3.82239	3.98008				3.51184	3.47467	3.78921	3.10338	3.53488	3.07078	3.3525	3.56138	3.70837
39.3066	3.16191	3.47225	3.61452	2.84965	3.37727	2.83021	3.09075	3.40861	3.66304				3.31836	3.49942	3.64506	2.90087	3.51078	3.13551	3.19469	3.42625	3.68052				3.51789	3.68846	3.88338	3.36664	3.78421	3.27693	3.28294	3.76401	3.93924				3.48892	3.46572	3.79269	3.07108	3.48186	3.06274	3.32651	3.55732	3.74171
39.5508	3.15904	3.47759	3.59618	2.83073	3.36046	2.82098	3.0577	3.3915	3.59171				3.31357	3.48202	3.60904	2.9091	3.47881	3.11629	3.21418	3.38356	3.69916				3.46265	3.63991	3.88308	3.33268	3.7703	3.25833	3.26409	3.72605	3.93086				3.49043	3.45251	3.73187	3.0665	3.48302	3.01663	3.30921	3.54347	3.73214
39.7949	3.12668	3.45765	3.58343	2.83659	3.35096	2.80498	3.06763	3.37074	3.55552				3.28344	3.48132	3.56811	2.88936	3.42758	3.0857	3.19123	3.38198	3.70454				3.47249	3.62274	3.84163	3.3293	3.74433	3.25129	3.28256	3.68932	3.90078				3.44386	3.45005	3.73681	3.0756	3.49021	3.0047	3.3125	3.53973	3.70207
40.0391	3.10048	3.43121	3.558	2.8201	3.34282	2.80114	3.05612	3.35085	3.55293				3.21465	3.47716	3.54179	2.87509	3.37934	3.08269	3.13297	3.3579	3.67511				3.43924	3.59845	3.79514	3.30901	3.70644	3.20906	3.25238	3.64113	3.89272				3.41074	3.3812	3.71527	3.04019	3.45429	3.00351	3.3016	3.52955	3.70944
40.2832	3.05269	3.41285	3.54045	2.79496	3.32435	2.80358	3.0211	3.36129	3.55315				3.23518	3.46281	3.53768	2.86826	3.39947	3.05135	3.07778	3.36586	3.65166				3.3866	3.55117	3.7396	3.3026	3.66674	3.13902	3.1926	3.62499	3.84899				3.38176	3.3612	3.65647	3.01236	3.4012	2.96373	3.28151	3.53199	3.68096
40.5273	3.05908	3.42942	3.49819	2.7885	3.29264	2.81019	3.03106	3.36226	3.54796				3.21266	3.42203	3.50584	2.85026	3.41165	3.02362	3.12335	3.36207	3.61189				3.34571	3.5446	3.74493	3.26679	3.63947	3.11887	3.19321	3.57889	3.77124				3.40826	3.36875	3.61346	3.02426	3.39015	2.9907	3.27009	3.5171	3.65566
40.7715	3.06446	3.39952	3.50666	2.76464	3.29242	2.80559	3.01073	3.35575	3.4889				3.16842	3.37049	3.43659	2.82779	3.39154	3.00343	3.10741	3.32042	3.58796				3.31434	3.50432	3.69334	3.22136	3.62405	3.09239	3.15788	3.51023	3.76463				3.38918	3.33248	3.57229	2.96	3.3843	2.99641	3.26572	3.49543	3.62395
41.0156	3.05076	3.39451	3.51593	2.76638	3.32089	2.80709	3.03116	3.35389	3.49946				3.17097	3.37104	3.41649	2.79621	3.35383	2.99431	3.09528	3.2935	3.61421				3.25298	3.45409	3.64077	3.16631	3.55789	3.03232	3.16114	3.50067	3.75911				3.35674	3.30133	3.55219	2.94896	3.33809	2.95949	3.28967	3.4871	3.59297
41.2598	3.0392	3.37762	3.469	2.77548	3.27418	2.76444	3.02716	3.35187	3.51763				3.13868	3.34371	3.40288	2.8241	3.31051	2.97608	3.08263	3.30863	3.5908				3.22276	3.42063	3.59159	3.14433	3.52537	3.00306	3.1458	3.43788	3.72805				3.3002	3.2617	3.54476	2.97279	3.36065	2.95467	3.24813	3.47476	3.55126
41.5039	3.0034	3.38689	3.41807	2.75509	3.24322	2.74579	2.96589	3.35995	3.48272				3.12453	3.31068	3.3877	2.82798	3.31712	2.9622	3.06483	3.29302	3.52425				3.21105	3.38814	3.55324	3.11222	3.48702	2.96329	3.0793	3.4289	3.6591				3.27906	3.20838	3.52851	2.99735	3.37345	2.91124	3.2394	3.42568	3.53507
41.748	2.93445	3.33011	3.35446	2.73448	3.2136	2.72843	2.95938	3.34135	3.44804				3.09399	3.28125	3.35328	2.79557	3.27826	2.94722	3.05148	3.28381	3.52316				3.18965	3.35933	3.53619	3.07762	3.45472	2.92024	3.02936	3.41122	3.6321				3.30682	3.2144	3.48416	2.93412	3.30296	2.92965	3.22875	3.40911	3.52905
41.9922	2.90467	3.29723	3.36361	2.69824	3.18448	2.71283	2.97749	3.28213	3.42049				3.04546	3.31405	3.31948	2.76198	3.2671	2.93679	3.07356	3.2646	3.49843				3.16314	3.32274	3.52091	3.07244	3.44632	2.89946	3.02569	3.35704	3.6203				3.29361	3.1935	3.45977	2.8994	3.28722	2.92357	3.19158	3.40845	3.56064
42.2363	2.89256	3.29782	3.3261	2.68713	3.19654	2.73301	2.99963	3.25305	3.39554				3.07496	3.31612	3.29359	2.74752	3.23376	2.90968	3.08157	3.23415	3.47685				3.15675	3.31984	3.48229	3.04635	3.41721	2.87524	3.04117	3.32274	3.61308				3.25152	3.17359	3.48587	2.89524	3.25904	2.89817	3.20826	3.43219	3.52911
42.4805	2.89448	3.26267	3.31437	2.69867	3.17786	2.71701	2.98639	3.26776	3.39475				3.05561	3.27962	3.25577	2.75924	3.20358	2.86053	3.05598	3.19067	3.40796				3.11906	3.28688	3.42683	3.01846	3.41261	2.8557	3.00687	3.30789	3.58756				3.17917	3.15113	3.44062	2.86774	3.22666	2.87172	3.16443	3.41897	3.48533
42.7246	2.87713	3.24881	3.29747	2.70606	3.15701	2.67588	2.98259	3.25746	3.34229				2.99375	3.24134	3.2885	2.76451	3.1675	2.85259	3.03972	3.18354	3.38416				3.08756	3.25905	3.3816	3.00335	3.366	2.80437	2.96405	3.29588	3.54506				3.14718	3.13861	3.40584	2.89977	3.20352	2.87332	3.12826	3.38508	3.49364
42.9688	2.86809	3.20501	3.26634	2.70641	3.10752	2.65157	2.99291	3.28039	3.34122				2.96127	3.22534	3.27976	2.7526	3.12324	2.83399	3.04125	3.16608	3.40917				3.08908	3.22531	3.35085	2.98731	3.31332	2.79288	2.9435	3.29049	3.47098				3.12774	3.09842	3.39692	2.87456	3.17636	2.85691	3.12005	3.34853	3.47752
43.2129	2.87373	3.20018	3.26242	2.70363	3.09653	2.66114	2.93222	3.24618	3.34503				2.95675	3.19455	3.22984	2.74025	3.1167	2.81339	3.03199	3.19431	3.38695				3.03795	3.1997	3.32581	2.98014	3.29434	2.77743	2.92587	3.23917	3.43537				3.08872	3.07211	3.35787	2.84367	3.16643	2.83065	3.12464	3.32578	3.43695
43.457	2.85321	3.19144	3.23208	2.66512	3.05996	2.65358	2.91315	3.23602	3.32568				2.96237	3.1642	3.19474	2.71294	3.16215	2.79234	3.01391	3.15883	3.34302				2.97424	3.20165	3.2869	2.94309	3.27137	2.75338	2.89129	3.21004	3.44158				3.03382	3.05782	3.32212	2.81905	3.17769	2.80101	3.11163	3.30693	3.40901
43.7012	2.83517	3.15654	3.18799	2.6698	3.04993	2.62699	2.88852	3.20184	3.28231				2.94122	3.13939	3.15047	2.70251	3.12982	2.77562	3.00318	3.13042	3.35719				3.00241	3.14944	3.25754	2.94995	3.25803	2.72235	2.89308	3.19472	3.43314				3.02163	3.04477	3.30111	2.79497	3.14609	2.77982	3.09584	3.28725	3.40448
43.9453	2.80153	3.11913	3.20649	2.67625	3.05514	2.62251	2.86938	3.17323	3.26722				2.9196	3.13099	3.16156	2.67369	3.0932	2.76877	2.97604	3.11456	3.34665				2.97844	3.14615	3.2243	2.91197	3.23336	2.68733	2.88907	3.16538	3.42305				2.99734	3.01452	3.27747	2.77495	3.12256	2.74416	3.08722	3.28044	3.39187
44.1895	2.77379	3.10388	3.18802	2.66528	3.05075	2.62489	2.88028	3.14494	3.26621				2.8781	3.09856	3.14582	2.67312	3.08989	2.74084	2.95185	3.13337	3.31455				2.9278	3.12143	3.21654	2.86957	3.2322	2.66316	2.85915	3.14568	3.36207				3.00695	2.97703	3.19717	2.79504	3.13041	2.72966	3.05093	3.26417	3.38231
44.4336	2.75289	3.08941	3.15225	2.62761	3.00849	2.61327	2.85957	3.11539	3.2254				2.87093	3.06573	3.12696	2.65953	3.04595	2.73976	2.94998	3.12074	3.30475				2.90402	3.08494	3.18999	2.87002	3.1873	2.65871	2.85078	3.13392	3.34932				2.97899	2.96498	3.21806	2.77329	3.10599	2.69283	3.00526	3.22517	3.32314
44.6777	2.74401	3.07522	3.1151	2.63078	3.00088	2.59269	2.84329	3.11205	3.22998				2.88229	3.06191	3.13209	2.65209	3.03093	2.73284	2.93849	3.11189	3.30341				2.88416	3.06029	3.15053	2.85083	3.1611	2.62187	2.83282	3.06822	3.33288				2.90179	2.98577	3.23105	2.72597	3.10181	2.66391	3.01255	3.22255	3.31193
44.9219	2.73763	3.04836	3.09866	2.59264	2.99798	2.58228	2.8177	3.13093	3.2255				2.87784	3.06481	3.08381	2.62338	3.04652	2.69687	2.95382	3.05163	3.27872				2.89236	3.02684	3.13114	2.83624	3.15435	2.5971	2.79904	3.03678	3.31205				2.91571	2.96888	3.21239	2.73248	3.04295	2.67515	3.02755	3.20992	3.31998
45.166	2.73761	3.02348	3.09215	2.60627	2.99624	2.56629	2.83014	3.11047	3.20404				2.84367	3.06843	3.06257	2.60617	3.04377	2.67646	2.95034	3.0542	3.28894				2.85217	2.98385	3.10754	2.83778	3.11698	2.60328	2.77709	3.01386	3.286				2.89887	2.89483	3.18925	2.72394	3.03601	2.65849	2.9942	3.16414	3.29529
45.4102	2.69921	3.00404	3.07318	2.61321	2.96163	2.58011	2.8457	3.08717	3.19187				2.82226	3.03547	3.08901	2.58961	3.02658	2.66163	2.91242	3.04974	3.22976				2.86348	2.95897	3.0809	2.79948	3.08558	2.60026	2.77467	3.01279	3.27562				2.87072	2.87443	3.17832	2.70841	3.05243	2.61657	2.96061	3.14979	3.24963
45.6543	2.69756	2.95195	3.07054	2.60238	2.94879	2.54883	2.8213	3.06503	3.17888				2.80807	3.01211	3.06826	2.57641	3.02339	2.63966	2.86175	3.03929	3.17432				2.86287	2.95496	3.05507	2.75933	3.07258	2.57531	2.77162	3.02543	3.26574				2.86691	2.84681	3.1598	2.70585	3.03094	2.61415	2.93601	3.14566	3.22512
45.8984	2.68327	2.92298	3.07414	2.57959	2.92131	2.52758	2.79137	3.04875	3.16739				2.79919	2.95808	3.02871	2.5783	3.02795	2.62301	2.85056	3.0067	3.18692				2.85184	2.93055	3.02418	2.70037	3.05751	2.53484	2.74707	2.99889	3.25069				2.85339	2.86419	3.09285	2.66043	3.01868	2.63082	2.92707	3.13099	3.22786
46.1426	2.66031	2.95767	3.04539	2.55769	2.92419	2.54645	2.78492	3.05519	3.17092				2.79477	2.92199	2.96218	2.5629	2.9991	2.61752	2.85213	2.99486	3.20812				2.81076	2.91701	3.04223	2.69336	3.04454	2.53718	2.70819	2.97198	3.24931				2.84563	2.86044	3.1155	2.62417	3.00272	2.61729	2.94167	3.12956	3.22168
46.3867	2.63968	2.89847	3.03219	2.54091	2.92301	2.56308	2.79178	3.02341	3.15847				2.76574	2.91012	2.95071	2.54302	2.99449	2.59569	2.82682	2.97842	3.20348				2.79073	2.88264	3.02138	2.70353	3.01879	2.50779	2.69571	2.97038	3.25503				2.86682	2.84322	3.08293	2.66117	2.98262	2.61604	2.92692	3.10612	3.19783
46.6309	2.63273	2.91984	3.00956	2.51123	2.92163	2.54866	2.7694	2.99438	3.11444				2.76508	2.91891	2.95696	2.5119	2.96923	2.59421	2.82467	2.98153	3.1659				2.75759	2.85998	2.97924	2.70088	2.99136	2.49851	2.65802	2.94109	3.21131				2.83427	2.80757	3.09538	2.65112	2.98529	2.60236	2.87407	3.06112	3.15166
46.875	2.63591	2.91444	2.97218	2.4917	2.89031	2.50298	2.7687	2.98055	3.09111				2.76639	2.90025	2.93129	2.5244	2.96115	2.59108	2.78639	2.97928	3.15001				2.80003	2.87398	2.97613	2.69847	2.97052	2.49064	2.64101	2.91128	3.19951				2.81384	2.79551	3.09581	2.60059	2.96857	2.59519	2.87904	3.0408	3.14401
47.1191	2.6161	2.86552	2.96099	2.50914	2.87841	2.49543	2.75488	2.95346	3.08864				2.73013	2.88069	2.91688	2.53277	2.96768	2.59162	2.79194	2.93343	3.1566				2.78011	2.83373	2.93455	2.70855	2.97181	2.48479	2.65762	2.89945	3.15955				2.79319	2.75385	3.08955	2.56754	2.95719	2.55669	2.84707	3.00943	3.14843
47.3633	2.58555	2.82348	2.94978	2.49015	2.86861	2.47615	2.74033	2.93672	3.04021				2.72391	2.88042	2.91662	2.48335	2.9383	2.58602	2.79584	2.9026	3.16514				2.72341	2.80756	2.9169	2.66417	2.99008	2.46714	2.67199	2.8858	3.17538				2.78833	2.75229	3.04357	2.5809	2.96537	2.54342	2.83635	2.98588	3.13038
47.6074	2.56288	2.80048	2.93143	2.46546	2.84928	2.46417	2.69304	2.94017	3.00134				2.72572	2.86324	2.90617	2.47443	2.92762	2.54669	2.76844	2.88005	3.12265				2.71471	2.7981	2.9369	2.60969	2.98712	2.42008	2.62795	2.86312	3.19122				2.75529	2.73888	3.02194	2.56862	2.95156	2.54072	2.88361	2.99451	3.11211
47.8516	2.54576	2.79083	2.9185	2.44018	2.8531	2.47271	2.68931	2.93314	2.9838				2.72716	2.82626	2.88605	2.45509	2.94047	2.5714	2.76131	2.87533	3.103				2.72694	2.78548	2.93673	2.573	2.95621	2.39764	2.6361	2.81098	3.17349				2.74405	2.72304	3.00904	2.52135	2.93066	2.52301	2.84118	2.97002	3.07669
48.0957	2.54767	2.7742	2.92962	2.40836	2.84106	2.45547	2.6665	2.93571	2.99029				2.71882	2.82225	2.8786	2.43778	2.91289	2.54057	2.74737	2.87792	3.08083				2.7229	2.75747	2.92863	2.57908	2.96434	2.40996	2.63459	2.8177	3.15852				2.73581	2.75061	3.01061	2.50792	2.91355	2.52519	2.82014	2.91931	3.069
48.3398	2.55322	2.75488	2.89396	2.39463	2.83101	2.45705	2.66726	2.90043	3.03716				2.69671	2.83941	2.8881	2.42905	2.90882	2.49569	2.73428	2.85525	3.06541				2.71516	2.72498	2.88152	2.54753	2.95849	2.42421	2.59478	2.81101	3.17251				2.73283	2.75423	3.0118	2.49937	2.94217	2.48235	2.79623	2.91467	3.05364
48.584	2.55333	2.76671	2.90902	2.39198	2.83634	2.44334	2.68381	2.87921	3.01925				2.6726	2.79507	2.86827	2.44354	2.9063	2.48119	2.71743	2.82799	3.043				2.72184	2.734	2.87437	2.53994	2.93926	2.42023	2.60371	2.77606	3.19212				2.70396	2.69955	3.01556	2.48953	2.92621	2.45229	2.75559	2.91616	3.09262
48.8281	2.53185	2.73002	2.917	2.39967	2.84592	2.41181	2.65596	2.86677	2.95085				2.67489	2.80566	2.82883	2.42169	2.91717	2.49753	2.68482	2.82669	3.08304				2.69562	2.7005	2.87286	2.54155	2.94117	2.39406	2.57897	2.7746	3.19446				2.71075	2.66036	3.01152	2.48569	2.92259	2.4451	2.74362	2.90898	3.0555
49.0723	2.53261	2.7073	2.86649	2.38656	2.86204	2.40949	2.61486	2.86549	2.91486				2.68031	2.78207	2.81977	2.40481	2.9213	2.47275	2.65891	2.81166	3.09798				2.69662	2.68518	2.8522	2.50035	2.92718	2.36702	2.55189	2.78246	3.19561				2.72449	2.64177	3.00844	2.47958	2.90806	2.4432	2.74003	2.87109	3.04429
49.3164	2.52326	2.70835	2.80704	2.35871	2.86671	2.40038	2.5922	2.8517	2.945				2.66822	2.77225	2.82816	2.39571	2.8879	2.45149	2.66996	2.81545	3.06629				2.70261	2.66712	2.81	2.51356	2.92671	2.35399	2.54275	2.77625	3.1966				2.72438	2.6562	2.97662	2.46681	2.89688	2.43682	2.73842	2.85954	3.05974
49.5605	2.51445	2.73994	2.85977	2.35731	2.8376	2.3996	2.62155	2.8367	2.95923				2.67015	2.76758	2.83007	2.38733	2.89798	2.45165	2.67901	2.79685	3.07891				2.6624	2.63257	2.80552	2.52243	2.93438	2.36274	2.50707	2.74545	3.18479				2.71625	2.67079	2.97526	2.46344	2.89903	2.43518	2.71308	2.83676	3.01367
49.8047	2.50672	2.71535	2.85028	2.36698	2.8125	2.38237	2.62492	2.80076	2.94255				2.66397	2.76727	2.83602	2.41086	2.91134	2.43099	2.68546	2.80888	3.05034				2.68411	2.62005	2.79114	2.5073	2.91853	2.33554	2.51233	2.7064	3.16618				2.71777	2.6418	2.97945	2.46303	2.86219	2.40897	2.70658	2.81824	3.00846
50.0488	2.50498	2.69811	2.81514	2.35773	2.80893	2.38342	2.5954	2.78599	2.94112				2.6332	2.77221	2.83432	2.39111	2.87994	2.4117	2.65339	2.77653	3.06148				2.7164	2.61829	2.80155	2.50565	2.89937	2.35071	2.4889	2.71855	3.13077				2.71044	2.64706	2.94847	2.45019	2.84426	2.42068	2.65705	2.81036	3.0232
50.293	2.47271	2.66805	2.85269	2.3453	2.80728	2.39482	2.57673	2.79213	2.9514				2.61572	2.71248	2.80683	2.37107	2.87397	2.43402	2.65473	2.7648	3.04566				2.71129	2.63288	2.8008	2.48234	2.92243	2.37375	2.46082	2.70294	3.1275				2.70233	2.65268	2.9439	2.43012	2.85415	2.41356	2.6637	2.77103	3.00988
50.5371	2.44327	2.67573	2.84527	2.35329	2.82648	2.39285	2.54647	2.78719	2.90549				2.61261	2.72084	2.81423	2.35246	2.88822	2.41147	2.64729	2.73393	3.0496				2.67476	2.62336	2.79029	2.44616	2.90168	2.3644	2.43742	2.71619	3.08072				2.71528	2.63611	2.94459	2.42284	2.85915	2.40058	2.68921	2.76547	2.99891
50.7812	2.44908	2.70378	2.82305	2.34677	2.83216	2.37081	2.5403	2.76387	2.90204				2.61559	2.72424	2.80314	2.36739	2.89043	2.41163	2.61999	2.71784	3.0487				2.68819	2.6172	2.79209	2.46799	2.84011	2.37204	2.45039	2.70567	3.12545				2.69179	2.58397	2.90549	2.41786	2.85352	2.37945	2.68579	2.75373	2.971
51.0254	2.46363	2.67709	2.79436	2.30457	2.79908	2.32879	2.52192	2.74713	2.89415				2.64265	2.70074	2.82759	2.36905	2.88428	2.4195	2.62108	2.71003	3.00158				2.69011	2.57149	2.79077	2.46629	2.82989	2.34281	2.46243	2.69885	3.13058				2.67913	2.57491	2.92959	2.40588	2.86681	2.36213	2.63475	2.77356	2.95799
51.2695	2.45058	2.66271	2.78459	2.31014	2.76388	2.31306	2.51658	2.74468	2.88035				2.64035	2.69288	2.78735	2.34937	2.88199	2.38023	2.64356	2.71108	2.96996				2.68699	2.54961	2.76387	2.46697	2.85229	2.33873	2.45544	2.69175	3.09736				2.69621	2.56546	2.98124	2.37751	2.85606	2.35744	2.67151	2.75624	3.00774
51.5137	2.45124	2.65958	2.76178	2.30439	2.79052	2.34602	2.53926	2.72265	2.89445				2.60548	2.70871	2.76552	2.34093	2.89117	2.38255	2.6254	2.69839	2.97325				2.66296	2.53655	2.76081	2.45542	2.81628	2.33319	2.43419	2.65239	3.08448				2.69683	2.54975	2.96171	2.38259	2.87434	2.34478	2.65122	2.71829	2.97006
51.7578	2.43604	2.60272	2.76312	2.28492	2.79225	2.33622	2.51905	2.72022	2.872				2.59847	2.7142	2.77442	2.36043	2.83636	2.39959	2.60643	2.70376	2.96533				2.63574	2.55246	2.77434	2.46935	2.81522	2.33485	2.40837	2.68193	3.09334				2.70484	2.54944	2.92804	2.38187	2.82132	2.33388	2.61163	2.7186	2.93937
52.002	2.43153	2.58939	2.74962	2.30942	2.75696	2.31881	2.49962	2.6665	2.87149				2.62971	2.68113	2.79602	2.33555	2.81972	2.37942	2.59278	2.65428	2.9674				2.67455	2.53791	2.77083	2.46007	2.78945	2.29877	2.39888	2.67332	3.06374				2.72344	2.53864	2.93782	2.37673	2.79245	2.3276	2.58481	2.70397	2.9824
52.2461	2.42439	2.59609	2.78798	2.30105	2.72281	2.29746	2.49678	2.65794	2.84654				2.61225	2.64306	2.78365	2.34615	2.84333	2.34883	2.57277	2.64767	2.95876				2.67027	2.49391	2.75339	2.43131	2.75557	2.2934	2.37405	2.65392	3.03243				2.69086	2.50631	2.90544	2.36319	2.80328	2.3257	2.58604	2.67147	2.98932
52.4902	2.41942	2.58894	2.76848	2.29608	2.71102	2.27375	2.49927	2.65547	2.81578				2.56784	2.659	2.74521	2.3202	2.83525	2.34155	2.55199	2.62519	2.92369				2.65679	2.51173	2.71992	2.44582	2.74214	2.28864	2.3516	2.62959	3.02077				2.65392	2.51333	2.92979	2.36452	2.81286	2.32027	2.5953	2.6577	2.94639
52.7344	2.41116	2.55289	2.78069	2.2552	2.72776	2.25205	2.48014	2.64482	2.82373				2.5289	2.64719	2.76716	2.29403	2.802	2.3572	2.53568	2.60524	2.90993				2.63799	2.50297	2.70052	2.43861	2.72343	2.27038	2.33088	2.60359	3.00573				2.69622	2.51847	2.91941	2.37524	2.78199	2.34116	2.58103	2.66198	2.94472
52.9785	2.39215	2.57469	2.7577	2.25354	2.7148	2.24971	2.45315	2.62893	2.77682				2.54622	2.63129	2.78179	2.28578	2.78785	2.32908	2.53439	2.60211	2.91783				2.6266	2.47999	2.69455	2.40133	2.70313	2.24832	2.33392	2.58754	2.97105				2.69497	2.53246	2.89523	2.36131	2.77219	2.31532	2.54571	2.65108	2.94029
53.2227	2.37907	2.55059	2.73537	2.23393	2.7206	2.21979	2.44469	2.63716	2.74543				2.54415	2.6412	2.76443	2.27019	2.7642	2.29958	2.52056	2.60371	2.9121				2.60935	2.47905	2.68553	2.40639	2.65935	2.24618	2.33562	2.56855	2.94141				2.65906	2.52041	2.88256	2.34136	2.77416	2.27302	2.51873	2.6224	2.90855
53.4668	2.36412	2.52589	2.68787	2.23683	2.68038	2.18903	2.42213	2.5915	2.73773				2.53838	2.62125	2.74635	2.25995	2.74945	2.28042	2.49343	2.57378	2.89335				2.58857	2.44472	2.67108	2.41893	2.66723	2.22493	2.31397	2.53734	2.9297				2.68352	2.47801	2.85918	2.34644	2.73206	2.2747	2.52668	2.61515	2.8866
53.7109	2.34302	2.49481	2.66973	2.24649	2.65472	2.19986	2.42166	2.55857	2.72475				2.53203	2.58149	2.70899	2.25553	2.73689	2.27906	2.47751	2.56178	2.88867				2.57502	2.41003	2.63261	2.35906	2.59249	2.18829	2.29533	2.52519	2.90683				2.65601	2.43555	2.87105	2.34175	2.71636	2.27882	2.53511	2.60933	2.82816
53.9551	2.32668	2.47026	2.66649	2.21142	2.61393	2.19592	2.40087	2.55909	2.68634				2.49845	2.56493	2.6932	2.24392	2.7111	2.25372	2.46813	2.55079	2.84784				2.55505	2.4149	2.62368	2.34677	2.54424	2.1618	2.29285	2.5198	2.8936				2.6305	2.44596	2.89301	2.31653	2.70668	2.24586	2.51419	2.5946	2.82146
54.1992	2.33084	2.46318	2.61089	2.17523	2.55505	2.16833	2.36331	2.54213	2.65712				2.47228	2.53705	2.65959	2.24382	2.67238	2.24232	2.46249	2.56053	2.80887				2.51968	2.37583	2.5862	2.33211	2.52345	2.14494	2.25888	2.46243	2.83385				2.60325	2.43113	2.83966	2.30596	2.67378	2.20959	2.46833	2.54974	2.80875
54.4434	2.31998	2.45349	2.58242	2.17509	2.54429	2.16643	2.34226	2.48773	2.65524				2.43604	2.52056	2.62306	2.20806	2.62848	2.20421	2.38906	2.52957	2.77399				2.50916	2.3396	2.56567	2.30116	2.50574	2.13826	2.22506	2.44579	2.78061				2.58998	2.42393	2.77949	2.292	2.63809	2.2092	2.46197	2.50891	2.79451
54.6875	2.29406	2.44439	2.58513	2.1263	2.55787	2.12709	2.32719	2.47681	2.62163				2.41601	2.4876	2.62148	2.17803	2.59745	2.17065	2.37768	2.46394	2.7058				2.46024	2.30883	2.5564	2.26928	2.48314	2.08514	2.20517	2.43824	2.7448				2.58989	2.36161	2.77554	2.26959	2.60924	2.17103	2.42466	2.48618	2.76892
54.9316	2.24395	2.37049	2.58491	2.11071	2.50601	2.09316	2.30608	2.46041	2.59117				2.37229	2.43585	2.60442	2.14591	2.55658	2.15481	2.34935	2.42751	2.6956				2.4177	2.29682	2.52093	2.24233	2.43965	2.03764	2.16929	2.38614	2.71049				2.55342	2.31019	2.76907	2.23373	2.61386	2.13221	2.40823	2.46853	2.74541
55.1758	2.23481	2.32248	2.55239	2.10393	2.45628	2.08017	2.26045	2.4286	2.51066				2.3165	2.40275	2.5576	2.09349	2.50548	2.13702	2.27905	2.39202	2.66112				2.38013	2.26678	2.46902	2.20851	2.37165	1.98685	2.15512	2.3319	2.65337				2.51459	2.28705	2.74123	2.20571	2.57141	2.10885	2.3937	2.40845	2.69543
55.4199	2.19875	2.28122	2.47316	2.05305	2.42241	2.04395	2.21336	2.387	2.47549				2.30427	2.37515	2.51861	2.08925	2.43779	2.10317	2.23108	2.36879	2.62036				2.3307	2.22408	2.40807	2.16868	2.30075	1.98796	2.13204	2.28361	2.55115				2.46248	2.26717	2.67937	2.17979	2.50044	2.09054	2.35194	2.385	2.63355
55.6641	2.16766	2.2521	2.42048	2.01376	2.3754	2.01204	2.16318	2.31769	2.44746				2.27686	2.34394	2.47412	2.05305	2.39717	2.04172	2.21896	2.3181	2.58073				2.28464	2.19496	2.36972	2.12211	2.26094	1.93702	2.06216	2.25049	2.50476				2.42663	2.22104	2.62161	2.1692	2.44712	2.04025	2.29353	2.35387	2.58179
55.9082	2.0975	2.20175	2.36852	1.9661	2.31054	1.97023	2.10415	2.2766	2.41352				2.22199	2.30051	2.42479	1.99269	2.33454	2.0005	2.19051	2.23373	2.49944				2.22055	2.14347	2.31642	2.06908	2.21034	1.86997	2.01105	2.20252	2.45574				2.37463	2.15315	2.57034	2.11465	2.37756	1.99305	2.25284	2.30995	2.50633
56.1523	2.04857	2.15055	2.30749	1.93475	2.23292	1.91547	2.06011	2.24065	2.36655				2.15419	2.23244	2.36313	1.92132	2.29072	1.98483	2.10977	2.22035	2.42775				2.14471	2.07961	2.25355	1.99776	2.16041	1.82021	1.95717	2.11554	2.363				2.33647	2.08885	2.53413	2.05893	2.34456	1.95165	2.24802	2.2894	2.45748
56.3965	1.98605	2.07037	2.27554	1.87492	2.15518	1.88198	2.03067	2.1643	2.28365				2.10058	2.16458	2.28276	1.86619	2.21967	1.90779	2.05613	2.14928	2.34254				2.08881	2.00358	2.18912	1.93693	2.08237	1.77701	1.91603	2.05566	2.28387				2.28719	2.02871	2.44181	2.01427	2.27148	1.91321	2.20134	2.22882	2.40197
56.6406	1.89601	2.01894	2.2017	1.81056	2.07992	1.80279	1.97246	2.12781	2.18506				2.01362	2.11786	2.22878	1.82538	2.14543	1.84734	2.02616	2.06763	2.25952				1.99683	1.94202	2.10522	1.88608	2.01642	1.72697	1.85038	1.98446	2.22409				2.22418	1.97827	2.37383	1.9474	2.16694	1.85467	2.09468	2.14761	2.33371
56.8848	1.86729	1.96364	2.12689	1.74948	2.01485	1.74209	1.90569	2.04628	2.09212				1.94275	2.03708	2.12207	1.75925	2.05209	1.78872	1.93492	2.00638	2.19328				1.91639	1.86569	2.0181	1.80984	1.92911	1.64655	1.7788	1.91856	2.10507				2.10269	1.90247	2.31016	1.86716	2.08986	1.80146	2.02378	2.05204	2.24481
57.1289	1.7901	1.8801	2.0409	1.68277	1.93418	1.67601	1.81109	1.95152	1.99799				1.84458	1.93363	2.05666	1.6708	1.96804	1.71139	1.83634	1.91823	2.11989				1.84006	1.79912	1.94751	1.72485	1.84765	1.5689	1.7082	1.85832	2.02224				2.03611	1.82901	2.17844	1.77431	2.01322	1.71704	1.94706	1.96552	2.143
57.373	1.7008	1.78584	1.94585	1.57124	1.84053	1.58652	1.73019	1.85441	1.90959				1.75881	1.81858	1.95355	1.5908	1.88237	1.61898	1.74147	1.8345	1.99721				1.73149	1.69054	1.83514	1.62147	1.74575	1.47304	1.62846	1.76021	1.90586				1.96041	1.73909	2.08598	1.71192	1.8949	1.63089	1.85718	1.85445	2.03593
57.6172	1.58835	1.68564	1.82635	1.47	1.73165	1.48264	1.6359	1.74599	1.8043				1.65472	1.72254	1.8227	1.48439	1.76627	1.51397	1.63672	1.72769	1.86211				1.61377	1.58556	1.69722	1.52749	1.64002	1.37389	1.5296	1.62373	1.76414				1.83482	1.63871	1.98063	1.62629	1.78096	1.55102	1.73816	1.75876	1.90055
57.8613	1.46057	1.56069	1.6874	1.3745	1.60204	1.3786	1.50762	1.63027	1.6646				1.5411	1.59671	1.69205	1.37649	1.61997	1.41988	1.52059	1.60881	1.71398				1.49619	1.46864	1.59041	1.41814	1.51319	1.27605	1.43202	1.49753	1.61039				1.70234	1.51574	1.83862	1.5109	1.66978	1.43332	1.62383	1.67195	1.7763
58.1055	1.33306	1.44337	1.54484	1.26693	1.46489	1.27625	1.38413	1.49617	1.5212				1.42109	1.47114	1.56922	1.2668	1.46668	1.31427	1.37451	1.46893	1.57285				1.36519	1.34078	1.45258	1.29688	1.38344	1.18161	1.30058	1.36654	1.47773				1.56704	1.38481	1.68772	1.3864	1.53157	1.31869	1.49948	1.53903	1.61585
58.3496	1.20212	1.29533	1.37739	1.14376	1.31132	1.1511	1.25169	1.35637	1.36405				1.27525	1.32384	1.40701	1.13042	1.31937	1.17139	1.22887	1.32268	1.41906				1.22482	1.20236	1.31146	1.15299	1.23761	1.05515	1.16363	1.23259	1.32737				1.39696	1.24089	1.51892	1.23528	1.35456	1.1867	1.35744	1.38704	1.45118
58.5938	1.05693	1.136	1.22162	0.99685	1.14273	1.0096	1.10428	1.18618	1.20055				1.10907	1.15103	1.2191	0.985242	1.15649	1.02372	1.09176	1.16912	1.22772				1.06572	1.04751	1.13543	1.02096	1.07514	0.919452	1.02948	1.08827	1.16203				1.22234	1.08916	1.33916	1.0876	1.18111	1.05143	1.19759	1.21317	1.29432
58.8379	0.906394	0.958138	1.04261	0.836315	0.973504	0.850676	0.93408	1.00829	1.00194				0.942979	0.974208	1.03302	0.83422	0.977937	0.856886	0.930274	0.985756	1.03764				0.906227	0.89155	0.955107	0.868932	0.913025	0.784652	0.873795	0.916494	0.972257				1.05277	0.916952	1.13127	0.928226	1.01198	0.887892	1.0147	1.0277	1.09686
59.082	0.73258	0.767463	0.847069	0.674933	0.786375	0.693576	0.751277	0.817052	0.813867				0.754546	0.792583	0.83144	0.675829	0.78789	0.696077	0.746711	0.791034	0.84571				0.725939	0.720998	0.771995	0.691359	0.734248	0.624606	0.70307	0.730192	0.785933				0.850464	0.744836	0.898525	0.74892	0.823417	0.716619	0.815618	0.836949	0.88834
59.3262	0.551019	0.583848	0.637798	0.507934	0.592528	0.521866	0.561881	0.611175	0.61961				0.564328	0.59251	0.627038	0.50616	0.594099	0.528967	0.562063	0.597774	0.631243				0.539426	0.537351	0.577577	0.515441	0.551183	0.470547	0.522205	0.543834	0.593389				0.633444	0.569551	0.68525	0.562529	0.616314	0.541987	0.617522	0.625771	0.661083
59.5703	0.364305	0.392848	0.422929	0.334445	0.39581	0.350102	0.373035	0.408742	0.409983				0.375851	0.395178	0.420793	0.333639	0.396542	0.353126	0.373944	0.397662	0.414707				0.360927	0.359273	0.386221	0.34365	0.36364	0.312431	0.348338	0.363068	0.397501				0.423821	0.378902	0.466212	0.376092	0.409362	0.360446	0.410783	0.416337	0.439714
59.8145	0.273659	0.21296	0.344556	0.221966	0.20645	0.183419	0.194863	0.215736	0.216216				0.271718	0.21099	0.402932	0.213303	0.207794	0.1837	0.19689	0.208465	0.218871				0.296963	0.195408	0.464456	0.230586	0.189476	0.162873	0.182868	0.192749	0.205906				0.338604	0.203434	0.519046	0.240249	0.213915	0.18944	0.213694	0.223107	0.231489
60.0586	0.293418	0.149165	0.382614	0.21509	0.136889	0.121288	0.129722	0.143637	0.142997				0.278564	0.148875	0.467438	0.196505	0.13669	0.121553	0.129904	0.138681	0.145273				0.328704	0.140963	0.577328	0.227859	0.126399	0.107852	0.122567	0.129101	0.133377				0.367604	0.14471	0.648395	0.224458	0.141706	0.126846	0.143215	0.148429	0.152051
60.3027	0.285729	0.280129	0.340471	0.255779	0.282903	0.248812	0.27115	0.297089	0.29661				0.288257	0.287627	0.349849	0.253242	0.285122	0.253692	0.268077	0.287723	0.299789				0.283146	0.261475	0.34903	0.258695	0.260904	0.22083	0.254761	0.262026	0.27727				0.33531	0.273642	0.421072	0.282814	0.296137	0.263795	0.29749	0.307231	0.319857
60.5469	0.438411	0.464844	0.512525	0.400064	0.466664	0.415078	0.444847	0.490015	0.486163				0.445452	0.47441	0.497873	0.401857	0.468874	0.420343	0.44089	0.47467	0.493923				0.422488	0.42648	0.445236	0.410805	0.433061	0.366596	0.419905	0.430273	0.462333				0.512282	0.444218	0.540421	0.449578	0.488892	0.43862	0.487389	0.509279	0.528655
60.791	0.604022	0.650833	0.712023	0.551268	0.652593	0.578381	0.613066	0.681824	0.671357				0.619911	0.649112	0.685768	0.554761	0.64813	0.580812	0.614986	0.657962	0.684179				0.580066	0.59089	0.620065	0.564585	0.598397	0.50965	0.580826	0.595186	0.64004				0.704049	0.619862	0.740485	0.624799	0.673148	0.614146	0.673853	0.704713	0.728801
61.0352	0.753565	0.811221	0.886244	0.696509	0.818315	0.731079	0.781539	0.860435	0.850667				0.781842	0.818317	0.847669	0.697921	0.806125	0.736019	0.780065	0.827191	0.857794				0.727288	0.746486	0.772808	0.698398	0.749194	0.640404	0.730658	0.75043	0.792072				0.87991	0.777218	0.930529	0.78808	0.847462	0.778426	0.861523	0.888203	0.926933
61.2793	0.893489	0.96655	1.05091	0.833263	0.965378	0.872775	0.938321	1.0138	1.00975				0.927309	0.966807	1.00257	0.836704	0.96987	0.876581	0.930306	0.981418	1.02914				0.858989	0.884372	0.920008	0.818706	0.887812	0.761069	0.872215	0.887402	0.926799				1.03752	0.925724	1.10509	0.932225	1.01209	0.925436	1.04832	1.06942	1.10039
61.5234	1.0301	1.12105	1.20552	0.961728	1.09957	1.01202	1.07231	1.16792	1.16058				1.05303	1.10223	1.15039	0.949984	1.11542	1.00487	1.06398	1.12826	1.17403				0.98378	1.00881	1.03997	0.944897	1.01193	0.869535	0.991291	1.00074	1.07227				1.18972	1.0594	1.25671	1.06286	1.1538	1.06304	1.18755	1.23159	1.26736
61.7676	1.16233	1.2458	1.34225	1.0558	1.22781	1.13262	1.19168	1.30616	1.28433				1.16642	1.24065	1.27396	1.07312	1.24645	1.11493	1.17648	1.25779	1.30249				1.09576	1.11652	1.16317	1.0601	1.12859	0.975858	1.10339	1.11404	1.19034				1.31829	1.16685	1.40173	1.18731	1.28836	1.19001	1.31743	1.35007	1.40505
62.0117	1.24829	1.35149	1.45828	1.14209	1.34565	1.22543	1.2782	1.41564	1.39565				1.27669	1.35719	1.37831	1.1571	1.35897	1.21207	1.28237	1.36667	1.42066				1.17799	1.20939	1.28115	1.14705	1.23432	1.05941	1.20946	1.21978	1.29558				1.42273	1.26606	1.51733	1.28818	1.39447	1.30623	1.4288	1.47643	1.52042
62.2559	1.32637	1.43618	1.57302	1.23519	1.43488	1.30961	1.36916	1.52148	1.49975				1.37354	1.43933	1.48902	1.23568	1.45965	1.29641	1.38714	1.46417	1.51605				1.27037	1.30422	1.35856	1.22515	1.31878	1.13525	1.3062	1.29732	1.38853				1.51708	1.38309	1.62017	1.37192	1.50394	1.38963	1.53075	1.61399	1.63953
62.5	1.42264	1.51825	1.64512	1.3111	1.53018	1.37938	1.44928	1.59578	1.58258				1.45141	1.52358	1.57864	1.30831	1.52553	1.38531	1.46666	1.54997	1.61155				1.34535	1.36583	1.43375	1.29907	1.38967	1.20775	1.37343	1.36708	1.4569				1.61078	1.45911	1.70129	1.46846	1.57795	1.47801	1.60493	1.70899	1.71689
62.7441	1.47534	1.60019	1.72314	1.37257	1.59569	1.46188	1.53905	1.66394	1.66285				1.52286	1.5883	1.63277	1.36843	1.58069	1.45313	1.53715	1.63488	1.69768				1.39709	1.42616	1.48664	1.34309	1.46052	1.2533	1.42541	1.43366	1.52378				1.70327	1.51786	1.76843	1.5376	1.63912	1.54226	1.68945	1.76569	1.79385
62.9883	1.53737	1.65243	1.78374	1.43323	1.64838	1.52521	1.58691	1.74456	1.73376				1.57397	1.65104	1.6979	1.41258	1.65062	1.50265	1.58634	1.67806	1.73943				1.43858	1.47425	1.53205	1.39031	1.51741	1.30181	1.47384	1.49262	1.58895				1.74384	1.59565	1.85915	1.60099	1.727	1.59681	1.76051	1.82805	1.86373
63.2324	1.58532	1.69977	1.8343	1.46008	1.69339	1.57422	1.64948	1.8142	1.78997				1.61695	1.67713	1.74597	1.4662	1.70746	1.55077	1.64989	1.73875	1.78402				1.49056	1.53078	1.58707	1.4524	1.55865	1.34476	1.53494	1.52505	1.64259				1.79575	1.6464	1.92721	1.64671	1.78216	1.66582	1.80887	1.91011	1.93624
63.4766	1.6188	1.74353	1.88821	1.49506	1.74667	1.62117	1.69161	1.85562	1.82025				1.65811	1.71924	1.77284	1.49236	1.73994	1.6043	1.71299	1.80147	1.83948				1.51964	1.56023	1.60591	1.48251	1.58285	1.37233	1.56084	1.56357	1.67278				1.8492	1.67974	1.94907	1.68325	1.82763	1.71252	1.87286	1.94579	1.95367
63.7207	1.64449	1.78026	1.92628	1.54177	1.78289	1.6415	1.73037	1.90524	1.85834				1.68312	1.76412	1.8178	1.50385	1.76857	1.63089	1.75858	1.81361	1.87641				1.54891	1.59775	1.64528	1.51326	1.62945	1.39555	1.58299	1.57917	1.68765				1.88718	1.70956	1.97187	1.7139	1.87891	1.74777	1.90529	2.00007	1.99105
63.9648	1.65335	1.82377	1.96428	1.58007	1.80065	1.65701	1.76798	1.92838	1.90406				1.72842	1.80886	1.83113	1.5538	1.79624	1.65904	1.7649	1.83772	1.928				1.59246	1.63141	1.66997	1.55234	1.66296	1.42071	1.62696	1.6099	1.73267				1.90283	1.74154	1.97601	1.76055	1.90604	1.79429	1.94811	2.03913	2.06096
64.209	1.68052	1.85292	2.00129	1.59578	1.82629	1.69157	1.78574	1.94204	1.90601				1.7389	1.84508	1.85398	1.5802	1.83087	1.67678	1.77814	1.86852	1.9501				1.61066	1.65973	1.67932	1.56311	1.68457	1.46149	1.65859	1.65164	1.76045				1.92445	1.74974	2.0023	1.79063	1.94081	1.82811	1.98853	2.05623	2.10156
64.4531	1.7012	1.85801	2.01703	1.61662	1.87176	1.72513	1.80972	1.98689	1.91023				1.77016	1.85004	1.87211	1.58605	1.84841	1.69399	1.78102	1.90423	1.97397				1.61606	1.67904	1.70674	1.57222	1.69788	1.49369	1.66429	1.65706	1.77385				1.95255	1.76947	2.02655	1.80792	1.94848	1.83679	2.0108	2.09805	2.10459
64.6973	1.73389	1.88118	2.01978	1.62657	1.88247	1.75857	1.83973	1.99282	1.93426				1.77898	1.86557	1.89349	1.59511	1.85955	1.71821	1.81712	1.91352	1.9906				1.63689	1.69637	1.72955	1.57444	1.72465	1.49919	1.66442	1.64884	1.77958				1.96155	1.78964	2.05845	1.82174	1.97693	1.84602	2.02362	2.11042	2.11089
64.9414	1.76712	1.90893	2.02962	1.67463	1.89694	1.76995	1.86917	2.00449	1.95813				1.79342	1.87866	1.91214	1.61867	1.86633	1.74856	1.84793	1.91698	1.97261				1.6538	1.7037	1.73235	1.60779	1.728	1.51086	1.68136	1.66415	1.80914				2.00023	1.81437	2.07208	1.8251	1.98312	1.87272	2.03029	2.13704	2.1097
65.1856	1.75943	1.91021	2.03778	1.67053	1.92345	1.77166	1.85705	2.02149	1.96737				1.80925	1.90059	1.9221	1.62949	1.88434	1.75861	1.86549	1.92529	1.98502				1.67612	1.72048	1.72621	1.61407	1.75068	1.52152	1.67	1.67578	1.83653				2.00046	1.80707	2.06482	1.83779	1.97623	1.88314	2.04829	2.15165	2.13157
65.4297	1.75103	1.91386	2.03454	1.65698	1.91709	1.76388	1.88041	2.04303	1.96979				1.79166	1.90247	1.91827	1.63329	1.89565	1.74837	1.85807	1.94347	2.00713				1.68237	1.71958	1.74793	1.61125	1.76247	1.53096	1.69857	1.68697	1.83189				1.99492	1.8065	2.05568	1.85182	1.975	1.88187	2.06366	2.14903	2.15001
65.6738	1.75399	1.92521	2.03428	1.65606	1.91885	1.77496	1.89127	2.06105	2.00835				1.79444	1.89376	1.90561	1.64039	1.92026	1.75603	1.86799	1.9471	2.0123				1.67275	1.72108	1.75244	1.63265	1.74734	1.53066	1.68134	1.71099	1.84499				1.98387	1.82108	2.06176	1.86335	2.00124	1.89046	2.07839	2.15328	2.17084
65.918	1.74392	1.93677	2.05134	1.66808	1.92303	1.78461	1.87838	2.05392	2.01966				1.81342	1.90392	1.89897	1.6501	1.9333	1.76959	1.87006	1.95516	2.01501				1.68382	1.72825	1.7452	1.6261	1.7442	1.53676	1.68777	1.72829	1.84084				1.96929	1.8323	2.06392	1.87027	2.00688	1.92592	2.09027	2.16879	2.17807
66.1621	1.76529	1.93356	2.06356	1.67685	1.92014	1.79918	1.88767	2.06373	2.02252				1.81405	1.9102	1.90961	1.63798	1.93271	1.76538	1.8803	1.96205	2.02825				1.67732	1.72643	1.73431	1.61637	1.75951	1.54676	1.69844	1.73877	1.84526				1.96397	1.83776	2.08521	1.87095	2.00732	1.92027	2.07909	2.18968	2.17846
66.4062	1.77108	1.92713	2.06866	1.6903	1.93688	1.79742	1.89029	2.04213	2.0405				1.83039	1.89782	1.89559	1.64446	1.93235	1.7669	1.86475	1.94946	2.02497				1.66203	1.7342	1.73631	1.61388	1.76863	1.53601	1.69706	1.72035	1.83487				1.96896	1.84029	2.09416	1.87498	2.01537	1.91957	2.06839	2.18707	2.16356
66.6504	1.74577	1.93101	2.041	1.70829	1.94535	1.80632	1.89675	2.05569	2.03017				1.83759	1.88549	1.89299	1.64259	1.93614	1.77171	1.90043	1.94986	2.03957				1.66137	1.73513	1.73581	1.6197	1.78228	1.54673	1.69795	1.71074	1.83718				1.97072	1.85831	2.08824	1.84594	2.02821	1.91904	2.07133	2.17662	2.17346
66.8945	1.73863	1.91788	2.04687	1.70655	1.93319	1.81049	1.90044	2.04702	2.0226				1.81998	1.89131	1.89563	1.63556	1.9247	1.77146	1.90759	1.95211	2.02266				1.66244	1.72177	1.74178	1.61915	1.76729	1.51749	1.70411	1.71869	1.83466				1.96737	1.86961	2.0429	1.83196	2.01073	1.91832	2.05686	2.18035	2.18842
67.1387	1.74606	1.91942	2.04956	1.68831	1.91842	1.7853	1.89514	2.02559	2.01323				1.79703	1.88939	1.88364	1.64822	1.90951	1.78063	1.87735	1.96323	1.99001				1.66654	1.71852	1.73577	1.61133	1.77103	1.52066	1.70738	1.71131	1.81608				1.96159	1.87191	2.04993	1.84518	1.99841	1.93163	2.0537	2.17507	2.19252
67.3828	1.73511	1.89743	2.02939	1.69245	1.92107	1.78388	1.89118	2.03777	1.99926				1.79469	1.88783	1.87031	1.64469	1.91096	1.79523	1.86817	1.94982	1.97522				1.68115	1.73234	1.73611	1.61549	1.75578	1.55754	1.69677	1.68171	1.823				1.96355	1.84909	2.03356	1.85481	1.9911	1.92371	2.05862	2.15603	2.18075
67.6269	1.75471	1.89841	2.01679	1.68132	1.92285	1.80748	1.89654	2.05845	2.00629				1.80838	1.87164	1.88984	1.63206	1.90215	1.79538	1.88989	1.94031	1.99571				1.65662	1.71546	1.73438	1.60617	1.75631	1.55849	1.71214	1.69316	1.81871				1.95705	1.84751	1.99314	1.83569	2.00011	1.91835	2.05645	2.14688	2.13766
67.8711	1.76324	1.92832	2.01468	1.66983	1.90374	1.80825	1.90273	2.04809	1.99352				1.79358	1.86513	1.86838	1.62888	1.89483	1.79226	1.87673	1.94427	2.01768				1.65823	1.69866	1.71483	1.62072	1.74064	1.54405	1.69441	1.70567	1.8308				1.93631	1.84132	2.01448	1.84205	1.99594	1.89389	2.04159	2.16188	2.14234
68.1152	1.74096	1.9254	2.01041	1.65731	1.89854	1.78673	1.89291	2.02168	1.97522				1.7731	1.87294	1.87271	1.64274	1.92879	1.79589	1.87094	1.93514	1.996				1.64971	1.70338	1.70489	1.61546	1.75033	1.52285	1.68311	1.68992	1.8219				1.93776	1.85293	2.00145	1.81746	1.99354	1.92285	2.0262	2.14968	2.13178
68.3594	1.74462	1.9028	2.00828	1.66399	1.87765	1.77005	1.87499	2.00566	1.95435				1.75773	1.87381	1.8652	1.62949	1.92	1.78678	1.85807	1.91948	1.99286				1.64456	1.71328	1.70366	1.59389	1.73855	1.51484	1.67334	1.69332	1.80245				1.91681	1.8218	1.99892	1.79512	1.99392	1.91836	2.04739	2.11558	2.11262
68.6035	1.73515	1.89772	2.00485	1.67501	1.86397	1.78295	1.8601	2.03101	1.95705				1.76649	1.86402	1.83925	1.61274	1.90667	1.76459	1.85416	1.93163	1.98293				1.66001	1.71774	1.70252	1.58071	1.75399	1.52109	1.66514	1.68613	1.8077				1.92024	1.81656	1.99968	1.80673	2.00906	1.90777	2.02408	2.11135	2.10374
68.8477	1.71887	1.88428	1.99248	1.67185	1.86395	1.76975	1.86089	2.03397	1.97005				1.76728	1.87426	1.83097	1.61966	1.90643	1.733	1.85139	1.91913	1.96555				1.6447	1.70653	1.69753	1.58205	1.74024	1.5088	1.67243	1.69094	1.78339				1.91627	1.81766	2.00017	1.81602	1.99502	1.89758	2.00923	2.11778	2.11689
69.0918	1.70557	1.87909	1.99458	1.65427	1.88259	1.76943	1.86781	1.99557	1.97485				1.75461	1.86888	1.82988	1.61202	1.89726	1.73937	1.84387	1.90771	1.95478				1.6419	1.71231	1.69082	1.5786	1.7473	1.52388	1.67993	1.69032	1.76919				1.90334	1.79755	2	1.8221	1.98384	1.89	2.01123	2.10838	2.11104
69.3359	1.69711	1.87907	1.97357	1.64526	1.86894	1.7432	1.86684	1.98628	1.94632				1.74404	1.84559	1.79921	1.59689	1.88358	1.74779	1.84132	1.88398	1.965				1.63603	1.70169	1.66785	1.57906	1.73537	1.52635	1.68223	1.69369	1.77758				1.87808	1.78654	1.96846	1.78527	1.96272	1.89274	2.00397	2.11295	2.06437
69.5801	1.70022	1.87874	1.94757	1.63854	1.87771	1.74872	1.8438	1.98069	1.92628				1.73461	1.84028	1.80247	1.57137	1.88601	1.73479	1.83363	1.88678	1.96113				1.62201	1.70936	1.6501	1.58103	1.72156	1.51837	1.66497	1.6724	1.77052				1.87216	1.79564	1.95743	1.7933	1.95433	1.89016	1.9808	2.10539	2.04212
69.8242	1.71585	1.86465	1.93832	1.62012	1.90566	1.75	1.84244	1.96526	1.9369				1.73592	1.83037	1.79426	1.55973	1.87759	1.74203	1.82813	1.89753	1.96039				1.61447	1.68469	1.64778	1.57081	1.70893	1.51096	1.65297	1.68016	1.75512				1.89618	1.77834	1.95995	1.79294	1.96033	1.886	1.98461	2.08121	2.05682
	1.70921	1.86711	1.93818	1.61271	1.87402	1.75049	1.83443	1.95528	1.93329				1.7301	1.81905	1.78849	1.57342	1.86551	1.7349	1.8044	1.87262	1.93609				1.59836	1.67144	1.6591	1.5524	1.70914	1.49995	1.65717	1.68338	1.75172				1.88792	1.76494	1.95551	1.78236	1.94761	1.8763	1.97925	2.05248	2.06506
	1.67049	1.8681	1.94636	1.62047	1.86885	1.73634	1.852	1.94441	1.92074				1.71783	1.82075	1.767	1.55978	1.86164	1.73594	1.80351	1.87957	1.91614				1.60437	1.67181	1.65804	1.54512	1.68577	1.50529	1.64153	1.6505	1.75967				1.86215	1.76299	1.91979	1.77537	1.93698	1.87558	1.9807	2.04984	2.06757
	1.65233	1.86779	1.93014	1.60222	1.8373	1.73538	1.84171	1.9314	1.92889				1.70834	1.81384	1.76207	1.54048	1.86679	1.72299	1.7969	1.8538	1.89827				1.58772	1.65092	1.63867	1.55441	1.71779	1.50112	1.62815	1.64579	1.74704				1.85002	1.76345	1.90261	1.75362	1.92816	1.86251	1.96043	2.04419	2.04248
	1.64819	1.85594	1.93676	1.59668	1.83105	1.72584	1.83333	1.93815	1.9257				1.68006	1.79726	1.78039	1.53103	1.84253	1.69784	1.8005	1.83489	1.88899				1.58579	1.64592	1.63843	1.53643	1.71806	1.49607	1.61831	1.6326	1.73453				1.83555	1.75255	1.88589	1.75079	1.92669	1.86704	1.9577	2.01438	2.00947
	1.64602	1.83671	1.92327	1.57966	1.82987	1.73413	1.79727	1.91777	1.91437				1.67122	1.79792	1.76371	1.53616	1.81998	1.69481	1.78234	1.83858	1.87317				1.57676	1.65438	1.62574	1.52506	1.7029	1.48208	1.63081	1.61863	1.73573				1.84737	1.7527	1.88061	1.74507	1.92075	1.8683	1.94364	2.0016	2.02342
	1.6555	1.82027	1.9096	1.57662	1.81229	1.73216	1.78079	1.91362	1.89909				1.68691	1.79971	1.75331	1.52599	1.81875	1.68708	1.77421	1.8223	1.8634				1.57797	1.65337	1.63176	1.52036	1.68073	1.48418	1.61686	1.60972	1.73097				1.80305	1.76255	1.90967	1.73476	1.9271	1.85489	1.91959	2.00224	2.02748
	1.64061	1.81072	1.90148	1.58994	1.82277	1.71137	1.78187	1.91388	1.87847				1.69698	1.79729	1.74102	1.52847	1.81337	1.67479	1.77542	1.80877	1.88054				1.57615	1.64328	1.63711	1.51269	1.682	1.48173	1.61382	1.59787	1.7084				1.802	1.73611	1.89833	1.70407	1.92843	1.86376	1.91196	2.01676	2.01114
	1.62411	1.7946	1.89774	1.56881	1.82491	1.69603	1.78167	1.90739	1.87805				1.68515	1.78574	1.73796	1.5275	1.81742	1.66994	1.77468	1.79621	1.85926				1.57881	1.64393	1.61835	1.50739	1.6722	1.47579	1.62085	1.60812	1.7053				1.80052	1.72885	1.87427	1.69997	1.89943	1.83798	1.91224	2.00594	1.99895
	1.62328	1.78506	1.88859	1.55633	1.817	1.69821	1.74945	1.90367	1.87				1.67549	1.7738	1.73418	1.52313	1.8006	1.65767	1.76228	1.79141	1.84669				1.54801	1.64058	1.61983	1.50257	1.66552	1.45813	1.60866	1.59516	1.70335				1.79113	1.7275	1.86535	1.68515	1.88405	1.83823	1.916	1.98929	1.97785
	1.62321	1.7797	1.87467	1.53924	1.81652	1.69866	1.76011	1.86231	1.8524				1.66476	1.75495	1.72219	1.52139	1.80025	1.65022	1.75085	1.78504	1.84071				1.55127	1.62042	1.59701	1.50398	1.64213	1.46597	1.59243	1.5836	1.69946				1.77441	1.70927	1.84395	1.67986	1.86986	1.8375	1.91677	1.96647	1.97844
	1.61999	1.74777	1.86714	1.52582	1.82234	1.66952	1.74878	1.85204	1.84573				1.65943	1.74397	1.7045	1.5056	1.7817	1.66747	1.74654	1.78146	1.8461				1.57141	1.60967	1.58155	1.49355	1.6635	1.45123	1.57725	1.57962	1.6961				1.74906	1.70099	1.82421	1.6729	1.857	1.82268	1.90043	1.97271	1.98051
	1.60657	1.74683	1.87392	1.52134	1.79816	1.66863	1.75015	1.83649	1.84411				1.64769	1.75316	1.71086	1.48877	1.79102	1.65584	1.72863	1.77808	1.84278				1.54806	1.59879	1.60499	1.48067	1.66765	1.44494	1.58296	1.58307	1.69786				1.75715	1.70143	1.82464	1.6593	1.84722	1.80739	1.8838	1.95174	1.9715
	1.60573	1.75134	1.8464	1.52713	1.77567	1.66493	1.73425	1.82676	1.84257				1.62524	1.73948	1.70335	1.48404	1.78671	1.64913	1.72005	1.76152	1.85111				1.53315	1.58424	1.606	1.45278	1.66339	1.45093	1.58413	1.57925	1.67947				1.76344	1.67718	1.8119	1.65295	1.85631	1.80027	1.8742	1.92405	1.95707
	1.60124	1.72128	1.85817	1.49864	1.7769	1.65427	1.73146	1.83025	1.81735				1.6368	1.72905	1.69661	1.48327	1.78762	1.63687	1.71728	1.75607	1.82909				1.52161	1.59553	1.5813	1.44478	1.63807	1.44029	1.58511	1.5797	1.67098				1.74687	1.69064	1.78867	1.65135	1.84335	1.81608	1.86273	1.93196	1.93309
	1.59227	1.73222	1.851	1.48851	1.77376	1.62591	1.72324	1.83356	1.80302				1.6182	1.7262	1.68017	1.46992	1.76492	1.63097	1.71066	1.74779	1.81142				1.50805	1.59384	1.56974	1.43618	1.62927	1.42167	1.56964	1.56555	1.66864				1.7276	1.67595	1.77928	1.62833	1.8303	1.80794	1.84432	1.92322	1.91843
	1.59246	1.74197	1.83481	1.48736	1.75662	1.62838	1.72317	1.82296	1.82534				1.58685	1.71	1.6726	1.45156	1.74297	1.62249	1.70461	1.75612	1.78229				1.48906	1.58429	1.55695	1.44017	1.62727	1.42672	1.57149	1.55924	1.65384				1.71279	1.67609	1.76824	1.61935	1.80547	1.79503	1.83874	1.91119	1.9061
	1.57554	1.72916	1.80706	1.49618	1.74239	1.6202	1.69581	1.78971	1.79754				1.58202	1.68424	1.6597	1.4507	1.73997	1.62077	1.6735	1.73083	1.76516				1.50746	1.5795	1.54808	1.43745	1.62582	1.4207	1.55227	1.5441	1.63999				1.72184	1.65522	1.76001	1.60077	1.8135	1.78623	1.8348	1.90392	1.90676
	1.55853	1.73329	1.79632	1.49759	1.72981	1.61249	1.70461	1.80599	1.79438				1.57683	1.67843	1.64736	1.44631	1.74019	1.62727	1.65653	1.71498	1.78849				1.50335	1.56889	1.53259	1.42838	1.60972	1.41926	1.54355	1.54272	1.64025				1.70069	1.64424	1.75825	1.60679	1.82241	1.77794	1.82295	1.90185	1.89962
	1.55939	1.70812	1.79882	1.48057	1.73374	1.60973	1.69767	1.80415	1.76999				1.58271	1.67502	1.65268	1.46239	1.7243	1.59157	1.66005	1.71699	1.76925				1.47427	1.5636	1.52616	1.43635	1.59153	1.41386	1.53246	1.53711	1.63248				1.71061	1.64553	1.74566	1.60263	1.79506	1.77246	1.82542	1.87445	1.89752
	1.54261	1.68309	1.78505	1.46607	1.72537	1.61123	1.69307	1.77431	1.75908				1.56833	1.68384	1.6264	1.45189	1.71363	1.58315	1.65625	1.71468	1.76225				1.47806	1.56736	1.51623	1.4366	1.59197	1.40706	1.52368	1.52516	1.61459				1.69494	1.64427	1.74337	1.60654	1.77877	1.74546	1.8073	1.88379	1.86414
	1.54996	1.66856	1.78297	1.45721	1.72279	1.61829	1.67708	1.78481	1.75598				1.57499	1.68677	1.63035	1.4475	1.70788	1.5745	1.65972	1.71182	1.77346				1.49118	1.5464	1.50787	1.44067	1.59323	1.39044	1.50384	1.52809	1.60774				1.69729	1.62577	1.72609	1.58607	1.77914	1.74001	1.78648	1.86986	1.84581
	1.53206	1.67634	1.77079	1.4547	1.69923	1.59852	1.67977	1.77916	1.76026				1.57045	1.65727	1.62457	1.43191	1.69379	1.57432	1.64205	1.71612	1.75156				1.47737	1.52906	1.49782	1.41754	1.59084	1.38744	1.50111	1.53759	1.61384				1.68072	1.63247	1.73008	1.56705	1.78794	1.7325	1.76029	1.85153	1.84244
	1.51627	1.68489	1.74419	1.45439	1.69389	1.59152	1.67403	1.74394	1.74085				1.56584	1.64663	1.5974	1.42128	1.70435	1.57098	1.63067	1.705	1.76228				1.45259	1.54087	1.50285	1.41423	1.57621	1.382	1.49903	1.53688	1.61218				1.66628	1.61481	1.72307	1.5758	1.75673	1.72759	1.76634	1.82864	1.84805
	1.50643	1.67519	1.72611	1.45527	1.69929	1.58713	1.63716	1.74478	1.73132				1.54529	1.66342	1.60291	1.4183	1.69855	1.56223	1.64347	1.68064	1.72779				1.44678	1.53904	1.48905	1.40818	1.57526	1.39074	1.49265	1.50099	1.6019				1.66636	1.60299	1.71348	1.57002	1.74672	1.72445	1.76653	1.82421	1.84535
	1.50071	1.68381	1.74424	1.44361	1.67657	1.56934	1.63262	1.74559	1.72092				1.52712	1.65816	1.59295	1.41911	1.69182	1.56792	1.61829	1.673	1.71713				1.45367	1.5343	1.4974	1.40403	1.55869	1.39632	1.47347	1.4895	1.5985				1.64629	1.61888	1.69833	1.56085	1.73883	1.73653	1.74838	1.79796	1.83055
	1.50123	1.66541	1.74927	1.43291	1.67854	1.54944	1.62563	1.73222	1.732				1.53812	1.64699	1.57015	1.41567	1.65993	1.55414	1.61007	1.66782	1.72083				1.44519	1.53583	1.48668	1.38363	1.55274	1.36767	1.4675	1.48928	1.59741				1.63224	1.6156	1.69095	1.53319	1.74098	1.72452	1.72945	1.79795	1.8194
	1.48546	1.65116	1.76028	1.42312	1.65631	1.55037	1.62202	1.72799	1.72597				1.51418	1.6257	1.55884	1.41705	1.6624	1.5381	1.61265	1.6492	1.71297				1.43685	1.52391	1.46548	1.38555	1.54905	1.35892	1.46935	1.49848	1.59139				1.63598	1.60107	1.66487	1.52798	1.71687	1.68646	1.73399	1.80713	1.8235
	1.47065	1.64495	1.73062	1.42488	1.64536	1.56051	1.62432	1.72085	1.72173				1.50882	1.61389	1.54319	1.40697	1.67068	1.52663	1.60322	1.66003	1.69716				1.42442	1.50359	1.45826	1.38909	1.54161	1.36519	1.45038	1.4889	1.5867				1.64364	1.56647	1.64888	1.52021	1.73329	1.68688	1.72727	1.80227	1.8361
	1.48043	1.64577	1.70988	1.43407	1.64191	1.55726	1.62693	1.70462	1.69695				1.52461	1.5975	1.53857	1.40651	1.66349	1.51945	1.59089	1.64876	1.67652				1.42094	1.49837	1.44697	1.37236	1.51865	1.36244	1.4569	1.48342	1.57533				1.61402	1.57251	1.64541	1.52509	1.7115	1.68889	1.71149	1.77973	1.82116
	1.47262	1.62608	1.7186	1.42767	1.63713	1.52946	1.62166	1.71747	1.67214				1.48649	1.60271	1.53932	1.40262	1.64403	1.50443	1.59263	1.63483	1.67192				1.4255	1.50418	1.43409	1.35756	1.5143	1.35272	1.46279	1.47097	1.57612				1.60324	1.56618	1.64355	1.52199	1.68406	1.69377	1.70079	1.77078	1.79069
	1.4648	1.62039	1.71122	1.41569	1.63588	1.53428	1.6078	1.70505	1.66435				1.47677	1.58512	1.52974	1.39087	1.64122	1.49151	1.56708	1.63124	1.67343				1.40286	1.51094	1.42884	1.35492	1.52063	1.35662	1.44278	1.45396	1.55447				1.60332	1.57549	1.62912	1.51243	1.68271	1.67124	1.70441	1.76592	1.77636
	1.44843	1.61591	1.70322	1.38282	1.62903	1.52826	1.60854	1.67895	1.67006				1.46827	1.58442	1.52273	1.37815	1.6299	1.50733	1.57358	1.63209	1.67851				1.39115	1.48934	1.42876	1.36404	1.5072	1.35162	1.44613	1.45485	1.54384				1.60181	1.56487	1.62017	1.49215	1.69545	1.65709	1.69257	1.76196	1.77126
	1.44264	1.63303	1.67302	1.39079	1.61194	1.52995	1.61118	1.684	1.65789				1.46238	1.58924	1.5239	1.37826	1.60044	1.48865	1.58977	1.63352	1.66955				1.40788	1.49464	1.41718	1.36376	1.50186	1.32604	1.44079	1.46086	1.53446				1.59036	1.55569	1.61556	1.49224	1.68752	1.65122	1.6634	1.73354	1.76834
	1.43805	1.62532	1.66378	1.41234	1.61445	1.53033	1.59616	1.68369	1.64019				1.45143	1.57797	1.51414	1.38147	1.59286	1.46708	1.57965	1.61254	1.6564				1.4162	1.48181	1.42107	1.35541	1.50169	1.32415	1.41648	1.46245	1.53001				1.57452	1.5458	1.61349	1.49192	1.66599	1.65074	1.65495	1.72355	1.74749
	1.4322	1.6129	1.68104	1.39739	1.6082	1.49787	1.56338	1.66741	1.64441				1.44375	1.57747	1.50189	1.38395	1.58876	1.46699	1.56	1.59716	1.64639				1.39259	1.47292	1.43127	1.34399	1.50038	1.32659	1.41768	1.45178	1.52446				1.58426	1.5425	1.62575	1.47856	1.64251	1.64684	1.65701	1.71893	1.73984
	1.43633	1.61203	1.69015	1.38115	1.6068	1.48121	1.56313	1.66662	1.65133				1.44299	1.56742	1.49527	1.36013	1.59561	1.46279	1.55806	1.59644	1.63652				1.37269	1.46625	1.41195	1.34706	1.49163	1.31869	1.4168	1.44198	1.51283				1.56406	1.53037	1.62277	1.4713	1.64004	1.64531	1.64362	1.73214	1.72906
	1.4361	1.63538	1.66742	1.37533	1.58278	1.48301	1.55967	1.67752	1.63911				1.45515	1.55713	1.48871	1.3615	1.61138	1.47238	1.551	1.58282	1.62766				1.37549	1.48085	1.40305	1.35596	1.49256	1.31281	1.42013	1.43921	1.50405				1.54518	1.51431	1.59412	1.45286	1.64413	1.63744	1.64956	1.7206	1.71671
	1.41461	1.62532	1.66146	1.38605	1.58379	1.4813	1.55949	1.66603	1.64374				1.45601	1.5519	1.48573	1.36108	1.60023	1.46848	1.52983	1.59196	1.62583				1.37171	1.47082	1.40626	1.341	1.49138	1.30553	1.40154	1.42042	1.48901				1.54786	1.51215	1.58787	1.4664	1.6427	1.61301	1.64392	1.706	1.71323
	1.41128	1.61092	1.65828	1.38552	1.58016	1.4631	1.55493	1.6469	1.63191				1.4618	1.54362	1.49966	1.35892	1.59284	1.44828	1.52271	1.58851	1.61272				1.36614	1.47366	1.4067	1.33548	1.47516	1.29408	1.39168	1.41931	1.48822				1.54289	1.50889	1.59103	1.48069	1.64589	1.60587	1.63177	1.69063	1.71177
	1.41428	1.60259	1.64491	1.37654	1.57128	1.45147	1.54466	1.63642	1.62706				1.4616	1.52852	1.4993	1.35419	1.57398	1.45459	1.51334	1.59773	1.60311				1.36935	1.4662	1.42207	1.34671	1.48609	1.29145	1.40442	1.42013	1.47741				1.54719	1.50675	1.60788	1.46582	1.64024	1.60977	1.63548	1.68988	1.70721
	1.39746	1.57908	1.66071	1.38425	1.57225	1.45639	1.5506	1.62262	1.61976				1.44718	1.53018	1.49909	1.34835	1.57107	1.43662	1.50629	1.5651	1.58903				1.3587	1.45972	1.4278	1.34418	1.47247	1.28734	1.39706	1.42237	1.44847				1.55807	1.50277	1.60825	1.44659	1.6309	1.59949	1.60373	1.69005	1.67693
	1.39711	1.56579	1.6647	1.37134	1.56241	1.43482	1.52997	1.61949	1.60075				1.43551	1.53641	1.5032	1.33712	1.55942	1.41541	1.49474	1.55259	1.57463				1.35096	1.44069	1.41426	1.32362	1.45227	1.28607	1.38803	1.40234	1.45999				1.53967	1.48805	1.59804	1.43341	1.62147	1.57622	1.60592	1.68646	1.67284
	1.41386	1.56014	1.64484	1.36053	1.55935	1.42382	1.5084	1.60466	1.58882				1.41671	1.52384	1.48682	1.32656	1.55234	1.41049	1.50357	1.54448	1.57442				1.33761	1.45594	1.39609	1.30139	1.45678	1.27981	1.37033	1.40537	1.47118				1.5216	1.46591	1.5817	1.44063	1.60516	1.58039	1.60131	1.67516	1.66872
	1.4025	1.54333	1.61901	1.35254	1.55319	1.41287	1.50598	1.58013	1.55827				1.4074	1.50931	1.47489	1.30642	1.55267	1.40669	1.50551	1.54128	1.56222				1.33654	1.44448	1.39147	1.30519	1.46904	1.26808	1.38646	1.39271	1.45352				1.51297	1.47479	1.55904	1.41999	1.59155	1.60028	1.62132	1.66087	1.66561
	1.38869	1.54268	1.61124	1.33934	1.54296	1.40451	1.51355	1.59446	1.5507				1.41644	1.50535	1.45426	1.30391	1.54587	1.38797	1.49877	1.53625	1.57516				1.32654	1.43793	1.36955	1.29859	1.46517	1.27207	1.38049	1.38359	1.45581				1.4947	1.48471	1.53246	1.42095	1.57326	1.59708	1.59464	1.6497	1.65809
	1.36731	1.51582	1.58843	1.3391	1.53092	1.40654	1.51683	1.59565	1.5713				1.41674	1.48834	1.42703	1.30544	1.54245	1.3902	1.47343	1.5257	1.55817				1.31672	1.44022	1.34565	1.29827	1.4473	1.26297	1.3747	1.38993	1.45427				1.4882	1.47442	1.51917	1.42441	1.57434	1.58091	1.59444	1.62865	1.64894
	1.35904	1.51911	1.56884	1.33649	1.51466	1.41754	1.49731	1.58178	1.56421				1.37892	1.47786	1.40817	1.30581	1.51874	1.39791	1.47268	1.52666	1.54282				1.31411	1.43664	1.34343	1.28973	1.42377	1.25805	1.3737	1.38578	1.43371				1.46026	1.47994	1.51782	1.4169	1.5739	1.56638	1.57217	1.63153	1.64454
	1.35579	1.50523	1.55811	1.32754	1.52317	1.40757	1.4836	1.58346	1.55565				1.37172	1.47927	1.40207	1.29871	1.5014	1.38481	1.47451	1.52285	1.53935				1.3073	1.43118	1.3368	1.29277	1.40692	1.24653	1.34679	1.37995	1.42041				1.44648	1.46112	1.50856	1.41298	1.56048	1.55227	1.54551	1.62718	1.66114
	1.34587	1.49579	1.56683	1.32108	1.52478	1.40153	1.47176	1.5581	1.53683				1.37902	1.48527	1.39731	1.27805	1.50775	1.36758	1.46835	1.51156	1.53133				1.28904	1.42782	1.32747	1.27528	1.4187	1.24295	1.3369	1.38589	1.42153				1.4497	1.4456	1.5063	1.41076	1.55723	1.53377	1.55355	1.62427	1.62718
	1.33439	1.49582	1.56143	1.31567	1.52332	1.39139	1.47221	1.54804	1.54704				1.36782	1.48354	1.39087	1.27737	1.49922	1.35912	1.44186	1.51389	1.53475				1.29053	1.41607	1.32808	1.27371	1.42733	1.23059	1.35391	1.37529	1.41288				1.4386	1.45073	1.48912	1.39838	1.54973	1.54498	1.56105	1.60884	1.60245
	1.31454	1.46645	1.55784	1.30551	1.5048	1.38708	1.46422	1.54904	1.54414				1.34967	1.46502	1.37945	1.26173	1.48724	1.34875	1.43006	1.51159	1.53089				1.28704	1.41011	1.32144	1.28167	1.41446	1.22629	1.34814	1.3724	1.42239				1.42659	1.43685	1.46894	1.39588	1.53719	1.50939	1.56029	1.61291	1.58856
	1.30984	1.4533	1.54931	1.30327	1.49668	1.38545	1.46931	1.55705	1.53557				1.34462	1.46596	1.38267	1.25243	1.50879	1.34868	1.43619	1.49174	1.51246				1.26996	1.39734	1.30894	1.26696	1.39843	1.23088	1.3398	1.36483	1.41244				1.43034	1.42749	1.44763	1.38788	1.52087	1.50514	1.54507	1.60794	1.58105
	1.31187	1.47591	1.5556	1.29598	1.49839	1.36356	1.46699	1.547	1.52458				1.34495	1.466	1.36803	1.25187	1.50527	1.3492	1.43721	1.48787	1.50605				1.26577	1.38873	1.30237	1.26329	1.3986	1.2088	1.34095	1.34895	1.40181				1.4308	1.42555	1.44354	1.38	1.5154	1.52988	1.52718	1.60344	1.57307
	1.30057	1.47629	1.54463	1.29598	1.49413	1.35417	1.45557	1.55241	1.50912				1.3288	1.45095	1.36978	1.24781	1.49448	1.33984	1.42338	1.49192	1.49995				1.27056	1.38447	1.28608	1.2648	1.38771	1.19116	1.33412	1.33874	1.38464				1.402	1.41573	1.44186	1.36421	1.50588	1.52316	1.51321	1.58953	1.56285
	1.29747	1.44949	1.5178	1.28128	1.48093	1.34744	1.45555	1.53475	1.50051				1.32261	1.44024	1.35926	1.24966	1.49073	1.33082	1.40232	1.47005	1.49112				1.26927	1.38928	1.27817	1.25836	1.38638	1.19094	1.32864	1.33405	1.38139				1.39924	1.40547	1.44336	1.36582	1.49052	1.50767	1.5123	1.57079	1.58306
	1.30059	1.44318	1.53337	1.26098	1.47349	1.35439	1.43864	1.52703	1.50057				1.3149	1.42457	1.35266	1.23537	1.48092	1.31422	1.38858	1.45759	1.48527				1.26348	1.36894	1.276	1.25885	1.39092	1.19651	1.33158	1.32579	1.37058				1.39382	1.40029	1.43367	1.36196	1.47927	1.48752	1.53215	1.5574	1.56339
	1.29226	1.44133	1.54051	1.26794	1.45951	1.33454	1.41447	1.53422	1.4905				1.2989	1.42074	1.33353	1.22647	1.45854	1.30608	1.39433	1.46903	1.46934				1.242	1.37117	1.2727	1.24298	1.37278	1.20118	1.32355	1.32394	1.37989				1.37701	1.39129	1.42199	1.34541	1.47272	1.45863	1.52795	1.53811	1.54614
	1.27296	1.42775	1.50841	1.27146	1.45125	1.3311	1.42535	1.52953	1.47633				1.29274	1.41546	1.33151	1.22175	1.43572	1.30779	1.3917	1.4733	1.47765				1.2238	1.35732	1.26287	1.23778	1.36615	1.19345	1.30403	1.32732	1.37022				1.38653	1.39495	1.39194	1.33833	1.48175	1.46613	1.50104	1.5407	1.55299
	1.26923	1.42332	1.49397	1.25406	1.44576	1.33031	1.42558	1.51319	1.46721				1.30566	1.39806	1.33106	1.21551	1.44203	1.3026	1.3805	1.45368	1.4768				1.24072	1.35641	1.28504	1.23762	1.36022	1.18684	1.29507	1.31742	1.36848				1.36985	1.38932	1.39891	1.33865	1.47024	1.48215	1.47877	1.53607	1.54269
	1.26653	1.42081	1.4974	1.23458	1.45025	1.32827	1.41141	1.50993	1.45767				1.29539	1.391	1.32381	1.22026	1.44242	1.3045	1.38686	1.4304	1.4747				1.24575	1.35315	1.27825	1.23075	1.36256	1.18208	1.29845	1.29758	1.35588				1.35485	1.38467	1.39261	1.32838	1.45573	1.47741	1.46669	1.52834	1.51601
	1.25469	1.41425	1.49099	1.22963	1.43075	1.30429	1.39745	1.49096	1.46561				1.28021	1.39572	1.31909	1.22313	1.41821	1.30263	1.37542	1.43355	1.47689				1.23368	1.35249	1.25507	1.22152	1.35607	1.1747	1.28846	1.30313	1.35467				1.35071	1.37313	1.37578	1.31908	1.45738	1.47372	1.46644	1.52956	1.53505
	1.24881	1.41185	1.49597	1.22918	1.42333	1.30674	1.39192	1.47859	1.46216				1.29034	1.39999	1.31471	1.21683	1.4233	1.29258	1.36311	1.43864	1.44321				1.22361	1.34215	1.24704	1.22199	1.3517	1.15049	1.2905	1.30231	1.34651				1.3355	1.35783	1.37671	1.3001	1.4602	1.46159	1.45592	1.53296	1.53071
	1.24601	1.40544	1.50104	1.22165	1.41933	1.31142	1.39188	1.48018	1.46296				1.27451	1.39102	1.30743	1.22044	1.42251	1.28487	1.36939	1.42402	1.44235				1.21497	1.33039	1.24163	1.21833	1.33674	1.13702	1.27283	1.28842	1.33599				1.34443	1.35888	1.34955	1.30571	1.43694	1.44896	1.45895	1.52437	1.51356
	1.24615	1.39472	1.48394	1.21506	1.41621	1.29353	1.40212	1.48587	1.45696				1.26968	1.37807	1.29579	1.21808	1.4086	1.28011	1.35415	1.4151	1.44043				1.20523	1.33446	1.22861	1.22676	1.32934	1.14457	1.26261	1.28439	1.33004				1.34698	1.36583	1.34467	1.30861	1.43346	1.43708	1.45067	1.53564	1.50541
	1.23664	1.39861	1.47483	1.21321	1.4173	1.29119	1.37377	1.48154	1.44778				1.25744	1.3684	1.28177	1.21371	1.39899	1.26738	1.33398	1.40576	1.43067				1.21299	1.33731	1.21983	1.20982	1.33796	1.13451	1.2716	1.28143	1.32001				1.34589	1.35067	1.34696	1.29144	1.44188	1.44375	1.43557	1.49835	1.4829
	1.23057	1.39892	1.4727	1.19862	1.39884	1.2812	1.36257	1.46464	1.43614				1.25006	1.37598	1.27409	1.20555	1.39756	1.27011	1.32946	1.39053	1.42157				1.20465	1.32971	1.20326	1.19779	1.33892	1.15031	1.26439	1.2636	1.30841				1.31957	1.34598	1.33295	1.28167	1.4151	1.41489	1.42161	1.51011	1.47589
	1.22332	1.39338	1.4745	1.19533	1.37618	1.26578	1.35514	1.45397	1.41716				1.24954	1.37673	1.26702	1.18817	1.39484	1.26756	1.34416	1.39324	1.41243				1.19954	1.32354	1.19437	1.19538	1.32252	1.14264	1.27265	1.24537	1.31309				1.31113	1.35273	1.34022	1.27902	1.40563	1.4225	1.42678	1.50621	1.4688
	1.23362	1.38518	1.46944	1.20156	1.37017	1.2686	1.36196	1.43723	1.40219				1.24534	1.36155	1.26992	1.18139	1.39262	1.25298	1.33607	1.39115	1.41751				1.20633	1.31774	1.20454	1.19103	1.31045	1.13099	1.26715	1.24549	1.3037				1.31418	1.3478	1.33582	1.27035	1.39825	1.42048	1.41504	1.49137	1.46856
	1.21637	1.41666	1.44545	1.20393	1.36547	1.25629	1.35574	1.43742	1.3961				1.24621	1.36595	1.26108	1.17383	1.38121	1.24256	1.33312	1.39071	1.40597				1.18681	1.32668	1.19703	1.17871	1.3131	1.11504	1.24977	1.25276	1.28797				1.3133	1.32257	1.32422	1.26435	1.39507	1.40694	1.40505	1.48313	1.47013
	1.21088	1.42179	1.44242	1.19693	1.38411	1.24791	1.33692	1.44134	1.39592				1.22776	1.36216	1.26006	1.17454	1.3716	1.22896	1.32802	1.38738	1.40054				1.17393	1.3042	1.19702	1.17814	1.31027	1.10263	1.23717	1.25461	1.29194				1.29181	1.30837	1.32127	1.26181	1.39432	1.39331	1.39829	1.46561	1.46668
	1.19597	1.40735	1.42757	1.20138	1.37068	1.25652	1.3245	1.43877	1.39132				1.22447	1.353	1.25328	1.17155	1.36873	1.22622	1.3152	1.37353	1.39109				1.1672	1.29813	1.20197	1.16611	1.29658	1.11599	1.2313	1.24563	1.28167				1.2848	1.31112	1.3016	1.258	1.39243	1.39758	1.39678	1.46024	1.45343
	1.19613	1.38727	1.42315	1.1783	1.35783	1.23807	1.32728	1.43874	1.39047				1.22327	1.36615	1.25157	1.16529	1.35782	1.23608	1.32329	1.36783	1.37842				1.16595	1.29701	1.17971	1.16837	1.29566	1.11588	1.21345	1.2483	1.26797				1.28176	1.30093	1.30142	1.25336	1.39026	1.39154	1.37396	1.45319	1.43894
	1.20301	1.37501	1.41659	1.17458	1.35444	1.22932	1.32174	1.43395	1.39846				1.21626	1.35045	1.23668	1.16984	1.36362	1.23148	1.31549	1.35782	1.38379				1.16295	1.29685	1.17454	1.17203	1.28856	1.10282	1.20671	1.2442	1.27123				1.27408	1.29789	1.30015	1.24388	1.38619	1.38175	1.37359	1.4501	1.4412
	1.19117	1.34208	1.41986	1.16949	1.34695	1.2114	1.31857	1.42544	1.39194				1.20391	1.33832	1.22307	1.1714	1.35287	1.22198	1.29154	1.35602	1.37793				1.1588	1.29597	1.17007	1.16916	1.28014	1.10871	1.19853	1.23574	1.28238				1.27365	1.28962	1.29637	1.24593	1.37142	1.35188	1.36844	1.44196	1.42834
	1.18812	1.3342	1.42671	1.16097	1.34137	1.20518	1.30875	1.42186	1.38971				1.20461	1.33451	1.22812	1.17347	1.35406	1.22235	1.28285	1.35725	1.36563				1.14133	1.29743	1.17336	1.15953	1.27723	1.10291	1.20729	1.22911	1.26507				1.26343	1.29221	1.28085	1.2293	1.36584	1.33572	1.37184	1.43793	1.41226
	1.18926	1.3326	1.42191	1.15771	1.3391	1.21321	1.30391	1.40702	1.37299				1.2077	1.33052	1.22743	1.16154	1.34159	1.21097	1.28098	1.35728	1.36666				1.13081	1.28259	1.1731	1.15386	1.27527	1.09692	1.20052	1.21725	1.25428				1.24763	1.28543	1.26611	1.24021	1.35266	1.33844	1.36918	1.4357	1.41623
	1.16629	1.32831	1.40459	1.17396	1.32105	1.21419	1.31704	1.39839	1.36494				1.18912	1.33438	1.21644	1.15547	1.34171	1.2014	1.27841	1.34556	1.37687				1.13788	1.27821	1.16107	1.15631	1.26603	1.09427	1.20217	1.21561	1.24841				1.24774	1.27627	1.26158	1.24561	1.35191	1.33321	1.35292	1.41405	1.40952
	1.16805	1.32412	1.40684	1.17095	1.30966	1.21545	1.29477	1.38584	1.35194				1.18725	1.33549	1.20636	1.1582	1.32611	1.20394	1.28221	1.34175	1.35853				1.13856	1.27458	1.15111	1.15097	1.26588	1.08602	1.20394	1.21578	1.26224				1.23265	1.26951	1.25546	1.21782	1.32432	1.32012	1.33456	1.41279	1.39804
	1.16037	1.31046	1.40038	1.16483	1.31618	1.20435	1.28821	1.37217	1.35329				1.18154	1.32675	1.19712	1.13841	1.33296	1.18382	1.27803	1.33898	1.35451				1.13349	1.27219	1.14503	1.14684	1.26171	1.07898	1.18748	1.20979	1.2682				1.2365	1.26133	1.2428	1.19951	1.31486	1.32988	1.33343	1.40762	1.39036
	1.15833	1.31596	1.39571	1.15846	1.31321	1.19716	1.2956	1.37597	1.3492				1.17216	1.3275	1.18998	1.1357	1.33485	1.16926	1.28402	1.33383	1.35413				1.11824	1.26994	1.14724	1.15321	1.26287	1.07362	1.1879	1.20676	1.26061				1.233	1.26219	1.2423	1.20334	1.3196	1.32249	1.33643	1.39997	1.39858
	1.15292	1.30736	1.39156	1.16525	1.30317	1.18523	1.29119	1.37386	1.33715				1.17283	1.34072	1.18993	1.13878	1.31608	1.17667	1.28122	1.32832	1.3418				1.11122	1.25818	1.13904	1.14286	1.25879	1.0614	1.19108	1.20938	1.24873				1.2135	1.26022	1.22861	1.20993	1.31576	1.32862	1.33798	1.41179	1.38416
	1.14167	1.30499	1.39332	1.15628	1.2997	1.17304	1.29585	1.36627	1.34176				1.17494	1.34188	1.19252	1.1399	1.3155	1.17414	1.27415	1.32193	1.32028				1.11327	1.26067	1.13056	1.13104	1.23969	1.04776	1.17425	1.204	1.23738				1.20224	1.26159	1.24019	1.19797	1.3176	1.32728	1.33741	1.38707	1.37601
	1.13804	1.3012	1.37925	1.134	1.2788	1.18052	1.29072	1.36207	1.32794				1.16187	1.37008	1.18183	1.13125	1.30356	1.16199	1.26402	1.30771	1.31332				1.11213	1.25908	1.1301	1.1411	1.2326	1.06642	1.15241	1.19901	1.21627				1.21193	1.26375	1.2297	1.19272	1.31183	1.31179	1.32193	1.38731	1.35043
	1.14176	1.28947	1.38529	1.13665	1.26632	1.16917	1.28163	1.34261	1.32268				1.16067	1.39673	1.1753	1.12923	1.29825	1.15406	1.26942	1.30176	1.31233				1.10213	1.2382	1.1264	1.14634	1.24341	1.06647	1.15066	1.18881	1.21424				1.2147	1.25397	1.22281	1.18108	1.31887	1.29138	1.31642	1.3897	1.34694
	1.13022	1.29307	1.3722	1.13294	1.29512	1.15917	1.26821	1.33536	1.3113				1.15432	1.43811	1.178	1.12359	1.29491	1.14602	1.25481	1.29282	1.30734				1.09485	1.23797	1.12471	1.12669	1.24067	1.04102	1.16627	1.18067	1.21427				1.19738	1.23522	1.20347	1.17528	1.30032	1.29251	1.29725	1.38398	1.35931
	1.11457	1.29008	1.35446	1.13464	1.28815	1.16052	1.26516	1.33532	1.30965				1.13949	1.45735	1.16232	1.11526	1.30109	1.14394	1.24723	1.29299	1.31856				1.09243	1.23673	1.11078	1.12677	1.23025	1.02473	1.15704	1.1772	1.21485				1.19989	1.23972	1.2035	1.18026	1.28663	1.29209	1.29587	1.37938	1.36898
	1.1121	1.27402	1.36092	1.13553	1.27624	1.1626	1.27153	1.3363	1.3146				1.15449	1.46564	1.15989	1.1133	1.28087	1.14139	1.23648	1.29795	1.31432				1.08412	1.23029	1.10889	1.10916	1.22297	1.03036	1.15515	1.1744	1.20985				1.20826	1.23338	1.20244	1.17952	1.28006	1.27197	1.30345	1.35386	1.34729
	1.11156	1.27858	1.35484	1.12673	1.27515	1.14809	1.26597	1.3215	1.3196				1.15122	1.43474	1.1509	1.10036	1.26577	1.13668	1.23326	1.2918	1.3092				1.08669	1.23357	1.10645	1.10021	1.22245	1.03439	1.14974	1.17468	1.19427				1.19686	1.24188	1.18098	1.1696	1.29231	1.2619	1.2826	1.3397	1.33368
	1.09739	1.26987	1.3305	1.13527	1.25662	1.14348	1.24447	1.32313	1.30012				1.14746	1.39958	1.14887	1.09048	1.26214	1.12621	1.23181	1.28674	1.29499				1.08185	1.22991	1.10516	1.10449	1.22405	1.02698	1.13608	1.1601	1.18721				1.18473	1.23423	1.16972	1.16118	1.27592	1.24718	1.28573	1.34863	1.33171
	1.09953	1.27595	1.33957	1.12324	1.25772	1.14081	1.24463	1.32285	1.29235				1.14824	1.36135	1.14862	1.0993	1.25121	1.12609	1.22744	1.28313	1.29549				1.06637	1.23121	1.11456	1.10826	1.21237	1.02923	1.13376	1.15507	1.17317				1.1766	1.23535	1.17718	1.16102	1.27819	1.26552	1.28305	1.34296	1.3259
	1.0906	1.27048	1.33979	1.10417	1.25323	1.1438	1.26042	1.3241	1.28765				1.13547	1.32539	1.14189	1.09974	1.26288	1.11216	1.22621	1.28881	1.28197				1.06724	1.21848	1.10193	1.10916	1.20656	1.02919	1.13465	1.15255	1.18481				1.16877	1.22678	1.17473	1.15081	1.26387	1.25751	1.26214	1.3444	1.32444
	1.10297	1.25972	1.33496	1.11301	1.2451	1.12701	1.25069	1.30687	1.28821				1.12337	1.29997	1.11778	1.07815	1.25764	1.09679	1.21671	1.28352	1.27041				1.05515	1.21094	1.08527	1.10091	1.20798	1.0147	1.11092	1.13818	1.1908				1.16481	1.20694	1.16957	1.14977	1.25326	1.24195	1.25857	1.33789	1.31644
	1.09108	1.23927	1.34252	1.10672	1.24574	1.11893	1.24784	1.28617	1.28704				1.125	1.27486	1.11684	1.07227	1.25792	1.08892	1.20701	1.26378	1.26955				1.0563	1.20269	1.07889	1.10445	1.19828	1.01046	1.11006	1.14515	1.17683				1.16614	1.20728	1.1706	1.15249	1.2672	1.24493	1.25511	1.32117	1.3121
	1.08216	1.24654	1.33982	1.10562	1.24232	1.11634	1.24537	1.29509	1.26658				1.11165	1.24805	1.12656	1.07502	1.24686	1.09076	1.20975	1.24729	1.2726				1.05388	1.20397	1.08834	1.11071	1.19949	1.00718	1.11326	1.13618	1.16735				1.16541	1.21172	1.15732	1.13192	1.2637	1.24039	1.24052	1.31866	1.30771
	1.07217	1.24838	1.31994	1.10051	1.24318	1.11289	1.22823	1.29686	1.27535				1.10288	1.25312	1.11584	1.07201	1.24883	1.09666	1.2016	1.24608	1.25886				1.04434	1.20321	1.0791	1.10418	1.1851	1.00171	1.12451	1.14383	1.15867				1.14985	1.19967	1.15484	1.12916	1.23796	1.22369	1.24894	1.31712	1.29887
	1.07534	1.23397	1.31933	1.09592	1.23985	1.11465	1.22671	1.28413	1.27053				1.09778	1.24263	1.11055	1.07242	1.231	1.09372	1.19309	1.25055	1.26004				1.0515	1.19811	1.0714	1.09544	1.18575	0.998645	1.11409	1.13593	1.15886				1.13429	1.19839	1.16308	1.13284	1.2315	1.21871	1.23961	1.30931	1.30073
	1.07685	1.23843	1.31592	1.08432	1.22266	1.12041	1.22015	1.27291	1.24637				1.09692	1.24147	1.11377	1.07055	1.22424	1.09008	1.19405	1.24254	1.25666				1.05494	1.18755	1.06263	1.07774	1.18947	0.987535	1.0999	1.12052	1.15105				1.13712	1.19898	1.15338	1.12105	1.23307	1.21525	1.22475	1.30639	1.29195
	1.07457	1.2483	1.30336	1.0795	1.2159	1.10486	1.21453	1.2834	1.24639				1.08675	1.23215	1.11281	1.05329	1.21619	1.08133	1.18685	1.24951	1.24161				1.03836	1.19164	1.06147	1.07835	1.17125	0.980564	1.09813	1.11862	1.14574				1.13689	1.18925	1.14138	1.11509	1.23329	1.21069	1.22784	1.29703	1.2652
	1.04738	1.23534	1.29201	1.07903	1.21705	1.0968	1.21304	1.26542	1.23933				1.10149	1.21411	1.11427	1.04545	1.2255	1.07623	1.18084	1.23669	1.24104				1.03124	1.1916	1.06048	1.08776	1.16565	0.982367	1.10488	1.12378	1.15494				1.13342	1.18188	1.12936	1.11031	1.23103	1.18793	1.227	1.28067	1.27866
	1.04533	1.20943	1.29828	1.08712	1.22016	1.09278	1.21097	1.25212	1.23405				1.10034	1.21018	1.09861	1.04062	1.2321	1.05991	1.18295	1.23034	1.23458				1.02504	1.18297	1.05132	1.09055	1.18232	0.980337	1.09956	1.11543	1.13908				1.13059	1.18826	1.13657	1.11305	1.23592	1.18688	1.22106	1.26802	1.28262
	1.04525	1.20024	1.29407	1.08055	1.21242	1.08014	1.19934	1.2603	1.24282				1.08593	1.21169	1.09336	1.04177	1.2239	1.06144	1.17716	1.22209	1.23536				1.02438	1.1698	1.04476	1.09001	1.18173	0.983745	1.09526	1.10254	1.13393				1.1299	1.18891	1.14788	1.11021	1.22781	1.19217	1.21351	1.26871	1.2631
	1.0468	1.18995	1.2921	1.05395	1.19946	1.08198	1.17775	1.25596	1.24245				1.07762	1.20563	1.08654	1.04448	1.23107	1.06947	1.17675	1.22091	1.22958				1.0206	1.16313	1.03657	1.07552	1.18107	0.970861	1.09341	1.0914	1.13471				1.11447	1.17144	1.12605	1.10681	1.21746	1.18308	1.21019	1.26848	1.25503
	1.05077	1.20508	1.29152	1.05586	1.19839	1.07534	1.18667	1.25344	1.23593				1.06217	1.2081	1.08004	1.02945	1.21397	1.0583	1.1578	1.21015	1.22764				1.0212	1.1756	1.0435	1.05188	1.16716	0.975644	1.08483	1.09906	1.12958				1.1101	1.17623	1.10397	1.10835	1.20951	1.17105	1.19624	1.27259	1.2576
	1.03705	1.21568	1.28655	1.05678	1.19327	1.06802	1.17275	1.23856	1.22705				1.06121	1.19399	1.07295	1.02545	1.21209	1.05289	1.16255	1.20782	1.22793				1.00946	1.16071	1.04058	1.04962	1.15453	0.97026	1.07604	1.10123	1.10167				1.09816	1.17299	1.09447	1.10514	1.20636	1.16305	1.21155	1.26818	1.2444
	1.03706	1.19394	1.28025	1.0469	1.18778	1.06509	1.16258	1.22993	1.21685				1.06062	1.19652	1.06733	1.02648	1.19899	1.04671	1.14857	1.20774	1.22008				1.00389	1.15774	1.03587	1.05346	1.16281	0.961015	1.06566	1.09106	1.10841				1.09537	1.15981	1.09753	1.0928	1.19541	1.15341	1.20417	1.24387	1.23798
	1.03559	1.18885	1.2709	1.04386	1.17099	1.06129	1.16488	1.22543	1.20849				1.05093	1.19206	1.0666	1.01984	1.2032	1.03831	1.14024	1.20599	1.2276				0.995936	1.1598	1.04185	1.03698	1.14462	0.962723	1.07189	1.07686	1.12102				1.09324	1.15577	1.0952	1.0906	1.19247	1.14354	1.19307	1.23656	1.24557
	1.02269	1.18831	1.26468	1.04092	1.17972	1.05794	1.16459	1.23463	1.20653				1.06086	1.18262	1.05788	1.02198	1.199	1.02785	1.13982	1.20417	1.21999				0.998956	1.15089	1.03029	1.03405	1.13818	0.956881	1.06869	1.06831	1.12366				1.08416	1.15201	1.09432	1.08067	1.19243	1.13777	1.18457	1.24641	1.24067
	1.01198	1.17705	1.24958	1.0383	1.16727	1.06124	1.16006	1.22774	1.21478				1.06156	1.17395	1.05764	1.01624	1.18564	1.03924	1.13216	1.19014	1.19786				0.997026	1.1477	1.0234	1.02968	1.13699	0.946736	1.05755	1.07402	1.10958				1.07028	1.16058	1.08073	1.07866	1.18843	1.13287	1.17761	1.22982	1.22521
	1.01639	1.18252	1.26543	1.03082	1.15467	1.05028	1.15073	1.22522	1.20358				1.04989	1.17032	1.05433	1.01025	1.18649	1.03623	1.11878	1.17866	1.20987				0.988284	1.13016	1.01064	1.02849	1.13759	0.942337	1.04072	1.07663	1.09574				1.07693	1.15425	1.08092	1.08245	1.16897	1.12897	1.1752	1.21992	1.22236
	1.02016	1.18073	1.2587	1.01742	1.15912	1.04005	1.15375	1.21743	1.18388				1.04245	1.17396	1.05011	1.00266	1.18181	1.02419	1.11603	1.1817	1.20653				0.985457	1.13558	1.00541	1.01901	1.14332	0.935486	1.04452	1.05991	1.09645				1.06901	1.14619	1.06922	1.07311	1.16908	1.12413	1.16076	1.21991	1.22893
	0.999722	1.17023	1.25221	1.01041	1.16783	1.02877	1.14679	1.20511	1.1897				1.04297	1.17355	1.04279	1.00609	1.17596	1.01568	1.11777	1.17367	1.20134				0.990266	1.13511	0.996401	1.00664	1.1307	0.944152	1.04325	1.06176	1.09539				1.0625	1.14037	1.06306	1.05881	1.1731	1.11567	1.16071	1.22852	1.24137
	1.00091	1.15872	1.24421	1.01364	1.14411	1.03141	1.15091	1.2059	1.17947				1.04165	1.16968	1.04498	1.00213	1.16906	1.01698	1.11064	1.17273	1.18612				0.976324	1.13195	1.00129	1.02004	1.12436	0.936655	1.04564	1.05599	1.0906				1.05671	1.13034	1.06119	1.04718	1.16675	1.1094	1.14829	1.2338	1.21236
	1.00918	1.14771	1.2287	1.00235	1.1225	1.0185	1.14172	1.19911	1.17762				1.03517	1.15864	1.04265	1.01313	1.15422	1.02219	1.10264	1.16432	1.1723				0.968739	1.13356	1.00174	1.01944	1.13159	0.924254	1.04622	1.06436	1.07688				1.05306	1.1132	1.0495	1.04088	1.15835	1.11032	1.13698	1.2299	1.19084
	1.0081	1.14341	1.22203	0.991272	1.12701	1.02686	1.12547	1.20236	1.17717				1.02669	1.14679	1.03766	1.00278	1.1574	1.00224	1.1088	1.14906	1.16586				0.977326	1.11993	0.994467	1.01535	1.12317	0.923302	1.04147	1.05614	1.0886				1.04824	1.11641	1.05319	1.04425	1.14711	1.09902	1.13369	1.22096	1.19523
	0.996336	1.14604	1.22467	0.991176	1.12939	1.02824	1.12633	1.19562	1.16915				1.0102	1.1456	1.02513	0.993489	1.15385	1.00099	1.09642	1.14018	1.15796				0.960869	1.11257	0.989886	1.01124	1.10189	0.917091	1.04172	1.04426	1.07434				1.05309	1.12881	1.0657	1.036	1.14188	1.08733	1.12791	1.20366	1.19004
	0.994018	1.14853	1.22436	0.986619	1.12931	1.01988	1.13206	1.18145	1.16139				1.01483	1.14373	1.03095	0.985752	1.14319	1.00648	1.08884	1.14465	1.1621				0.964988	1.1169	0.997499	0.989691	1.09777	0.914594	1.0285	1.05261	1.05566				1.05755	1.10894	1.06768	1.03412	1.1396	1.07756	1.12333	1.20004	1.1802
	0.983415	1.15297	1.23067	0.993087	1.12683	1.00841	1.11555	1.18135	1.16438				1.0193	1.15377	1.03826	0.989163	1.14847	0.99531	1.09094	1.14949	1.16026				0.962685	1.10756	1.00625	0.993325	1.08529	0.910383	1.01627	1.04433	1.05382				1.04882	1.11125	1.06831	1.02978	1.13722	1.07722	1.13118	1.19926	1.1654
	0.981599	1.14348	1.23748	1.00649	1.12922	1.00216	1.11252	1.17395	1.16492				1.02664	1.14213	1.04814	0.997826	1.14339	0.99778	1.08332	1.14692	1.15565				0.967229	1.09672	1.0129	0.995122	1.09128	0.907234	1.00818	1.03625	1.0438				1.05012	1.11493	1.07917	1.03796	1.13828	1.07382	1.11839	1.18848	1.17322
	0.984707	1.13884	1.23516	1.00107	1.12606	1.01078	1.11147	1.1635	1.17056				1.0208	1.12253	1.07071	0.982357	1.14593	0.986876	1.08767	1.14681	1.14491				0.965977	1.09934	1.02298	0.997376	1.09844	0.906883	0.998083	1.02596	1.04251				1.06047	1.10248	1.11124	1.03335	1.13899	1.07126	1.11682	1.18183	1.18168
	0.984352	1.13372	1.24825	0.990598	1.1097	0.998886	1.11489	1.15736	1.14815				1.02886	1.11572	1.11009	0.986365	1.14133	0.97563	1.07353	1.13391	1.14369				0.983973	1.0972	1.06166	0.998172	1.09568	0.896559	0.990586	1.01833	1.03871				1.08258	1.11173	1.15351	1.02026	1.12822	1.06527	1.09964	1.17964	1.17075
	1.01522	1.12579	1.29912	0.992812	1.11407	0.994101	1.09586	1.1521	1.13791				1.0517	1.12573	1.15168	0.987289	1.13504	0.969538	1.05802	1.1283	1.14478				1.00217	1.1042	1.13814	1.00248	1.08703	0.886062	0.996523	1.02591	1.03988				1.10929	1.10493	1.2122	1.03725	1.12843	1.06044	1.09916	1.18335	1.15343
	1.05616	1.13578	1.34417	1.00389	1.11178	0.991317	1.08112	1.15704	1.13288				1.06351	1.13379	1.22319	1.00686	1.12617	0.970017	1.06068	1.11563	1.12822				1.01421	1.10755	1.18142	1.01749	1.09011	0.883944	0.997321	1.02141	1.03751				1.11132	1.095	1.25548	1.04454	1.13226	1.05711	1.09145	1.17158	1.14916
	1.0668	1.13974	1.35969	1.005	1.10098	0.988303	1.07936	1.15003	1.131				1.07708	1.13144	1.2849	1.01779	1.11639	0.968759	1.06367	1.10901	1.12818				1.01979	1.09208	1.17511	1.01511	1.07934	0.894001	0.994473	1.01122	1.03381				1.11915	1.09439	1.2782	1.04293	1.11798	1.05092	1.08169	1.16711	1.14609
	1.05719	1.12612	1.34552	1.01558	1.10774	0.987724	1.07431	1.14187	1.13005				1.07154	1.13638	1.2587	1.00717	1.11797	0.963599	1.06395	1.108	1.13493				1.00867	1.09223	1.21393	1.01074	1.0694	0.885194	0.985686	1.00398	1.03958				1.1217	1.10243	1.2759	1.03377	1.10865	1.04547	1.08208	1.16689	1.14747
	1.03321	1.11891	1.32516	1.00575	1.09946	0.977974	1.0736	1.13599	1.12549				1.0593	1.13199	1.19759	0.986715	1.10895	0.950931	1.0568	1.11221	1.1282				0.992942	1.09005	1.19037	1.00448	1.06464	0.879037	0.976703	0.99989	1.02917				1.10055	1.09255	1.27391	1.0273	1.10319	1.03556	1.07722	1.1579	1.15887
	1.0016	1.11806	1.27695	0.982902	1.09062	0.96655	1.07277	1.13094	1.12553				1.03369	1.1074	1.13769	0.972483	1.10168	0.948625	1.05526	1.10089	1.11876				0.966915	1.08209	1.11093	0.988033	1.06725	0.890659	0.977379	0.999671	1.02168				1.07723	1.09527	1.20181	1.02195	1.10521	1.03102	1.08088	1.13515	1.15361
	0.984015	1.11672	1.21657	0.979352	1.09163	0.959289	1.06942	1.13324	1.12091				1.01169	1.09034	1.06408	0.964122	1.1031	0.946572	1.04117	1.10259	1.11733				0.947535	1.08675	1.05618	0.978428	1.06746	0.888116	0.975099	1.001	1.00022				1.05559	1.08535	1.14647	1.01451	1.1035	1.02701	1.07554	1.14059	1.13779
	0.963688	1.1082	1.19197	0.963921	1.09388	0.954883	1.06711	1.11762	1.11855				1.00188	1.09101	1.01737	0.956925	1.09795	0.945578	1.03944	1.10502	1.11506				0.935257	1.08183	0.996252	0.956213	1.06902	0.875957	0.976654	0.984966	1.00386				1.03165	1.07498	1.09508	1.00105	1.09997	1.02594	1.07198	1.14471	1.1382
	0.946959	1.10326	1.17146	0.954531	1.08603	0.955758	1.06238	1.12186	1.11842				0.987151	1.07651	1.00704	0.949452	1.09551	0.940966	1.05215	1.09248	1.10557				0.920794	1.07485	0.95678	0.95038	1.05755	0.871909	0.95806	0.982059	1.00458				1.01164	1.07605	1.0369	0.983438	1.09957	1.00568	1.06564	1.13276	1.12174
	0.942418	1.10396	1.16294	0.959028	1.06771	0.94902	1.05607	1.10947	1.10419				0.969987	1.08649	0.986529	0.9402	1.08241	0.945069	1.0412	1.08746	1.09239				0.910935	1.06415	0.94937	0.950049	1.0488	0.854135	0.95597	0.98371	1.00888				0.9988	1.07716	1.01033	0.985491	1.08326	0.996563	1.04314	1.13413	1.12196
	0.931833	1.09067	1.15399	0.952399	1.06871	0.946374	1.05779	1.10452	1.10399				0.974246	1.07874	0.97157	0.932852	1.08537	0.939949	1.0354	1.08435	1.08869				0.908355	1.06174	0.93843	0.940476	1.05028	0.850875	0.953368	0.974783	1.00444				0.996551	1.06882	0.987952	0.986743	1.08039	1.0044	1.0381	1.13574	1.12727
	0.928776	1.08839	1.14019	0.941959	1.07198	0.948905	1.05664	1.0983	1.09913				0.971645	1.07446	0.9651	0.928739	1.07489	0.930428	1.02959	1.07742	1.10543				0.911578	1.05165	0.926149	0.935058	1.04358	0.852553	0.94176	0.964957	0.992099				0.9899	1.06401	0.980227	0.968133	1.08608	1.00235	1.04775	1.13073	1.11873
	0.927106	1.08306	1.12938	0.933241	1.06358	0.937916	1.03856	1.09982	1.09535				0.955835	1.08338	0.948827	0.921815	1.0878	0.921167	1.02421	1.07998	1.09031				0.904198	1.04663	0.917141	0.931203	1.02835	0.848272	0.938854	0.972352	0.994338				0.983259	1.0718	0.974204	0.957269	1.08599	0.999803	1.03874	1.11862	1.10522
	0.908715	1.09433	1.13486	0.926688	1.05767	0.931723	1.03412	1.09421	1.09744				0.953628	1.08013	0.945921	0.916934	1.08155	0.920366	1.02437	1.07042	1.08685				0.899288	1.04466	0.906612	0.929675	1.0272	0.842313	0.93069	0.967378	0.984336				0.973712	1.05073	0.959816	0.954589	1.08403	0.988541	1.0474	1.1092	1.10915
	0.894525	1.09068	1.12535	0.924141	1.06256	0.923824	1.04075	1.08699	1.09208				0.946518	1.06701	0.944539	0.917633	1.06424	0.913856	1.01755	1.06978	1.07908				0.898224	1.0469	0.898054	0.923986	1.03342	0.836793	0.919508	0.958655	0.980829				0.971324	1.04398	0.947634	0.956197	1.06196	0.989598	1.04249	1.11192	1.11501
	0.893442	1.0863	1.11087	0.930526	1.05519	0.915585	1.03215	1.08548	1.08286				0.947863	1.06521	0.942631	0.924202	1.06191	0.918344	1.00655	1.05782	1.07729				0.897687	1.04498	0.889166	0.927	1.03357	0.842897	0.911808	0.956444	0.982834				0.969031	1.05498	0.950572	0.952607	1.05193	0.987183	1.03701	1.11448	1.10522
	0.90488	1.08198	1.10349	0.926485	1.04847	0.907147	1.0295	1.08563	1.07977				0.94375	1.06758	0.941952	0.91659	1.05881	0.9146	1.01319	1.05325	1.07349				0.898965	1.03466	0.892119	0.932773	1.02829	0.842952	0.920086	0.944206	0.972012				0.970273	1.05014	0.947696	0.940639	1.04385	0.982341	1.02198	1.10587	1.09171
	0.901786	1.06886	1.10246	0.919228	1.0525	0.914913	1.02128	1.07649	1.08216				0.939125	1.05713	0.93446	0.911377	1.05553	0.908315	1.00676	1.0575	1.06262				0.879612	1.0447	0.890475	0.930823	1.02461	0.83128	0.91706	0.941091	0.957671				0.970728	1.04774	0.941341	0.939963	1.04728	0.97376	1.01111	1.10537	1.07611
	0.886987	1.04894	1.11126	0.919597	1.04174	0.914256	1.02258	1.07448	1.06677				0.929464	1.06015	0.930278	0.898974	1.05483	0.891115	1.00013	1.05306	1.04575				0.880274	1.04404	0.884339	0.929988	1.01549	0.826933	0.919231	0.930635	0.962671				0.958836	1.03931	0.946088	0.945931	1.03829	0.953329	1.01558	1.09588	1.07449
	0.889273	1.05883	1.09994	0.924583	1.02975	0.898522	1.02294	1.06375	1.05287				0.926608	1.05641	0.913992	0.895796	1.05231	0.889247	0.991197	1.04974	1.05155				0.879561	1.03748	0.881278	0.912625	1.02363	0.823841	0.912549	0.93668	0.962176				0.956275	1.0332	0.926563	0.938682	1.03923	0.950032	1.0002	1.08391	1.08283
	0.879177	1.05764	1.08331	0.916793	1.03133	0.898061	1.02344	1.06201	1.05283				0.930627	1.05725	0.908566	0.900504	1.05343	0.889895	0.981569	1.03577	1.05434				0.864144	1.02539	0.873153	0.911699	1.01232	0.817988	0.915304	0.943708	0.95565				0.944167	1.04297	0.924437	0.932113	1.04116	0.949082	1.00218	1.07799	1.06887
	0.875055	1.05263	1.08651	0.911007	1.03096	0.900357	1.00595	1.05691	1.05329				0.912301	1.04847	0.903546	0.905058	1.04923	0.881775	0.976947	1.03574	1.04642				0.869151	1.01267	0.869225	0.918451	1.00175	0.809239	0.90489	0.936718	0.945616				0.943933	1.03923	0.92863	0.9406	1.04261	0.945684	1.00306	1.06632	1.06423
	0.884654	1.05258	1.08028	0.91933	1.01704	0.898582	0.997017	1.05882	1.04769				0.904625	1.04371	0.914412	0.891066	1.04156	0.882606	0.980413	1.03771	1.04101				0.868317	1.01276	0.869839	0.913253	1.00137	0.809513	0.897659	0.931152	0.954382				0.942341	1.02297	0.916949	0.944638	1.03127	0.940285	0.996633	1.06926	1.05848
	0.887459	1.0499	1.07786	0.918018	1.0174	0.889579	0.994922	1.05815	1.04083				0.908918	1.03841	0.904651	0.88288	1.03264	0.878903	0.972593	1.03932	1.03661				0.861796	1.01884	0.862477	0.915435	0.999863	0.813157	0.887734	0.932585	0.948149				0.927591	1.00605	0.918084	0.940284	1.02904	0.930934	0.992233	1.07503	1.05767
	0.883735	1.0471	1.0661	0.91264	1.00587	0.88113	0.986846	1.04005	1.04385				0.909433	1.02977	0.896478	0.883673	1.0349	0.871196	0.962539	1.02926	1.022				0.862016	1.02117	0.86345	0.910727	0.991074	0.808528	0.887769	0.934084	0.93215				0.916143	1.00928	0.903229	0.930221	1.01779	0.931166	0.987015	1.06822	1.04994
	0.877019	1.04211	1.06764	0.900534	1.00359	0.890206	0.989138	1.03546	1.04722				0.903362	1.03123	0.900624	0.885034	1.03019	0.878142	0.961055	1.01768	1.0209				0.853709	1.01751	0.860168	0.903071	0.989329	0.808371	0.895243	0.922524	0.932149				0.911834	1.0119	0.89242	0.92369	1.01855	0.927402	0.982502	1.05816	1.04111
	0.862228	1.03706	1.04833	0.89503	0.996424	0.87889	0.976478	1.02458	1.0271				0.894522	1.02561	0.89163	0.881944	1.02453	0.875736	0.964504	1.00734	1.01534				0.845826	1.00309	0.857351	0.89058	0.989608	0.793631	0.896418	0.910189	0.938537				0.90876	1.00835	0.893469	0.915849	1.01792	0.923469	0.969375	1.04997	1.037
	0.864577	1.02974	1.04653	0.892814	0.992704	0.8644	0.969598	1.0273	1.01825				0.903279	1.0285	0.882329	0.870432	1.0197	0.866144	0.953947	1.00688	1.00705				0.837341	1.00012	0.848769	0.891916	0.983216	0.792036	0.87946	0.907112	0.930395				0.916871	1.00274	0.891104	0.90817	1.01148	0.920113	0.9776	1.05093	1.0299
	0.856896	1.03884	1.04125	0.885642	0.986002	0.860379	0.96688	1.02306	1.00863				0.890336	1.03792	0.871279	0.864052	1.02035	0.861222	0.94647	1.00217	1.00366				0.831698	1.01302	0.844819	0.898498	0.976964	0.797531	0.872434	0.896186	0.924312				0.906605	0.99269	0.892683	0.911829	1.01246	0.904845	0.963562	1.04934	1.0268
	0.84313	1.02925	1.02956	0.882001	0.980007	0.861924	0.969042	1.01738	1.00278				0.893077	1.02927	0.876991	0.86409	1.02032	0.856215	0.945734	0.991876	1.0042				0.829898	1.00018	0.833559	0.898765	0.975348	0.79863	0.870024	0.902783	0.909966				0.894716	0.985356	0.890587	0.914141	1.01093	0.906164	0.955848	1.03874	1.02032
	0.846639	1.02344	1.0341	0.882257	0.980047	0.857155	0.971221	1.019	1.00528				0.885556	1.01177	0.872973	0.872518	1.01925	0.851954	0.938672	0.993435	1.0023				0.833761	0.992907	0.835365	0.88981	0.971683	0.790038	0.869559	0.900927	0.908509				0.90499	0.992154	0.881258	0.901872	1.01086	0.891972	0.951773	1.03384	1.02608
	0.845265	1.01816	1.02854	0.882262	0.981921	0.85445	0.95829	1.02555	0.995247				0.876885	1.00969	0.871231	0.864758	1.00255	0.84579	0.929471	0.988319	0.993454				0.822207	0.988596	0.833468	0.88658	0.96087	0.776439	0.867282	0.895998	0.912843				0.898314	0.996167	0.867839	0.891486	0.997969	0.88907	0.954848	1.04231	1.01768
	0.843495	1.01185	1.02189	0.876276	0.980304	0.847303	0.945109	1.00912	0.985218				0.872343	1.01727	0.860649	0.849046	0.991873	0.844174	0.912696	0.985263	0.98696				0.822794	0.994066	0.822207	0.886505	0.97168	0.775028	0.870645	0.895592	0.901974				0.893133	0.989915	0.85922	0.905136	0.990825	0.890816	0.94988	1.03708	1.00581
	0.841558	1.0028	1.02346	0.873574	0.974294	0.847639	0.945407	0.994145	0.981455				0.878466	1.01307	0.851129	0.856995	0.98756	0.837039	0.903045	0.985253	0.975757				0.823665	0.996607	0.82907	0.887809	0.970013	0.770835	0.858101	0.888028	0.89939				0.902698	0.981352	0.860516	0.897017	0.990882	0.885416	0.940339	1.03344	0.996217
	0.832438	1.00386	1.0247	0.868208	0.95742	0.846219	0.94721	0.986422	0.990637				0.879642	1.00386	0.846968	0.858382	0.98286	0.835098	0.90805	0.975848	0.973834				0.813261	0.98192	0.824876	0.879399	0.968401	0.767301	0.850702	0.885567	0.89206				0.900193	0.980008	0.856757	0.889427	0.966857	0.87943	0.93487	1.02777	0.98612
	0.828791	1.00425	1.01239	0.860889	0.963972	0.843233	0.938895	0.991527	0.994295				0.864791	0.991886	0.841307	0.851623	0.976072	0.832782	0.902169	0.967604	0.970646				0.806002	0.977856	0.81044	0.874989	0.959889	0.764421	0.846627	0.875924	0.885767				0.891018	0.978487	0.847336	0.89262	0.975339	0.877228	0.930473	1.01324	0.990623
	0.823191	0.99926	1.00666	0.864224	0.962546	0.835103	0.93466	0.988055	0.983918				0.857839	0.984614	0.840325	0.846696	0.968344	0.825064	0.907528	0.967348	0.972261				0.807815	0.978525	0.802084	0.874238	0.950744	0.765978	0.851252	0.874519	0.876769				0.885568	0.972592	0.85491	0.888712	0.966181	0.871171	0.913637	1.01415	0.988329
	0.818516	1.0037	0.989509	0.856087	0.952774	0.818298	0.91899	0.985517	0.978461				0.857724	0.988922	0.840418	0.839337	0.9706	0.825182	0.902802	0.953471	0.963535				0.816499	0.979296	0.798432	0.86189	0.947446	0.762476	0.837862	0.874226	0.874336				0.873361	0.961455	0.845367	0.886975	0.970554	0.858896	0.919326	1.01706	0.989787
	0.816995	1.00115	0.977208	0.853564	0.94135	0.818374	0.917906	0.974249	0.977389				0.847624	0.985335	0.842407	0.829955	0.968476	0.819354	0.894037	0.950539	0.964592				0.808464	0.98149	0.799692	0.857712	0.941698	0.758802	0.829586	0.863728	0.883814				0.870871	0.971374	0.844387	0.878258	0.968322	0.851561	0.908062	1.00834	0.966494
	0.809029	0.989735	0.985461	0.856202	0.934558	0.822855	0.918061	0.973233	0.97403				0.854533	0.979879	0.834831	0.824816	0.962572	0.818341	0.896298	0.949211	0.959384				0.805648	0.968899	0.797458	0.852205	0.92783	0.744549	0.827599	0.853847	0.875885				0.865705	0.95483	0.836092	0.865798	0.961386	0.856967	0.911514	0.995381	0.954598
	0.804886	0.979347	0.986719	0.841059	0.923406	0.830205	0.91066	0.975709	0.96561				0.835905	0.982911	0.833648	0.834293	0.956019	0.812848	0.891226	0.941412	0.947821				0.799835	0.956789	0.796948	0.847458	0.930695	0.761074	0.822357	0.856116	0.86449				0.865357	0.946918	0.82819	0.865015	0.94649	0.853165	0.907448	1.00125	0.9618
	0.801127	0.97791	0.982606	0.831795	0.921474	0.819851	0.901776	0.961747	0.946815				0.838654	0.972665	0.82354	0.835579	0.948174	0.819705	0.884496	0.940989	0.935329				0.797321	0.949102	0.790501	0.850504	0.923677	0.753703	0.826234	0.852111	0.857523				0.861199	0.949804	0.829289	0.875916	0.944735	0.845661	0.897551	0.990429	0.97455
	0.800905	0.975528	0.976727	0.82899	0.922496	0.822002	0.898536	0.959115	0.945284				0.849425	0.969862	0.824057	0.83458	0.944193	0.813289	0.867657	0.934732	0.928474				0.794908	0.951691	0.784704	0.851237	0.90759	0.752704	0.826886	0.84765	0.855125				0.855476	0.943574	0.825095	0.87745	0.945186	0.841534	0.89369	0.97583	0.955087
	0.790256	0.967602	0.978031	0.828931	0.923701	0.821341	0.890777	0.958908	0.941353				0.842642	0.974488	0.819145	0.828084	0.941158	0.809227	0.866844	0.929478	0.924351				0.783523	0.943411	0.776121	0.843923	0.903551	0.744109	0.823074	0.844085	0.853398				0.855421	0.930593	0.813602	0.869044	0.934498	0.836097	0.88123	0.968753	0.948943
	0.799018	0.962212	0.971724	0.834715	0.922869	0.812437	0.889076	0.957165	0.936559				0.841356	0.970488	0.808471	0.823941	0.934007	0.801153	0.869861	0.920383	0.92253				0.786607	0.934584	0.775118	0.825417	0.901935	0.741584	0.815175	0.85006	0.839819				0.846527	0.931645	0.82166	0.863302	0.93334	0.837401	0.885158	0.967864	0.943265
	0.798173	0.97054	0.962693	0.829916	0.909288	0.802027	0.894073	0.945677	0.94169				0.841242	0.959999	0.810771	0.819696	0.925855	0.793547	0.864349	0.924892	0.916185				0.782443	0.93803	0.781647	0.826588	0.892687	0.741853	0.803235	0.843097	0.827956				0.852793	0.93009	0.819138	0.859444	0.928486	0.829791	0.880181	0.970263	0.933424
	0.790669	0.95753	0.953274	0.826064	0.901312	0.801566	0.885071	0.947379	0.947056				0.823993	0.962784	0.80804	0.809593	0.921659	0.792049	0.858884	0.932624	0.910448				0.772356	0.941282	0.772863	0.839158	0.88789	0.734023	0.803335	0.836694	0.828489				0.860623	0.92654	0.810282	0.853946	0.927185	0.827457	0.879335	0.969839	0.929888
	0.78401	0.943658	0.946526	0.830652	0.890244	0.799911	0.871623	0.948775	0.93623				0.809787	0.953031	0.797929	0.809559	0.926417	0.789615	0.856371	0.915264	0.903166				0.774453	0.934014	0.768685	0.833774	0.884047	0.733788	0.793041	0.831466	0.830877				0.850387	0.92649	0.790657	0.836179	0.930865	0.832544	0.873854	0.955552	0.939519
	0.78497	0.956827	0.943081	0.831696	0.885168	0.786226	0.863463	0.941477	0.926708				0.817056	0.944136	0.792793	0.824426	0.922133	0.784741	0.857302	0.912913	0.90413				0.775222	0.933155	0.763832	0.825239	0.889603	0.738919	0.790926	0.825281	0.837892				0.840211	0.92795	0.793343	0.825086	0.920762	0.836182	0.863434	0.950878	0.939031
	0.785578	0.955091	0.953328	0.823967	0.888006	0.7813	0.862346	0.935775	0.915992				0.8246	0.931215	0.792294	0.815377	0.913534	0.782154	0.846554	0.91304	0.904571				0.773793	0.924878	0.761843	0.826351	0.882714	0.731761	0.794722	0.821486	0.824637				0.845552	0.918422	0.79291	0.837806	0.919323	0.810284	0.860717	0.954425	0.930644
	0.7728	0.952955	0.94322	0.819643	0.882476	0.782985	0.858524	0.932318	0.916251				0.815389	0.933808	0.779596	0.797396	0.911579	0.790501	0.835055	0.914239	0.902718				0.771818	0.919714	0.75443	0.824273	0.878453	0.721215	0.785222	0.819344	0.820561				0.845743	0.91995	0.785071	0.840421	0.908263	0.790211	0.848374	0.938463	0.924679
	0.764563	0.945226	0.932749	0.815058	0.87867	0.779145	0.855219	0.920709	0.910114				0.806749	0.93667	0.772492	0.804104	0.906105	0.7843	0.826527	0.901594	0.901739				0.763384	0.91568	0.745504	0.823447	0.869023	0.717751	0.77347	0.816609	0.820321				0.833355	0.926665	0.782393	0.833044	0.898963	0.797498	0.848504	0.930926	0.918793
	0.759961	0.936958	0.922744	0.819146	0.874434	0.770739	0.846657	0.917995	0.894554				0.808267	0.930414	0.774223	0.806999	0.897825	0.774981	0.82994	0.894541	0.904668				0.757924	0.92736	0.736894	0.818703	0.865089	0.713177	0.771105	0.81585	0.813885				0.831284	0.911498	0.775657	0.832723	0.897245	0.78945	0.853809	0.935568	0.909512
	0.755214	0.930182	0.911425	0.812976	0.875963	0.768171	0.843617	0.914798	0.893559				0.799338	0.928682	0.77142	0.794037	0.88919	0.769508	0.833934	0.892974	0.890745				0.762587	0.924333	0.746337	0.818471	0.860171	0.712011	0.770628	0.810336	0.814489				0.816226	0.902541	0.768875	0.819477	0.90374	0.80189	0.844319	0.94334	0.905838
	0.751586	0.932117	0.905602	0.810348	0.872874	0.760026	0.847977	0.915064	0.885997				0.796407	0.927911	0.76568	0.79814	0.886847	0.770557	0.830963	0.886441	0.876885				0.758641	0.917659	0.74194	0.809358	0.855188	0.70779	0.756449	0.807595	0.808318				0.818494	0.902471	0.772105	0.8144	0.904779	0.787923	0.828391	0.938162	0.903493
	0.739518	0.924905	0.90322	0.799483	0.864131	0.748048	0.841958	0.906453	0.887391				0.79161	0.930947	0.759612	0.791592	0.889154	0.757865	0.824472	0.889899	0.859152				0.74379	0.90994	0.736045	0.802398	0.849392	0.707883	0.753071	0.807484	0.808062				0.819063	0.905223	0.768091	0.822543	0.896524	0.783056	0.830589	0.930103	0.894107
	0.730474	0.922341	0.893562	0.791667	0.85384	0.750802	0.832837	0.902194	0.891842				0.790753	0.925563	0.756589	0.794059	0.881281	0.759642	0.815867	0.889116	0.860135				0.742701	0.907807	0.730706	0.806644	0.846536	0.709162	0.755649	0.802447	0.795123				0.812014	0.899192	0.757977	0.816575	0.88222	0.787417	0.828998	0.921383	0.894271
	0.734723	0.913298	0.882238	0.810238	0.851604	0.746436	0.837571	0.8979	0.879238				0.791029	0.919503	0.761363	0.792431	0.880541	0.755435	0.807588	0.874212	0.855474				0.738891	0.909823	0.730135	0.807639	0.846947	0.706147	0.747168	0.791186	0.790325				0.807065	0.899287	0.762665	0.821944	0.888151	0.779015	0.825158	0.921142	0.882166
	0.744797	0.910665	0.878185	0.812174	0.845095	0.754034	0.831324	0.892674	0.878204				0.784812	0.913092	0.752013	0.788833	0.866004	0.761047	0.809894	0.864708	0.842643				0.738311	0.901943	0.725239	0.802854	0.84047	0.697747	0.74184	0.792469	0.790796				0.79847	0.890237	0.760102	0.816512	0.882534	0.78101	0.821865	0.923135	0.874757
	0.749598	0.903108	0.876163	0.807015	0.842051	0.751791	0.821086	0.887696	0.867751				0.790189	0.910909	0.745139	0.786712	0.859423	0.758723	0.805166	0.864025	0.843726				0.737787	0.893587	0.718634	0.80245	0.843222	0.698736	0.743515	0.79436	0.791652				0.791488	0.882651	0.753805	0.816279	0.862216	0.776899	0.808981	0.912227	0.874686
	0.738001	0.910253	0.871304	0.795301	0.840772	0.742834	0.808952	0.886135	0.864682				0.786392	0.913057	0.747721	0.770355	0.861374	0.759289	0.800468	0.864242	0.840123				0.734529	0.894138	0.720454	0.795967	0.837082	0.699883	0.739184	0.788856	0.784397				0.782023	0.882144	0.749579	0.814387	0.865125	0.767931	0.793867	0.90894	0.870011
	0.730571	0.912003	0.864573	0.792451	0.834016	0.740154	0.80362	0.888719	0.859546				0.769704	0.905575	0.745876	0.768241	0.851339	0.749823	0.793984	0.858851	0.840796				0.73474	0.887852	0.711857	0.796399	0.827955	0.694916	0.726396	0.777651	0.778878				0.778924	0.891506	0.741736	0.805467	0.86962	0.763469	0.796984	0.894551	0.863007
	0.732925	0.899302	0.863158	0.793045	0.8282	0.741772	0.797805	0.881001	0.849291				0.774988	0.902477	0.741839	0.764792	0.852421	0.740657	0.788835	0.85641	0.842548				0.730487	0.895414	0.707962	0.791515	0.822089	0.697373	0.719498	0.772517	0.775741				0.783164	0.878607	0.731133	0.805007	0.86234	0.756489	0.797759	0.891296	0.856149
	0.732372	0.904893	0.861855	0.788108	0.829563	0.735406	0.807248	0.87066	0.853741				0.776643	0.902714	0.734699	0.76583	0.854084	0.740022	0.783829	0.845124	0.831973				0.727328	0.891517	0.709614	0.783634	0.818502	0.692096	0.71831	0.773822	0.770942				0.793072	0.875432	0.731814	0.806671	0.863504	0.764806	0.794319	0.896479	0.851565
	0.730382	0.901616	0.859828	0.789542	0.820898	0.734908	0.805708	0.875607	0.839936				0.775788	0.899605	0.733886	0.768359	0.841243	0.73588	0.782663	0.83676	0.821316				0.725699	0.888945	0.708235	0.787203	0.814492	0.680512	0.720012	0.768468	0.766826				0.789556	0.873282	0.730644	0.795191	0.855546	0.757585	0.787576	0.88688	0.851813
	0.725357	0.89258	0.846554	0.792255	0.804879	0.727303	0.806907	0.870892	0.837292				0.767125	0.897575	0.729656	0.765513	0.839471	0.730297	0.77195	0.837328	0.822092				0.723027	0.884195	0.706112	0.789401	0.811966	0.684226	0.717885	0.767776	0.760467				0.780379	0.874973	0.729005	0.798941	0.847467	0.749937	0.79071	0.884533	0.850614
	0.719892	0.891714	0.843922	0.781922	0.810508	0.719739	0.797179	0.861684	0.840889				0.76225	0.900825	0.722004	0.763643	0.833278	0.727681	0.773185	0.839024	0.813726				0.720965	0.879886	0.696953	0.78973	0.808838	0.68267	0.715073	0.765774	0.76208				0.78109	0.855423	0.718896	0.802525	0.846563	0.744348	0.781836	0.877143	0.837169
	0.710988	0.887277	0.842707	0.774598	0.809442	0.714503	0.803309	0.85931	0.832826				0.758684	0.900716	0.722549	0.761632	0.826301	0.727584	0.769331	0.839183	0.808682				0.716418	0.868376	0.688207	0.784253	0.795277	0.681894	0.710717	0.757353	0.752762				0.773239	0.844443	0.717456	0.798777	0.839672	0.740799	0.777149	0.869891	0.826712
	0.713929	0.881464	0.833882	0.769909	0.806919	0.714579	0.792633	0.851521	0.823579				0.7612	0.88761	0.721182	0.764948	0.832012	0.725969	0.757346	0.837504	0.805891				0.71052	0.867323	0.69693	0.779042	0.803195	0.673324	0.701422	0.752521	0.742388				0.766939	0.853602	0.720719	0.792533	0.832189	0.734406	0.773653	0.874146	0.821006
	0.712982	0.878162	0.832658	0.770595	0.80513	0.707559	0.77617	0.845121	0.814258				0.761031	0.885102	0.714684	0.749141	0.823912	0.720293	0.752598	0.833489	0.799799				0.699291	0.868588	0.694891	0.786482	0.797198	0.670554	0.697982	0.748648	0.743631				0.764524	0.85456	0.713467	0.795396	0.82893	0.730798	0.76195	0.866745	0.822758
	0.708812	0.876137	0.826068	0.773974	0.798309	0.705475	0.770996	0.84752	0.807869				0.762221	0.877255	0.718313	0.754768	0.819989	0.71671	0.755035	0.821675	0.793157				0.698052	0.864988	0.681633	0.778501	0.791648	0.67117	0.695398	0.746345	0.744825				0.763185	0.84532	0.708487	0.795131	0.828985	0.718703	0.75457	0.865516	0.817563
	0.710702	0.874486	0.82902	0.772259	0.790785	0.700767	0.767049	0.834113	0.821429				0.759063	0.86738	0.713899	0.756756	0.814588	0.712684	0.750381	0.819739	0.788666				0.697769	0.863314	0.680632	0.77499	0.783443	0.669222	0.700882	0.751191	0.739452				0.759504	0.8419	0.703641	0.793017	0.823438	0.725325	0.747553	0.861695	0.808404
	0.712502	0.86974	0.830214	0.767434	0.785694	0.69595	0.757885	0.835487	0.827726				0.748522	0.868292	0.708923	0.755162	0.805087	0.711005	0.742619	0.8135	0.787763				0.692477	0.856866	0.678731	0.776789	0.776734	0.661613	0.693388	0.748288	0.728323				0.756754	0.845204	0.697415	0.785334	0.81641	0.723977	0.749821	0.861228	0.804907
	0.705893	0.866382	0.82211	0.765337	0.783295	0.685191	0.758021	0.833846	0.808704				0.742021	0.867162	0.698114	0.744533	0.799104	0.709542	0.738532	0.81357	0.785297				0.701329	0.849746	0.673447	0.778089	0.774269	0.666625	0.694623	0.743133	0.714733				0.759406	0.842081	0.693368	0.773811	0.804441	0.715761	0.755305	0.851099	0.804717
	0.701464	0.865525	0.815458	0.755484	0.783649	0.689672	0.754216	0.829108	0.802832				0.747489	0.861651	0.701512	0.743407	0.793204	0.705873	0.739201	0.80592	0.779502				0.69385	0.852423	0.670521	0.779634	0.772602	0.66202	0.688105	0.738791	0.719866				0.744448	0.83541	0.69333	0.773482	0.808991	0.721582	0.745675	0.84722	0.79394
	0.695248	0.862615	0.809443	0.756499	0.772081	0.692387	0.742066	0.831182	0.798088				0.739516	0.865867	0.700795	0.749797	0.79831	0.703386	0.73239	0.805806	0.774214				0.689868	0.84503	0.666527	0.778927	0.773579	0.664315	0.682813	0.740438	0.720485				0.739175	0.833849	0.691429	0.770563	0.814207	0.720822	0.741455	0.84189	0.792251
	0.698417	0.858886	0.810261	0.749849	0.762282	0.686873	0.737631	0.81733	0.77818				0.731238	0.872078	0.698028	0.749008	0.797314	0.700969	0.724432	0.799173	0.773099				0.688127	0.848652	0.662372	0.771973	0.777046	0.655593	0.683231	0.738006	0.721758				0.741955	0.832533	0.691228	0.768368	0.79996	0.71258	0.741629	0.84412	0.791797
	0.691587	0.859537	0.799311	0.742255	0.76238	0.678219	0.734469	0.816962	0.775959				0.727362	0.862979	0.691445	0.74182	0.793524	0.69731	0.7222	0.790128	0.767453				0.684415	0.847333	0.659672	0.761858	0.768842	0.656053	0.677746	0.737344	0.714546				0.742506	0.820002	0.690491	0.763167	0.79467	0.706172	0.73317	0.833893	0.780299
	0.688951	0.859129	0.791734	0.737312	0.750319	0.688999	0.736489	0.8159	0.781421				0.727616	0.850783	0.686084	0.736586	0.786725	0.697781	0.717504	0.786121	0.762576				0.685677	0.840798	0.658011	0.761119	0.762705	0.661725	0.673309	0.737794	0.712753				0.732376	0.817605	0.694942	0.764621	0.789539	0.69865	0.735115	0.830673	0.774012
	0.685067	0.850219	0.784442	0.73781	0.749148	0.693355	0.735779	0.812334	0.783517				0.724781	0.843094	0.682812	0.72737	0.779962	0.694631	0.712019	0.786144	0.761408				0.682445	0.839675	0.661547	0.764101	0.758373	0.656155	0.673039	0.725313	0.708405				0.726168	0.821272	0.683196	0.759345	0.783153	0.696213	0.727692	0.823966	0.769093
	0.684573	0.843619	0.791362	0.73375	0.744383	0.681387	0.729981	0.807582	0.779208				0.716262	0.855477	0.678045	0.723058	0.779431	0.689787	0.706036	0.781926	0.755905				0.681003	0.83228	0.656167	0.751903	0.754767	0.642721	0.667242	0.716262	0.702318				0.722762	0.817806	0.676876	0.757954	0.782774	0.699941	0.725616	0.827518	0.770431
	0.683336	0.849472	0.78786	0.736266	0.746977	0.678899	0.718352	0.800717	0.775121				0.71331	0.854818	0.682572	0.710244	0.776382	0.681619	0.701228	0.775433	0.754682				0.683024	0.831265	0.653409	0.751256	0.74864	0.645031	0.663146	0.709989	0.697778				0.723676	0.809295	0.677343	0.755244	0.777243	0.689567	0.724386	0.820173	0.765756
	0.680413	0.839948	0.782074	0.739368	0.745463	0.677539	0.711907	0.802845	0.762454				0.721934	0.845806	0.68414	0.713191	0.760244	0.682196	0.697355	0.769016	0.746436				0.675561	0.834803	0.657951	0.754837	0.751778	0.650687	0.668213	0.70257	0.691424				0.731757	0.810635	0.686879	0.75006	0.779313	0.68352	0.718096	0.817337	0.755141
	0.741177	0.842109	0.910722	0.748943	0.72963	0.668817	0.715807	0.801228	0.76134				0.766929	0.835722	0.935079	0.745236	0.753309	0.690337	0.697	0.768877	0.743965				0.686257	0.835979	0.778452	0.750425	0.770864	0.66925	0.666787	0.714711	0.697159				0.791362	0.806927	0.922329	0.768067	0.778239	0.681487	0.706652	0.815531	0.752061
	1.43352	0.87568	2.3028	1.06522	0.722787	0.669789	0.715742	0.795479	0.760669				1.46883	0.869149	3.00484	1.08434	0.756379	0.678319	0.698426	0.770228	0.748378				0.937749	0.861718	1.95615	0.814704	1.16297	0.987151	0.778175	0.937881	0.891631				1.53257	0.8392	2.98707	1.05524	0.771776	0.679553	0.709431	0.815191	0.754897
	1.44855	0.868954	2.3427	1.06576	0.732347	0.662032	0.70836	0.791133	0.751093				1.48568	0.86876	3.02468	1.09079	0.756011	0.669638	0.691692	0.767344	0.736127				0.936372	0.867142	1.97546	0.81655	1.17018	0.99261	0.786975	0.954099	0.907293				1.55017	0.835828	3.1142	1.058	0.770371	0.676262	0.703277	0.810658	0.750472
	0.720087	0.818625	0.919158	0.72665	0.725032	0.658323	0.703509	0.786787	0.757177				0.773938	0.832132	0.941991	0.741803	0.749873	0.678706	0.686626	0.759449	0.725194				0.676909	0.823217	0.783581	0.736057	0.768119	0.654796	0.666093	0.717886	0.697304				0.786363	0.789576	1.00419	0.766366	0.760119	0.672966	0.699882	0.799761	0.749619
	0.658411	0.82263	0.76037	0.70113	0.722972	0.651799	0.694935	0.785979	0.748329				0.703196	0.821799	0.665945	0.713338	0.74254	0.673067	0.682675	0.755682	0.730744				0.656661	0.815597	0.643008	0.730664	0.723711	0.631052	0.646602	0.697946	0.675546				0.710119	0.788927	0.661691	0.735846	0.758035	0.665393	0.695855	0.796995	0.741649
	0.64961	0.816166	0.761076	0.70285	0.717449	0.65863	0.695547	0.786306	0.737497				0.6975	0.817238	0.658173	0.710517	0.737483	0.67267	0.686619	0.747659	0.724995				0.659318	0.81078	0.639688	0.734822	0.722124	0.627799	0.646068	0.700639	0.668995				0.712835	0.796744	0.657158	0.734855	0.757128	0.668714	0.694478	0.796141	0.733738
	0.649631	0.810452	0.759248	0.700686	0.714591	0.653448	0.69529	0.783091	0.72675				0.69375	0.821277	0.657702	0.708565	0.723731	0.669587	0.680272	0.743854	0.717415				0.659655	0.80371	0.629357	0.727179	0.72344	0.618306	0.642224	0.699735	0.671549				0.710912	0.787031	0.642776	0.736778	0.755301	0.664823	0.693506	0.791604	0.730499
	0.646981	0.81455	0.743242	0.705132	0.712334	0.647414	0.690072	0.776454	0.722567				0.693188	0.816043	0.654363	0.701559	0.724964	0.670528	0.670395	0.742541	0.709387				0.656297	0.803044	0.628086	0.727301	0.719142	0.620574	0.640953	0.691261	0.669842				0.709408	0.775236	0.642163	0.731019	0.745686	0.654747	0.676601	0.793869	0.725193
	0.638692	0.8166	0.740739	0.703095	0.710961	0.645161	0.679784	0.771694	0.726553				0.692214	0.811993	0.647164	0.701694	0.724194	0.660189	0.670292	0.745931	0.704838				0.650472	0.800532	0.618199	0.724517	0.713316	0.622263	0.636345	0.691849	0.662566				0.708083	0.770043	0.64425	0.727053	0.747838	0.658823	0.67985	0.781047	0.722514
	0.637197	0.814282	0.748209	0.700482	0.709368	0.636398	0.673477	0.76332	0.727302				0.687366	0.81177	0.642211	0.706255	0.723123	0.663022	0.66716	0.749441	0.705747				0.645553	0.789712	0.622914	0.722789	0.709359	0.622959	0.637585	0.682805	0.66421				0.702559	0.772378	0.643663	0.731724	0.747633	0.656297	0.676389	0.7735	0.717733
	0.644057	0.800131	0.739787	0.69818	0.702606	0.638386	0.673025	0.754967	0.713659				0.681967	0.807298	0.637244	0.705832	0.719311	0.663153	0.656523	0.743343	0.699277				0.647224	0.794108	0.618083	0.722127	0.709541	0.620913	0.633006	0.669358	0.662016				0.702948	0.775295	0.643003	0.718047	0.736942	0.656641	0.669766	0.771915	0.717288
	0.643942	0.798773	0.730319	0.687718	0.693038	0.636632	0.671715	0.755546	0.710763				0.672397	0.798688	0.63164	0.692767	0.712588	0.656149	0.658772	0.737965	0.702436				0.650024	0.791872	0.609693	0.727879	0.702291	0.612302	0.628623	0.668278	0.653249				0.695863	0.771009	0.636908	0.71193	0.727106	0.651024	0.667113	0.773978	0.710833
	0.639859	0.7885	0.723265	0.680534	0.687068	0.639733	0.664975	0.758413	0.712973				0.663985	0.794172	0.62637	0.691598	0.709323	0.654282	0.65859	0.732105	0.69954				0.643702	0.789864	0.60905	0.717021	0.697375	0.618468	0.628464	0.668165	0.650205				0.692419	0.772738	0.628212	0.715269	0.714753	0.650933	0.664391	0.774413	0.704425
	0.637142	0.785323	0.716494	0.686178	0.687935	0.637103	0.662835	0.744796	0.714623				0.66623	0.796985	0.625482	0.692955	0.70387	0.65361	0.649612	0.728891	0.702087				0.636655	0.787965	0.608988	0.717269	0.691725	0.620028	0.624572	0.668511	0.652868				0.685318	0.77451	0.624041	0.715088	0.721552	0.638548	0.659565	0.765465	0.701579
	0.631977	0.797067	0.714232	0.690263	0.684603	0.63267	0.660441	0.74678	0.707333				0.668436	0.798341	0.62392	0.689366	0.711244	0.651356	0.642685	0.725731	0.701326				0.63549	0.791256	0.607852	0.716186	0.691498	0.617297	0.614078	0.663482	0.646698				0.6814	0.773984	0.623374	0.708452	0.731025	0.639939	0.657202	0.755946	0.702131
	0.626988	0.797331	0.709695	0.689995	0.68296	0.623683	0.655064	0.753174	0.706143				0.663165	0.791697	0.625292	0.676312	0.710828	0.647322	0.644498	0.720044	0.68951				0.631746	0.78031	0.597505	0.703338	0.680703	0.614904	0.610667	0.661427	0.635396				0.679592	0.762613	0.624026	0.705029	0.719784	0.634818	0.652069	0.759042	0.696621
	0.619477	0.800414	0.708043	0.685836	0.682942	0.626341	0.648393	0.748537	0.703668				0.661564	0.782609	0.623803	0.682644	0.697899	0.646922	0.63864	0.719329	0.676345				0.632297	0.776705	0.596518	0.708298	0.692035	0.607673	0.609542	0.658251	0.639216				0.67927	0.753921	0.620199	0.703532	0.718509	0.631798	0.643959	0.759123	0.688297
	0.609282	0.790445	0.707747	0.6827	0.676736	0.623163	0.646826	0.7434	0.70062				0.660496	0.783598	0.615103	0.678987	0.693795	0.650411	0.637301	0.711692	0.675099				0.635874	0.780718	0.594094	0.709023	0.686302	0.601195	0.603984	0.663658	0.638494				0.676503	0.753261	0.618462	0.702121	0.713512	0.633246	0.639484	0.748067	0.691249
	0.60956	0.782816	0.702875	0.685902	0.662657	0.616036	0.649946	0.735414	0.68675				0.65793	0.787093	0.605472	0.678222	0.700592	0.638147	0.640438	0.710016	0.680657				0.631111	0.777761	0.592511	0.69768	0.67955	0.609033	0.598915	0.663496	0.637656				0.672228	0.758623	0.61049	0.699933	0.713947	0.635015	0.640096	0.747407	0.682125
	0.608618	0.771559	0.696381	0.674397	0.667403	0.605433	0.641383	0.727611	0.685296				0.655779	0.780543	0.604441	0.673118	0.6918	0.629988	0.636199	0.707854	0.669453				0.624328	0.77935	0.590364	0.694564	0.676947	0.602493	0.592484	0.651822	0.634241				0.663828	0.762347	0.610253	0.69895	0.707835	0.627668	0.634772	0.742922	0.676949
	0.60641	0.767139	0.682456	0.662792	0.673368	0.605379	0.639162	0.726035	0.681611				0.655213	0.772162	0.606393	0.664437	0.68563	0.635357	0.625713	0.699499	0.661345				0.625721	0.777871	0.590415	0.69759	0.675342	0.604383	0.586736	0.655274	0.628423				0.665789	0.752034	0.608622	0.693256	0.704201	0.623162	0.637093	0.736856	0.678914
	0.610209	0.752156	0.687222	0.667756	0.664644	0.602095	0.641717	0.732448	0.678319				0.65495	0.775264	0.605067	0.671532	0.684757	0.639694	0.62448	0.701438	0.662138				0.621273	0.777782	0.590285	0.699566	0.673662	0.600921	0.590971	0.65203	0.624714				0.665437	0.74288	0.604028	0.691451	0.696858	0.629742	0.635121	0.739253	0.67823
	0.606272	0.761768	0.681148	0.676118	0.661073	0.603369	0.636333	0.733476	0.668389				0.660566	0.771408	0.597093	0.669435	0.67391	0.638185	0.623546	0.695949	0.658682				0.615012	0.783465	0.581905	0.6969	0.666053	0.599591	0.59067	0.645283	0.627656				0.665239	0.735807	0.590493	0.69601	0.694868	0.62996	0.62788	0.731903	0.676061
	0.599423	0.768415	0.673682	0.675561	0.653573	0.60645	0.631572	0.729164	0.665566				0.649883	0.765124	0.600775	0.666764	0.678556	0.632488	0.619294	0.693238	0.651161				0.617567	0.774491	0.578901	0.692357	0.65567	0.596783	0.58441	0.643545	0.619544				0.657993	0.740171	0.589558	0.69876	0.691032	0.620208	0.621675	0.733555	0.667771
	0.594711	0.763949	0.670637	0.667194	0.649731	0.610024	0.635837	0.72399	0.663526				0.640764	0.768928	0.601756	0.662115	0.670942	0.634384	0.62299	0.694655	0.645815				0.621148	0.75702	0.581498	0.700854	0.660015	0.591871	0.577644	0.646584	0.61184				0.657964	0.741513	0.596907	0.68822	0.691225	0.607545	0.615737	0.72625	0.661883
	0.595634	0.756803	0.666112	0.66115	0.652291	0.604527	0.629165	0.717932	0.659941				0.642522	0.760176	0.594421	0.659416	0.668382	0.632907	0.617784	0.691331	0.647952				0.614198	0.749651	0.575535	0.690904	0.65747	0.590336	0.576374	0.637378	0.606451				0.661034	0.740639	0.589035	0.691484	0.693032	0.604878	0.612173	0.720756	0.659026
	0.594664	0.755874	0.666574	0.663564	0.648609	0.596253	0.622829	0.71123	0.664404				0.642678	0.751806	0.592086	0.659151	0.667951	0.623977	0.609947	0.682262	0.642251				0.609089	0.761059	0.572729	0.679202	0.656898	0.596016	0.573374	0.640543	0.602695				0.646432	0.740932	0.579943	0.691786	0.687347	0.605268	0.609391	0.72858	0.654932
	0.596968	0.752189	0.661031	0.657294	0.646537	0.58423	0.623572	0.708117	0.658576				0.639921	0.75708	0.583861	0.657713	0.667138	0.619298	0.609989	0.682356	0.643362				0.6087	0.760343	0.572219	0.680342	0.653428	0.59185	0.567545	0.6364	0.602311				0.647742	0.732998	0.580705	0.687992	0.689773	0.608864	0.60633	0.727797	0.653483
	0.591748	0.745385	0.655377	0.655114	0.64462	0.590404	0.624095	0.706783	0.652851				0.636481	0.749635	0.579994	0.649369	0.65972	0.622877	0.607178	0.680215	0.63599				0.602833	0.751005	0.570479	0.675122	0.648659	0.586208	0.568083	0.635487	0.60253				0.648606	0.728833	0.582484	0.681203	0.68956	0.60581	0.601646	0.724151	0.658345
	0.586162	0.748276	0.653295	0.659587	0.637115	0.590153	0.619412	0.699312	0.651967				0.632238	0.747577	0.575639	0.642544	0.656336	0.614875	0.59802	0.66806	0.630979				0.608212	0.748624	0.56546	0.679474	0.642121	0.581938	0.568907	0.631639	0.598923				0.647639	0.721723	0.577783	0.683157	0.682384	0.598603	0.597161	0.725408	0.64386
	0.579478	0.750395	0.656418	0.657078	0.63458	0.587395	0.612671	0.690201	0.654919				0.63428	0.75077	0.57717	0.650259	0.660091	0.614813	0.594247	0.671522	0.631767				0.601929	0.746735	0.559399	0.674238	0.646409	0.583296	0.56196	0.627015	0.593072				0.640208	0.724029	0.572262	0.681386	0.679292	0.596791	0.600125	0.720623	0.639711
	0.583829	0.760805	0.655025	0.650267	0.630305	0.583719	0.610164	0.689466	0.651787				0.633896	0.753041	0.57621	0.651433	0.654704	0.607247	0.593777	0.67043	0.63054				0.600161	0.743235	0.554075	0.679726	0.649783	0.584324	0.553815	0.623153	0.590744				0.641514	0.721722	0.575465	0.673434	0.67354	0.596674	0.602874	0.716455	0.634895
	0.58404	0.76491	0.645382	0.650222	0.623455	0.576716	0.609209	0.684382	0.6378				0.635871	0.744354	0.569347	0.646748	0.649941	0.604126	0.595424	0.667504	0.62623				0.592098	0.739817	0.560523	0.684135	0.642211	0.581087	0.551342	0.61553	0.587184				0.638212	0.718581	0.562451	0.675044	0.664372	0.592587	0.594145	0.714196	0.638429
	0.575488	0.764772	0.645343	0.656505	0.622958	0.577216	0.608855	0.679391	0.634761				0.629891	0.739727	0.57042	0.643546	0.643223	0.60974	0.596245	0.665433	0.619557				0.597825	0.739541	0.556904	0.684872	0.641893	0.58101	0.558093	0.619224	0.583754				0.627849	0.716426	0.555994	0.662109	0.665284	0.587216	0.589437	0.70325	0.630421
	0.577327	0.754869	0.64616	0.647405	0.619289	0.572278	0.603616	0.680636	0.636255				0.619328	0.734681	0.571482	0.640101	0.642537	0.60844	0.59087	0.664882	0.615483				0.598895	0.729226	0.553686	0.683485	0.638609	0.578932	0.556588	0.6166	0.580268				0.629976	0.716369	0.563091	0.654923	0.660679	0.586603	0.586322	0.694527	0.628098
	0.572174	0.742226	0.637586	0.638689	0.61969	0.572107	0.598136	0.676561	0.629799				0.610785	0.731336	0.57234	0.638248	0.635084	0.606125	0.586808	0.660343	0.610431				0.591445	0.736857	0.552145	0.674471	0.634112	0.577184	0.550856	0.61407	0.579496				0.632876	0.710895	0.562149	0.664642	0.651864	0.590912	0.584691	0.694781	0.625794
	0.570892	0.740725	0.633175	0.641174	0.618173	0.572201	0.595993	0.679386	0.629083				0.611639	0.734786	0.574204	0.634598	0.634005	0.600921	0.582469	0.655867	0.611982				0.589258	0.730368	0.548019	0.668313	0.62869	0.572335	0.545031	0.616916	0.57938				0.628679	0.709437	0.560935	0.664157	0.653491	0.584577	0.588609	0.692805	0.625713
	0.566965	0.736575	0.633895	0.643428	0.611629	0.567001	0.593314	0.677005	0.62906				0.605794	0.728104	0.569781	0.638026	0.631161	0.599675	0.577025	0.65607	0.608845				0.59302	0.726968	0.549898	0.667569	0.630065	0.570346	0.548475	0.613284	0.579619				0.624112	0.709555	0.557424	0.659913	0.655918	0.578079	0.582821	0.682965	0.620226
	0.563824	0.740304	0.632879	0.638757	0.606813	0.570241	0.589678	0.676576	0.624786				0.604997	0.727835	0.558301	0.628417	0.627672	0.597153	0.569951	0.659349	0.609517				0.584967	0.725359	0.547443	0.666933	0.632215	0.56932	0.547445	0.604124	0.577104				0.621703	0.705137	0.554278	0.656126	0.656385	0.571945	0.577487	0.683759	0.62047
	0.560034	0.733182	0.625062	0.635634	0.607001	0.569706	0.594051	0.67834	0.616497				0.605473	0.730117	0.552733	0.623027	0.627096	0.594816	0.571106	0.657535	0.609106				0.586305	0.720692	0.546633	0.669743	0.631668	0.563418	0.538912	0.607475	0.566656				0.621474	0.70084	0.549835	0.664288	0.656205	0.570477	0.576763	0.684402	0.61786
	0.566709	0.7166	0.622821	0.632868	0.604501	0.567682	0.588036	0.667275	0.615493				0.608757	0.727784	0.558615	0.624987	0.633363	0.593066	0.569621	0.64661	0.604208				0.584217	0.722643	0.545156	0.664228	0.62901	0.567109	0.540739	0.605385	0.562467				0.61326	0.694818	0.552821	0.650936	0.650828	0.572198	0.572871	0.683403	0.612456
	0.560295	0.711679	0.623431	0.63044	0.603917	0.564454	0.574051	0.66579	0.609359				0.610106	0.726297	0.556555	0.627589	0.63114	0.589214	0.566001	0.646195	0.597736				0.581329	0.729477	0.539457	0.65795	0.621696	0.571128	0.535431	0.607858	0.561454				0.612816	0.694664	0.551419	0.6472	0.646961	0.571122	0.569528	0.683172	0.610001
	0.553821	0.727095	0.614353	0.631281	0.601564	0.564651	0.575183	0.664716	0.603277				0.603669	0.721612	0.548616	0.619352	0.626456	0.590146	0.565281	0.648908	0.587913				0.572559	0.7276	0.532808	0.657203	0.626664	0.568497	0.528579	0.603408	0.562926				0.612413	0.694808	0.542634	0.645174	0.641365	0.566195	0.569363	0.673643	0.604716
	0.55455	0.718147	0.6122	0.628349	0.591334	0.557608	0.575049	0.660773	0.600985				0.605635	0.724597	0.551024	0.618259	0.62276	0.582335	0.5679	0.644253	0.591703				0.572479	0.718897	0.527753	0.661992	0.622433	0.55826	0.523775	0.593934	0.561304				0.61329	0.698253	0.538819	0.646792	0.635466	0.562766	0.558539	0.675137	0.605737
	0.55355	0.70922	0.616071	0.626498	0.589269	0.552112	0.572675	0.660219	0.60119				0.601304	0.719076	0.546922	0.61431	0.614491	0.583099	0.561256	0.638702	0.59164				0.57871	0.713007	0.529361	0.661841	0.61467	0.565194	0.52669	0.588986	0.560256				0.609292	0.692917	0.536478	0.645145	0.637436	0.5619	0.551738	0.677454	0.598797
	0.554561	0.702357	0.612483	0.621937	0.591172	0.551905	0.570498	0.65925	0.594877				0.594119	0.711402	0.544082	0.613903	0.613584	0.581668	0.555329	0.627779	0.593326				0.565639	0.720633	0.531145	0.663744	0.616771	0.560025	0.526481	0.5945	0.561058				0.604145	0.690575	0.529735	0.651918	0.638301	0.55971	0.552547	0.668445	0.593712
	0.55248	0.696824	0.615666	0.622294	0.585794	0.551097	0.55889	0.649185	0.590518				0.591897	0.710676	0.544133	0.61386	0.613569	0.588195	0.55804	0.632899	0.590018				0.566593	0.708776	0.527111	0.656159	0.614892	0.554956	0.526643	0.587962	0.553598				0.606427	0.688604	0.53121	0.649924	0.637822	0.559821	0.547744	0.660344	0.584926
	0.551891	0.698341	0.607143	0.617776	0.589373	0.545065	0.557746	0.64404	0.588271				0.587821	0.709662	0.543202	0.607938	0.611854	0.588303	0.555161	0.635033	0.578043				0.573048	0.70859	0.527887	0.64954	0.605642	0.550212	0.524425	0.585792	0.550821				0.601323	0.686171	0.532347	0.639956	0.63596	0.558678	0.546235	0.663904	0.582754
	0.545151	0.6974	0.602212	0.607164	0.583631	0.543811	0.566712	0.644818	0.594347				0.588942	0.713536	0.537833	0.609262	0.604646	0.580201	0.549917	0.630973	0.573507				0.573071	0.715371	0.524185	0.648308	0.605693	0.554937	0.519531	0.587214	0.546861				0.602619	0.677094	0.530539	0.636349	0.624074	0.551937	0.550183	0.658608	0.581371
	0.541487	0.696416	0.599817	0.611005	0.578704	0.544845	0.558543	0.64424	0.589209				0.582187	0.706012	0.536616	0.614234	0.601972	0.570013	0.546661	0.62118	0.578016				0.567483	0.709573	0.522484	0.647938	0.60143	0.55409	0.51723	0.580861	0.547781				0.601833	0.674812	0.524303	0.636786	0.622453	0.55144	0.545304	0.661045	0.580957
	0.54192	0.698753	0.594288	0.612127	0.576465	0.546937	0.559471	0.645907	0.577314				0.578082	0.698064	0.536696	0.604068	0.601398	0.570588	0.541466	0.611229	0.57416				0.563999	0.707339	0.524378	0.638793	0.59626	0.549499	0.516091	0.580341	0.545195				0.599279	0.679928	0.523334	0.639821	0.614216	0.550871	0.539245	0.657256	0.575526
	0.536006	0.68357	0.595669	0.598315	0.580318	0.545211	0.550548	0.639751	0.580733				0.57777	0.692914	0.534832	0.601124	0.596722	0.574516	0.53687	0.61624	0.572511				0.56092	0.700281	0.521308	0.637663	0.598116	0.550227	0.514028	0.57985	0.540496				0.597199	0.672481	0.526544	0.63417	0.618646	0.54579	0.539927	0.653361	0.57253
	0.537674	0.685965	0.591588	0.596209	0.575391	0.544701	0.548291	0.635709	0.579853				0.584308	0.695231	0.528237	0.598601	0.59036	0.573356	0.53303	0.610953	0.573151				0.558029	0.696876	0.520536	0.633555	0.599941	0.546449	0.512411	0.575158	0.540438				0.585649	0.664373	0.52299	0.63127	0.618076	0.547879	0.535716	0.646352	0.5815
	0.534342	0.690806	0.583252	0.595255	0.571226	0.541521	0.548307	0.636003	0.57162				0.5768	0.695332	0.526574	0.596492	0.590948	0.574051	0.532042	0.606234	0.564727				0.560511	0.702105	0.509194	0.628993	0.594471	0.543484	0.508756	0.572052	0.537766				0.578823	0.667897	0.517366	0.623533	0.613842	0.545084	0.530857	0.652257	0.579522
	0.527863	0.689468	0.585031	0.595082	0.571599	0.535713	0.542674	0.633033	0.575097				0.576361	0.687056	0.52799	0.595794	0.592831	0.57262	0.532371	0.607462	0.566062				0.563442	0.699373	0.504483	0.635842	0.593606	0.545364	0.506273	0.571532	0.533636				0.581272	0.665867	0.515752	0.621025	0.613213	0.542311	0.533942	0.652625	0.574845
	0.525604	0.686923	0.578744	0.601539	0.570367	0.530667	0.539092	0.627107	0.570775				0.580755	0.684644	0.518892	0.597336	0.58817	0.567357	0.530703	0.606508	0.557127				0.556188	0.690316	0.506601	0.630661	0.592628	0.548052	0.503482	0.571557	0.533279				0.584687	0.668729	0.513947	0.627149	0.611235	0.539141	0.534751	0.646453	0.573245
	0.519856	0.679118	0.576134	0.596783	0.561267	0.530702	0.539559	0.62407	0.569507				0.576771	0.685439	0.521053	0.597675	0.585703	0.571484	0.530063	0.601425	0.557203				0.552996	0.687652	0.511154	0.634862	0.585468	0.54548	0.500865	0.572831	0.530257				0.580186	0.665977	0.51182	0.622457	0.608002	0.537099	0.53161	0.644082	0.572767
	0.524572	0.674159	0.573674	0.59258	0.554178	0.532049	0.53808	0.625953	0.566226				0.575171	0.68682	0.520146	0.592929	0.58868	0.568746	0.527133	0.60166	0.547748				0.556132	0.691275	0.50142	0.633084	0.58304	0.546058	0.499571	0.567617	0.52736				0.580288	0.659033	0.515217	0.621805	0.603252	0.531916	0.525167	0.644795	0.568422
	0.524947	0.679289	0.577787	0.586733	0.554307	0.525327	0.53484	0.622328	0.561209				0.568336	0.685617	0.520234	0.589754	0.586277	0.564887	0.524853	0.603586	0.552124				0.557466	0.692286	0.497165	0.626147	0.582597	0.540303	0.494233	0.561523	0.527322				0.57834	0.660806	0.511526	0.618362	0.604956	0.537562	0.523233	0.638922	0.565535
	0.519363	0.676574	0.57423	0.58653	0.551942	0.527414	0.53199	0.616009	0.561098				0.568432	0.681391	0.513827	0.595516	0.584419	0.552152	0.525101	0.606058	0.553929				0.553004	0.689872	0.50147	0.619645	0.578726	0.534812	0.493719	0.564423	0.527569				0.579309	0.652007	0.508332	0.613425	0.602687	0.53394	0.521529	0.637639	0.558054
	0.522034	0.673338	0.568442	0.584998	0.550285	0.527654	0.52813	0.618063	0.560987				0.574989	0.67483	0.51215	0.593413	0.574028	0.558558	0.520772	0.596654	0.541202				0.548005	0.6789	0.502727	0.616772	0.573103	0.534593	0.497235	0.561494	0.528159				0.57502	0.652684	0.505899	0.616924	0.59529	0.531115	0.519082	0.634583	0.555776
	0.525093	0.661866	0.569806	0.585108	0.548759	0.521968	0.532339	0.621241	0.562427				0.569747	0.664473	0.510687	0.591832	0.573584	0.561581	0.518983	0.596877	0.536101				0.549265	0.673811	0.498438	0.620442	0.571093	0.537356	0.497926	0.560773	0.520612				0.572481	0.653168	0.513811	0.619229	0.588695	0.527953	0.515749	0.635928	0.552934
	0.51709	0.664037	0.566594	0.585108	0.548429	0.519158	0.526283	0.61339	0.556865				0.558263	0.663091	0.509001	0.581643	0.574702	0.55703	0.513407	0.588124	0.541601				0.552327	0.675966	0.498885	0.616835	0.57599	0.536262	0.492145	0.550631	0.522309				0.575913	0.643009	0.508109	0.614594	0.58572	0.52577	0.514201	0.630541	0.542844
	0.51551	0.664599	0.56193	0.582657	0.54157	0.513224	0.524036	0.611404	0.553374				0.552373	0.665698	0.507021	0.57916	0.575141	0.555357	0.510942	0.583765	0.544706				0.549273	0.674191	0.495565	0.606579	0.572957	0.534339	0.486106	0.555841	0.522199				0.569468	0.645434	0.504556	0.606893	0.578382	0.522255	0.507441	0.622272	0.541229
	0.518759	0.658618	0.557968	0.584266	0.540069	0.516224	0.520704	0.605772	0.5515				0.55891	0.669755	0.505552	0.586099	0.570106	0.553734	0.512082	0.585889	0.544199				0.543753	0.675375	0.492513	0.608199	0.565986	0.535021	0.490209	0.55919	0.51953				0.563909	0.640675	0.50312	0.603041	0.577211	0.525585	0.510234	0.620438	0.537716
	0.5127	0.659258	0.554209	0.583033	0.543864	0.516889	0.516546	0.610271	0.545853				0.556405	0.668855	0.505797	0.586994	0.569933	0.553628	0.507923	0.589566	0.541624				0.545905	0.677015	0.492598	0.607476	0.566915	0.531459	0.485459	0.561037	0.512515				0.563547	0.643759	0.501179	0.604587	0.580136	0.521696	0.50654	0.62302	0.54457
	0.511131	0.667065	0.5477	0.583804	0.541177	0.512687	0.516523	0.610217	0.544171				0.550652	0.66976	0.504561	0.576933	0.56073	0.544111	0.505115	0.582661	0.535151				0.538543	0.674158	0.487674	0.609442	0.564689	0.534985	0.480269	0.555521	0.510009				0.559343	0.645491	0.500222	0.599872	0.578131	0.516915	0.506132	0.625194	0.54933
	0.515222	0.660235	0.54037	0.576618	0.543464	0.512513	0.516675	0.602809	0.53956				0.549397	0.66323	0.500618	0.571162	0.562487	0.544446	0.505448	0.585138	0.534495				0.532574	0.675734	0.488555	0.608917	0.558653	0.527856	0.480812	0.54549	0.510515				0.5582	0.645197	0.493498	0.595873	0.582082	0.519015	0.501963	0.624003	0.538441
	0.512822	0.651711	0.542107	0.579854	0.54272	0.509634	0.515032	0.597171	0.542377				0.547024	0.662457	0.498779	0.573705	0.560707	0.541	0.504666	0.581522	0.529361				0.531737	0.675647	0.48544	0.603372	0.557806	0.52746	0.479513	0.542556	0.500252				0.559319	0.635104	0.488175	0.594117	0.577921	0.518584	0.4997	0.615985	0.531057
	0.507018	0.648439	0.546381	0.579211	0.534273	0.50351	0.514391	0.598715	0.536649				0.543871	0.659567	0.496387	0.575739	0.5618	0.543076	0.500171	0.572291	0.52163				0.53985	0.665902	0.488117	0.605529	0.556837	0.527526	0.473475	0.542523	0.498196				0.55556	0.635863	0.490456	0.592779	0.57428	0.514895	0.490404	0.615037	0.533536
	0.500707	0.65315	0.548805	0.570406	0.531183	0.505661	0.515197	0.598508	0.531613				0.549783	0.656704	0.495385	0.56985	0.557755	0.542318	0.4992	0.57351	0.519252				0.538015	0.662622	0.487688	0.612646	0.555349	0.52513	0.473967	0.544813	0.499978				0.561853	0.634238	0.484643	0.595174	0.572884	0.512582	0.488096	0.611652	0.531283
	0.499581	0.652983	0.536908	0.568967	0.535203	0.504644	0.511504	0.592611	0.530434				0.54293	0.65782	0.496934	0.567966	0.554345	0.544598	0.498701	0.577668	0.519649				0.533606	0.663718	0.487175	0.605422	0.556524	0.510544	0.474039	0.536606	0.500584				0.557599	0.630212	0.483518	0.593415	0.56691	0.507107	0.488126	0.606692	0.527337
	0.5011	0.651233	0.534637	0.571149	0.528712	0.499114	0.50292	0.592145	0.527486				0.540227	0.652342	0.503011	0.563845	0.550496	0.540366	0.493813	0.573711	0.518143				0.534803	0.664571	0.492431	0.601655	0.557296	0.513822	0.466916	0.541581	0.500255				0.55669	0.629269	0.485297	0.587063	0.56594	0.501701	0.483963	0.610021	0.528766
	0.499067	0.645056	0.537643	0.571924	0.527543	0.504462	0.49862	0.598424	0.527585				0.542279	0.650615	0.501936	0.564386	0.55056	0.536968	0.495046	0.571845	0.515742				0.535245	0.657058	0.494002	0.604967	0.552522	0.515302	0.461966	0.538709	0.497949				0.556767	0.626117	0.487142	0.590311	0.567476	0.500575	0.486163	0.599363	0.526092
	0.497716	0.640439	0.535859	0.567994	0.525694	0.50571	0.498687	0.590063	0.527982				0.548337	0.647827	0.50216	0.564377	0.548422	0.536175	0.487797	0.567604	0.519147				0.529507	0.652726	0.491937	0.596208	0.548135	0.510059	0.458135	0.532847	0.49284				0.552218	0.629166	0.490416	0.589433	0.568869	0.502025	0.482153	0.601174	0.522942
	0.503717	0.636421	0.534513	0.571083	0.521225	0.493629	0.501679	0.588063	0.530098				0.543592	0.647491	0.505333	0.561346	0.543961	0.538023	0.48724	0.566607	0.51632				0.526745	0.659065	0.502736	0.605506	0.549797	0.510482	0.459066	0.527746	0.488626				0.553958	0.635513	0.489172	0.58417	0.561957	0.497306	0.476438	0.6008	0.515087
	0.498307	0.630626	0.535235	0.566699	0.514886	0.491161	0.506346	0.588067	0.51987				0.541752	0.64866	0.509191	0.563439	0.539904	0.532343	0.486457	0.564453	0.510309				0.528025	0.6587	0.506683	0.600528	0.546281	0.509989	0.455246	0.533862	0.482571				0.551991	0.628387	0.493192	0.588356	0.559058	0.500479	0.474617	0.599188	0.513742
	0.494458	0.631992	0.539486	0.560787	0.512413	0.495881	0.49611	0.580453	0.512297				0.544538	0.647953	0.512868	0.560739	0.533444	0.530534	0.486299	0.55953	0.515042				0.536477	0.655793	0.516982	0.594037	0.541118	0.505894	0.456767	0.527028	0.482899				0.554638	0.623255	0.50274	0.594832	0.55657	0.499822	0.472021	0.600081	0.51676
	0.494443	0.640237	0.541194	0.566596	0.512401	0.494424	0.494111	0.579612	0.514373				0.547579	0.649687	0.520361	0.555076	0.532575	0.528801	0.484731	0.555694	0.50703				0.541491	0.658148	0.531171	0.600507	0.543101	0.506869	0.45866	0.525827	0.485				0.565483	0.626012	0.518596	0.600169	0.558909	0.503434	0.474492	0.596163	0.5148
	0.506094	0.639274	0.550982	0.573639	0.513173	0.490471	0.492168	0.578277	0.508766				0.55801	0.642978	0.525747	0.556999	0.531737	0.52444	0.485089	0.561305	0.501764				0.540144	0.649394	0.548575	0.602575	0.541746	0.505244	0.452369	0.528038	0.482678				0.577843	0.621561	0.590776	0.602901	0.559273	0.501912	0.477246	0.593842	0.509161
	0.518074	0.635626	0.575444	0.568182	0.509751	0.493061	0.491861	0.579764	0.510367				0.562758	0.639727	0.558189	0.562519	0.530393	0.524407	0.477372	0.555847	0.501353				0.548318	0.644563	0.592789	0.600846	0.540177	0.504316	0.448628	0.529037	0.481953				0.609197	0.621816	0.69173	0.611139	0.559646	0.496054	0.470728	0.589717	0.504877
	0.538089	0.636926	0.632633	0.577702	0.507593	0.487219	0.490526	0.582676	0.509387				0.574447	0.641132	0.628124	0.569312	0.530951	0.51964	0.471591	0.553585	0.496497				0.566541	0.644649	0.66439	0.608517	0.540219	0.508683	0.450269	0.527185	0.481442				0.631818	0.614882	0.792352	0.623464	0.553373	0.494999	0.463584	0.593388	0.507426
	0.569912	0.631686	0.704595	0.587304	0.506494	0.484209	0.488148	0.57382	0.504171				0.594437	0.639817	0.714489	0.579791	0.533039	0.522735	0.473668	0.551781	0.490781				0.591015	0.650366	0.746802	0.633829	0.538928	0.5111	0.449185	0.523235	0.476176				0.663719	0.611864	0.874689	0.640643	0.546284	0.497277	0.464639	0.592619	0.508328
	0.589344	0.630866	0.732415	0.593977	0.504398	0.484972	0.480649	0.569053	0.501544				0.610568	0.632174	0.78845	0.590005	0.528139	0.517231	0.47041	0.551979	0.490829				0.60227	0.648284	0.772035	0.631238	0.537797	0.509534	0.444426	0.519291	0.47567				0.697851	0.615664	0.880453	0.645345	0.54509	0.49459	0.465658	0.590014	0.501462
	0.603075	0.629094	0.732337	0.589747	0.501397	0.482326	0.475568	0.569221	0.503522				0.609364	0.631919	0.820568	0.596671	0.523987	0.518767	0.469822	0.549925	0.488378				0.59369	0.646816	0.752511	0.630089	0.530284	0.504636	0.446173	0.521935	0.472539				0.707283	0.612908	0.873099	0.654384	0.545926	0.491793	0.46225	0.584725	0.501216
	0.575888	0.62552	0.690158	0.580873	0.497724	0.482373	0.471415	0.573008	0.498586				0.590221	0.630081	0.727528	0.583329	0.526231	0.514845	0.467276	0.55052	0.488084				0.587525	0.64485	0.742448	0.620838	0.529933	0.498743	0.445537	0.517042	0.476149				0.679272	0.615365	0.841816	0.650446	0.543928	0.489489	0.461068	0.586371	0.49223
	0.531802	0.621426	0.605164	0.574573	0.504174	0.479845	0.479371	0.562484	0.495626				0.556408	0.629817	0.613337	0.566682	0.527113	0.515941	0.464792	0.545131	0.492865				0.571597	0.645134	0.660183	0.604444	0.534102	0.495006	0.442093	0.517402	0.47465				0.635499	0.616361	0.72905	0.613662	0.546665	0.487248	0.453257	0.583404	0.489376
	0.505859	0.621107	0.545477	0.561515	0.502584	0.478287	0.479065	0.562092	0.491589				0.538966	0.628854	0.549344	0.549196	0.524898	0.525522	0.463155	0.544565	0.490381				0.543276	0.644363	0.572636	0.587432	0.531898	0.492331	0.439973	0.518703	0.470434				0.584567	0.606616	0.614609	0.588956	0.537477	0.485365	0.454142	0.579988	0.487299
	0.488845	0.625753	0.516365	0.54753	0.501016	0.478349	0.473859	0.56046	0.490079				0.524408	0.629083	0.520151	0.547735	0.518563	0.518374	0.467939	0.542749	0.490895				0.524238	0.632846	0.521396	0.582857	0.530351	0.485872	0.437236	0.514625	0.46411				0.547791	0.601902	0.537055	0.582985	0.535122	0.482239	0.456943	0.574914	0.491865
	0.482011	0.615548	0.509815	0.544632	0.496697	0.483568	0.469406	0.561638	0.490267				0.520947	0.628586	0.501015	0.548973	0.517335	0.511498	0.466507	0.54052	0.489027				0.512148	0.638159	0.499695	0.58777	0.52793	0.482805	0.432653	0.515152	0.465822				0.532415	0.600271	0.497587	0.569602	0.541579	0.482211	0.453785	0.5672	0.494685
	0.479885	0.616253	0.506043	0.544786	0.494351	0.482602	0.464367	0.556782	0.493152				0.521737	0.626982	0.485882	0.54514	0.522183	0.506501	0.459897	0.537321	0.485405				0.509862	0.636895	0.479532	0.57937	0.527365	0.486078	0.434764	0.512378	0.466825				0.525994	0.601595	0.481179	0.565349	0.536372	0.47865	0.448975	0.568379	0.487764
	0.482979	0.614637	0.504505	0.540217	0.493664	0.473863	0.461625	0.557437	0.487732				0.514586	0.627429	0.473512	0.540961	0.519224	0.50655	0.455697	0.534267	0.483609				0.502954	0.635174	0.471502	0.578864	0.529775	0.485663	0.434693	0.503706	0.459574				0.523842	0.599322	0.47212	0.570077	0.529241	0.477189	0.448962	0.563134	0.480044
	0.472344	0.609812	0.499336	0.539518	0.494272	0.470988	0.46112	0.557858	0.477721				0.519635	0.618628	0.466518	0.536369	0.516404	0.509769	0.455125	0.535405	0.475304				0.502957	0.631239	0.464217	0.57581	0.528818	0.486236	0.429388	0.505052	0.462721				0.527789	0.591234	0.464199	0.565922	0.531088	0.476787	0.444977	0.561767	0.483337
	0.470092	0.602894	0.490448	0.533928	0.490709	0.470784	0.463231	0.55385	0.480934				0.511612	0.617596	0.461427	0.535834	0.515964	0.507881	0.45196	0.533421	0.475195				0.508506	0.625272	0.459671	0.568147	0.521291	0.491438	0.426953	0.501469	0.465651				0.519088	0.601625	0.456359	0.558482	0.529353	0.472841	0.443602	0.567928	0.484618
	0.466133	0.593493	0.492697	0.528342	0.483583	0.471142	0.469408	0.544679	0.476642				0.507698	0.612384	0.45671	0.531978	0.513766	0.507463	0.448706	0.527063	0.475188				0.500259	0.623151	0.455773	0.56648	0.522503	0.492042	0.429381	0.499455	0.462224				0.521013	0.593802	0.452051	0.567384	0.52757	0.477846	0.443827	0.566686	0.479708
	0.466666	0.601156	0.482614	0.527332	0.482766	0.469978	0.462148	0.540989	0.474583				0.505852	0.61055	0.451051	0.531534	0.509001	0.504436	0.44706	0.526492	0.473901				0.495496	0.61972	0.451228	0.571692	0.51902	0.490276	0.428459	0.498059	0.458089				0.518803	0.591293	0.443727	0.565411	0.524731	0.476837	0.442215	0.56508	0.475393
	0.464411	0.605904	0.482457	0.529048	0.484818	0.467264	0.460528	0.54332	0.475481				0.507639	0.607805	0.450056	0.527127	0.50346	0.503065	0.443512	0.531211	0.473196				0.489998	0.618394	0.447548	0.571803	0.517664	0.485378	0.429177	0.497643	0.458139				0.514005	0.590894	0.440464	0.559265	0.526901	0.474163	0.438827	0.56502	0.472903
	0.460834	0.59988	0.486242	0.532915	0.482814	0.46242	0.455389	0.542749	0.477644				0.504084	0.601958	0.448951	0.525762	0.498416	0.498862	0.445988	0.527412	0.469755				0.492359	0.620309	0.446112	0.567379	0.514871	0.482836	0.426773	0.501641	0.456139				0.512431	0.58908	0.440443	0.555172	0.526451	0.474359	0.438463	0.564413	0.472026
	0.457261	0.603611	0.482539	0.528769	0.480451	0.46278	0.455165	0.536642	0.468617				0.507998	0.602069	0.448387	0.527626	0.500847	0.498038	0.436936	0.524061	0.466504				0.490727	0.620666	0.447461	0.564641	0.509729	0.481912	0.421662	0.502355	0.450687				0.512902	0.58503	0.437603	0.550324	0.51835	0.470712	0.438345	0.554203	0.472953
	0.458139	0.608018	0.474902	0.528146	0.479516	0.458101	0.455762	0.540516	0.465061				0.497582	0.602385	0.44972	0.527387	0.498895	0.494808	0.438865	0.529399	0.460261				0.493986	0.618154	0.445027	0.565242	0.508504	0.475373	0.418777	0.500069	0.452095				0.510626	0.587431	0.442448	0.550266	0.52098	0.470163	0.438476	0.554497	0.470355
	0.457019	0.595143	0.471449	0.523271	0.474792	0.457604	0.451045	0.539331	0.46943				0.492906	0.605219	0.448555	0.526678	0.497048	0.495436	0.439273	0.525426	0.459436				0.488993	0.619874	0.439033	0.552759	0.506191	0.477231	0.422376	0.496182	0.454514				0.507596	0.580245	0.437183	0.553964	0.516871	0.466869	0.437575	0.562496	0.469092
	0.457549	0.595415	0.468539	0.519804	0.472072	0.463903	0.449043	0.538138	0.46837				0.493359	0.604782	0.4449	0.526288	0.50056	0.491828	0.438312	0.521543	0.46121				0.488147	0.613893	0.436687	0.5508	0.507872	0.474729	0.419598	0.493899	0.452009				0.506668	0.580067	0.428405	0.55679	0.510256	0.468393	0.433667	0.554018	0.464499
	0.457655	0.596224	0.466639	0.518792	0.468589	0.460802	0.440927	0.538867	0.464776				0.502647	0.600752	0.444865	0.522342	0.497313	0.489335	0.437908	0.520508	0.457502				0.489663	0.60954	0.435913	0.550455	0.507565	0.474276	0.418531	0.491512	0.449538				0.506765	0.58732	0.426526	0.545519	0.514543	0.46497	0.435474	0.548342	0.460045
	0.454889	0.595976	0.472673	0.516545	0.474027	0.456727	0.434677	0.538874	0.459588				0.50422	0.596683	0.44002	0.513502	0.490541	0.487424	0.440405	0.522728	0.452194				0.483925	0.605437	0.435534	0.551939	0.502884	0.472696	0.417611	0.488273	0.444325				0.50682	0.586983	0.425165	0.541626	0.516755	0.462446	0.434314	0.547906	0.457829
	0.447522	0.587836	0.47373	0.51295	0.473406	0.456937	0.436353	0.5337	0.46336				0.500164	0.59215	0.443577	0.515734	0.490413	0.483515	0.439906	0.518341	0.447913				0.482635	0.609477	0.430415	0.551901	0.502249	0.473728	0.417661	0.493483	0.441223				0.499146	0.577456	0.429001	0.54015	0.516173	0.459669	0.432705	0.545489	0.459638
	0.442797	0.59128	0.465484	0.511407	0.472841	0.45265	0.440204	0.527192	0.46614				0.491899	0.596943	0.443206	0.517482	0.488737	0.487902	0.433729	0.515174	0.448722				0.482831	0.606524	0.430861	0.550191	0.498717	0.474384	0.416259	0.490634	0.440517				0.500981	0.580376	0.430873	0.548335	0.509644	0.456956	0.429607	0.545649	0.45489
	0.444198	0.593399	0.467429	0.51145	0.473004	0.453828	0.439596	0.523354	0.460561				0.489551	0.594694	0.438772	0.518559	0.4877	0.484496	0.426359	0.514441	0.448275				0.480058	0.607213	0.42947	0.553789	0.49697	0.470996	0.412129	0.488193	0.440324				0.501054	0.58004	0.422019	0.545117	0.506297	0.456527	0.424044	0.5459	0.451295
	0.449213	0.585839	0.463646	0.512736	0.469399	0.456309	0.433822	0.523154	0.458746				0.496489	0.592819	0.434334	0.518053	0.489916	0.484223	0.425766	0.511598	0.448063				0.481037	0.607291	0.425883	0.551403	0.496868	0.464001	0.413382	0.487882	0.437739				0.502719	0.576589	0.416689	0.539498	0.501131	0.459476	0.423456	0.541654	0.45108
	0.450924	0.5792	0.461042	0.51702	0.465671	0.451456	0.432565	0.523391	0.45522				0.490943	0.588788	0.433033	0.519933	0.485064	0.486452	0.425496	0.501975	0.443349				0.481755	0.60821	0.424464	0.54259	0.495312	0.466825	0.411365	0.488508	0.434601				0.500411	0.576493	0.419876	0.532379	0.504191	0.452271	0.426078	0.536741	0.449367
	0.446833	0.585166	0.459176	0.508316	0.464326	0.449498	0.431794	0.520823	0.450886				0.486944	0.589076	0.432138	0.511351	0.481842	0.480316	0.422472	0.504497	0.447202				0.481077	0.606332	0.429991	0.544734	0.48721	0.464066	0.408766	0.48477	0.434251				0.494054	0.572976	0.419202	0.535124	0.50987	0.450823	0.423133	0.534862	0.449995
	0.447537	0.582392	0.456948	0.505744	0.461013	0.450959	0.427333	0.525078	0.446937				0.484428	0.584702	0.432757	0.512109	0.479376	0.478363	0.422508	0.506984	0.441226				0.474731	0.600175	0.427272	0.546959	0.480221	0.467179	0.406923	0.47883	0.435525				0.497898	0.564239	0.418532	0.536844	0.506646	0.451925	0.421833	0.53708	0.445109
	0.44682	0.585405	0.454899	0.501736	0.458215	0.451458	0.424017	0.520662	0.446846				0.478038	0.582027	0.426114	0.511611	0.481934	0.475002	0.421199	0.506812	0.443564				0.469865	0.601338	0.424518	0.542337	0.484109	0.465092	0.40638	0.476873	0.435147				0.495281	0.564515	0.416946	0.537963	0.504757	0.451906	0.42296	0.539191	0.443506
	0.445885	0.584232	0.455451	0.499982	0.459954	0.441475	0.427401	0.520351	0.450286				0.476054	0.582913	0.425955	0.507704	0.482429	0.474589	0.423735	0.502729	0.442392				0.467549	0.599439	0.421666	0.539633	0.488551	0.466433	0.404579	0.47406	0.428539				0.492417	0.562905	0.416932	0.537043	0.50067	0.44777	0.420341	0.537572	0.443494
	0.44797	0.585406	0.449608	0.504761	0.458268	0.439392	0.426739	0.513093	0.447937				0.480798	0.577578	0.424295	0.506077	0.476218	0.472069	0.419023	0.502617	0.439549				0.46679	0.590902	0.422912	0.540887	0.483947	0.464156	0.402215	0.479138	0.431051				0.487678	0.564131	0.418244	0.533101	0.497658	0.447566	0.413123	0.534222	0.445919
	0.448716	0.576266	0.445508	0.509086	0.45273	0.436841	0.427168	0.512098	0.446101				0.482791	0.585825	0.425056	0.501984	0.477262	0.465419	0.415003	0.500026	0.441842				0.469486	0.591563	0.419069	0.544661	0.481615	0.457644	0.401459	0.482201	0.429593				0.492547	0.562514	0.415086	0.53486	0.498853	0.446236	0.413218	0.527937	0.446641
	0.444241	0.572295	0.443668	0.502883	0.450278	0.43602	0.421835	0.515879	0.44238				0.477798	0.583652	0.4214	0.501378	0.474873	0.462177	0.416147	0.494539	0.438491				0.473721	0.59228	0.414349	0.539158	0.483543	0.456897	0.396322	0.475012	0.423677				0.486469	0.561264	0.41396	0.525209	0.497708	0.445613	0.412959	0.524042	0.443726
	0.436415	0.576393	0.442967	0.506739	0.451425	0.435129	0.42367	0.515518	0.444607				0.477919	0.583091	0.4206	0.502921	0.467554	0.467358	0.411903	0.490908	0.434508				0.467348	0.592801	0.415118	0.540458	0.478561	0.461025	0.393361	0.471818	0.426857				0.48894	0.562307	0.414325	0.521949	0.49016	0.444897	0.411031	0.529331	0.440474
	0.435023	0.576237	0.444946	0.506749	0.449114	0.435933	0.419274	0.514056	0.440659				0.478405	0.580843	0.423082	0.498318	0.465469	0.470199	0.407828	0.494695	0.433643				0.463019	0.589217	0.411309	0.536772	0.474381	0.462132	0.394753	0.47003	0.427791				0.485724	0.562478	0.40867	0.520756	0.493968	0.444256	0.407405	0.527481	0.444387
	0.43847	0.570145	0.441812	0.503608	0.448172	0.442412	0.41842	0.513003	0.436484				0.473619	0.577213	0.419095	0.496184	0.465982	0.468429	0.408156	0.490866	0.430307				0.464456	0.590831	0.41748	0.532192	0.476502	0.455144	0.391744	0.468572	0.4284				0.481144	0.557221	0.406428	0.522263	0.494095	0.438399	0.402907	0.526587	0.440317
	0.435183	0.561274	0.441433	0.500579	0.445583	0.437802	0.414625	0.507997	0.435135				0.475912	0.568652	0.416131	0.493907	0.463911	0.467697	0.410278	0.490087	0.429749				0.461119	0.590472	0.416616	0.529494	0.477451	0.454685	0.388705	0.472972	0.420882				0.487425	0.559112	0.405339	0.521199	0.487048	0.439182	0.401717	0.529067	0.434397
	0.429436	0.567886	0.439951	0.496273	0.44961	0.437042	0.412713	0.501899	0.433971				0.472381	0.572081	0.41472	0.495958	0.459674	0.467753	0.407178	0.490613	0.429868				0.454407	0.583734	0.415047	0.536918	0.475302	0.451282	0.390068	0.469073	0.416918				0.48445	0.557412	0.406479	0.518162	0.485068	0.4381	0.400105	0.520322	0.430913
	0.428209	0.566716	0.435269	0.492096	0.447897	0.436732	0.416682	0.499346	0.435689				0.4672	0.567552	0.415994	0.496571	0.460053	0.468657	0.402716	0.49303	0.426032				0.464294	0.583065	0.41237	0.537641	0.475725	0.451103	0.388519	0.470715	0.417481				0.478602	0.559128	0.402946	0.518944	0.486209	0.435891	0.403381	0.515119	0.432821
	0.431261	0.566855	0.432689	0.49194	0.445213	0.428087	0.414373	0.503811	0.433019				0.471456	0.563738	0.416583	0.498288	0.464285	0.461897	0.402815	0.491239	0.427268				0.4639	0.582468	0.412335	0.531118	0.474032	0.445933	0.386999	0.462239	0.419744				0.475939	0.552174	0.402873	0.516857	0.485124	0.439444	0.399301	0.51671	0.434769
	0.432463	0.565474	0.432062	0.490199	0.441305	0.424432	0.409133	0.500349	0.433024				0.467626	0.563438	0.417158	0.493865	0.464981	0.457105	0.405405	0.484537	0.427007				0.455843	0.586481	0.407399	0.529562	0.478453	0.444663	0.385871	0.460615	0.417023				0.47705	0.553359	0.40028	0.517453	0.484677	0.436879	0.399713	0.515046	0.434747
	0.430742	0.563812	0.432348	0.490897	0.435766	0.422573	0.408672	0.501509	0.4259				0.464115	0.565823	0.416482	0.484838	0.462473	0.459301	0.402914	0.484026	0.42401				0.458689	0.589074	0.405342	0.5264	0.475778	0.448641	0.384693	0.461729	0.414897				0.481407	0.555967	0.399915	0.517753	0.481512	0.436092	0.396504	0.516543	0.426499
	0.431966	0.564905	0.428889	0.496848	0.43693	0.422483	0.409858	0.502659	0.426187				0.465747	0.561152	0.410851	0.483188	0.457099	0.459685	0.398703	0.48206	0.420875				0.459278	0.582561	0.406393	0.52964	0.476021	0.446679	0.385196	0.464223	0.413622				0.479416	0.556751	0.4	0.512818	0.483035	0.434624	0.390712	0.517247	0.421408
	0.427347	0.561575	0.431258	0.496377	0.438123	0.424174	0.404569	0.503009	0.428405				0.464186	0.561671	0.407418	0.484111	0.455895	0.461518	0.399077	0.480795	0.418879				0.453557	0.577902	0.405224	0.525672	0.472254	0.445994	0.382795	0.458371	0.416827				0.47408	0.551736	0.39927	0.51138	0.485676	0.432183	0.384164	0.518313	0.420359
	0.42227	0.557233	0.427549	0.493538	0.438957	0.420175	0.402651	0.49902	0.425732				0.461045	0.55773	0.408227	0.486813	0.45642	0.456071	0.400252	0.48163	0.420184				0.453059	0.580258	0.40312	0.525702	0.46893	0.440766	0.379145	0.45928	0.41412				0.47433	0.546737	0.39678	0.510756	0.486421	0.435928	0.391659	0.512912	0.422642
	0.421093	0.554846	0.427644	0.489085	0.431557	0.419859	0.404164	0.493568	0.423831				0.458086	0.557385	0.404309	0.486834	0.458652	0.456213	0.398184	0.48377	0.419508				0.455049	0.577731	0.401422	0.527374	0.468411	0.435578	0.377297	0.459608	0.406167				0.474095	0.543253	0.399523	0.513052	0.482115	0.431337	0.388264	0.512211	0.42451
	0.421043	0.552646	0.426475	0.491363	0.43099	0.418859	0.403166	0.490001	0.420839				0.461431	0.557661	0.402018	0.482678	0.454321	0.454493	0.396105	0.48049	0.413376				0.450575	0.578787	0.401006	0.522502	0.463853	0.433905	0.377095	0.457411	0.404434				0.477679	0.539137	0.393677	0.51347	0.479401	0.431278	0.384562	0.508612	0.425368
	0.420984	0.558583	0.424951	0.490711	0.433572	0.41615	0.399091	0.495166	0.420841				0.461932	0.551225	0.402049	0.478246	0.45393	0.451292	0.394439	0.475332	0.411689				0.449459	0.574245	0.403004	0.519394	0.465412	0.436042	0.377847	0.453828	0.401964				0.470027	0.538542	0.387546	0.510136	0.473895	0.433223	0.385888	0.507435	0.422193
	0.422075	0.561728	0.423849	0.484603	0.431424	0.417059	0.398596	0.493574	0.420961				0.456543	0.548053	0.400591	0.480352	0.457143	0.454318	0.39277	0.47292	0.406789				0.453734	0.572762	0.39945	0.519175	0.463992	0.439857	0.377447	0.454297	0.402158				0.462863	0.544308	0.388482	0.510211	0.470805	0.426566	0.381215	0.510294	0.419036
	0.42419	0.555814	0.421947	0.485291	0.434854	0.41249	0.397956	0.488052	0.417972				0.457291	0.546216	0.398953	0.475412	0.453183	0.451842	0.390164	0.472395	0.407535				0.450106	0.571025	0.400341	0.518177	0.461511	0.436563	0.37481	0.450918	0.401545				0.470625	0.545312	0.390149	0.509902	0.467051	0.422478	0.383696	0.505763	0.418225
	0.421129	0.552584	0.421518	0.481212	0.429435	0.413487	0.392134	0.488569	0.417083				0.459339	0.546894	0.394527	0.47333	0.450236	0.449581	0.384781	0.471223	0.411497				0.444689	0.570952	0.3974	0.521705	0.462248	0.441226	0.373863	0.454468	0.402987				0.475728	0.540965	0.393402	0.507984	0.469765	0.425426	0.381954	0.505205	0.417313
	0.419855	0.549772	0.422954	0.481969	0.42579	0.409523	0.391705	0.488903	0.411637				0.456751	0.548507	0.39727	0.471782	0.447339	0.451075	0.383388	0.472137	0.409045				0.440785	0.56826	0.39044	0.518276	0.462069	0.433079	0.371312	0.45068	0.400393				0.469973	0.539094	0.385935	0.5056	0.471884	0.42684	0.37949	0.503027	0.412549
	0.418125	0.552014	0.417486	0.481813	0.428447	0.410299	0.392257	0.487245	0.4094				0.454117	0.550799	0.399163	0.479307	0.449489	0.45165	0.382063	0.477152	0.406623				0.439218	0.569766	0.393432	0.513699	0.460888	0.430327	0.368248	0.44526	0.397973				0.462182	0.538432	0.384155	0.504313	0.468066	0.421916	0.380124	0.506433	0.408662
	0.419883	0.546757	0.415393	0.477858	0.426915	0.411301	0.390611	0.484191	0.407052				0.453018	0.54956	0.398758	0.480652	0.449261	0.448969	0.380205	0.473432	0.403779				0.436661	0.572037	0.391842	0.512099	0.457089	0.434795	0.364451	0.446077	0.399865				0.460292	0.53484	0.386673	0.507215	0.469634	0.422549	0.378519	0.501783	0.412515
	0.417417	0.5413	0.413028	0.47195	0.42152	0.414197	0.393752	0.485519	0.414415				0.446829	0.546405	0.394508	0.475104	0.444106	0.445699	0.381896	0.470659	0.403415				0.436867	0.569436	0.393512	0.516074	0.46031	0.432077	0.363561	0.446726	0.398982				0.460008	0.535008	0.383054	0.498744	0.470924	0.419129	0.379099	0.502602	0.408559
	0.418515	0.549385	0.414046	0.471747	0.423732	0.412472	0.394835	0.48099	0.410646				0.446537	0.546571	0.390815	0.473278	0.442295	0.444842	0.381636	0.465981	0.40394				0.437275	0.569067	0.391841	0.518949	0.457421	0.428371	0.362212	0.442994	0.398164				0.458551	0.531957	0.383209	0.494429	0.469661	0.415912	0.380673	0.496696	0.406686
	0.41669	0.552742	0.409765	0.472572	0.422738	0.408774	0.39341	0.476517	0.405683				0.446835	0.550657	0.388738	0.470119	0.440808	0.442124	0.377791	0.464239	0.40155				0.432519	0.563588	0.392061	0.511368	0.455323	0.427509	0.365316	0.442619	0.394778				0.45824	0.529255	0.380964	0.497781	0.464832	0.414586	0.378457	0.497147	0.404706
	0.410977	0.54797	0.408675	0.466591	0.419774	0.41005	0.393481	0.478117	0.406584				0.444254	0.551649	0.390139	0.473248	0.44044	0.437915	0.374859	0.459437	0.400069				0.435106	0.560937	0.391913	0.507642	0.459826	0.428091	0.366503	0.439505	0.388893				0.45622	0.529602	0.380856	0.494847	0.461701	0.412016	0.374446	0.497294	0.402151
	0.408007	0.54487	0.406494	0.464106	0.421492	0.409877	0.389078	0.47345	0.408628				0.441768	0.548961	0.392786	0.469781	0.436101	0.431759	0.380208	0.453968	0.397819				0.429807	0.56034	0.390372	0.504646	0.456584	0.425398	0.365841	0.434274	0.393455				0.458376	0.524235	0.380019	0.498249	0.458272	0.414413	0.369831	0.497036	0.403569
	0.409071	0.541041	0.409858	0.465285	0.422476	0.405873	0.388189	0.474869	0.404539				0.445372	0.546644	0.389681	0.469885	0.434963	0.436183	0.37624	0.457128	0.395695				0.431985	0.565073	0.38721	0.503598	0.450921	0.423336	0.363257	0.434665	0.393982				0.460007	0.522515	0.377197	0.495873	0.458194	0.413315	0.369208	0.495532	0.403945
	0.405876	0.537967	0.406934	0.468644	0.420012	0.405392	0.381968	0.47321	0.403359				0.443321	0.544136	0.387911	0.465402	0.435036	0.437138	0.374057	0.458286	0.401024				0.431727	0.559469	0.384423	0.502027	0.452246	0.424401	0.358532	0.437179	0.390319				0.457308	0.525846	0.377197	0.497554	0.458708	0.412251	0.367505	0.489237	0.398438
	0.405531	0.531089	0.403085	0.468521	0.417279	0.403811	0.379099	0.465533	0.395809				0.441993	0.542095	0.390997	0.463395	0.437376	0.436265	0.371816	0.457418	0.395237				0.432094	0.55792	0.382345	0.503909	0.452595	0.421514	0.358466	0.435253	0.387664				0.461911	0.525541	0.380643	0.49618	0.467731	0.410131	0.366367	0.492048	0.396055
	0.405379	0.537269	0.404709	0.46521	0.415604	0.405986	0.378914	0.464114	0.396839				0.44075	0.538036	0.388604	0.458646	0.434879	0.433619	0.368294	0.457862	0.392599				0.433759	0.557934	0.381806	0.503549	0.451845	0.423533	0.359563	0.43364	0.384509				0.458523	0.523531	0.381099	0.493591	0.468525	0.407365	0.369973	0.48916	0.39504
	0.403433	0.53877	0.398886	0.464531	0.416256	0.406122	0.379685	0.465167	0.398548				0.443759	0.539848	0.385624	0.453855	0.427176	0.435158	0.364686	0.454812	0.387689				0.427914	0.55546	0.383171	0.498943	0.446176	0.426098	0.355162	0.433955	0.387744				0.457509	0.522393	0.377849	0.486958	0.463791	0.407311	0.369481	0.485764	0.399028
	0.405407	0.538902	0.394622	0.463978	0.414085	0.400453	0.376168	0.467039	0.394428				0.441382	0.538404	0.385771	0.459585	0.428438	0.436272	0.362983	0.44815	0.393046				0.420376	0.547264	0.381227	0.499522	0.440438	0.426555	0.35525	0.432439	0.391905				0.462178	0.521211	0.376686	0.489955	0.458777	0.405784	0.36682	0.481863	0.396626
	0.408763	0.533884	0.396662	0.464226	0.409241	0.400069	0.382157	0.466487	0.392937				0.43683	0.532267	0.381504	0.463141	0.429671	0.432541	0.364307	0.452783	0.395823				0.423997	0.554982	0.381284	0.496448	0.442566	0.420917	0.356698	0.430323	0.384634				0.45464	0.522301	0.374831	0.485989	0.454047	0.407086	0.36448	0.484007	0.396811
	0.408926	0.530642	0.399984	0.459171	0.406647	0.400216	0.379833	0.46398	0.393037				0.436816	0.530155	0.376857	0.458859	0.424031	0.425922	0.366185	0.448354	0.390404				0.430059	0.556143	0.37837	0.499845	0.442817	0.41734	0.355234	0.434075	0.38099				0.452348	0.519345	0.377078	0.48958	0.455833	0.408135	0.36461	0.485396	0.396227
	0.404178	0.533533	0.39672	0.451843	0.408144	0.40103	0.371296	0.465505	0.392934				0.438768	0.530693	0.378254	0.45671	0.42408	0.427281	0.366432	0.441617	0.385678				0.428777	0.55477	0.381286	0.495531	0.445253	0.419401	0.351348	0.43432	0.38379				0.457791	0.518883	0.371826	0.484727	0.45385	0.40482	0.36512	0.481743	0.394855
	0.400289	0.535176	0.395294	0.454543	0.413569	0.397365	0.369462	0.463974	0.388772				0.439655	0.529298	0.378708	0.457206	0.425423	0.427629	0.364485	0.449767	0.384364				0.424178	0.549259	0.383657	0.490279	0.442344	0.421633	0.350967	0.42826	0.382998				0.45078	0.517275	0.3696	0.484787	0.454698	0.401721	0.359317	0.477422	0.387008
	0.397496	0.529111	0.395098	0.45702	0.410341	0.397125	0.370281	0.462744	0.387506				0.436981	0.525741	0.380805	0.457094	0.42814	0.424079	0.362505	0.449014	0.384444				0.420305	0.548412	0.380769	0.49414	0.441928	0.415959	0.350691	0.428101	0.380074				0.447863	0.518738	0.371352	0.486956	0.451112	0.400664	0.357494	0.478308	0.383542
	0.391997	0.523668	0.388966	0.454543	0.407294	0.396139	0.369863	0.459613	0.385941				0.430669	0.529103	0.381389	0.459818	0.427806	0.423582	0.364402	0.448218	0.381668				0.419982	0.548665	0.381198	0.491134	0.441009	0.420108	0.349092	0.430402	0.382768				0.44414	0.51477	0.368404	0.489376	0.448653	0.403089	0.359125	0.4764	0.382578
	0.394435	0.52545	0.388114	0.453171	0.407299	0.39392	0.367065	0.460227	0.392525				0.430537	0.528597	0.378783	0.452738	0.422926	0.423159	0.360409	0.444304	0.381241				0.418271	0.551305	0.380698	0.493325	0.44274	0.416172	0.349068	0.431278	0.381045				0.442218	0.512411	0.366857	0.484022	0.449157	0.398423	0.354885	0.477641	0.383447
	0.395672	0.528523	0.386542	0.453994	0.403107	0.390827	0.365821	0.459406	0.389075				0.43248	0.520947	0.377818	0.447338	0.42325	0.424308	0.357283	0.445997	0.380043				0.421205	0.546223	0.374513	0.490961	0.440056	0.413759	0.348828	0.430236	0.379205				0.442874	0.513503	0.372558	0.479168	0.447712	0.39837	0.351726	0.474652	0.384781
	0.397937	0.520123	0.387788	0.45126	0.399296	0.389233	0.371286	0.45678	0.384753				0.432299	0.523602	0.377262	0.448162	0.422964	0.417195	0.35914	0.447771	0.379097				0.41756	0.543499	0.376838	0.486143	0.44085	0.414432	0.34944	0.427957	0.376518				0.441033	0.511811	0.37142	0.479027	0.448865	0.396503	0.348809	0.47441	0.386528
	0.399148	0.519305	0.388273	0.447158	0.401271	0.388707	0.368427	0.45395	0.382889				0.430846	0.524968	0.376805	0.449683	0.426821	0.420444	0.359611	0.44204	0.378589				0.415155	0.54376	0.374843	0.488792	0.438457	0.414198	0.344137	0.423825	0.370441				0.443039	0.512173	0.368877	0.481593	0.446528	0.396194	0.350722	0.476251	0.384307
	0.398817	0.523177	0.391094	0.446473	0.400493	0.387369	0.363955	0.44904	0.381758				0.428409	0.525784	0.382689	0.445983	0.424525	0.418019	0.355345	0.439491	0.376315				0.414642	0.546085	0.372858	0.48706	0.435624	0.411821	0.341932	0.42008	0.369635				0.445866	0.510069	0.37034	0.478115	0.443384	0.398419	0.351651	0.471133	0.378651
	0.394328	0.525375	0.386077	0.450034	0.398836	0.386716	0.361836	0.448025	0.381385				0.422456	0.518157	0.382478	0.448317	0.417528	0.418819	0.351912	0.44002	0.374767				0.411634	0.539851	0.379078	0.485972	0.43423	0.406013	0.34232	0.418335	0.373644				0.44253	0.509228	0.373467	0.474264	0.447018	0.391799	0.350569	0.468452	0.378443
	0.392184	0.521502	0.382987	0.448229	0.397467	0.384571	0.362427	0.452497	0.378998				0.427164	0.511887	0.382263	0.446197	0.416183	0.420132	0.353574	0.439146	0.373598				0.407749	0.541868	0.380389	0.477676	0.430098	0.403356	0.338949	0.417002	0.373678				0.444547	0.510716	0.38048	0.473439	0.445453	0.391997	0.35058	0.469252	0.376175
	0.392388	0.513222	0.390544	0.445783	0.395677	0.38418	0.360074	0.450799	0.378906				0.430156	0.515139	0.386791	0.444895	0.419953	0.415038	0.357168	0.437798	0.374432				0.412483	0.537474	0.382112	0.478398	0.42678	0.399347	0.340947	0.419257	0.372415				0.451233	0.507881	0.384842	0.475085	0.443166	0.393676	0.349597	0.46929	0.376207
	0.396303	0.512805	0.395759	0.448896	0.392182	0.381127	0.358552	0.449365	0.376646				0.431452	0.513897	0.391599	0.445033	0.416679	0.416489	0.352825	0.435985	0.374364				0.42036	0.536657	0.389047	0.483737	0.425447	0.403891	0.34382	0.415592	0.370486				0.450329	0.501021	0.398103	0.474867	0.443422	0.397264	0.347345	0.465105	0.375863
	0.402998	0.51224	0.402678	0.453875	0.394755	0.384364	0.357959	0.448566	0.371908				0.430507	0.512823	0.4032	0.446779	0.413553	0.41697	0.351242	0.435424	0.374442				0.424019	0.538923	0.399526	0.480007	0.428542	0.406591	0.341387	0.415684	0.369779				0.449436	0.501818	0.411907	0.480249	0.440873	0.392944	0.3501	0.464005	0.371872
	0.408037	0.510213	0.417769	0.456702	0.391313	0.386242	0.357864	0.448942	0.369975				0.433603	0.516037	0.424917	0.452172	0.413463	0.41494	0.355268	0.433078	0.374292				0.425397	0.537143	0.405868	0.480446	0.427611	0.408732	0.340457	0.419035	0.366884				0.459158	0.501744	0.425561	0.476665	0.438554	0.387039	0.352152	0.462717	0.367105
	0.406122	0.516776	0.416604	0.44719	0.391764	0.385749	0.357251	0.449334	0.367706				0.436395	0.512862	0.432914	0.448085	0.410123	0.408342	0.352061	0.428215	0.370991				0.419054	0.536923	0.40329	0.483243	0.42411	0.408241	0.337909	0.417184	0.365268				0.457129	0.502761	0.420536	0.47771	0.437864	0.386489	0.345844	0.4619	0.366716
	0.402072	0.52038	0.413881	0.445203	0.38859	0.377656	0.35523	0.444839	0.373175				0.43442	0.509174	0.420293	0.444441	0.410473	0.409447	0.345901	0.42884	0.367151				0.416799	0.5316	0.402134	0.485541	0.424803	0.407201	0.334134	0.420034	0.364111				0.45591	0.509123	0.423207	0.476771	0.438729	0.389799	0.343851	0.463602	0.367416
	0.402212	0.510815	0.411251	0.446451	0.389608	0.377061	0.354298	0.445341	0.371714				0.434424	0.506879	0.409056	0.446867	0.404319	0.410755	0.345681	0.432467	0.371997				0.419174	0.53032	0.397633	0.4858	0.422495	0.40584	0.333835	0.415215	0.36623				0.447198	0.501901	0.421527	0.472852	0.443754	0.387072	0.340805	0.462961	0.368595
	0.394419	0.504461	0.402799	0.445736	0.386533	0.381406	0.348676	0.44137	0.368116				0.428811	0.50676	0.398485	0.441844	0.403717	0.41569	0.347642	0.430267	0.367152				0.417635	0.52978	0.390012	0.479667	0.420446	0.406537	0.332227	0.411629	0.363587				0.448569	0.495963	0.403392	0.470026	0.439648	0.386261	0.339954	0.460255	0.367671
	0.391077	0.50551	0.391899	0.439061	0.386403	0.375203	0.349826	0.441916	0.369199				0.425239	0.504213	0.383694	0.440998	0.409168	0.41058	0.34525	0.429498	0.368076				0.41531	0.525691	0.381043	0.478029	0.422351	0.402193	0.336447	0.409385	0.355372				0.443529	0.500007	0.388516	0.469665	0.437019	0.384609	0.34094	0.464254	0.36782
	0.390082	0.507205	0.381471	0.435857	0.388828	0.374897	0.35357	0.443098	0.366578				0.424879	0.501406	0.370922	0.44212	0.405051	0.404225	0.340998	0.428035	0.36451				0.409676	0.523665	0.371195	0.477967	0.42674	0.401681	0.331931	0.412524	0.359057				0.440121	0.502594	0.380617	0.465074	0.431814	0.382723	0.339176	0.465683	0.366289
	0.38751	0.506624	0.379192	0.438106	0.382465	0.376199	0.35094	0.436568	0.366416				0.419622	0.503125	0.366254	0.438693	0.402921	0.403045	0.339212	0.423742	0.363861				0.40638	0.523626	0.371197	0.47397	0.422556	0.399047	0.328696	0.413728	0.359909				0.432509	0.499968	0.366215	0.462384	0.437106	0.381259	0.336502	0.459708	0.362424
	0.382979	0.508946	0.375519	0.43861	0.380869	0.375223	0.344836	0.435485	0.367249				0.413196	0.503225	0.369315	0.432843	0.401826	0.399934	0.341037	0.422523	0.362181				0.405371	0.522872	0.368631	0.472246	0.419568	0.400691	0.329848	0.41052	0.358473				0.428073	0.496553	0.353752	0.459147	0.440076	0.379383	0.33428	0.453485	0.360982
	0.384323	0.50526	0.369051	0.436415	0.383342	0.376724	0.345828	0.433613	0.367086				0.409711	0.506071	0.363529	0.429331	0.402711	0.401574	0.345062	0.424132	0.362694				0.403309	0.525579	0.366974	0.466165	0.416812	0.403412	0.329511	0.407818	0.355605				0.424804	0.488594	0.348552	0.461702	0.434194	0.38093	0.3352	0.452277	0.35802
	0.383352	0.504287	0.364998	0.439077	0.379124	0.373827	0.34454	0.436331	0.366015				0.412973	0.503295	0.357436	0.43215	0.404095	0.405364	0.340712	0.42074	0.363385				0.403527	0.53038	0.363872	0.470735	0.414141	0.399071	0.325468	0.40171	0.35763				0.425585	0.489158	0.349032	0.457062	0.435036	0.383002	0.334471	0.454224	0.359736
	0.377093	0.508686	0.36652	0.434717	0.378584	0.370421	0.344526	0.436011	0.364897				0.411065	0.507107	0.358916	0.428428	0.403171	0.403784	0.338533	0.422556	0.361593				0.40496	0.526024	0.357188	0.474858	0.411807	0.392336	0.323285	0.400672	0.358059				0.429513	0.48664	0.349611	0.460322	0.432312	0.38245	0.331136	0.455544	0.360545
	0.376804	0.512316	0.364705	0.436409	0.378004	0.376136	0.343634	0.437738	0.361581				0.412273	0.501708	0.357546	0.424377	0.402577	0.403709	0.333712	0.423401	0.356672				0.402732	0.522725	0.354941	0.472063	0.414164	0.389135	0.32509	0.400594	0.356218				0.430064	0.482946	0.346582	0.462209	0.428273	0.378978	0.332661	0.452871	0.363944
	0.372819	0.507668	0.35817	0.431564	0.380847	0.37148	0.341536	0.43023	0.361297				0.410993	0.497669	0.356101	0.426155	0.402112	0.404748	0.335218	0.419424	0.354863				0.405062	0.519962	0.355946	0.4691	0.416527	0.39209	0.324507	0.404693	0.353861				0.4273	0.483317	0.34683	0.457013	0.427768	0.373813	0.330575	0.444841	0.360243
	0.375709	0.499598	0.356836	0.434072	0.376592	0.370308	0.340312	0.425325	0.359587				0.411727	0.495934	0.351841	0.431675	0.393751	0.402087	0.3345	0.41877	0.355591				0.405151	0.523716	0.355778	0.458734	0.414468	0.392005	0.321651	0.400914	0.350683				0.419455	0.481964	0.342662	0.459735	0.426941	0.373029	0.330453	0.446641	0.355453
	0.376279	0.500704	0.360219	0.434704	0.372995	0.37295	0.339808	0.428682	0.360837				0.410961	0.498958	0.350784	0.426819	0.394136	0.398188	0.33011	0.419422	0.35257				0.402948	0.525449	0.354354	0.461976	0.410617	0.389938	0.320309	0.401519	0.353154				0.418645	0.484761	0.338604	0.462961	0.426843	0.373974	0.331133	0.45002	0.354605
	0.371706	0.495365	0.357462	0.429018	0.37393	0.367382	0.342052	0.42703	0.363063				0.405743	0.499965	0.349542	0.423036	0.393464	0.393735	0.327008	0.425832	0.355176				0.397365	0.522163	0.35198	0.467018	0.410326	0.391761	0.31729	0.400305	0.352393				0.422409	0.485714	0.339114	0.458873	0.424206	0.372419	0.331083	0.446422	0.355882
	0.370653	0.49583	0.355226	0.427126	0.372737	0.363861	0.341741	0.422741	0.36175				0.404791	0.490743	0.346661	0.419979	0.396771	0.392095	0.330896	0.425002	0.350357				0.392175	0.518856	0.349582	0.46579	0.411419	0.387665	0.318195	0.399034	0.350665				0.422386	0.486358	0.340922	0.453338	0.423888	0.369217	0.327951	0.443816	0.356515
	0.372192	0.499439	0.3568	0.428891	0.372609	0.36326	0.339924	0.421597	0.358525				0.400792	0.489409	0.346776	0.418495	0.39373	0.390306	0.328986	0.421209	0.351369				0.39181	0.516428	0.347507	0.467105	0.410061	0.386116	0.317661	0.398023	0.350215				0.419368	0.480234	0.339224	0.456598	0.425068	0.373721	0.324263	0.446251	0.353942
	0.369245	0.496778	0.357974	0.426577	0.371697	0.360032	0.338115	0.42594	0.352079				0.401061	0.489047	0.346017	0.416713	0.393566	0.390613	0.324605	0.41631	0.348823				0.391847	0.51489	0.348705	0.462547	0.409466	0.386981	0.3149	0.396471	0.347693				0.41655	0.481998	0.339905	0.455095	0.426129	0.369963	0.327233	0.441863	0.352162
	0.366457	0.491347	0.350593	0.425075	0.369438	0.361957	0.334673	0.425715	0.351019				0.404901	0.489223	0.346968	0.417966	0.391578	0.394106	0.324543	0.413509	0.347434				0.394872	0.511511	0.349593	0.458988	0.40815	0.38861	0.315278	0.39423	0.345982				0.416385	0.484055	0.342077	0.451564	0.423638	0.36775	0.323098	0.437787	0.351583
	0.366637	0.490781	0.351397	0.422016	0.368857	0.361499	0.337682	0.425135	0.354324				0.403978	0.489502	0.348305	0.417619	0.393784	0.396449	0.326912	0.413221	0.345934				0.392291	0.515256	0.346291	0.457413	0.410334	0.387734	0.314126	0.393294	0.344802				0.418731	0.477862	0.337625	0.451088	0.421391	0.366318	0.322382	0.440971	0.351689
	0.365652	0.488588	0.352525	0.423243	0.372676	0.361799	0.336244	0.421355	0.349244				0.402478	0.491469	0.346838	0.415955	0.387571	0.391482	0.33026	0.413941	0.345649				0.389267	0.51343	0.348269	0.453091	0.409975	0.385437	0.314128	0.392446	0.346493				0.413281	0.470323	0.339257	0.445144	0.427069	0.364427	0.322888	0.446644	0.350033
	0.36603	0.488807	0.350232	0.420013	0.370778	0.361689	0.334541	0.422009	0.347535				0.39626	0.487358	0.344153	0.418552	0.383991	0.386721	0.327537	0.409495	0.345809				0.388895	0.51043	0.347118	0.456343	0.407421	0.382469	0.3166	0.390652	0.348488				0.41295	0.469017	0.340761	0.446366	0.425759	0.363439	0.322369	0.443062	0.348217
	0.366007	0.48648	0.350464	0.416824	0.367607	0.360652	0.331266	0.421467	0.348334				0.394408	0.485647	0.344865	0.416196	0.38901	0.388073	0.324888	0.403406	0.350369				0.38678	0.509655	0.34366	0.453025	0.40399	0.385969	0.314522	0.395533	0.345575				0.412699	0.470583	0.339036	0.446022	0.421084	0.364364	0.320055	0.437552	0.349591
	0.367273	0.483564	0.349589	0.418737	0.369476	0.358457	0.333289	0.422727	0.346539				0.396222	0.490469	0.343035	0.412644	0.386362	0.388513	0.324412	0.403957	0.347847				0.38623	0.513323	0.342442	0.4516	0.406334	0.382792	0.311071	0.396516	0.341641				0.416531	0.475407	0.331615	0.445244	0.422534	0.362881	0.318811	0.436303	0.345922
	0.362233	0.482364	0.346006	0.416086	0.367735	0.358539	0.325916	0.424427	0.342828				0.393074	0.485192	0.341853	0.417177	0.383152	0.384754	0.323644	0.408124	0.342751				0.38718	0.513115	0.344113	0.449385	0.405222	0.380871	0.309945	0.393118	0.340978				0.411451	0.476042	0.327357	0.445695	0.42126	0.362643	0.316037	0.439539	0.341984
	0.365574	0.478528	0.348193	0.413957	0.36499	0.352688	0.322103	0.420247	0.343635				0.394339	0.485884	0.341046	0.413865	0.385491	0.387699	0.325842	0.404116	0.340391				0.386224	0.516101	0.343272	0.451962	0.401267	0.380291	0.309868	0.388701	0.34116				0.410023	0.477263	0.328977	0.444036	0.420039	0.36377	0.316707	0.437729	0.345236
	0.367753	0.476657	0.34922	0.412235	0.368271	0.353622	0.324251	0.414023	0.343658				0.397539	0.484211	0.339521	0.41047	0.38446	0.383802	0.322046	0.403718	0.340911				0.384981	0.509704	0.345002	0.450372	0.400127	0.379031	0.311015	0.389053	0.339984				0.410121	0.476644	0.328302	0.448075	0.420631	0.365221	0.319052	0.43761	0.346399
	0.36252	0.478513	0.347064	0.409177	0.365961	0.351266	0.325565	0.41845	0.342645				0.397355	0.479038	0.336545	0.41426	0.383296	0.380437	0.318467	0.40226	0.335835				0.384379	0.505457	0.342583	0.452058	0.397075	0.378761	0.308813	0.387721	0.338802				0.405384	0.474155	0.327114	0.445239	0.418925	0.362512	0.315574	0.434211	0.345091
	0.360667	0.474538	0.345173	0.410706	0.364592	0.351082	0.325396	0.41945	0.342888				0.393083	0.482529	0.338208	0.408748	0.382672	0.380823	0.321037	0.399962	0.336531				0.382809	0.504193	0.339073	0.450511	0.39606	0.375653	0.308874	0.387002	0.334792				0.41047	0.47416	0.327383	0.437704	0.415218	0.359016	0.314156	0.432843	0.341417
	0.357018	0.475515	0.344135	0.411175	0.364302	0.352541	0.325415	0.41433	0.343782				0.390853	0.480503	0.335753	0.40529	0.383441	0.380712	0.319148	0.39933	0.335314				0.379259	0.507201	0.338101	0.446458	0.395769	0.375731	0.308332	0.388929	0.336627				0.406369	0.472562	0.325456	0.438057	0.419648	0.356109	0.315846	0.426339	0.339867
	0.354711	0.47914	0.342015	0.412243	0.365469	0.352009	0.319211	0.409598	0.343863				0.390369	0.479828	0.336581	0.40657	0.380703	0.375084	0.317967	0.400914	0.33747				0.379715	0.506026	0.340517	0.446678	0.397043	0.376495	0.305691	0.387847	0.33904				0.401338	0.469649	0.325262	0.439311	0.41443	0.35627	0.314518	0.425794	0.33837
	0.359197	0.477608	0.339696	0.406158	0.362269	0.349302	0.320438	0.407463	0.341759				0.389944	0.47834	0.337793	0.405998	0.379998	0.379527	0.315755	0.404284	0.335949				0.377964	0.503291	0.338265	0.449871	0.39598	0.375498	0.306259	0.387271	0.335891				0.407454	0.470888	0.325072	0.436112	0.415487	0.35673	0.313261	0.427574	0.336832
	0.357671	0.479508	0.338319	0.402618	0.362502	0.34917	0.319925	0.409356	0.342713				0.390207	0.479929	0.333297	0.405695	0.378267	0.380278	0.315206	0.399989	0.335548				0.378614	0.499415	0.338485	0.445933	0.392859	0.373659	0.303667	0.38814	0.331905				0.403925	0.47075	0.323616	0.434982	0.414173	0.356969	0.311484	0.427919	0.33506
	0.355738	0.476571	0.338007	0.401979	0.358523	0.349418	0.31546	0.409329	0.340612				0.389555	0.47739	0.329439	0.406153	0.377028	0.376731	0.315808	0.396412	0.335721				0.381942	0.497497	0.335508	0.440405	0.390765	0.373409	0.30271	0.384026	0.33299				0.403489	0.467455	0.323588	0.438574	0.412633	0.35607	0.309338	0.424671	0.336037
	0.353026	0.473186	0.33414	0.402948	0.361886	0.345239	0.315284	0.404539	0.337188				0.390052	0.476522	0.333778	0.406221	0.379054	0.375929	0.313872	0.399269	0.332098				0.379605	0.499264	0.33388	0.44187	0.391576	0.375935	0.304112	0.386827	0.335157				0.399236	0.467291	0.324427	0.437063	0.415239	0.356246	0.308962	0.424112	0.332138
	0.348821	0.474236	0.336052	0.398372	0.357727	0.344635	0.314977	0.402899	0.334617				0.390877	0.475289	0.333353	0.401957	0.377554	0.375335	0.310166	0.39639	0.33184				0.374895	0.49779	0.33057	0.43889	0.391572	0.376294	0.302966	0.386533	0.334188				0.402406	0.464186	0.323529	0.435395	0.411715	0.355888	0.308753	0.423729	0.331472
	0.354821	0.472817	0.336941	0.400894	0.359032	0.34318	0.31539	0.406645	0.334123				0.393316	0.477304	0.329975	0.395899	0.374821	0.37293	0.311112	0.393236	0.3292				0.377784	0.496365	0.330257	0.438966	0.39006	0.377225	0.300828	0.379153	0.330559				0.401168	0.464909	0.321907	0.433775	0.413058	0.355523	0.307065	0.422941	0.331969
	0.353319	0.465595	0.335715	0.40436	0.361198	0.346467	0.313426	0.405398	0.332843				0.391012	0.473477	0.328297	0.396926	0.373588	0.370354	0.310164	0.3938	0.332585				0.378021	0.497383	0.33194	0.43886	0.389326	0.375688	0.297897	0.379723	0.330364				0.398197	0.461562	0.31891	0.429864	0.409481	0.352349	0.304292	0.422551	0.334648
	0.35097	0.467438	0.334565	0.399975	0.355729	0.348325	0.310592	0.408778	0.332653				0.385284	0.468587	0.32829	0.398359	0.372892	0.367965	0.309972	0.392066	0.330658				0.377761	0.502086	0.33023	0.440026	0.385465	0.376264	0.295531	0.380039	0.327109				0.399286	0.460122	0.319431	0.426499	0.406302	0.348191	0.305513	0.425748	0.331238
	0.350149	0.46991	0.333046	0.397559	0.35137	0.347209	0.314343	0.405714	0.331689				0.383155	0.467986	0.327995	0.394591	0.371145	0.368882	0.309612	0.391096	0.332988				0.373625	0.497235	0.33034	0.441859	0.386378	0.377978	0.296155	0.378916	0.328072				0.398344	0.458181	0.324089	0.426516	0.412002	0.348537	0.303259	0.420261	0.330544
	0.343115	0.471928	0.328294	0.401902	0.351961	0.347429	0.316547	0.404736	0.329944				0.387419	0.46735	0.326376	0.39335	0.370513	0.368034	0.308249	0.399257	0.33041				0.371787	0.489563	0.326847	0.439852	0.387927	0.3715	0.296811	0.378835	0.327412				0.393469	0.45977	0.3218	0.430811	0.406979	0.347766	0.303295	0.415249	0.33163
	0.348963	0.468484	0.326823	0.401385	0.35183	0.345872	0.311736	0.402477	0.329399				0.384369	0.469011	0.32568	0.398058	0.372884	0.365802	0.304831	0.396796	0.331711				0.369607	0.487464	0.326419	0.437566	0.382303	0.368538	0.296263	0.377382	0.330222				0.390062	0.461601	0.32172	0.425235	0.403772	0.348672	0.297419	0.417262	0.329297
	0.347221	0.464146	0.330627	0.397452	0.34964	0.346017	0.309634	0.403712	0.332588				0.386043	0.474309	0.323934	0.392534	0.371901	0.365324	0.307007	0.39179	0.326792				0.369186	0.486706	0.327764	0.437577	0.38397	0.368448	0.297371	0.376553	0.329801				0.392441	0.458028	0.320666	0.420694	0.404321	0.349532	0.295416	0.416021	0.326933
	0.350243	0.464448	0.328408	0.395835	0.35034	0.344768	0.307596	0.403136	0.329943				0.381091	0.471562	0.324156	0.39073	0.366306	0.364427	0.307353	0.390223	0.324266				0.369665	0.49289	0.327318	0.434075	0.385386	0.370217	0.295018	0.37175	0.330261				0.387618	0.456447	0.31679	0.418695	0.405513	0.348904	0.296206	0.418033	0.324796
	0.351062	0.459658	0.321453	0.394257	0.35204	0.342993	0.307614	0.397252	0.328239				0.376132	0.463195	0.323624	0.394296	0.366275	0.361967	0.304048	0.383043	0.321831				0.371376	0.488606	0.326083	0.430614	0.380868	0.367673	0.292857	0.371895	0.329617				0.389	0.454186	0.314951	0.420205	0.402487	0.346967	0.295602	0.4184	0.32614
	0.347961	0.46269	0.3241	0.391337	0.351375	0.343145	0.310053	0.398168	0.325827				0.377734	0.464961	0.324538	0.395944	0.365957	0.363405	0.303105	0.382306	0.324204				0.371169	0.483039	0.326116	0.426614	0.38038	0.364517	0.296097	0.371814	0.322869				0.386956	0.453496	0.314406	0.420495	0.410518	0.347598	0.29299	0.418798	0.327206
	0.344011	0.461954	0.324631	0.394373	0.350772	0.341889	0.308981	0.397476	0.323877				0.377448	0.46254	0.324786	0.390055	0.364782	0.366685	0.301406	0.385219	0.320497				0.372235	0.481934	0.322955	0.430275	0.379146	0.362831	0.2957	0.369225	0.320748				0.387938	0.454019	0.314209	0.419295	0.407389	0.347409	0.294024	0.414903	0.324796
	0.345472	0.462241	0.324204	0.393756	0.34743	0.341552	0.308172	0.39777	0.323311				0.378287	0.462944	0.322278	0.391575	0.361314	0.359629	0.301601	0.384115	0.322745				0.368621	0.477807	0.322426	0.431501	0.377765	0.361433	0.29144	0.370349	0.321419				0.386448	0.451065	0.312571	0.420348	0.399526	0.34691	0.293826	0.413263	0.325322
	0.345834	0.463657	0.325481	0.389922	0.348061	0.342851	0.309007	0.39754	0.323452				0.373505	0.463044	0.315472	0.393652	0.362141	0.359528	0.299438	0.382865	0.32824				0.365676	0.483528	0.325974	0.430895	0.37597	0.36697	0.289876	0.372864	0.322568				0.381154	0.45019	0.31271	0.419796	0.398735	0.345589	0.29304	0.409895	0.322488
	0.346986	0.456591	0.325236	0.391827	0.347306	0.338471	0.30831	0.396418	0.325464				0.377036	0.463556	0.315935	0.391434	0.364897	0.360036	0.300482	0.380629	0.328539				0.367613	0.482646	0.321297	0.42816	0.37571	0.366395	0.289409	0.370967	0.324438				0.384967	0.447098	0.314102	0.412369	0.401547	0.344612	0.29364	0.410096	0.322569
	0.346118	0.458511	0.32225	0.390516	0.345365	0.334231	0.305895	0.394275	0.322725				0.378316	0.464341	0.317852	0.39074	0.362135	0.362151	0.299513	0.378004	0.323369				0.366178	0.481155	0.31931	0.429522	0.37426	0.364026	0.289811	0.3695	0.32401				0.387972	0.448874	0.308702	0.413329	0.396215	0.343511	0.291161	0.409979	0.322399
	0.344065	0.454696	0.3204	0.388141	0.340997	0.336164	0.307099	0.393954	0.32027				0.373199	0.461753	0.316921	0.384936	0.362263	0.360722	0.298245	0.378292	0.319598				0.366042	0.482873	0.318587	0.427188	0.372326	0.35643	0.289022	0.366221	0.321764				0.387195	0.445835	0.30882	0.415281	0.392408	0.338336	0.291123	0.409104	0.322245
	0.341444	0.455002	0.319944	0.390396	0.340315	0.336836	0.306785	0.389851	0.32392				0.372452	0.459045	0.317252	0.382611	0.358598	0.357326	0.297622	0.377716	0.316901				0.363927	0.482481	0.319039	0.426433	0.373038	0.360444	0.289975	0.366607	0.318705				0.387438	0.448958	0.310415	0.417148	0.396679	0.335736	0.292622	0.407784	0.31903
	0.340193	0.45672	0.317996	0.387554	0.34292	0.333011	0.305753	0.389339	0.321601				0.36839	0.459663	0.318605	0.381438	0.355939	0.357476	0.293925	0.377933	0.316714				0.361852	0.48189	0.318839	0.422099	0.37481	0.360785	0.290173	0.366348	0.317591				0.385735	0.452341	0.307956	0.415013	0.393116	0.335176	0.292004	0.406929	0.318939
	0.338338	0.456589	0.31598	0.387658	0.342016	0.330217	0.306999	0.389367	0.32133				0.370337	0.463933	0.31959	0.382482	0.35314	0.359335	0.291602	0.377365	0.31762				0.36237	0.479213	0.320865	0.423383	0.373406	0.35658	0.28949	0.36351	0.317723				0.381918	0.449634	0.307364	0.416417	0.394761	0.336069	0.290552	0.405337	0.316459
	0.334179	0.455989	0.313641	0.387037	0.341791	0.328163	0.304824	0.386939	0.322651				0.369478	0.460857	0.31748	0.385104	0.356786	0.360398	0.292295	0.375416	0.3162				0.362345	0.477751	0.317469	0.420151	0.371123	0.354896	0.28757	0.35998	0.315661				0.383631	0.442993	0.305431	0.409057	0.397481	0.333923	0.287758	0.406681	0.316317
	0.335071	0.454701	0.312922	0.3853	0.343141	0.325634	0.301404	0.385306	0.318211				0.365035	0.456189	0.315549	0.384441	0.357705	0.3581	0.290611	0.376706	0.314187				0.361733	0.47767	0.317714	0.418099	0.370448	0.35656	0.286763	0.35888	0.317717				0.380065	0.442124	0.30841	0.411197	0.394177	0.334354	0.285062	0.404795	0.317418
	0.334882	0.4516	0.31022	0.388779	0.340384	0.328868	0.297772	0.384494	0.319101				0.365808	0.461243	0.311929	0.38348	0.359581	0.356817	0.292959	0.375248	0.315175				0.361694	0.475842	0.316258	0.419692	0.372043	0.358804	0.284477	0.359286	0.319469				0.378691	0.439705	0.308428	0.411672	0.388323	0.336217	0.284429	0.402892	0.31653
	0.33627	0.449916	0.310751	0.38494	0.337131	0.329049	0.2981	0.383398	0.318686				0.367471	0.458792	0.309389	0.379979	0.356186	0.355024	0.292726	0.377788	0.315624				0.363648	0.475152	0.311764	0.416694	0.369859	0.354382	0.285674	0.357233	0.318007				0.379616	0.44465	0.305697	0.408295	0.390107	0.333574	0.290086	0.40049	0.316097
	0.340582	0.449728	0.31246	0.383635	0.338693	0.325596	0.294908	0.381907	0.316639				0.366668	0.452651	0.307637	0.3758	0.355048	0.355005	0.294383	0.376564	0.313332				0.361028	0.471504	0.311758	0.418861	0.369495	0.356795	0.284526	0.35421	0.315974				0.373302	0.447537	0.30374	0.412419	0.392585	0.334996	0.289038	0.400083	0.313553
	0.338805	0.448591	0.309606	0.382414	0.337031	0.326356	0.29595	0.385487	0.312825				0.36474	0.449393	0.308975	0.376312	0.353677	0.357783	0.293675	0.374049	0.312724				0.360891	0.464381	0.313162	0.418709	0.366669	0.357548	0.281569	0.356291	0.315933				0.374208	0.445881	0.304217	0.409729	0.387469	0.3322	0.287079	0.398542	0.310324
	0.333337	0.451903	0.312542	0.377711	0.335166	0.324459	0.297382	0.38589	0.310403				0.364819	0.450166	0.308243	0.375117	0.35347	0.354659	0.291295	0.369603	0.310106				0.358823	0.466409	0.310193	0.413992	0.368198	0.352924	0.27955	0.356925	0.316074				0.373256	0.440198	0.303222	0.406316	0.386722	0.327824	0.283648	0.39768	0.310602
	0.334706	0.449408	0.313226	0.376219	0.332734	0.324799	0.295484	0.380121	0.30801				0.367314	0.450338	0.310055	0.372526	0.353062	0.351947	0.290501	0.368639	0.31364				0.356479	0.46901	0.310059	0.416789	0.366241	0.355499	0.276754	0.359791	0.317075				0.373141	0.440139	0.30341	0.405123	0.387804	0.330805	0.282906	0.396699	0.310237
	0.334024	0.445657	0.308958	0.37925	0.334357	0.322794	0.292939	0.379334	0.308708				0.363114	0.446121	0.312242	0.37253	0.350671	0.349956	0.290919	0.372209	0.312356				0.358926	0.468661	0.308931	0.413397	0.36538	0.356141	0.278784	0.355283	0.313551				0.373427	0.440974	0.304072	0.403865	0.386972	0.329189	0.284215	0.394782	0.308241
	0.328546	0.449253	0.306915	0.377522	0.333982	0.319616	0.29299	0.374868	0.310412				0.35854	0.445032	0.311747	0.376083	0.352004	0.349945	0.287712	0.373721	0.308489				0.35468	0.46996	0.309249	0.413104	0.365423	0.350819	0.280956	0.356757	0.31388				0.374955	0.435428	0.299522	0.403367	0.387133	0.327315	0.280343	0.394791	0.309344
	0.332852	0.443809	0.305105	0.376842	0.335	0.322277	0.291681	0.377611	0.30789				0.361128	0.448021	0.305526	0.378476	0.350138	0.35248	0.288047	0.370714	0.305534				0.357745	0.467989	0.311669	0.417616	0.364054	0.34913	0.277872	0.356939	0.313452				0.377477	0.434841	0.297624	0.40406	0.387464	0.327896	0.281913	0.393027	0.307695
	0.331161	0.440137	0.305713	0.374694	0.330078	0.322394	0.292828	0.379937	0.309739				0.361003	0.448019	0.304313	0.37428	0.351159	0.352048	0.285898	0.367447	0.305347				0.359808	0.46823	0.311231	0.413787	0.366416	0.350945	0.277739	0.352701	0.309891				0.376472	0.440072	0.298332	0.397216	0.385985	0.324833	0.282657	0.392312	0.306842
	0.327314	0.440866	0.30465	0.373189	0.327439	0.320659	0.294413	0.377411	0.307466				0.359297	0.44619	0.306397	0.373918	0.34885	0.347403	0.285569	0.366749	0.304781				0.357384	0.468781	0.308276	0.415206	0.365073	0.352589	0.278342	0.347141	0.307388				0.371376	0.438762	0.298821	0.396634	0.382389	0.325103	0.279221	0.39391	0.307539
	0.327461	0.444481	0.301174	0.374995	0.327342	0.324501	0.291731	0.377147	0.30844				0.358466	0.44373	0.303877	0.370194	0.345191	0.347604	0.283425	0.364472	0.302806				0.353429	0.468395	0.312389	0.417717	0.360626	0.351428	0.276796	0.349043	0.310374				0.370276	0.431623	0.295543	0.4029	0.380223	0.324627	0.27694	0.38941	0.30621
	0.328896	0.445528	0.304555	0.37508	0.326309	0.324024	0.291559	0.379856	0.307751				0.359835	0.445711	0.301754	0.371594	0.343526	0.346006	0.286026	0.362289	0.30097				0.351106	0.463848	0.313364	0.412995	0.360623	0.35341	0.274897	0.349256	0.310417				0.366688	0.431367	0.298016	0.400724	0.380564	0.326665	0.27917	0.396159	0.305428
	0.330749	0.439852	0.303817	0.373672	0.325877	0.320366	0.290697	0.377349	0.305105				0.354452	0.441259	0.301677	0.374521	0.341622	0.34474	0.284675	0.361604	0.304172				0.350094	0.457368	0.310896	0.41384	0.360324	0.346391	0.271936	0.350131	0.309657				0.36295	0.43177	0.298106	0.400376	0.378886	0.321968	0.27823	0.394936	0.30185
	0.32692	0.43497	0.304316	0.373183	0.325614	0.317425	0.28676	0.373169	0.304699				0.353309	0.438693	0.303561	0.375353	0.339562	0.341608	0.283472	0.361085	0.303532				0.350261	0.461599	0.308014	0.413489	0.360078	0.345229	0.270953	0.349102	0.306248				0.365441	0.430478	0.295671	0.398993	0.374302	0.323727	0.2784	0.390789	0.304981
	0.323919	0.440197	0.303902	0.370335	0.327167	0.317472	0.284406	0.371231	0.30413				0.351513	0.44018	0.304555	0.371791	0.340383	0.340112	0.282329	0.362708	0.303127				0.347965	0.465211	0.30969	0.409739	0.359531	0.344526	0.270028	0.351432	0.305595				0.366893	0.428424	0.299145	0.395856	0.371755	0.324831	0.275245	0.395177	0.304251
	0.325941	0.436697	0.303622	0.375958	0.327133	0.318733	0.286935	0.374434	0.30554				0.351168	0.442126	0.305125	0.366255	0.340017	0.340341	0.280971	0.363711	0.30464				0.349047	0.461478	0.310992	0.409457	0.359048	0.343944	0.273315	0.351061	0.306022				0.364969	0.426873	0.29988	0.399437	0.372374	0.321259	0.2737	0.38855	0.300206
	0.325577	0.438131	0.301765	0.37517	0.324144	0.318267	0.286637	0.377682	0.304801				0.35156	0.443788	0.305445	0.369388	0.344592	0.3441	0.28119	0.362031	0.302002				0.347101	0.459859	0.308468	0.409522	0.358927	0.344623	0.273333	0.34771	0.303763				0.36711	0.429153	0.300302	0.396044	0.37079	0.319822	0.272625	0.384926	0.298626
	0.327396	0.433937	0.302515	0.368399	0.324116	0.319581	0.285605	0.373862	0.306921				0.354818	0.445689	0.302894	0.372094	0.342857	0.345228	0.281235	0.357166	0.296296				0.347135	0.457151	0.308426	0.408217	0.358107	0.344747	0.270638	0.34485	0.306123				0.368811	0.428305	0.301451	0.392777	0.369891	0.319253	0.270738	0.38379	0.298567
	0.326	0.433213	0.301524	0.368155	0.319546	0.316993	0.284997	0.369534	0.30392				0.353382	0.44199	0.305241	0.366773	0.338379	0.343964	0.281362	0.355002	0.29915				0.343199	0.459731	0.309877	0.406903	0.356802	0.342982	0.270732	0.347316	0.304968				0.367101	0.428339	0.302051	0.392958	0.374454	0.321129	0.269741	0.380598	0.301758
	0.325231	0.433897	0.30211	0.364153	0.319035	0.314367	0.283567	0.364688	0.303405				0.353055	0.436549	0.311119	0.366687	0.337895	0.3414	0.27731	0.354765	0.298023				0.344256	0.459704	0.317371	0.403726	0.354677	0.342283	0.27052	0.34441	0.30379				0.367522	0.425181	0.310568	0.394324	0.372007	0.32075	0.273043	0.382704	0.300883
	0.333444	0.432681	0.326057	0.367542	0.318379	0.316446	0.281697	0.364401	0.30388				0.360697	0.436758	0.345429	0.368555	0.340699	0.339638	0.278163	0.353432	0.297483				0.355316	0.457463	0.349575	0.408609	0.352081	0.344501	0.26911	0.341401	0.304223				0.372581	0.425203	0.344704	0.392818	0.369955	0.32011	0.272934	0.386429	0.297561
	0.414471	0.438042	0.503868	0.400573	0.318109	0.311264	0.280857	0.365824	0.298532				0.441303	0.441968	0.635041	0.39449	0.334581	0.341207	0.276287	0.355296	0.297693				0.441197	0.455587	0.633073	0.441223	0.353771	0.342224	0.268021	0.342703	0.305778				0.453573	0.432258	0.634191	0.419977	0.366349	0.318911	0.269244	0.386005	0.294929
	4.03142	1.01893	6.55099	2.50529	0.316382	0.311246	0.281681	0.364703	0.300266				3.96823	0.976697	9.02039	2.57036	0.330315	0.340749	0.276593	0.354693	0.295494				4.10798	0.946401	8.93278	2.42746	0.355718	0.341077	0.267767	0.342467	0.305173				4.24319	0.895856	8.27348	2.25918	0.36416	0.320125	0.267697	0.381701	0.295603
	11.3703	2.58625	18.7079	6.96595	0.31685	0.314014	0.280528	0.362675	0.300748				11.1491	2.45004	25.164	7.17069	0.336092	0.337899	0.277759	0.35449	0.294872				11.1637	2.35047	24.8041	6.85933	0.354196	0.343359	0.269307	0.342176	0.303944				11.7519	2.20573	24.2078	6.22013	0.362586	0.319122	0.271446	0.378111	0.294922
	8.55207	1.95963	14.1191	5.24084	0.318407	0.314662	0.281112	0.362444	0.299653				8.3417	1.83572	18.6088	5.35743	0.335265	0.337275	0.277985	0.354298	0.294756				8.25104	1.80612	18.5466	5.28429	0.352492	0.342526	0.265865	0.339573	0.299135				8.83413	1.68369	19.0223	4.69799	0.367708	0.315072	0.272692	0.380248	0.293287
	1.21873	0.515491	1.92255	0.825068	0.316667	0.313766	0.280264	0.363049	0.29614				1.1754	0.505132	2.38147	0.808721	0.335554	0.338012	0.275601	0.350479	0.295978				1.19361	0.532757	2.56627	0.904474	0.352526	0.344423	0.267713	0.337397	0.297897				1.31988	0.500655	2.97999	0.801928	0.363561	0.314809	0.269663	0.379616	0.293291
	0.384599	0.424728	0.450272	0.388246	0.311906	0.312117	0.278997	0.361771	0.293393				0.410875	0.430795	0.531957	0.385315	0.331733	0.334435	0.276601	0.348239	0.295029				0.399923	0.44969	0.537322	0.421912	0.355109	0.341068	0.268171	0.335917	0.293758				0.424355	0.420634	0.557407	0.408191	0.362333	0.316412	0.267252	0.376947	0.291148
	0.324475	0.426965	0.32235	0.368665	0.313032	0.312927	0.279796	0.363201	0.290276				0.357939	0.428687	0.340074	0.361798	0.330604	0.332723	0.276087	0.348367	0.293073				0.349296	0.449621	0.347006	0.402761	0.354155	0.339731	0.265776	0.335858	0.295015				0.3728	0.417669	0.342347	0.388432	0.363845	0.31326	0.267481	0.37429	0.290921
	0.313063	0.424429	0.29648	0.361971	0.317242	0.313294	0.280081	0.363315	0.290155				0.352587	0.429851	0.310562	0.359757	0.33094	0.332169	0.27426	0.348	0.295536				0.346349	0.449176	0.314912	0.399008	0.350927	0.340819	0.263254	0.337065	0.295691				0.363099	0.422413	0.307686	0.384606	0.363176	0.310128	0.265924	0.377579	0.289395
	0.31805	0.424126	0.293608	0.355599	0.312963	0.310614	0.279136	0.361052	0.290622				0.348221	0.425339	0.302349	0.362619	0.328694	0.335201	0.273491	0.349789	0.292642				0.339503	0.449057	0.306102	0.39482	0.349379	0.340292	0.263671	0.33602	0.294248				0.356516	0.423618	0.296023	0.383416	0.361066	0.310751	0.265809	0.374115	0.289435
	0.317157	0.423918	0.291559	0.354317	0.309074	0.307672	0.276116	0.361458	0.295097				0.343218	0.423475	0.292934	0.360173	0.329277	0.335207	0.273705	0.34895	0.289196				0.338172	0.446954	0.301752	0.391751	0.349335	0.335614	0.265118	0.340299	0.295177				0.354197	0.419153	0.291644	0.382816	0.361963	0.310542	0.262243	0.370566	0.287051
	0.314373	0.421689	0.290876	0.358096	0.313137	0.305967	0.276458	0.360409	0.293139				0.34125	0.424799	0.291914	0.3588	0.327842	0.334255	0.272213	0.347131	0.29039				0.337514	0.446842	0.300558	0.393743	0.345315	0.333296	0.261339	0.336132	0.296225				0.352987	0.418927	0.288475	0.380857	0.356276	0.312046	0.263112	0.369096	0.286099
	0.311289	0.417648	0.287903	0.356143	0.306032	0.304697	0.275902	0.357812	0.29183				0.340319	0.419483	0.290396	0.355358	0.324142	0.333634	0.270991	0.345552	0.290565				0.338293	0.446966	0.29506	0.391943	0.34199	0.336999	0.261172	0.3333	0.296608				0.351489	0.413749	0.290076	0.378439	0.354059	0.309908	0.261597	0.372083	0.287049
	0.312816	0.418721	0.285741	0.354038	0.303467	0.304761	0.275369	0.359628	0.288535				0.33946	0.419243	0.289116	0.353389	0.326919	0.331774	0.268921	0.340734	0.289863				0.339131	0.442298	0.291641	0.389754	0.343124	0.337159	0.258897	0.332809	0.294491				0.352581	0.415527	0.289959	0.377454	0.355064	0.307934	0.259977	0.369265	0.286888
	0.311479	0.416301	0.288897	0.355849	0.309548	0.304728	0.277961	0.357564	0.287763				0.341259	0.420117	0.286843	0.354298	0.329014	0.331998	0.267278	0.338693	0.289497				0.341863	0.443598	0.293554	0.393147	0.343264	0.336776	0.256351	0.327809	0.288409				0.351108	0.412708	0.286758	0.3765	0.354872	0.307049	0.259894	0.367986	0.285931
	0.308723	0.417314	0.287729	0.351742	0.30852	0.305542	0.274481	0.357293	0.288093				0.342307	0.419272	0.287866	0.355024	0.328612	0.334451	0.266899	0.340433	0.289238				0.342422	0.445413	0.296712	0.396175	0.341786	0.33325	0.257643	0.328358	0.289431				0.354537	0.412772	0.28492	0.37562	0.352217	0.307469	0.258695	0.371597	0.285172
	0.309627	0.414646	0.281864	0.352207	0.308395	0.305708	0.273557	0.356086	0.287701				0.344043	0.421301	0.286776	0.351601	0.327647	0.331803	0.267832	0.340427	0.287331				0.336904	0.446728	0.295144	0.394981	0.33931	0.332699	0.259249	0.333066	0.29287				0.353991	0.415224	0.285069	0.375786	0.350737	0.309779	0.260724	0.374455	0.287524
	0.308297	0.413107	0.282539	0.352714	0.307732	0.303933	0.27334	0.351322	0.289521				0.344368	0.421763	0.288782	0.353134	0.324112	0.332497	0.270251	0.341833	0.28518				0.332529	0.442094	0.292251	0.391426	0.341479	0.334166	0.260218	0.333449	0.293429				0.352582	0.413137	0.281349	0.377755	0.351358	0.309451	0.260384	0.369303	0.286327
	0.304704	0.410341	0.280918	0.355419	0.306518	0.300161	0.272089	0.35361	0.290635				0.338779	0.420049	0.290377	0.351235	0.324838	0.332622	0.266691	0.34144	0.287311				0.33173	0.435542	0.291921	0.389703	0.340143	0.334665	0.257841	0.332037	0.29229				0.350016	0.41102	0.27949	0.372888	0.353922	0.30822	0.260194	0.367509	0.282158
	0.305189	0.414144	0.2818	0.352082	0.306123	0.299735	0.274181	0.353331	0.288231				0.338112	0.418576	0.289301	0.352386	0.324066	0.333216	0.266324	0.343664	0.284329				0.330104	0.439451	0.291246	0.38679	0.336896	0.334188	0.256849	0.330205	0.288827				0.347215	0.411081	0.279065	0.373389	0.35638	0.304922	0.255573	0.366924	0.278561
	0.307428	0.41482	0.282793	0.352678	0.307931	0.300965	0.273466	0.34857	0.285183				0.33765	0.420185	0.286752	0.350303	0.320848	0.332916	0.265646	0.342193	0.286106				0.328433	0.438237	0.289479	0.386575	0.336166	0.332621	0.257723	0.33083	0.288052				0.349176	0.408348	0.281953	0.377675	0.350245	0.304286	0.254944	0.364088	0.279355
	0.308015	0.413989	0.278022	0.35491	0.304441	0.304136	0.268474	0.347734	0.283237				0.338253	0.421302	0.285319	0.34751	0.320324	0.329319	0.266746	0.338162	0.287532				0.327775	0.435827	0.287325	0.384979	0.337677	0.329479	0.258939	0.330663	0.287017				0.3454	0.403716	0.278849	0.376034	0.35038	0.304398	0.258325	0.36514	0.280323
	0.304303	0.407411	0.281191	0.352571	0.300455	0.302699	0.271884	0.347385	0.28638				0.337867	0.41411	0.28574	0.350773	0.319971	0.327752	0.265633	0.335072	0.286278				0.330975	0.434351	0.287977	0.38843	0.337786	0.331491	0.256811	0.329841	0.288216				0.342801	0.403799	0.276832	0.372178	0.350944	0.304607	0.256598	0.364647	0.282143
	0.306243	0.408484	0.279392	0.35026	0.300488	0.302621	0.269235	0.348005	0.281597				0.338946	0.409744	0.286043	0.349374	0.320744	0.328115	0.265007	0.336172	0.28379				0.326852	0.434462	0.286635	0.388675	0.339393	0.329861	0.252186	0.327303	0.288328				0.345326	0.404066	0.27835	0.372645	0.348247	0.300762	0.255143	0.364645	0.283275
	0.305397	0.411721	0.278297	0.34822	0.300057	0.30294	0.267664	0.347587	0.28309				0.336606	0.411014	0.284529	0.345284	0.320658	0.32742	0.263876	0.33647	0.282315				0.32727	0.434956	0.289101	0.384047	0.337958	0.328507	0.253832	0.324032	0.290341				0.345889	0.405791	0.277178	0.369216	0.345201	0.298435	0.255197	0.361166	0.281445
	0.302319	0.407106	0.277082	0.351111	0.294962	0.301994	0.269543	0.344954	0.283838				0.335146	0.41232	0.285242	0.344992	0.319356	0.327146	0.262812	0.338479	0.282183				0.331495	0.432345	0.287621	0.38733	0.335664	0.326756	0.253547	0.322826	0.288156				0.343499	0.403794	0.2767	0.371033	0.349109	0.301168	0.254169	0.355587	0.279086
	0.301839	0.405902	0.276473	0.346721	0.294822	0.297811	0.268435	0.345304	0.282575				0.334777	0.413278	0.281403	0.342977	0.316519	0.325462	0.260313	0.33563	0.276477				0.328479	0.430469	0.283797	0.385386	0.333893	0.325619	0.254251	0.322296	0.285355				0.345154	0.401136	0.27662	0.370157	0.343042	0.298891	0.255613	0.358948	0.277139
	0.300253	0.405399	0.273612	0.344781	0.294355	0.294806	0.266587	0.346824	0.28631				0.332321	0.411909	0.280587	0.341988	0.317954	0.323558	0.256976	0.335663	0.27709				0.328651	0.432685	0.286843	0.381379	0.330005	0.323186	0.253363	0.323095	0.286306				0.34168	0.398041	0.277013	0.368732	0.341187	0.299076	0.253632	0.35825	0.276401
	0.30022	0.403779	0.272916	0.345689	0.295407	0.297671	0.265692	0.346657	0.284188				0.32938	0.409677	0.280453	0.343249	0.315967	0.319378	0.25866	0.332412	0.279497				0.3284	0.429467	0.287186	0.381846	0.329264	0.325252	0.252929	0.322718	0.288662				0.341192	0.400619	0.275104	0.37019	0.336123	0.298218	0.254033	0.358495	0.279378
	0.299372	0.404535	0.274267	0.344257	0.29916	0.295696	0.265317	0.345408	0.283338				0.332475	0.407303	0.27988	0.345393	0.31404	0.319802	0.260051	0.334391	0.280386				0.330133	0.427849	0.286497	0.379284	0.331291	0.327798	0.251209	0.319732	0.286636				0.33982	0.400472	0.274993	0.367021	0.33761	0.301177	0.252219	0.358	0.279201
	0.297879	0.409441	0.274128	0.340058	0.296091	0.293734	0.261993	0.344208	0.28138				0.332729	0.406806	0.279777	0.345768	0.314329	0.321001	0.25932	0.332126	0.278546				0.332755	0.42721	0.28448	0.379572	0.329944	0.325658	0.248902	0.317379	0.28582				0.337395	0.402741	0.276597	0.363685	0.338843	0.297599	0.250873	0.359512	0.274514
	0.294956	0.405863	0.276038	0.338171	0.294824	0.294085	0.265035	0.343535	0.276425				0.327484	0.40838	0.278858	0.344179	0.313798	0.321813	0.258616	0.332272	0.277931				0.325896	0.423474	0.282738	0.379026	0.332824	0.322489	0.252529	0.318821	0.283816				0.33531	0.400208	0.274702	0.367831	0.337485	0.29965	0.247049	0.361482	0.275507
	0.294892	0.404259	0.273624	0.342031	0.29471	0.294933	0.263205	0.342673	0.274798				0.328784	0.409729	0.280024	0.341278	0.314051	0.319745	0.260076	0.328929	0.277866				0.321236	0.425087	0.282472	0.376484	0.331258	0.322318	0.252787	0.321399	0.282409				0.337985	0.398628	0.276511	0.366026	0.338787	0.299288	0.251152	0.35743	0.274008
	0.296253	0.403142	0.271877	0.343057	0.292604	0.294027	0.262763	0.340164	0.274852				0.33053	0.413603	0.277209	0.339283	0.31436	0.320622	0.258095	0.328528	0.275352				0.321081	0.425338	0.28514	0.374278	0.329744	0.325849	0.248666	0.321044	0.282359				0.335262	0.396206	0.275292	0.363262	0.336593	0.300821	0.253839	0.349483	0.273775
	0.296245	0.399314	0.270838	0.341861	0.292545	0.291202	0.26284	0.339838	0.276287				0.327095	0.410199	0.278415	0.339481	0.310951	0.317084	0.256794	0.325563	0.274262				0.322913	0.42617	0.281025	0.373864	0.331515	0.328198	0.248341	0.319225	0.28126				0.337685	0.396698	0.269957	0.362342	0.338427	0.298403	0.247952	0.346997	0.27422
	0.297852	0.40209	0.270994	0.338634	0.293422	0.290716	0.261149	0.337613	0.275995				0.325911	0.40547	0.279099	0.341498	0.310767	0.317225	0.256895	0.325408	0.27611				0.322609	0.425993	0.280705	0.375592	0.32833	0.32654	0.249379	0.315656	0.279435				0.343929	0.394759	0.2709	0.364865	0.338409	0.2962	0.247045	0.351359	0.271185
	0.297225	0.398759	0.269502	0.337735	0.29254	0.291215	0.26063	0.336623	0.275749				0.323481	0.404611	0.276812	0.339942	0.307831	0.315064	0.256595	0.326178	0.276487				0.319582	0.421601	0.279809	0.379333	0.326847	0.324051	0.246871	0.313022	0.274661				0.338662	0.395724	0.269838	0.363777	0.337743	0.295635	0.245735	0.353623	0.272882
	0.299257	0.399379	0.270131	0.334697	0.288411	0.292033	0.257524	0.335565	0.274675				0.32339	0.403587	0.274979	0.339503	0.310972	0.319468	0.25758	0.324852	0.275666				0.316764	0.417224	0.278872	0.372138	0.321872	0.322734	0.245667	0.316763	0.274546				0.332193	0.392904	0.268554	0.365282	0.331264	0.29218	0.245531	0.353876	0.271303
	0.297352	0.401232	0.26621	0.331884	0.289072	0.29195	0.256639	0.334789	0.277442				0.32346	0.405722	0.275846	0.338644	0.311905	0.320051	0.25714	0.325174	0.275862				0.317898	0.420733	0.277815	0.373398	0.32386	0.323785	0.246049	0.317562	0.274071				0.333688	0.390517	0.266778	0.363527	0.331439	0.295437	0.246571	0.348229	0.270182
	0.29844	0.402445	0.268095	0.334263	0.288608	0.29107	0.254534	0.333095	0.274799				0.322225	0.404753	0.278262	0.335611	0.311605	0.316686	0.254	0.324838	0.273474				0.321511	0.421305	0.278546	0.3771	0.324095	0.323442	0.244655	0.315724	0.273908				0.332197	0.3913	0.266473	0.359518	0.330225	0.298477	0.246067	0.346643	0.268535
	0.295491	0.399796	0.267702	0.335887	0.286843	0.289177	0.256648	0.332398	0.271131				0.322657	0.403274	0.27362	0.337252	0.304984	0.317714	0.253817	0.325236	0.275676				0.317631	0.417511	0.280111	0.374719	0.325896	0.319408	0.245218	0.315196	0.274404				0.331051	0.394092	0.266815	0.356724	0.329264	0.295696	0.243475	0.34887	0.269419
	0.293939	0.401621	0.2629	0.333999	0.283346	0.289389	0.257263	0.332391	0.274792				0.324925	0.403065	0.273118	0.337012	0.304706	0.316535	0.252974	0.324728	0.27473				0.316716	0.419923	0.279666	0.378361	0.325768	0.317779	0.244066	0.307986	0.273416				0.330386	0.392386	0.267753	0.35863	0.332479	0.292548	0.245749	0.345164	0.270784
	0.294958	0.399556	0.260984	0.335342	0.285948	0.2845	0.256509	0.333678	0.273179				0.324783	0.404119	0.272788	0.33316	0.306103	0.309888	0.253902	0.323982	0.275377				0.318012	0.417821	0.278187	0.373357	0.325429	0.316982	0.242241	0.309719	0.273167				0.329432	0.391384	0.264784	0.358378	0.331476	0.293485	0.244657	0.344007	0.268779
	0.290317	0.397381	0.262337	0.330147	0.286012	0.285985	0.256236	0.330316	0.271647				0.326259	0.401171	0.273405	0.334582	0.305551	0.313835	0.251583	0.321341	0.272634				0.324142	0.419373	0.278072	0.372293	0.324683	0.318216	0.242214	0.311734	0.275145				0.329137	0.39037	0.265176	0.35543	0.330254	0.292035	0.244973	0.344514	0.266717
	0.292066	0.397026	0.264773	0.328958	0.28903	0.287164	0.25231	0.324846	0.268195				0.320367	0.393833	0.272594	0.332497	0.305898	0.310504	0.250133	0.319251	0.270611				0.321845	0.415985	0.276269	0.368153	0.324105	0.314779	0.243802	0.307646	0.275046				0.331455	0.386392	0.262994	0.359498	0.325475	0.295221	0.244269	0.345649	0.267334
	0.290637	0.393356	0.262655	0.328567	0.288007	0.285403	0.250495	0.327996	0.26797				0.320341	0.398877	0.271929	0.330853	0.307053	0.313952	0.250724	0.318921	0.273063				0.319195	0.411414	0.273489	0.373551	0.322861	0.314477	0.243476	0.305812	0.273177				0.328318	0.385241	0.263857	0.358055	0.324118	0.296236	0.242835	0.343074	0.268928
	0.285212	0.390822	0.26161	0.330704	0.282917	0.283725	0.250988	0.326485	0.266406				0.32349	0.397637	0.270447	0.333798	0.304196	0.313972	0.249287	0.31917	0.270838				0.315695	0.411076	0.273415	0.372246	0.322134	0.314392	0.242637	0.30727	0.272265				0.326113	0.388032	0.262359	0.354272	0.327454	0.293162	0.241483	0.341839	0.267736
	0.284469	0.390281	0.261147	0.330476	0.282553	0.284631	0.253607	0.329247	0.265756				0.323532	0.396873	0.27256	0.335632	0.302893	0.313174	0.249967	0.321651	0.270108				0.314286	0.412723	0.274609	0.363613	0.322771	0.312477	0.243818	0.310476	0.272787				0.328518	0.38226	0.265207	0.349616	0.331332	0.292393	0.240962	0.341192	0.26556
	0.283776	0.39202	0.256596	0.328623	0.284195	0.284355	0.25389	0.327271	0.267868				0.326	0.395229	0.271132	0.330632	0.304036	0.310768	0.249894	0.318783	0.267884				0.312031	0.410712	0.275516	0.363901	0.317047	0.314056	0.242653	0.311371	0.272066				0.327264	0.384159	0.265797	0.348872	0.325684	0.29311	0.239264	0.340101	0.264504
	0.288194	0.386554	0.25856	0.329925	0.284682	0.284728	0.253097	0.326973	0.268278				0.322324	0.396365	0.270384	0.326544	0.302657	0.312799	0.250211	0.31554	0.268128				0.3142	0.415573	0.272873	0.358288	0.314858	0.312897	0.242628	0.311582	0.272145				0.327901	0.382968	0.262154	0.354185	0.32286	0.28913	0.239332	0.340335	0.263054
	0.287231	0.385352	0.262841	0.326021	0.282677	0.286114	0.253858	0.326157	0.267811				0.320995	0.393957	0.269819	0.326312	0.299505	0.314225	0.248948	0.316254	0.266683				0.313445	0.413353	0.271737	0.362093	0.31868	0.312314	0.239885	0.307448	0.273778				0.325802	0.384733	0.259862	0.353196	0.323001	0.285514	0.241676	0.340164	0.262442
	0.286553	0.388906	0.26301	0.32449	0.279489	0.283385	0.254568	0.328931	0.264969				0.3204	0.392928	0.267591	0.328151	0.298525	0.309981	0.247246	0.314909	0.266954				0.313281	0.412263	0.271322	0.368474	0.316065	0.313946	0.23824	0.306653	0.272357				0.32327	0.38376	0.258212	0.349635	0.321061	0.287588	0.239851	0.338609	0.2626
	0.284455	0.382214	0.257499	0.326915	0.280091	0.280461	0.254542	0.325648	0.26356				0.318277	0.38965	0.263491	0.325321	0.298218	0.307854	0.248775	0.317668	0.267186				0.310212	0.409617	0.273775	0.361935	0.314652	0.314902	0.237867	0.30682	0.271599				0.317827	0.379009	0.261587	0.349567	0.319895	0.28949	0.237767	0.340049	0.260993
	0.285552	0.385273	0.25625	0.325564	0.278649	0.281921	0.255723	0.324662	0.268015				0.315364	0.390066	0.265968	0.332032	0.297923	0.307988	0.247914	0.315106	0.266659				0.310396	0.411387	0.270795	0.362908	0.317014	0.312589	0.23795	0.308527	0.271271				0.317319	0.382523	0.261061	0.352186	0.319516	0.286615	0.237688	0.334886	0.260809
	0.286683	0.389728	0.25692	0.323876	0.280205	0.281163	0.254129	0.325962	0.264514				0.315453	0.389513	0.26579	0.332006	0.298935	0.309077	0.247171	0.314898	0.264095				0.306457	0.406785	0.271452	0.361376	0.313969	0.310677	0.237286	0.307529	0.268958				0.320315	0.378292	0.25941	0.352599	0.315825	0.28572	0.237666	0.335835	0.26075
	0.28236	0.383208	0.256301	0.32058	0.279124	0.281612	0.250539	0.32314	0.263661				0.318137	0.388652	0.264754	0.328212	0.29805	0.30876	0.249383	0.314486	0.263772				0.307237	0.405798	0.269519	0.361664	0.312671	0.312171	0.23718	0.304674	0.268633				0.321636	0.377912	0.261239	0.348594	0.31342	0.286834	0.238633	0.336991	0.260169
	0.280789	0.381028	0.258065	0.320742	0.277543	0.280374	0.250152	0.321979	0.260975				0.313744	0.390794	0.266403	0.325293	0.296696	0.307517	0.248408	0.312284	0.264971				0.305984	0.404883	0.269556	0.360001	0.313515	0.309742	0.238965	0.304393	0.268635				0.321897	0.379345	0.261157	0.350704	0.313929	0.287139	0.235857	0.336074	0.260611
	0.283481	0.378838	0.258117	0.320325	0.277237	0.277972	0.249121	0.319601	0.259522				0.31427	0.38853	0.267321	0.324674	0.296571	0.304291	0.245648	0.313017	0.264235				0.308484	0.403265	0.271771	0.355816	0.317593	0.308203	0.236826	0.303001	0.267464				0.325127	0.376085	0.257977	0.344611	0.314157	0.286676	0.236932	0.335273	0.258097
	0.282274	0.38173	0.254878	0.321664	0.278219	0.275352	0.248837	0.320406	0.259897				0.318927	0.385314	0.266498	0.323997	0.293334	0.301714	0.243513	0.31449	0.262671				0.309132	0.4056	0.2703	0.355655	0.314531	0.307364	0.235955	0.299448	0.269434				0.321057	0.374051	0.258301	0.343558	0.313686	0.287414	0.236669	0.333767	0.258035
	0.28044	0.380637	0.252362	0.321206	0.277936	0.27625	0.248293	0.31782	0.263661				0.317488	0.386101	0.265065	0.323031	0.290336	0.301862	0.245535	0.311345	0.260291				0.308032	0.401845	0.269394	0.358413	0.312926	0.307429	0.238093	0.29925	0.269539				0.316673	0.374246	0.260743	0.342875	0.315418	0.283799	0.235233	0.33379	0.260048
	0.280937	0.378433	0.252078	0.320621	0.275299	0.279003	0.247374	0.317852	0.260461				0.307973	0.385853	0.262825	0.321464	0.292614	0.302945	0.245987	0.311229	0.260763				0.30723	0.402021	0.268687	0.358897	0.31194	0.304957	0.236524	0.298458	0.267886				0.314753	0.37103	0.261246	0.345019	0.314032	0.283384	0.234962	0.332101	0.258224
	0.280767	0.381271	0.25424	0.315871	0.274755	0.277411	0.247939	0.31751	0.261528				0.311072	0.384927	0.264306	0.323524	0.296403	0.303423	0.245419	0.30994	0.262223				0.308883	0.397283	0.26677	0.355497	0.308228	0.307316	0.23532	0.296467	0.265483				0.312634	0.370057	0.257376	0.340123	0.312987	0.284942	0.236148	0.330587	0.255797
	0.280225	0.382228	0.253174	0.317044	0.274933	0.278514	0.246578	0.319978	0.259529				0.310654	0.382206	0.261809	0.3249	0.295638	0.304034	0.243754	0.307584	0.263087				0.308445	0.397297	0.268273	0.354479	0.310607	0.307413	0.234865	0.296666	0.264547				0.313435	0.372972	0.256807	0.342435	0.312291	0.283441	0.235133	0.330028	0.254572
	0.277562	0.380339	0.250826	0.317722	0.272155	0.277568	0.246913	0.320361	0.259814				0.310498	0.381361	0.260417	0.32237	0.295098	0.300502	0.245163	0.308233	0.261841				0.305658	0.392991	0.268292	0.355621	0.310493	0.303716	0.233036	0.298733	0.264356				0.312902	0.371534	0.254861	0.344633	0.312728	0.281604	0.23333	0.326951	0.256956
	0.280473	0.38113	0.25079	0.316963	0.276755	0.273545	0.246323	0.320782	0.258479				0.308137	0.381441	0.260507	0.320907	0.293125	0.298972	0.244873	0.307215	0.258727				0.304818	0.394146	0.268502	0.356518	0.310784	0.303586	0.234594	0.296279	0.264254				0.315505	0.371856	0.256588	0.34314	0.30916	0.284377	0.232097	0.325764	0.257024
	0.28185	0.37875	0.249174	0.318405	0.272611	0.276333	0.245197	0.315128	0.258195				0.309397	0.382687	0.263022	0.316837	0.290701	0.300723	0.239959	0.308055	0.260001				0.303939	0.397621	0.26688	0.357255	0.308789	0.302937	0.235182	0.295622	0.260644				0.312342	0.370297	0.254604	0.343393	0.307094	0.282354	0.22982	0.3248	0.253997
	0.279424	0.373072	0.25027	0.315411	0.269796	0.277388	0.242156	0.311985	0.259968				0.312629	0.382612	0.263636	0.321005	0.290875	0.30147	0.240341	0.306789	0.261043				0.302552	0.397371	0.26841	0.35305	0.309034	0.297403	0.235619	0.296037	0.258745				0.314088	0.365894	0.252988	0.339486	0.305418	0.281027	0.228494	0.324131	0.253587
	0.276367	0.373029	0.250788	0.314939	0.26983	0.277067	0.241983	0.31522	0.261259				0.31373	0.385565	0.262142	0.322513	0.289324	0.300095	0.240991	0.30809	0.260596				0.302432	0.39521	0.265445	0.34725	0.309209	0.298643	0.229908	0.296618	0.259802				0.312895	0.370319	0.251	0.338069	0.307041	0.27925	0.231428	0.324676	0.253237
	0.271492	0.373701	0.250498	0.315914	0.270961	0.27537	0.243434	0.314454	0.258751				0.309147	0.384514	0.261596	0.320255	0.286613	0.301113	0.238782	0.30896	0.259789				0.301139	0.393895	0.263295	0.347461	0.30593	0.302575	0.229296	0.298224	0.260637				0.313558	0.371659	0.251881	0.338523	0.305661	0.279975	0.232142	0.323066	0.252862
	0.276596	0.37941	0.25071	0.315945	0.272588	0.27248	0.246202	0.312708	0.257356				0.30538	0.379548	0.26133	0.321174	0.286632	0.303697	0.239223	0.307768	0.260319				0.300772	0.394284	0.263457	0.351249	0.304734	0.304336	0.231297	0.296092	0.259915				0.31629	0.36831	0.2524	0.338981	0.30808	0.278706	0.232296	0.323238	0.254898
	0.277454	0.375722	0.249976	0.314811	0.270705	0.272387	0.242872	0.315016	0.258978				0.305797	0.374991	0.260814	0.317889	0.288953	0.299907	0.240144	0.305558	0.258187				0.300189	0.394282	0.260304	0.34764	0.300912	0.300862	0.230002	0.296422	0.260684				0.315496	0.368512	0.250475	0.338585	0.307814	0.278248	0.228628	0.32444	0.253442
	0.276103	0.372744	0.250325	0.3123	0.268414	0.272301	0.240681	0.312271	0.25814				0.306096	0.37166	0.260095	0.314121	0.286952	0.2992	0.23964	0.302925	0.257797				0.302115	0.390921	0.261947	0.347446	0.30428	0.302337	0.229757	0.29658	0.261049				0.311555	0.368259	0.251921	0.336636	0.301217	0.274096	0.229393	0.322078	0.253155
	0.278219	0.371882	0.247977	0.31088	0.2699	0.270505	0.240055	0.309472	0.254601				0.305868	0.374424	0.260758	0.316924	0.287879	0.299736	0.239776	0.301246	0.256903				0.296162	0.394092	0.262627	0.34869	0.303356	0.303755	0.229396	0.294487	0.257353				0.309488	0.366048	0.251597	0.336123	0.304491	0.277001	0.230108	0.321016	0.252428
	0.275851	0.375174	0.248261	0.312427	0.267693	0.27286	0.240577	0.307662	0.254787				0.305154	0.37395	0.262352	0.316357	0.289102	0.298114	0.235048	0.302227	0.25214				0.298669	0.392164	0.260249	0.349904	0.30079	0.302272	0.229701	0.292661	0.258498				0.310296	0.363098	0.253012	0.33435	0.301859	0.2789	0.226689	0.319711	0.251891
	0.27291	0.373616	0.246705	0.315125	0.266952	0.272191	0.241712	0.308805	0.255666				0.301789	0.372482	0.260797	0.317922	0.285698	0.295198	0.234256	0.301943	0.25323				0.301561	0.38966	0.261937	0.351727	0.298343	0.301249	0.22906	0.292467	0.25701				0.311673	0.363349	0.251899	0.33482	0.299501	0.277124	0.22788	0.31864	0.248379
	0.27201	0.368485	0.247421	0.312789	0.263388	0.27099	0.239684	0.302376	0.253596				0.303705	0.370296	0.260659	0.317134	0.281769	0.294222	0.233928	0.298	0.253453				0.297965	0.387989	0.263678	0.349378	0.296365	0.298015	0.22944	0.291973	0.256497				0.311567	0.36333	0.252834	0.333103	0.300704	0.275612	0.227169	0.321316	0.249486
	0.272331	0.368258	0.247869	0.311823	0.264826	0.27006	0.240944	0.303103	0.252894				0.303459	0.372163	0.257664	0.313989	0.281468	0.293905	0.235219	0.299274	0.252176				0.297913	0.388298	0.265618	0.345594	0.299673	0.299723	0.231035	0.291001	0.256488				0.315562	0.362823	0.256489	0.336379	0.302694	0.274524	0.226038	0.320596	0.251023
	0.27391	0.366722	0.248232	0.309275	0.267719	0.2729	0.240034	0.304603	0.251339				0.302881	0.370934	0.260305	0.313086	0.280933	0.291491	0.232459	0.302218	0.252985				0.296173	0.389419	0.267551	0.342695	0.296585	0.298503	0.228812	0.289718	0.256111				0.317221	0.362506	0.255385	0.334509	0.303935	0.27551	0.224359	0.315824	0.249203
	0.27642	0.365309	0.247537	0.308587	0.265022	0.272101	0.236934	0.303637	0.249546				0.304264	0.371236	0.265383	0.312001	0.28418	0.293639	0.232247	0.302689	0.25256				0.295943	0.386488	0.266794	0.344733	0.298134	0.301848	0.226016	0.289411	0.25794				0.313162	0.356932	0.257098	0.331919	0.300192	0.271692	0.225476	0.317139	0.249654
	0.276984	0.364173	0.249921	0.30993	0.262537	0.265501	0.237106	0.304641	0.2495				0.303532	0.367909	0.268765	0.312823	0.284957	0.296383	0.232242	0.299945	0.249482				0.298885	0.386641	0.269386	0.343897	0.29838	0.300221	0.225385	0.292901	0.257333				0.314775	0.360984	0.263927	0.333037	0.296076	0.273713	0.22338	0.314725	0.251624
	0.279199	0.365258	0.254349	0.310448	0.263572	0.266245	0.237364	0.305016	0.251975				0.30359	0.368879	0.269844	0.311915	0.283733	0.294514	0.2351	0.296534	0.252443				0.3016	0.385174	0.275991	0.343727	0.30097	0.296076	0.223872	0.289131	0.256034				0.317634	0.364796	0.275199	0.334059	0.29826	0.272582	0.224808	0.313893	0.249708
	0.280023	0.368671	0.255947	0.310635	0.262795	0.268041	0.236027	0.304188	0.252669				0.306321	0.368953	0.271428	0.311157	0.283463	0.29331	0.234655	0.295341	0.253504				0.301207	0.385474	0.278256	0.346157	0.298652	0.300075	0.223829	0.287424	0.253649				0.316351	0.364078	0.284687	0.33415	0.295806	0.2704	0.223485	0.312809	0.248918
	0.280527	0.367703	0.262206	0.310667	0.263096	0.26867	0.236737	0.306422	0.250635				0.307918	0.36804	0.281657	0.313556	0.281935	0.294301	0.232548	0.297486	0.251414				0.300453	0.385863	0.283484	0.344615	0.298893	0.298195	0.225545	0.289594	0.252533				0.317122	0.357774	0.296965	0.334929	0.297488	0.273595	0.222916	0.314141	0.247762
	0.283463	0.370777	0.274278	0.311011	0.262258	0.265775	0.237933	0.305018	0.2508				0.309067	0.370567	0.297991	0.316723	0.280292	0.294094	0.232254	0.29726	0.249104				0.303807	0.387186	0.294818	0.349195	0.299138	0.293356	0.223817	0.285654	0.249885				0.31926	0.358145	0.311335	0.335571	0.294479	0.273378	0.223615	0.314306	0.247442
	0.288662	0.370211	0.283989	0.314486	0.259095	0.264601	0.236802	0.303991	0.250858				0.313576	0.368675	0.306555	0.319717	0.28067	0.291072	0.230421	0.296047	0.250769				0.306252	0.38242	0.30357	0.348826	0.297581	0.293455	0.221812	0.287948	0.249796				0.325697	0.359161	0.320982	0.334986	0.291572	0.271732	0.223494	0.314549	0.248016
	0.288464	0.366452	0.286871	0.315487	0.260195	0.267128	0.236848	0.302928	0.249457				0.312827	0.366387	0.312054	0.317663	0.278884	0.29265	0.231144	0.296224	0.248002				0.30347	0.380145	0.297783	0.349394	0.295772	0.293776	0.222875	0.285672	0.25019				0.326285	0.359921	0.309812	0.337733	0.292697	0.270943	0.223734	0.313684	0.247077
	0.288917	0.363218	0.287277	0.312414	0.260574	0.262782	0.236652	0.302069	0.247733				0.312813	0.368883	0.319175	0.318428	0.27772	0.290713	0.22979	0.295559	0.247453				0.304484	0.383274	0.302045	0.346855	0.296941	0.291365	0.225115	0.284635	0.253193				0.325032	0.359379	0.318953	0.340682	0.293699	0.267359	0.222103	0.313257	0.244459
	0.283613	0.362452	0.276992	0.309103	0.25947	0.263256	0.234648	0.299181	0.247363				0.311343	0.367223	0.297645	0.313044	0.280152	0.291338	0.230658	0.293161	0.249196				0.300861	0.383447	0.299339	0.344297	0.29534	0.292951	0.22419	0.284348	0.250594				0.320558	0.354851	0.314795	0.337138	0.288087	0.269677	0.222335	0.311709	0.241737
	0.273445	0.364456	0.263143	0.306723	0.255828	0.265869	0.235625	0.294785	0.245217				0.305269	0.369567	0.281351	0.309887	0.279356	0.29005	0.230632	0.294596	0.249953				0.29744	0.382663	0.283874	0.342466	0.293891	0.296224	0.220835	0.284781	0.247967				0.312844	0.354861	0.295228	0.32918	0.289634	0.268103	0.220895	0.307647	0.238293
	0.271654	0.365302	0.251434	0.305659	0.254758	0.265008	0.235852	0.297555	0.246283				0.305386	0.367543	0.273863	0.305719	0.274423	0.291158	0.229013	0.2941	0.248682				0.295039	0.381406	0.272007	0.339142	0.291581	0.295167	0.220433	0.285029	0.249569				0.309291	0.354802	0.282764	0.329371	0.292131	0.270387	0.219516	0.30839	0.239167
	0.268199	0.363191	0.250414	0.3029	0.254786	0.264809	0.235926	0.298513	0.244675				0.301716	0.36227	0.269761	0.306012	0.272959	0.290456	0.226711	0.29374	0.249511				0.294626	0.379828	0.269681	0.341182	0.294222	0.295106	0.220753	0.283198	0.251586				0.304233	0.354478	0.273201	0.331972	0.287784	0.267093	0.219887	0.311202	0.241392
	0.26652	0.36162	0.248918	0.303581	0.25687	0.262688	0.235221	0.297652	0.243538				0.297876	0.361727	0.262411	0.308569	0.274645	0.290151	0.229728	0.291724	0.246501				0.294135	0.377778	0.266292	0.3391	0.292648	0.296235	0.220908	0.283243	0.250243				0.305009	0.349873	0.262874	0.324768	0.288154	0.268015	0.219588	0.310014	0.240922
	0.266502	0.362986	0.242701	0.302392	0.256922	0.259223	0.236642	0.296343	0.241824				0.293408	0.360797	0.256312	0.309105	0.27474	0.287699	0.229172	0.290929	0.244745				0.293675	0.375863	0.261409	0.335172	0.290446	0.291444	0.218163	0.282653	0.248147				0.304423	0.352	0.258675	0.326601	0.288713	0.267856	0.217218	0.309119	0.239098
	0.265417	0.355624	0.239607	0.301617	0.25473	0.258066	0.233184	0.297281	0.242454				0.294236	0.361064	0.256505	0.302302	0.274809	0.286265	0.227634	0.292123	0.24771				0.293225	0.379501	0.257157	0.335336	0.291703	0.2921	0.217976	0.28439	0.250547				0.302708	0.349339	0.256167	0.326475	0.287719	0.266302	0.217867	0.307409	0.237307
	0.26413	0.35293	0.239958	0.298038	0.254565	0.257675	0.230714	0.297073	0.243943				0.293349	0.359655	0.253613	0.304314	0.275054	0.285537	0.226166	0.290639	0.247434				0.289654	0.379263	0.254965	0.339276	0.290514	0.291246	0.219356	0.281111	0.249106				0.300654	0.351255	0.255039	0.323031	0.289017	0.264907	0.216106	0.303185	0.237611
	0.263542	0.359594	0.236796	0.297382	0.255846	0.258921	0.232019	0.298552	0.244225				0.290806	0.359064	0.250493	0.302941	0.272451	0.284247	0.227292	0.288602	0.246054				0.289232	0.373501	0.255912	0.338382	0.286361	0.285193	0.218414	0.28154	0.246169				0.296412	0.352229	0.248193	0.319747	0.290242	0.263434	0.21841	0.303715	0.237518
	0.260666	0.357449	0.23547	0.297832	0.254118	0.261665	0.233227	0.298274	0.243791				0.291275	0.359862	0.250504	0.3048	0.271908	0.285359	0.224944	0.289144	0.245186				0.289724	0.36948	0.252948	0.333232	0.291988	0.283859	0.217838	0.282189	0.246105				0.293204	0.352655	0.244376	0.318019	0.287122	0.262076	0.217141	0.305223	0.237468
	0.260738	0.35648	0.233928	0.298747	0.252057	0.260023	0.228229	0.293217	0.242096				0.291641	0.356355	0.248152	0.304668	0.272544	0.286687	0.224113	0.284467	0.24464				0.288651	0.370654	0.252827	0.332016	0.292754	0.288186	0.218255	0.279161	0.245407				0.299202	0.349425	0.243817	0.320373	0.288555	0.263396	0.214994	0.305024	0.23803
	0.262717	0.354803	0.23444	0.301467	0.250758	0.25978	0.229419	0.293813	0.240277				0.293764	0.355665	0.246404	0.302997	0.274033	0.288349	0.226152	0.285538	0.244766				0.287168	0.37408	0.253608	0.331751	0.28801	0.28967	0.218736	0.276629	0.244784				0.297926	0.346623	0.240855	0.320946	0.286335	0.263394	0.21494	0.304526	0.236811
	0.261883	0.353508	0.234592	0.300003	0.251927	0.262421	0.229558	0.294518	0.239448				0.293199	0.356104	0.245867	0.298252	0.272168	0.286099	0.225656	0.286406	0.244856				0.286584	0.373139	0.252602	0.33265	0.287795	0.289598	0.21845	0.277098	0.242338				0.294658	0.346828	0.239679	0.323416	0.280439	0.264688	0.214128	0.302314	0.234769
	0.25999	0.356656	0.232607	0.298271	0.252493	0.262766	0.22974	0.294828	0.238751				0.288858	0.35813	0.243777	0.298417	0.272317	0.285361	0.222486	0.286657	0.244679				0.28374	0.373432	0.251019	0.334309	0.287063	0.288373	0.21521	0.279761	0.241023				0.292937	0.347359	0.239804	0.320941	0.284369	0.262142	0.214126	0.30247	0.235233
	0.2602	0.355367	0.232517	0.297935	0.252474	0.259666	0.227445	0.292289	0.2401				0.290507	0.356526	0.241657	0.298733	0.27106	0.28623	0.222217	0.285911	0.243208				0.282369	0.373094	0.248512	0.333388	0.286722	0.289621	0.215763	0.276938	0.242637				0.29507	0.345842	0.236912	0.31805	0.28322	0.264263	0.214596	0.301754	0.234066
	0.258332	0.352743	0.234339	0.296187	0.252112	0.258459	0.228572	0.2906	0.240322				0.289023	0.354348	0.244675	0.298084	0.271065	0.286369	0.223323	0.287493	0.239334				0.285743	0.376144	0.249507	0.328533	0.289724	0.286873	0.217725	0.276595	0.242931				0.295492	0.346403	0.236717	0.31577	0.281743	0.262785	0.21682	0.299531	0.233598
	0.257841	0.3564	0.232292	0.292405	0.252036	0.256734	0.227938	0.28796	0.238807				0.289081	0.357452	0.243462	0.30022	0.270124	0.288042	0.225032	0.287762	0.238806				0.286308	0.373717	0.245856	0.327112	0.290098	0.283142	0.215931	0.278497	0.24482				0.293224	0.346421	0.236489	0.316372	0.280839	0.263232	0.214027	0.302571	0.234314
	0.258742	0.353552	0.231226	0.296026	0.250877	0.256592	0.225163	0.289181	0.238101				0.29238	0.352846	0.243056	0.299109	0.27008	0.287205	0.22226	0.283913	0.239168				0.282185	0.372103	0.245506	0.327517	0.285115	0.279662	0.213799	0.276859	0.246891				0.290225	0.346031	0.237363	0.319578	0.278563	0.262651	0.210518	0.303252	0.233197
	0.257637	0.355796	0.230085	0.295583	0.253164	0.257378	0.227288	0.291212	0.23873				0.290855	0.353391	0.240942	0.297222	0.268628	0.285824	0.220682	0.285011	0.239546				0.281643	0.37013	0.245394	0.327191	0.283663	0.284513	0.213509	0.273102	0.242832				0.289848	0.342179	0.236804	0.319481	0.28001	0.25955	0.213195	0.299561	0.23375
	0.25901	0.352477	0.229849	0.294733	0.250511	0.25651	0.225126	0.291163	0.238126				0.285435	0.352157	0.242028	0.299058	0.264377	0.285601	0.223027	0.282647	0.240051				0.280926	0.369441	0.244312	0.329527	0.281985	0.285683	0.214371	0.271425	0.240476				0.288845	0.343569	0.235493	0.316424	0.280675	0.256538	0.213697	0.300009	0.236296
	0.260253	0.35063	0.230684	0.291868	0.246467	0.25601	0.222378	0.287994	0.234591				0.28798	0.347314	0.24049	0.299585	0.265243	0.282275	0.223317	0.279688	0.238577				0.281677	0.368498	0.244699	0.329209	0.281409	0.282701	0.214506	0.271886	0.240381				0.289263	0.346203	0.234154	0.31377	0.276706	0.256521	0.213585	0.299612	0.232485
	0.259905	0.349984	0.231944	0.287657	0.249343	0.25726	0.223163	0.289344	0.236386				0.284859	0.346082	0.241599	0.29812	0.265845	0.281066	0.22197	0.279297	0.235639				0.280088	0.368318	0.245216	0.325224	0.282126	0.280175	0.213254	0.272293	0.237565				0.286591	0.343259	0.234066	0.314374	0.279747	0.256961	0.213007	0.296971	0.23098
	0.259276	0.350582	0.23093	0.291757	0.248941	0.254413	0.225087	0.287496	0.236692				0.282842	0.34735	0.242815	0.297978	0.26511	0.280453	0.217968	0.281621	0.237272				0.283891	0.368701	0.24582	0.326662	0.283257	0.27722	0.211665	0.271425	0.238361				0.282293	0.343813	0.23579	0.313724	0.280162	0.257353	0.212843	0.294316	0.231192
	0.256719	0.35133	0.228677	0.290737	0.24621	0.250652	0.226167	0.28743	0.238501				0.287173	0.34497	0.242542	0.295645	0.263499	0.280021	0.218735	0.279814	0.237353				0.284586	0.365023	0.245045	0.324322	0.281792	0.283055	0.211579	0.270653	0.241295				0.283854	0.345419	0.23741	0.315357	0.274782	0.256904	0.211273	0.294133	0.22932
	0.256056	0.35246	0.229393	0.290998	0.245627	0.249507	0.22293	0.287208	0.238116				0.28714	0.345416	0.240609	0.296783	0.266483	0.280439	0.219701	0.278643	0.237151				0.280828	0.364707	0.244487	0.323975	0.280422	0.283609	0.210182	0.270128	0.240031				0.287934	0.342371	0.236484	0.315103	0.27322	0.258997	0.210748	0.295771	0.229973
	0.25685	0.348608	0.22791	0.288608	0.247496	0.253073	0.224458	0.287775	0.236679				0.284907	0.346264	0.238331	0.293555	0.264013	0.282266	0.218269	0.279806	0.235217				0.279627	0.36505	0.24574	0.322326	0.281378	0.283913	0.211443	0.270338	0.237515				0.285902	0.340709	0.231707	0.313792	0.271874	0.256172	0.211024	0.297438	0.230786
	0.258671	0.349803	0.226536	0.289243	0.245099	0.25729	0.222607	0.28651	0.23509				0.285451	0.350011	0.238112	0.293606	0.258172	0.278704	0.216969	0.281317	0.237586				0.281004	0.364519	0.244111	0.321618	0.280729	0.28191	0.211922	0.269405	0.237782				0.286224	0.336224	0.229924	0.309807	0.271185	0.256683	0.20974	0.29429	0.231293
	0.258264	0.347411	0.227857	0.288345	0.244001	0.255132	0.21938	0.286713	0.233579				0.28393	0.347088	0.238029	0.293666	0.262489	0.274802	0.216473	0.277555	0.234773				0.278791	0.362353	0.240315	0.32157	0.280088	0.277876	0.21048	0.269646	0.234611				0.281945	0.336119	0.231838	0.311679	0.272966	0.254441	0.207925	0.295591	0.230161
	0.255067	0.345936	0.226729	0.286925	0.242055	0.254487	0.220993	0.282491	0.232821				0.282436	0.346062	0.238746	0.296994	0.262062	0.274241	0.217985	0.276203	0.232473				0.275979	0.362039	0.241452	0.32213	0.279876	0.275379	0.207638	0.269461	0.234073				0.28207	0.33873	0.233791	0.313922	0.272432	0.255987	0.208991	0.294503	0.22976
	0.250532	0.344583	0.226487	0.2888	0.242823	0.252043	0.22153	0.280378	0.233965				0.280102	0.346534	0.23856	0.294299	0.260097	0.276201	0.218384	0.274856	0.235195				0.274793	0.361834	0.240797	0.322589	0.278498	0.277973	0.208429	0.267491	0.234753				0.284912	0.337352	0.23317	0.311705	0.270838	0.251534	0.209608	0.292008	0.229334
	0.251766	0.34714	0.225251	0.289343	0.24544	0.248336	0.221361	0.280267	0.233165				0.282443	0.343735	0.238159	0.29218	0.263426	0.273678	0.215184	0.2731	0.234367				0.279871	0.360046	0.241781	0.317304	0.277279	0.277813	0.21033	0.26576	0.234521				0.285036	0.335656	0.233244	0.309338	0.272443	0.25143	0.210477	0.29142	0.228195
	0.251084	0.344707	0.224761	0.28649	0.243212	0.24813	0.221776	0.280498	0.234496				0.285175	0.342004	0.237372	0.288769	0.258989	0.277237	0.212853	0.274718	0.230645				0.27987	0.358393	0.239305	0.315483	0.27588	0.275841	0.209847	0.266021	0.234202				0.286387	0.333699	0.231012	0.30817	0.27068	0.252299	0.211392	0.29274	0.226579
	0.24862	0.343142	0.22551	0.286932	0.2439	0.251695	0.22038	0.281158	0.234611				0.28445	0.342756	0.233776	0.290367	0.259616	0.276597	0.212636	0.274646	0.230776				0.279865	0.360638	0.236269	0.318264	0.275606	0.273879	0.207541	0.270459	0.236893				0.283502	0.336243	0.232711	0.306974	0.267084	0.251569	0.209431	0.292629	0.226898
	0.253027	0.343852	0.224978	0.285325	0.244692	0.252315	0.221404	0.283044	0.232094				0.281357	0.339955	0.235009	0.29006	0.262356	0.275628	0.213702	0.274612	0.230392				0.276075	0.358633	0.239467	0.318735	0.275869	0.273998	0.206139	0.265302	0.234914				0.283857	0.337558	0.230358	0.307676	0.269566	0.251198	0.208474	0.290243	0.227092
	0.252637	0.343827	0.223062	0.287266	0.24498	0.251434	0.218309	0.282142	0.230516				0.279762	0.339991	0.23577	0.290793	0.260471	0.275252	0.214905	0.275348	0.228002				0.277244	0.357629	0.236391	0.318319	0.275696	0.277177	0.206891	0.26539	0.232426				0.282531	0.334719	0.227885	0.309941	0.271143	0.253414	0.207508	0.292734	0.227938
	0.251241	0.343621	0.222529	0.29009	0.242785	0.248237	0.218283	0.280363	0.22616				0.280228	0.340907	0.236989	0.289272	0.2583	0.272008	0.216564	0.275813	0.226588				0.277488	0.356103	0.235091	0.314339	0.276046	0.279316	0.207482	0.267548	0.234966				0.281868	0.334071	0.229248	0.30908	0.271355	0.251897	0.205793	0.292868	0.226759
	0.251135	0.339281	0.221384	0.285135	0.243015	0.248691	0.217854	0.279965	0.227911				0.280885	0.340218	0.235694	0.290503	0.256435	0.272039	0.216352	0.274226	0.230143				0.274736	0.354566	0.23517	0.315749	0.276386	0.277941	0.206779	0.268445	0.235735				0.280017	0.332678	0.228105	0.307974	0.272427	0.249848	0.20536	0.288956	0.225763
	0.252225	0.341274	0.221911	0.284514	0.242062	0.249149	0.217275	0.280725	0.231783				0.278059	0.341086	0.234214	0.285886	0.255818	0.273229	0.214414	0.275678	0.230943				0.271449	0.360694	0.237875	0.318673	0.275933	0.274546	0.206525	0.264576	0.2335				0.283174	0.3312	0.225975	0.304238	0.270451	0.250966	0.207503	0.289489	0.225576
	0.252714	0.338363	0.221138	0.28786	0.240662	0.248347	0.217049	0.277727	0.229046				0.276771	0.339633	0.232968	0.284634	0.25634	0.272441	0.216178	0.274205	0.231208				0.269546	0.356367	0.239426	0.314183	0.273188	0.275262	0.207042	0.262295	0.23238				0.285286	0.332727	0.225971	0.301601	0.268841	0.250519	0.204755	0.286567	0.225346
	0.249206	0.336196	0.221204	0.28523	0.239468	0.249428	0.214516	0.277794	0.227485				0.274157	0.341532	0.232618	0.288144	0.254773	0.271872	0.214476	0.271254	0.2309				0.269924	0.357081	0.237426	0.31294	0.273599	0.27696	0.207048	0.263882	0.232347				0.278125	0.330214	0.228344	0.301466	0.267412	0.250528	0.205125	0.287332	0.224571
	0.2499	0.337822	0.221468	0.280617	0.23461	0.248278	0.218275	0.277883	0.227715				0.276885	0.340187	0.234265	0.289848	0.25602	0.268119	0.211732	0.271684	0.228054				0.269788	0.355143	0.236876	0.314627	0.275012	0.275976	0.204768	0.261755	0.232291				0.277805	0.330592	0.22819	0.305001	0.267249	0.248379	0.204478	0.286356	0.223803
	0.249811	0.337619	0.221784	0.280432	0.238425	0.249634	0.219202	0.276297	0.227328				0.279714	0.337225	0.232418	0.287723	0.255412	0.267623	0.21054	0.270776	0.229706				0.272113	0.357376	0.23521	0.315921	0.272436	0.276492	0.20377	0.260321	0.230508				0.277767	0.330387	0.226562	0.30402	0.268768	0.24906	0.203878	0.284706	0.223838
	0.252359	0.336408	0.221617	0.279667	0.239973	0.248157	0.215025	0.274558	0.228483				0.27826	0.336479	0.232507	0.285164	0.255856	0.270274	0.210285	0.270051	0.228406				0.271263	0.358063	0.235457	0.318151	0.268548	0.272259	0.204534	0.261748	0.229044				0.277358	0.327736	0.226391	0.30182	0.264719	0.249349	0.203543	0.285293	0.223002
	0.251328	0.337051	0.220543	0.280428	0.240071	0.246954	0.214914	0.275574	0.229167				0.276694	0.337215	0.231326	0.284251	0.255586	0.269895	0.210907	0.269404	0.228011				0.27372	0.358169	0.234281	0.314181	0.270255	0.268265	0.203756	0.260814	0.231041				0.279311	0.32969	0.226196	0.303391	0.262887	0.250591	0.203879	0.28603	0.221051
	0.249301	0.336965	0.217423	0.280155	0.238888	0.243839	0.215612	0.276348	0.227529				0.275771	0.335054	0.230754	0.285113	0.255931	0.268173	0.210375	0.269739	0.225421				0.272591	0.354737	0.235094	0.312161	0.27262	0.268267	0.201161	0.259972	0.227891				0.276064	0.331201	0.225937	0.302355	0.262495	0.246206	0.203601	0.284561	0.222612
	0.247423	0.33462	0.218452	0.281718	0.23783	0.243206	0.214379	0.276668	0.22494				0.276749	0.33477	0.232958	0.285838	0.253616	0.268709	0.21388	0.26715	0.225039				0.265757	0.35162	0.236146	0.316593	0.272178	0.267209	0.201526	0.260549	0.225584				0.276093	0.329567	0.225358	0.301557	0.26293	0.245466	0.202084	0.282344	0.220784
	0.247354	0.337713	0.221558	0.283086	0.238137	0.244117	0.213146	0.275976	0.223139				0.27391	0.335507	0.234229	0.28478	0.251457	0.26673	0.212534	0.269221	0.225225				0.264662	0.351039	0.233412	0.314677	0.270699	0.267223	0.201864	0.262076	0.22715				0.276203	0.331893	0.223882	0.302669	0.26434	0.245912	0.199936	0.282434	0.220888
	0.248078	0.335956	0.220397	0.281524	0.238463	0.244435	0.213883	0.274985	0.226876				0.273679	0.333662	0.232269	0.283025	0.253316	0.269372	0.210129	0.269271	0.225418				0.269516	0.348672	0.23223	0.313421	0.27055	0.265726	0.203091	0.260372	0.228405				0.275464	0.327132	0.22141	0.301021	0.261378	0.245427	0.199125	0.282302	0.219722
	0.246787	0.335226	0.216946	0.279697	0.23408	0.245387	0.213137	0.275054	0.224615				0.270888	0.330923	0.230277	0.284338	0.252638	0.26786	0.209292	0.267518	0.223775				0.270044	0.347147	0.229551	0.312725	0.270758	0.265135	0.203951	0.259383	0.224709				0.273197	0.326106	0.224389	0.301624	0.259251	0.246379	0.201282	0.282338	0.2178
	0.246156	0.330319	0.218143	0.277124	0.234636	0.244299	0.210615	0.273785	0.224128				0.269128	0.333213	0.229093	0.283855	0.250194	0.265743	0.208712	0.267603	0.22235				0.268367	0.346992	0.229663	0.312005	0.265477	0.265284	0.202357	0.258044	0.224504				0.269946	0.325909	0.223394	0.299662	0.259716	0.249285	0.202138	0.282712	0.218951
	0.246917	0.327689	0.216061	0.277146	0.235883	0.24353	0.210379	0.270597	0.224178				0.272823	0.332961	0.230217	0.282141	0.249327	0.26404	0.20911	0.265993	0.224404				0.267503	0.350273	0.230901	0.31091	0.264936	0.266077	0.201535	0.255842	0.225318				0.271928	0.323511	0.219119	0.297474	0.258888	0.248698	0.200354	0.28058	0.218326
	0.248566	0.330141	0.214851	0.275207	0.23404	0.240067	0.211113	0.268441	0.224639				0.270371	0.33284	0.231552	0.283085	0.250203	0.268149	0.209707	0.266311	0.227346				0.265293	0.347724	0.231314	0.308421	0.264584	0.265911	0.201235	0.256942	0.225669				0.273816	0.323418	0.219395	0.297687	0.257418	0.245739	0.199803	0.279417	0.215637
	0.247622	0.332015	0.215223	0.275788	0.232678	0.2403	0.215625	0.270845	0.224214				0.266365	0.334401	0.229761	0.28093	0.2503	0.266078	0.209461	0.264773	0.225804				0.26344	0.347592	0.230955	0.309642	0.266641	0.266898	0.200069	0.2563	0.225311				0.273911	0.323481	0.221191	0.293664	0.258667	0.245167	0.201712	0.277564	0.215862
	0.246711	0.335358	0.214042	0.273128	0.233251	0.240471	0.217357	0.272669	0.222231				0.268136	0.331281	0.228837	0.280554	0.250798	0.260882	0.207104	0.262936	0.22506				0.262225	0.345979	0.230165	0.31473	0.264698	0.264924	0.200579	0.255024	0.225529				0.273723	0.325601	0.220127	0.294385	0.258383	0.245304	0.200802	0.279704	0.213416
	0.243927	0.331645	0.214318	0.274109	0.233235	0.239419	0.213808	0.269735	0.225291				0.268776	0.329939	0.228682	0.279554	0.250447	0.264688	0.207643	0.264854	0.222496				0.263984	0.345427	0.2313	0.310798	0.264542	0.263418	0.200319	0.253346	0.225328				0.275174	0.326085	0.22047	0.294113	0.257881	0.243934	0.198458	0.277867	0.215239
	0.242088	0.327685	0.217137	0.276613	0.230992	0.239665	0.211426	0.270884	0.224029				0.268149	0.329006	0.229498	0.277957	0.245677	0.264081	0.205472	0.264227	0.221184				0.263945	0.344338	0.230045	0.309336	0.265018	0.26663	0.199578	0.253114	0.223823				0.272801	0.323631	0.22031	0.29449	0.257378	0.244286	0.198299	0.277758	0.215802
	0.247679	0.328227	0.215806	0.275222	0.232164	0.237456	0.212339	0.268757	0.222164				0.269409	0.327396	0.231162	0.275822	0.245808	0.26329	0.204743	0.263129	0.219586				0.262869	0.341389	0.230879	0.310845	0.264284	0.269072	0.202282	0.251135	0.22198				0.272327	0.319594	0.218643	0.292629	0.255671	0.243739	0.198987	0.276892	0.215479
	0.247975	0.331011	0.214828	0.27629	0.231869	0.239688	0.211958	0.269147	0.222113				0.269805	0.329219	0.228215	0.277319	0.24817	0.266396	0.204236	0.264866	0.220863				0.260446	0.345822	0.231819	0.310118	0.263516	0.265341	0.200259	0.252601	0.222125				0.269436	0.320254	0.220982	0.292808	0.258003	0.242521	0.199125	0.278134	0.216649
	0.244997	0.33195	0.213179	0.275228	0.230943	0.239854	0.212262	0.266175	0.222055				0.267892	0.330389	0.226271	0.277828	0.249029	0.263164	0.204565	0.262692	0.220736				0.262393	0.346621	0.22909	0.310799	0.260938	0.264423	0.199621	0.252424	0.222698				0.269336	0.320874	0.222881	0.294371	0.258622	0.242007	0.200417	0.275984	0.21591
	0.241985	0.329211	0.213197	0.274371	0.230779	0.237625	0.210783	0.267713	0.220532				0.267159	0.325964	0.225654	0.278579	0.245724	0.262751	0.203335	0.263694	0.21833				0.260429	0.342534	0.229462	0.309228	0.26234	0.263721	0.200934	0.252043	0.221099				0.269681	0.319575	0.220735	0.295342	0.25603	0.241975	0.195953	0.275789	0.215061
	0.24468	0.325617	0.212118	0.278612	0.230867	0.236396	0.212409	0.268637	0.219071				0.266146	0.325751	0.227845	0.275947	0.245423	0.261871	0.204261	0.262604	0.216534				0.259972	0.338929	0.227962	0.303633	0.26271	0.264857	0.198853	0.251445	0.222066				0.268234	0.321064	0.220175	0.292902	0.254881	0.241444	0.194197	0.275947	0.212685
	0.242485	0.32357	0.211491	0.27907	0.231585	0.235891	0.210652	0.266789	0.2167				0.264543	0.329034	0.227096	0.276843	0.246297	0.261604	0.203764	0.262984	0.216075				0.257669	0.338413	0.226705	0.30102	0.263502	0.263521	0.198151	0.250417	0.22399				0.272365	0.31944	0.219497	0.293545	0.257918	0.239201	0.196576	0.276999	0.213516
	0.24439	0.322638	0.212109	0.276977	0.229062	0.234746	0.209727	0.266463	0.218846				0.269531	0.3251	0.228199	0.276385	0.248095	0.263499	0.203887	0.263337	0.215975				0.256914	0.34274	0.22666	0.303112	0.262744	0.263753	0.199017	0.249573	0.221983				0.269051	0.317213	0.219011	0.295414	0.256394	0.240002	0.195602	0.274868	0.214274
	0.240805	0.3235	0.21206	0.273284	0.227534	0.23758	0.208372	0.266331	0.219025				0.266628	0.325107	0.226777	0.277121	0.246487	0.263802	0.203257	0.258434	0.217567				0.259899	0.344921	0.228096	0.305156	0.26174	0.261084	0.197716	0.250383	0.220109				0.268968	0.31811	0.219566	0.292844	0.253381	0.24112	0.197239	0.271469	0.213357
	0.238314	0.325752	0.209942	0.274018	0.225861	0.235711	0.208112	0.266314	0.218091				0.267861	0.322221	0.226594	0.278006	0.242783	0.261746	0.202089	0.259371	0.217611				0.257628	0.342833	0.228463	0.304595	0.260859	0.260784	0.196499	0.249836	0.218743				0.268723	0.321135	0.219959	0.291041	0.252697	0.239821	0.194674	0.272434	0.213017
	0.236572	0.325303	0.21142	0.272981	0.226522	0.236757	0.209666	0.263254	0.219842				0.266305	0.324271	0.227281	0.274876	0.242471	0.259391	0.201776	0.26211	0.218142				0.258181	0.339183	0.229088	0.304876	0.264021	0.258817	0.195389	0.250137	0.217512				0.271625	0.318609	0.219063	0.289163	0.255546	0.238756	0.195861	0.270447	0.212807
	0.240156	0.327109	0.210922	0.276783	0.225394	0.235321	0.206912	0.264798	0.219122				0.265857	0.325873	0.223305	0.273606	0.243583	0.257462	0.201747	0.259213	0.218707				0.259815	0.338047	0.227165	0.305122	0.262417	0.259367	0.195827	0.250256	0.219454				0.268893	0.312853	0.219291	0.28917	0.254338	0.235739	0.196586	0.272446	0.212874
	0.240661	0.324932	0.208524	0.271352	0.223076	0.236867	0.205849	0.262656	0.218267				0.266112	0.322978	0.223674	0.272017	0.246112	0.256497	0.202196	0.258669	0.217774				0.260113	0.336567	0.227112	0.302924	0.25901	0.260518	0.196064	0.248078	0.219069				0.267734	0.310705	0.217988	0.290588	0.253049	0.236854	0.194601	0.273406	0.209658
	0.238482	0.320156	0.210001	0.269952	0.224426	0.235109	0.206436	0.266363	0.215838				0.266213	0.32068	0.224781	0.273651	0.243557	0.256896	0.202704	0.257873	0.215764				0.262221	0.339403	0.228768	0.302148	0.25682	0.259293	0.194088	0.246812	0.2174				0.266277	0.314748	0.219844	0.288783	0.251766	0.238444	0.193941	0.272808	0.210269
	0.236813	0.320127	0.209836	0.271081	0.225089	0.235211	0.208845	0.264226	0.21625				0.261988	0.320802	0.226793	0.271439	0.241996	0.260474	0.203326	0.258515	0.214654				0.261026	0.336214	0.228942	0.299656	0.254031	0.256358	0.192438	0.247056	0.21743				0.264171	0.315178	0.22043	0.291047	0.251613	0.237008	0.194451	0.271774	0.211957
	0.239014	0.321825	0.209567	0.269871	0.224164	0.234072	0.206909	0.262421	0.216504				0.261167	0.321225	0.230041	0.275544	0.241876	0.25815	0.201576	0.25607	0.216714				0.260685	0.331871	0.228972	0.301147	0.253265	0.251601	0.19304	0.246702	0.218477				0.265068	0.317215	0.21928	0.288806	0.252949	0.234998	0.194874	0.271151	0.209436
	0.238769	0.321526	0.210913	0.270964	0.225923	0.23247	0.205827	0.260594	0.216831				0.264684	0.320948	0.231085	0.274919	0.243552	0.256082	0.200563	0.255713	0.215385				0.2601	0.332293	0.230539	0.301538	0.255719	0.25155	0.193746	0.247589	0.215263				0.265297	0.316641	0.220743	0.287235	0.251568	0.23639	0.193812	0.268906	0.20993
	0.239951	0.320749	0.21092	0.269484	0.226744	0.232984	0.204151	0.259252	0.216592				0.265368	0.322153	0.232391	0.274379	0.243158	0.255722	0.200576	0.25595	0.211942				0.259901	0.3315	0.233318	0.301544	0.258152	0.254803	0.194908	0.245616	0.215035				0.267717	0.31463	0.223475	0.288175	0.251788	0.235698	0.192984	0.268344	0.210736
	0.239536	0.321556	0.215246	0.269429	0.225127	0.234079	0.204294	0.261843	0.214431				0.268268	0.320337	0.237078	0.272169	0.241899	0.253306	0.200919	0.25417	0.211961				0.259286	0.333339	0.237942	0.300311	0.258901	0.255694	0.195162	0.245868	0.21703				0.269131	0.313859	0.226737	0.287031	0.249084	0.233148	0.192749	0.267654	0.210181
	0.241903	0.323427	0.217875	0.26873	0.225485	0.235247	0.204933	0.262335	0.21367				0.26905	0.318995	0.240986	0.273058	0.238814	0.254168	0.199942	0.253224	0.209885				0.259875	0.332381	0.239908	0.30055	0.257352	0.255351	0.194118	0.246224	0.217104				0.268013	0.315602	0.232508	0.290003	0.247712	0.232405	0.192964	0.267279	0.209144
	0.241877	0.321839	0.221295	0.27152	0.223884	0.235702	0.203997	0.260986	0.213608				0.267931	0.318043	0.249234	0.278077	0.240784	0.251161	0.200397	0.253416	0.212618				0.26321	0.332858	0.24604	0.301864	0.254478	0.25645	0.193373	0.245816	0.21491				0.270064	0.312609	0.239475	0.289327	0.248634	0.232437	0.190313	0.266066	0.209259
	0.245969	0.321652	0.231157	0.272007	0.222719	0.23611	0.206405	0.258806	0.211381				0.269987	0.319762	0.261595	0.279344	0.243034	0.250987	0.198607	0.254866	0.213671				0.267954	0.331285	0.263451	0.300854	0.252121	0.254209	0.192169	0.245643	0.212882				0.27307	0.309974	0.25057	0.285172	0.250121	0.232699	0.192548	0.266214	0.208059
	0.25572	0.320166	0.248883	0.274899	0.223124	0.23507	0.204495	0.26255	0.214475				0.275046	0.319348	0.277313	0.27779	0.240613	0.253984	0.198251	0.2526	0.210627				0.275196	0.330649	0.28661	0.299572	0.252169	0.253179	0.192404	0.245871	0.214504				0.273052	0.310606	0.27062	0.289052	0.249619	0.232181	0.193294	0.268535	0.20785
	0.266196	0.317406	0.276864	0.281235	0.222681	0.233973	0.203815	0.261039	0.217596				0.282719	0.316985	0.304097	0.281436	0.239541	0.253241	0.197281	0.253055	0.211476				0.282942	0.33074	0.321654	0.307113	0.253039	0.252049	0.190996	0.247346	0.213196				0.285247	0.310044	0.308525	0.296897	0.248276	0.232513	0.191542	0.268342	0.207232
	0.285811	0.317029	0.317065	0.284108	0.223148	0.230934	0.203231	0.256081	0.215331				0.298264	0.313233	0.37689	0.293009	0.240993	0.253771	0.197918	0.252485	0.210522				0.298574	0.333403	0.373769	0.315305	0.252231	0.252926	0.191272	0.245534	0.213133				0.301939	0.308347	0.371411	0.304733	0.248694	0.231875	0.190464	0.267739	0.208343
	0.301563	0.316572	0.341807	0.288359	0.222998	0.228134	0.202468	0.255899	0.212891				0.315551	0.315014	0.439483	0.304469	0.236257	0.252736	0.198444	0.249877	0.20924				0.309828	0.33582	0.404534	0.324169	0.250346	0.2522	0.190146	0.241467	0.214748				0.315721	0.305592	0.391399	0.305805	0.24663	0.231578	0.190354	0.266311	0.207473
	0.289682	0.318443	0.329427	0.287445	0.222437	0.229107	0.200508	0.256072	0.211216				0.30795	0.314588	0.405987	0.297591	0.236094	0.254207	0.195841	0.252124	0.210807				0.306883	0.329946	0.400442	0.319904	0.250162	0.252226	0.191536	0.241223	0.213923				0.311934	0.305358	0.375087	0.30064	0.248469	0.229726	0.189606	0.264977	0.206443
	0.267105	0.316254	0.282651	0.281885	0.221485	0.232385	0.200905	0.254594	0.20947				0.284155	0.312511	0.321094	0.282206	0.234351	0.252329	0.194836	0.253837	0.21036				0.286769	0.328671	0.32949	0.306373	0.251626	0.252191	0.19091	0.242977	0.213828				0.290575	0.30627	0.320087	0.293417	0.244275	0.229841	0.191163	0.265642	0.20488
	0.258338	0.316134	0.25338	0.275207	0.222461	0.235041	0.200974	0.255227	0.2111				0.272553	0.312691	0.279238	0.276295	0.232563	0.249369	0.196385	0.253925	0.209413				0.273532	0.328224	0.287795	0.303634	0.252207	0.251084	0.188325	0.240531	0.214056				0.278592	0.308203	0.280288	0.286296	0.24433	0.232183	0.188609	0.262869	0.205135
	0.251981	0.315644	0.239546	0.269403	0.222323	0.232362	0.202719	0.256251	0.210777				0.266405	0.314722	0.259325	0.272512	0.235474	0.252196	0.196809	0.250394	0.209116				0.265182	0.326139	0.267591	0.300646	0.252682	0.250625	0.189421	0.239547	0.214117				0.276658	0.306861	0.2622	0.286104	0.245158	0.230708	0.188943	0.263972	0.203876
	0.244872	0.314991	0.228563	0.269659	0.221851	0.231286	0.202816	0.25392	0.213387				0.262056	0.314379	0.252713	0.270195	0.237715	0.24928	0.194629	0.250199	0.207815				0.256636	0.327767	0.253474	0.297716	0.252039	0.249426	0.18945	0.241408	0.211306				0.272512	0.306808	0.243089	0.286442	0.242076	0.231484	0.189738	0.263136	0.202128
	0.238253	0.3137	0.217905	0.264808	0.222896	0.229272	0.202822	0.253943	0.211272				0.260194	0.313367	0.244837	0.269691	0.230965	0.24951	0.193436	0.251225	0.21001				0.256105	0.326187	0.245485	0.293434	0.25134	0.248577	0.188676	0.243959	0.210404				0.26691	0.306995	0.228896	0.280521	0.241131	0.230967	0.190686	0.259369	0.203105
	0.233978	0.310972	0.211223	0.264624	0.218827	0.22644	0.201154	0.253279	0.211576				0.261782	0.313184	0.23642	0.269137	0.231068	0.249862	0.1943	0.250191	0.209053				0.256543	0.324221	0.23708	0.294049	0.248032	0.250179	0.186777	0.241909	0.209456				0.261771	0.302734	0.221324	0.277389	0.244516	0.229274	0.188109	0.259452	0.204476
	0.235923	0.308371	0.210281	0.266346	0.219318	0.225756	0.198418	0.254372	0.210649				0.259187	0.313203	0.233228	0.269365	0.232552	0.248243	0.193456	0.250804	0.209238				0.256642	0.326146	0.228444	0.290927	0.248021	0.248311	0.1867	0.236882	0.208534				0.263194	0.3039	0.215466	0.277589	0.241732	0.228763	0.185423	0.262755	0.203077
	0.233055	0.310266	0.20607	0.261266	0.220322	0.227962	0.198469	0.255168	0.209808				0.257427	0.312056	0.230112	0.266581	0.234307	0.248666	0.191911	0.249483	0.208028				0.253107	0.325351	0.227013	0.29051	0.247516	0.249598	0.18348	0.238228	0.210931				0.261024	0.306209	0.212217	0.27621	0.242756	0.230672	0.187114	0.263086	0.20243
	0.233646	0.308534	0.204486	0.260578	0.218937	0.226737	0.196336	0.254107	0.209103				0.255978	0.308233	0.225066	0.26703	0.234527	0.24633	0.19131	0.24922	0.206094				0.252705	0.325688	0.224381	0.289925	0.247502	0.247487	0.184122	0.238038	0.211302				0.25864	0.303535	0.211185	0.281206	0.24615	0.229946	0.188199	0.26325	0.202772
	0.229464	0.311452	0.20472	0.264311	0.217005	0.22595	0.196973	0.253207	0.209184				0.256245	0.309119	0.220542	0.268163	0.23374	0.246629	0.192729	0.248559	0.205743				0.253829	0.324446	0.219875	0.291307	0.247303	0.246933	0.184981	0.23669	0.210604				0.257157	0.303642	0.212307	0.283228	0.244387	0.227955	0.184959	0.263567	0.202923
	0.227784	0.310135	0.202261	0.262549	0.216912	0.227516	0.197488	0.252362	0.205863				0.251774	0.306995	0.218095	0.265632	0.233471	0.249353	0.191252	0.246579	0.205299				0.253168	0.321141	0.218415	0.292581	0.248372	0.248868	0.18658	0.237167	0.209576				0.258505	0.302576	0.211679	0.2773	0.242465	0.226838	0.183069	0.26152	0.202318
	0.229175	0.309518	0.20359	0.256906	0.217673	0.226769	0.19967	0.250711	0.20542				0.254292	0.308609	0.218882	0.265177	0.232175	0.245202	0.190544	0.246557	0.206036				0.248001	0.324236	0.21834	0.292447	0.250135	0.251052	0.185394	0.23837	0.208486				0.256047	0.30295	0.206897	0.27623	0.242199	0.225916	0.182952	0.263414	0.201443
	0.229658	0.307735	0.201301	0.257342	0.215463	0.22548	0.199851	0.250864	0.205746				0.253165	0.307108	0.218473	0.265393	0.232268	0.242456	0.190901	0.247405	0.208574				0.244738	0.325361	0.216959	0.290254	0.248572	0.24843	0.18421	0.23934	0.209368				0.257773	0.30217	0.20649	0.278873	0.2413	0.226275	0.185287	0.261056	0.200768
	0.229807	0.305723	0.201279	0.258399	0.215116	0.227457	0.197407	0.251546	0.206638				0.254307	0.307555	0.215314	0.264833	0.232275	0.244512	0.191373	0.246243	0.20804				0.246179	0.320635	0.217654	0.288281	0.245438	0.247242	0.185881	0.239505	0.207393				0.255418	0.301462	0.207561	0.278238	0.239396	0.226801	0.18583	0.258348	0.20054
	0.226338	0.307639	0.201683	0.258052	0.217365	0.228118	0.194981	0.248719	0.206505				0.251883	0.311121	0.213793	0.26314	0.232779	0.245079	0.191026	0.247237	0.204581				0.246937	0.320051	0.216804	0.289757	0.245112	0.246492	0.187551	0.238452	0.206868				0.254144	0.30091	0.208076	0.278667	0.239233	0.226468	0.184122	0.258333	0.201685
	0.228386	0.305412	0.201429	0.259328	0.216663	0.225043	0.194929	0.249482	0.205064				0.250517	0.307856	0.215836	0.26126	0.229165	0.244945	0.190578	0.244874	0.203589				0.247089	0.318985	0.217517	0.289997	0.244093	0.248235	0.18773	0.236572	0.2069				0.253626	0.298427	0.206592	0.275952	0.240065	0.225269	0.18295	0.256844	0.200181
	0.228204	0.308024	0.199482	0.258749	0.216152	0.225384	0.19835	0.249312	0.205446				0.249869	0.302493	0.213343	0.26323	0.226012	0.244397	0.189221	0.243749	0.204577				0.244967	0.32094	0.215758	0.287546	0.245034	0.245753	0.186173	0.237397	0.205088				0.251517	0.298233	0.205838	0.272506	0.240253	0.224474	0.18292	0.256622	0.199785
	0.224739	0.309424	0.199077	0.256048	0.212871	0.225159	0.197743	0.249873	0.202598				0.248743	0.304044	0.21233	0.260754	0.226662	0.241041	0.189526	0.244321	0.205245				0.242593	0.319271	0.214586	0.286494	0.246022	0.244147	0.183622	0.236871	0.205991				0.254453	0.300086	0.20457	0.276652	0.240187	0.225865	0.183877	0.257913	0.197963
	0.224837	0.305733	0.200535	0.254136	0.2133	0.224738	0.196118	0.248712	0.203135				0.249263	0.303157	0.211871	0.259591	0.229554	0.242941	0.188585	0.24556	0.201481				0.243499	0.316397	0.213898	0.288056	0.243225	0.244984	0.184497	0.234318	0.203437				0.256918	0.296826	0.205967	0.27868	0.23789	0.224699	0.18432	0.256537	0.196587
	0.227266	0.303561	0.201821	0.254962	0.213986	0.223628	0.196252	0.24975	0.203952				0.247435	0.301909	0.21191	0.260056	0.229206	0.243506	0.188894	0.246908	0.200498				0.245507	0.318437	0.211009	0.287143	0.24137	0.242512	0.185259	0.236272	0.203165				0.25402	0.298101	0.206886	0.277672	0.237594	0.2252	0.183838	0.257028	0.19657
	0.226685	0.30418	0.199088	0.256586	0.213394	0.221071	0.193708	0.248213	0.206148				0.247383	0.302407	0.21061	0.260165	0.225736	0.243479	0.187869	0.245691	0.200575				0.246613	0.317512	0.211904	0.286967	0.242125	0.242207	0.183162	0.235326	0.204015				0.252819	0.29887	0.206247	0.274739	0.235877	0.225543	0.182578	0.256926	0.196002
	0.228071	0.306463	0.199396	0.26042	0.213408	0.221098	0.194799	0.248294	0.20515				0.245234	0.300874	0.209624	0.257981	0.224761	0.241603	0.187707	0.241566	0.200806				0.243269	0.314208	0.21106	0.285175	0.243243	0.24004	0.183043	0.233432	0.203579				0.253234	0.301724	0.205649	0.275654	0.236165	0.22411	0.180905	0.255985	0.197462
	0.22641	0.308426	0.197896	0.257869	0.212903	0.217285	0.195158	0.24884	0.204291				0.246113	0.300053	0.20997	0.256569	0.2261	0.239426	0.188033	0.24286	0.20206				0.240811	0.311412	0.207703	0.284276	0.240994	0.241489	0.183133	0.233393	0.203978				0.253477	0.296972	0.204689	0.273459	0.237439	0.225297	0.181984	0.254273	0.196437
	0.224533	0.306803	0.197038	0.254845	0.213639	0.217589	0.193167	0.246766	0.203661				0.248142	0.303832	0.210553	0.259217	0.224556	0.23931	0.186938	0.24417	0.200886				0.240551	0.311109	0.208346	0.28336	0.238242	0.243565	0.182025	0.233081	0.20245				0.253499	0.294645	0.202532	0.270762	0.236572	0.224554	0.181555	0.255042	0.197189
	0.224514	0.305902	0.19548	0.254644	0.210598	0.220098	0.194117	0.249499	0.202014				0.249302	0.303793	0.209813	0.261666	0.226603	0.239578	0.186778	0.24374	0.19942				0.24035	0.315349	0.209138	0.28413	0.24149	0.245111	0.182177	0.231702	0.203033				0.252407	0.296144	0.202694	0.274218	0.233631	0.223624	0.182384	0.25835	0.197254
	0.226146	0.304347	0.194462	0.253961	0.210047	0.219844	0.192738	0.246842	0.201741				0.249077	0.30318	0.20747	0.257022	0.227275	0.238258	0.187247	0.243825	0.200264				0.23921	0.314532	0.20885	0.283828	0.241687	0.240581	0.179566	0.233074	0.203655				0.251363	0.297459	0.201996	0.274473	0.23182	0.224987	0.182374	0.256123	0.197837
	0.224832	0.301427	0.193918	0.252967	0.211398	0.219709	0.190878	0.244812	0.200741				0.247125	0.303491	0.205984	0.255094	0.226454	0.238312	0.186056	0.241972	0.198243				0.241247	0.314532	0.209137	0.279133	0.241418	0.238592	0.180105	0.233121	0.205404				0.248012	0.297316	0.201484	0.273563	0.23375	0.22403	0.181351	0.253292	0.195767
	0.222581	0.303991	0.194777	0.253561	0.212432	0.220279	0.191658	0.247495	0.20182				0.245895	0.297273	0.206394	0.254919	0.22494	0.239395	0.187086	0.239649	0.200058				0.241428	0.31397	0.207795	0.279343	0.238779	0.242185	0.180677	0.231707	0.205342				0.249045	0.296303	0.205035	0.272249	0.233449	0.221431	0.17951	0.255387	0.196376
	0.224779	0.302915	0.195614	0.252843	0.211823	0.219442	0.192433	0.244971	0.201704				0.245548	0.300133	0.206851	0.254875	0.224575	0.239374	0.187969	0.238822	0.201052				0.239134	0.313921	0.206602	0.28299	0.237391	0.241394	0.181579	0.233392	0.202769				0.250235	0.294529	0.203975	0.269498	0.233644	0.218785	0.179661	0.254862	0.195943
	0.224819	0.301658	0.193058	0.252325	0.213975	0.216739	0.190358	0.244424	0.200798				0.245409	0.29959	0.205248	0.255291	0.223562	0.237911	0.187502	0.239408	0.200938				0.237156	0.314291	0.207509	0.283482	0.239237	0.237705	0.181704	0.234686	0.202055				0.250081	0.295685	0.204945	0.270726	0.232069	0.219749	0.181325	0.252204	0.195116
	0.220862	0.30268	0.194651	0.251858	0.210874	0.217918	0.188812	0.242996	0.200111				0.2445	0.298695	0.202992	0.254303	0.223666	0.238388	0.186843	0.241106	0.199348				0.239878	0.31468	0.207117	0.282178	0.24004	0.23876	0.181093	0.232682	0.200499				0.251461	0.295697	0.200932	0.27079	0.232894	0.219292	0.180627	0.251662	0.194106
	0.221187	0.301179	0.196078	0.251567	0.20849	0.217546	0.191116	0.243282	0.197138				0.242996	0.298133	0.203513	0.253162	0.222134	0.239798	0.186225	0.240219	0.198604				0.238896	0.312286	0.207339	0.281126	0.238905	0.239904	0.180019	0.230831	0.199545				0.24846	0.296058	0.200959	0.269932	0.232563	0.217113	0.179266	0.248646	0.196892
	0.221446	0.301891	0.192984	0.253597	0.208099	0.21947	0.192199	0.243222	0.195676				0.243956	0.294764	0.204273	0.254391	0.221023	0.239443	0.185143	0.238383	0.197291				0.236545	0.313509	0.207255	0.279504	0.237297	0.238165	0.18013	0.229691	0.19913				0.248872	0.295454	0.202267	0.271324	0.231	0.217665	0.178628	0.250486	0.195189
	0.220979	0.299624	0.193974	0.249899	0.206387	0.220162	0.189537	0.242317	0.197012				0.243353	0.296848	0.205713	0.253495	0.220797	0.23796	0.186202	0.239449	0.197077				0.234756	0.309128	0.205807	0.275965	0.236611	0.23878	0.178313	0.229563	0.198101				0.250353	0.290913	0.200911	0.270354	0.231697	0.218534	0.179884	0.25227	0.194492
	0.220427	0.298143	0.191384	0.249033	0.205977	0.219523	0.189508	0.243133	0.196961				0.242976	0.300323	0.206166	0.25416	0.220615	0.235735	0.183364	0.237479	0.196984				0.236486	0.312326	0.204901	0.275876	0.237134	0.238283	0.177606	0.230061	0.199528				0.249099	0.290532	0.199292	0.270853	0.232824	0.216942	0.179308	0.250135	0.194637
	0.219434	0.298007	0.19182	0.249616	0.207155	0.216835	0.188844	0.24498	0.196128				0.243178	0.29703	0.206142	0.252651	0.221702	0.234699	0.181596	0.237784	0.196795				0.239021	0.310934	0.203046	0.275643	0.2368	0.236342	0.176618	0.228153	0.199812				0.246542	0.290995	0.197895	0.268177	0.230873	0.215526	0.1769	0.249695	0.192012
	0.22129	0.296227	0.193927	0.250459	0.20407	0.215896	0.189936	0.245749	0.200051				0.244825	0.294071	0.204377	0.25219	0.218723	0.236323	0.183672	0.236452	0.196344				0.237449	0.310649	0.204334	0.274766	0.235513	0.235331	0.175487	0.229437	0.199548				0.24587	0.292344	0.198123	0.268051	0.230349	0.216701	0.178966	0.24982	0.191707
	0.218166	0.298624	0.194303	0.250625	0.203385	0.214681	0.191715	0.244065	0.199912				0.243014	0.295548	0.206642	0.249767	0.218814	0.235702	0.182817	0.237225	0.194939				0.23457	0.306528	0.20534	0.273503	0.233845	0.236728	0.176834	0.231132	0.197791				0.24358	0.293705	0.198897	0.270634	0.228709	0.216013	0.176232	0.248529	0.190646
	0.218571	0.300519	0.19103	0.250406	0.205907	0.21577	0.189543	0.242422	0.197483				0.241681	0.294575	0.205526	0.248636	0.220445	0.23482	0.182307	0.237622	0.193059				0.236708	0.305136	0.205662	0.271691	0.233654	0.234364	0.176385	0.228926	0.197497				0.245746	0.290323	0.200535	0.269305	0.226439	0.215756	0.176139	0.248252	0.189113
	0.22029	0.301581	0.193266	0.249843	0.209918	0.215535	0.189774	0.240481	0.199019				0.245266	0.293846	0.202722	0.250439	0.22084	0.232967	0.180965	0.235318	0.195129				0.235327	0.308176	0.204598	0.272609	0.232528	0.23304	0.175537	0.228535	0.197047				0.243807	0.288235	0.199436	0.268768	0.228288	0.215222	0.176675	0.245781	0.189927
	0.218952	0.298385	0.191579	0.247394	0.207913	0.213817	0.189352	0.24214	0.196232				0.242151	0.293464	0.201939	0.251318	0.221075	0.233417	0.18017	0.233618	0.195385				0.234591	0.308715	0.205428	0.273381	0.232658	0.233821	0.175921	0.22767	0.197304				0.245237	0.288803	0.200556	0.266383	0.227341	0.215927	0.17576	0.245436	0.191872
	0.218272	0.295759	0.191439	0.249639	0.206443	0.212585	0.187903	0.242308	0.195155				0.240656	0.293294	0.201339	0.25048	0.220739	0.23192	0.182062	0.234433	0.193948				0.23867	0.305279	0.206552	0.275492	0.233935	0.233288	0.176412	0.228313	0.196702				0.242651	0.288894	0.199436	0.26593	0.227544	0.214636	0.175638	0.247412	0.190491
	0.21562	0.293637	0.190545	0.250248	0.206158	0.212364	0.187273	0.242398	0.19683				0.240742	0.2929	0.201542	0.247971	0.220141	0.233665	0.182422	0.235124	0.19298				0.237082	0.306423	0.204216	0.274905	0.23496	0.235446	0.175558	0.227698	0.197474				0.243554	0.287145	0.198555	0.267321	0.228297	0.21504	0.176561	0.249141	0.192018
	0.217841	0.295299	0.192026	0.252138	0.206154	0.212109	0.186576	0.241712	0.196889				0.239944	0.293308	0.200941	0.245635	0.220764	0.232034	0.179793	0.235098	0.192122				0.236861	0.304184	0.203379	0.274512	0.235461	0.23586	0.174733	0.226475	0.19631				0.243573	0.287927	0.198229	0.267	0.227513	0.213715	0.176361	0.250043	0.192201
	0.220826	0.294228	0.19066	0.25021	0.203331	0.212491	0.186644	0.236633	0.198047				0.239926	0.29194	0.201288	0.24757	0.220798	0.232972	0.180816	0.233083	0.193558				0.237918	0.303747	0.202925	0.27013	0.234426	0.235304	0.175703	0.223524	0.197262				0.242642	0.28669	0.195816	0.270048	0.227676	0.213648	0.177307	0.249087	0.191409
	0.21682	0.293255	0.19176	0.247813	0.204463	0.213237	0.186409	0.236248	0.19605				0.239822	0.292885	0.201714	0.248955	0.219043	0.232339	0.182154	0.233379	0.194343				0.23353	0.300859	0.202895	0.270233	0.233488	0.231275	0.177112	0.22407	0.197146				0.24123	0.288199	0.197672	0.26876	0.226791	0.213634	0.176032	0.246569	0.189623
	0.216315	0.291855	0.191826	0.245008	0.20446	0.213828	0.185898	0.241029	0.195832				0.238204	0.289824	0.200245	0.248139	0.218922	0.23179	0.178659	0.23248	0.19412				0.235389	0.298798	0.200608	0.268624	0.230283	0.231537	0.177792	0.223067	0.196048				0.243224	0.288067	0.19637	0.264948	0.224753	0.211844	0.174679	0.245412	0.187838
	0.215423	0.29295	0.190512	0.244788	0.203914	0.216138	0.185814	0.241389	0.194759				0.238675	0.292026	0.199085	0.249908	0.217836	0.233427	0.177436	0.233621	0.192163				0.233739	0.302916	0.197746	0.270664	0.230027	0.23334	0.175599	0.223303	0.194335				0.24474	0.288555	0.194276	0.262837	0.22428	0.212837	0.174653	0.247923	0.188794
	0.216083	0.291334	0.189671	0.247958	0.206108	0.214887	0.188519	0.238161	0.193781				0.239115	0.287971	0.197847	0.249005	0.216396	0.233399	0.177682	0.233321	0.1924				0.232049	0.304462	0.199517	0.272221	0.231623	0.230776	0.173489	0.222625	0.193698				0.247238	0.2875	0.195815	0.262535	0.224772	0.213646	0.174756	0.247473	0.1911
	0.215567	0.291526	0.187728	0.24468	0.205265	0.212175	0.186833	0.234868	0.196376				0.240484	0.288225	0.199174	0.246308	0.215994	0.229214	0.177825	0.234399	0.19136				0.23126	0.302838	0.200099	0.273985	0.231271	0.231788	0.173349	0.223194	0.196337				0.245191	0.284377	0.194848	0.261337	0.22683	0.210444	0.174585	0.246616	0.189871
	0.214943	0.291689	0.187957	0.241536	0.201931	0.211195	0.185901	0.23362	0.195266				0.240309	0.289892	0.200188	0.244447	0.215344	0.229245	0.17778	0.234792	0.190184				0.232114	0.302924	0.200511	0.272343	0.230852	0.232184	0.174647	0.224017	0.194257				0.241075	0.28397	0.194658	0.262002	0.226227	0.210023	0.172593	0.245193	0.1868
	0.215378	0.293301	0.187306	0.239577	0.202852	0.211382	0.185446	0.235758	0.192322				0.239139	0.291831	0.199513	0.2441	0.215145	0.231008	0.176962	0.233609	0.190695				0.231015	0.302349	0.200007	0.27229	0.231992	0.230828	0.173966	0.224914	0.191787				0.239666	0.284224	0.194744	0.261472	0.224915	0.210554	0.172524	0.242737	0.186759
	0.21432	0.292655	0.186001	0.241759	0.202653	0.209453	0.18517	0.233377	0.192749				0.236014	0.28968	0.197772	0.245633	0.215181	0.229135	0.178046	0.230835	0.189018				0.229112	0.300604	0.198836	0.271724	0.231818	0.230488	0.170749	0.224801	0.190848				0.24024	0.285552	0.194757	0.263992	0.222929	0.211603	0.173791	0.242905	0.188698
	0.21369	0.292144	0.185627	0.244323	0.202311	0.209429	0.183725	0.23485	0.194224				0.233652	0.287591	0.196166	0.247197	0.215981	0.227759	0.178139	0.229059	0.1881				0.230324	0.299654	0.200235	0.269161	0.231399	0.229195	0.171677	0.224761	0.191706				0.2412	0.282616	0.194101	0.265153	0.224889	0.212055	0.172278	0.244154	0.188504
	0.212404	0.291444	0.186882	0.243654	0.200939	0.211704	0.182938	0.234148	0.193209				0.234736	0.287326	0.197287	0.245485	0.215952	0.225548	0.178068	0.228649	0.189731				0.229446	0.2985	0.197908	0.267982	0.229141	0.227468	0.170186	0.22288	0.192149				0.241631	0.28262	0.191903	0.263861	0.223617	0.210594	0.172628	0.241434	0.187921
	0.212796	0.288523	0.185986	0.242181	0.201499	0.210478	0.183407	0.233687	0.192175				0.233353	0.288752	0.197704	0.243933	0.216488	0.227419	0.176754	0.229536	0.190231				0.227013	0.299146	0.196281	0.267201	0.229427	0.230545	0.17084	0.222586	0.19227				0.24158	0.282194	0.194373	0.2609	0.222683	0.20928	0.169933	0.241505	0.188209
	0.211002	0.287259	0.187782	0.240454	0.200474	0.212784	0.184271	0.235806	0.190537				0.232085	0.287828	0.196532	0.245278	0.215055	0.226647	0.176718	0.229534	0.189427				0.226979	0.299583	0.195858	0.266842	0.226924	0.23026	0.172011	0.222132	0.193257				0.241148	0.279634	0.191703	0.258508	0.223689	0.206595	0.169962	0.242201	0.188295
	0.212265	0.287876	0.187455	0.241433	0.201098	0.212072	0.184281	0.235592	0.190759				0.23142	0.285444	0.19782	0.243726	0.214198	0.227436	0.177691	0.231301	0.190297				0.224762	0.2976	0.19711	0.268471	0.227393	0.230698	0.172606	0.221866	0.191702				0.236834	0.278413	0.192002	0.257984	0.221836	0.208789	0.17233	0.241415	0.186908
	0.212553	0.287181	0.185454	0.245093	0.200695	0.209859	0.182726	0.235684	0.19151				0.23114	0.285714	0.195833	0.242559	0.215052	0.228603	0.177671	0.230687	0.187476				0.228146	0.296722	0.197843	0.271249	0.226586	0.229003	0.170237	0.218763	0.191875				0.235873	0.278879	0.192639	0.259003	0.220038	0.210162	0.171808	0.241927	0.185694
	0.213026	0.288794	0.185963	0.240561	0.201695	0.209536	0.181437	0.233921	0.191912				0.23162	0.284377	0.195563	0.241889	0.214183	0.227553	0.179144	0.230167	0.186339				0.227974	0.299745	0.199206	0.268289	0.227227	0.229803	0.170291	0.221937	0.190726				0.237772	0.280045	0.191108	0.261416	0.221915	0.210826	0.170829	0.241169	0.185951
	0.212379	0.287215	0.185039	0.240471	0.199644	0.20976	0.182191	0.231743	0.192398				0.229882	0.284524	0.195834	0.241226	0.21316	0.225472	0.176653	0.229185	0.185983				0.227342	0.295943	0.197954	0.265383	0.22578	0.228435	0.170518	0.222744	0.190272				0.236949	0.278684	0.193854	0.259611	0.222277	0.209474	0.170299	0.240171	0.185831
	0.21171	0.289879	0.183247	0.241557	0.198041	0.206958	0.182281	0.231938	0.191809				0.230143	0.286147	0.196994	0.241385	0.211164	0.225449	0.175934	0.228802	0.186264				0.226943	0.295299	0.197345	0.267736	0.225441	0.227705	0.171664	0.219884	0.189852				0.237905	0.279791	0.191844	0.261246	0.222059	0.208564	0.168137	0.240795	0.183797
	0.211157	0.28673	0.183658	0.241166	0.198021	0.207107	0.181149	0.232346	0.189683				0.230955	0.287867	0.195034	0.240205	0.210092	0.224829	0.173769	0.228267	0.187032				0.228023	0.296197	0.19678	0.267463	0.224889	0.227834	0.168728	0.220065	0.188322				0.238095	0.279597	0.189018	0.260686	0.221264	0.209861	0.16773	0.241788	0.183306
	0.210552	0.284668	0.184726	0.240648	0.198922	0.206311	0.182919	0.228768	0.189762				0.232489	0.284647	0.195294	0.239007	0.210798	0.22637	0.176324	0.227738	0.18577				0.224372	0.295732	0.198701	0.266317	0.224185	0.226737	0.169085	0.219342	0.189297				0.239278	0.275477	0.18913	0.259738	0.222524	0.208678	0.167796	0.240636	0.184732
	0.20978	0.285323	0.184655	0.242861	0.198682	0.20709	0.182601	0.230793	0.189459				0.23064	0.283501	0.194999	0.241056	0.210373	0.225436	0.176104	0.226283	0.185416				0.225401	0.295393	0.198868	0.264878	0.225253	0.225642	0.169422	0.220773	0.19069				0.240167	0.276126	0.190016	0.259971	0.221006	0.206471	0.168631	0.238973	0.184967
	0.208816	0.285344	0.185645	0.242915	0.197361	0.206048	0.18232	0.230735	0.18775				0.228369	0.281776	0.194285	0.241333	0.211091	0.22493	0.176243	0.227875	0.184735				0.224283	0.294807	0.197403	0.264168	0.225059	0.226925	0.168894	0.219992	0.190247				0.240135	0.27779	0.190317	0.257007	0.22152	0.207999	0.167088	0.239741	0.182923
	0.2069	0.280615	0.184646	0.238921	0.194921	0.206189	0.180088	0.231866	0.187872				0.229311	0.281879	0.195622	0.237662	0.212942	0.224955	0.17563	0.228701	0.1869				0.224199	0.293514	0.196465	0.263169	0.223733	0.227745	0.169833	0.217649	0.190566				0.237111	0.276767	0.190846	0.255031	0.221978	0.209571	0.166394	0.240081	0.182914
	0.207692	0.280281	0.183661	0.234346	0.194254	0.205248	0.178397	0.230728	0.189535				0.227941	0.281874	0.194146	0.238028	0.211054	0.222928	0.174057	0.22828	0.18594				0.226746	0.291011	0.19616	0.263684	0.224923	0.227263	0.167448	0.217101	0.189892				0.235357	0.27495	0.191396	0.255711	0.219941	0.205828	0.169252	0.238066	0.183854
	0.208573	0.28396	0.181958	0.236759	0.196778	0.2051	0.181432	0.232562	0.18771				0.228296	0.282873	0.191846	0.240093	0.21024	0.219388	0.173592	0.226111	0.184696				0.22246	0.289658	0.196097	0.265217	0.224345	0.225205	0.167576	0.216226	0.188748				0.237987	0.276406	0.191517	0.255448	0.219344	0.206521	0.16934	0.237058	0.184123
	0.209934	0.281602	0.182815	0.234838	0.19769	0.205184	0.178026	0.230965	0.185452				0.229087	0.281077	0.192302	0.239667	0.209661	0.221874	0.172351	0.226713	0.184218				0.223068	0.290849	0.196919	0.265203	0.224692	0.224564	0.169714	0.216306	0.187832				0.235697	0.275686	0.189996	0.256728	0.217901	0.204185	0.168635	0.239814	0.183596
	0.209536	0.284185	0.180964	0.236444	0.19739	0.206257	0.178693	0.230274	0.184817				0.229305	0.279627	0.192226	0.241444	0.210327	0.22466	0.171264	0.2255	0.185056				0.223844	0.292459	0.195292	0.263642	0.225125	0.225135	0.168414	0.216471	0.185889				0.235585	0.278052	0.191584	0.258404	0.217409	0.204085	0.169468	0.236976	0.182475
	0.20862	0.282774	0.17954	0.236141	0.196204	0.205156	0.179975	0.230919	0.185662				0.228705	0.280504	0.192426	0.239535	0.210269	0.223672	0.171078	0.224189	0.182969				0.223409	0.291862	0.194266	0.263018	0.22279	0.221596	0.168356	0.215781	0.187368				0.236625	0.276187	0.192172	0.253783	0.217109	0.203867	0.168756	0.235469	0.182316
	0.211736	0.283091	0.182049	0.235944	0.194928	0.204725	0.178207	0.231445	0.188593				0.226729	0.283503	0.192827	0.237207	0.209194	0.221281	0.171924	0.22576	0.18351				0.225545	0.289849	0.193245	0.26271	0.221794	0.222334	0.168069	0.217533	0.187224				0.235166	0.277425	0.19204	0.253926	0.216942	0.201496	0.168328	0.236802	0.180768
	0.210922	0.285896	0.184853	0.236466	0.193562	0.203568	0.17629	0.231495	0.186628				0.224418	0.281315	0.19343	0.237485	0.208536	0.221741	0.172643	0.226793	0.183974				0.224746	0.287844	0.195581	0.259373	0.220805	0.222332	0.167804	0.216762	0.186503				0.233308	0.274083	0.192311	0.251751	0.217084	0.202929	0.167265	0.236715	0.180295
	0.208641	0.284634	0.182862	0.23648	0.194608	0.203108	0.176892	0.228608	0.185657				0.226258	0.277271	0.195476	0.237461	0.207441	0.221128	0.171497	0.225528	0.184212				0.226639	0.287995	0.196566	0.26174	0.220857	0.223392	0.168229	0.214692	0.186326				0.234194	0.273766	0.19223	0.250524	0.217567	0.20423	0.166311	0.235625	0.180146
	0.2088	0.283611	0.183499	0.23633	0.194752	0.202533	0.177405	0.22983	0.184381				0.228963	0.276918	0.196347	0.238489	0.206615	0.220549	0.171038	0.224692	0.18559				0.223424	0.285621	0.195559	0.261868	0.22311	0.225686	0.16774	0.215528	0.184291				0.234567	0.275009	0.194064	0.251972	0.218805	0.202486	0.167077	0.236447	0.180856
	0.209948	0.282405	0.184849	0.23566	0.195143	0.202188	0.178026	0.229778	0.183872				0.230904	0.27746	0.196231	0.237582	0.204134	0.218034	0.172085	0.223253	0.186367				0.221893	0.283993	0.195878	0.264017	0.223823	0.222757	0.166674	0.216485	0.184319				0.234349	0.274596	0.193895	0.254461	0.218945	0.201776	0.166557	0.235865	0.180326
	0.206604	0.280632	0.186335	0.236225	0.191078	0.20278	0.177797	0.22888	0.184277				0.229437	0.275247	0.197519	0.235571	0.204912	0.21924	0.170765	0.2227	0.184938				0.221264	0.28772	0.195227	0.264462	0.219516	0.223896	0.166892	0.21358	0.18326				0.235421	0.273827	0.196244	0.254718	0.217981	0.202732	0.166981	0.235334	0.180433
	0.208285	0.278271	0.189432	0.238825	0.190093	0.203939	0.176678	0.227045	0.184292				0.229562	0.276091	0.203569	0.234891	0.205736	0.220297	0.169647	0.222647	0.184312				0.224657	0.28776	0.203598	0.264129	0.219559	0.22333	0.165767	0.212674	0.184199				0.235093	0.273293	0.205989	0.251161	0.216879	0.202746	0.165767	0.236154	0.179552
	0.301765	0.281867	0.407488	0.279198	0.194973	0.202606	0.17417	0.225931	0.183055				0.322173	0.284235	0.541033	0.277323	0.205044	0.220974	0.16908	0.221774	0.184386				0.323599	0.294914	0.561606	0.294644	0.244421	0.237343	0.174105	0.228056	0.195255				0.335574	0.277173	0.513102	0.287658	0.215708	0.200969	0.166181	0.233681	0.180227
	0.464182	0.294211	0.733727	0.355507	0.196811	0.202854	0.175976	0.228328	0.183644				0.480528	0.296554	0.983069	0.363461	0.202382	0.218361	0.169218	0.223438	0.183261				0.477067	0.313284	1.0165	0.371055	0.291497	0.273095	0.18711	0.257649	0.221266				0.502738	0.287717	0.968324	0.355837	0.214785	0.199844	0.166107	0.231459	0.178892
	0.3163	0.281228	0.437329	0.279615	0.193685	0.202345	0.175927	0.227685	0.182147				0.327639	0.28039	0.556559	0.283471	0.204108	0.218829	0.170354	0.221157	0.180562				0.324322	0.29875	0.588295	0.306019	0.248404	0.240333	0.17286	0.232848	0.198014				0.346682	0.278115	0.599472	0.292792	0.214706	0.201057	0.165029	0.233138	0.177384
	0.210137	0.277576	0.188723	0.236138	0.193057	0.200548	0.175199	0.225494	0.181808				0.227708	0.274892	0.203035	0.236694	0.201558	0.217213	0.171415	0.222587	0.179403				0.220328	0.28883	0.205694	0.261816	0.218883	0.220802	0.162824	0.214023	0.182922				0.238141	0.270865	0.210702	0.251081	0.213948	0.201938	0.163851	0.232699	0.177401
	0.206619	0.278376	0.182407	0.23613	0.189159	0.199623	0.176567	0.224066	0.183261				0.22411	0.272966	0.195823	0.233511	0.201776	0.21589	0.169941	0.220976	0.180561				0.218221	0.28745	0.195491	0.260543	0.218663	0.219946	0.162494	0.213036	0.18147				0.234931	0.26939	0.191926	0.249749	0.213763	0.203525	0.164459	0.23174	0.178374
	0.205502	0.278754	0.179998	0.235263	0.188721	0.200646	0.174685	0.224726	0.185899				0.224895	0.270704	0.192508	0.233438	0.203611	0.21761	0.168659	0.219639	0.180609				0.220113	0.285045	0.195373	0.259997	0.217225	0.220029	0.164508	0.213668	0.182559				0.231457	0.270384	0.190597	0.248991	0.214916	0.204049	0.163855	0.23105	0.178371
	0.207298	0.276446	0.181034	0.233145	0.1926	0.199275	0.173399	0.224058	0.18612				0.224287	0.271241	0.193429	0.230139	0.203725	0.218541	0.167731	0.220484	0.181266				0.22068	0.284232	0.194946	0.257412	0.217542	0.21964	0.165263	0.210914	0.182693				0.231671	0.271973	0.18918	0.250482	0.216977	0.202295	0.163236	0.230893	0.179134
	0.206917	0.275697	0.182252	0.233129	0.192536	0.199004	0.174027	0.224709	0.184199				0.224257	0.274608	0.191922	0.2316	0.202845	0.218998	0.167661	0.220503	0.183073				0.220571	0.285044	0.192719	0.257861	0.218511	0.220771	0.165223	0.209334	0.183969				0.229243	0.271889	0.189069	0.248244	0.214467	0.200792	0.162653	0.230508	0.178243
	0.207655	0.275182	0.181689	0.234417	0.191328	0.199838	0.176086	0.22202	0.184426				0.222515	0.274024	0.189483	0.233029	0.202603	0.217109	0.167652	0.218674	0.181774				0.21935	0.283872	0.191252	0.257356	0.218333	0.219532	0.165397	0.210483	0.18359				0.229887	0.270493	0.187869	0.247	0.214946	0.199274	0.163383	0.229874	0.177337
	0.203722	0.279166	0.177679	0.233357	0.190971	0.199561	0.175175	0.223675	0.181143				0.222848	0.27416	0.190638	0.232533	0.204443	0.218457	0.169225	0.216641	0.18056				0.217732	0.282603	0.192218	0.255306	0.215211	0.217771	0.165277	0.210166	0.183328				0.231066	0.268241	0.185858	0.249943	0.214118	0.199645	0.162738	0.232457	0.177102
	0.201787	0.274985	0.178333	0.231883	0.191795	0.198039	0.173663	0.225372	0.182382				0.22233	0.273364	0.189896	0.230802	0.203746	0.216194	0.169173	0.218398	0.180415				0.215823	0.282765	0.19124	0.255678	0.215169	0.217087	0.161321	0.209856	0.184228				0.227642	0.265144	0.185592	0.249495	0.215176	0.19948	0.161601	0.232444	0.176011
	0.200769	0.273353	0.178337	0.231206	0.194351	0.199174	0.173508	0.223836	0.182274				0.221128	0.273787	0.187565	0.227556	0.202896	0.214344	0.166526	0.218645	0.179161				0.212666	0.283413	0.19023	0.25553	0.215496	0.215238	0.162955	0.211393	0.182083				0.228159	0.266788	0.184313	0.247122	0.211765	0.198223	0.16034	0.22857	0.176581
	0.202429	0.274662	0.177907	0.231251	0.192364	0.199693	0.173973	0.22039	0.182697				0.221056	0.270146	0.188262	0.229146	0.202756	0.21618	0.166023	0.218512	0.1791				0.212616	0.28259	0.187425	0.25292	0.21616	0.21717	0.163288	0.212682	0.180506				0.231062	0.269767	0.186098	0.248067	0.212	0.197495	0.162022	0.227817	0.174447
	0.205431	0.274041	0.176535	0.22974	0.189949	0.196293	0.173436	0.222057	0.18087				0.221576	0.270542	0.186847	0.232404	0.202518	0.215663	0.167064	0.217701	0.180095				0.213553	0.280933	0.187298	0.253238	0.215067	0.219571	0.160587	0.212378	0.18098				0.230165	0.269055	0.184964	0.24794	0.212413	0.196791	0.161065	0.229202	0.175979
	0.204722	0.273862	0.174548	0.227082	0.18961	0.195571	0.173625	0.22196	0.179884				0.220813	0.271356	0.186756	0.231157	0.200683	0.214603	0.167182	0.21813	0.177877				0.212866	0.281362	0.187214	0.25368	0.214337	0.216569	0.16081	0.210664	0.182296				0.229821	0.267518	0.184589	0.246681	0.211995	0.197356	0.161209	0.227329	0.176769
	0.203185	0.272702	0.175139	0.228543	0.187492	0.195593	0.172069	0.221743	0.179741				0.221354	0.270925	0.186705	0.230601	0.19901	0.216563	0.165329	0.217258	0.177153				0.217097	0.281815	0.185939	0.253495	0.215393	0.212108	0.16266	0.208742	0.181026				0.227076	0.267089	0.182767	0.248344	0.214804	0.198599	0.163425	0.229815	0.174938
	0.205107	0.272844	0.17602	0.231082	0.187227	0.19373	0.172422	0.220462	0.180106				0.22056	0.270736	0.185785	0.23027	0.201055	0.214706	0.164183	0.216088	0.17574				0.21429	0.279354	0.186017	0.253523	0.215651	0.211863	0.162181	0.207411	0.179967				0.226545	0.264868	0.18236	0.246747	0.213412	0.197872	0.161454	0.229843	0.174824
	0.204632	0.273345	0.176404	0.230704	0.186171	0.193096	0.172524	0.219617	0.18021				0.221393	0.271883	0.186246	0.229688	0.201202	0.211425	0.167236	0.216695	0.176042				0.211856	0.279168	0.185357	0.253179	0.214322	0.212956	0.160004	0.208264	0.180099				0.226367	0.264769	0.183765	0.247368	0.210252	0.197179	0.161231	0.230538	0.175723
	0.203452	0.270967	0.175514	0.226921	0.186438	0.19513	0.171191	0.219411	0.181501				0.221566	0.272096	0.18589	0.230362	0.20097	0.211762	0.167773	0.215967	0.177014				0.212728	0.279288	0.18565	0.255952	0.211885	0.216878	0.158832	0.208785	0.178852				0.227033	0.26552	0.18299	0.248797	0.209694	0.196176	0.160311	0.227446	0.175102
	0.200285	0.269938	0.173421	0.229435	0.187978	0.196123	0.170107	0.219913	0.181796				0.220426	0.271184	0.184389	0.230147	0.200358	0.215909	0.166198	0.21787	0.176919				0.213552	0.27728	0.185795	0.251919	0.214826	0.217752	0.158399	0.210094	0.179508				0.229001	0.264532	0.180514	0.247105	0.209974	0.197033	0.159714	0.226001	0.174367
	0.200913	0.271006	0.172834	0.229277	0.189505	0.196356	0.170712	0.219614	0.180227				0.221762	0.271483	0.184773	0.230734	0.202366	0.215302	0.165565	0.216292	0.176782				0.216781	0.276447	0.188546	0.251572	0.216136	0.214339	0.159611	0.209711	0.178623				0.227138	0.264705	0.179797	0.244874	0.210132	0.198452	0.161442	0.228013	0.175098
	0.201126	0.27036	0.173716	0.229135	0.189634	0.195692	0.171077	0.220442	0.178659				0.220789	0.27079	0.183508	0.229071	0.201516	0.21301	0.164037	0.217022	0.174082				0.216685	0.279363	0.18639	0.252077	0.215146	0.213102	0.157152	0.208489	0.179055				0.22381	0.266058	0.181672	0.244331	0.207698	0.196709	0.160745	0.227463	0.175467
	0.201531	0.268743	0.173477	0.22667	0.188175	0.195531	0.16982	0.218609	0.176943				0.219513	0.268645	0.183031	0.228065	0.199	0.210588	0.163706	0.216378	0.176295				0.21426	0.283005	0.183882	0.247698	0.213247	0.214542	0.158885	0.208948	0.178997				0.226134	0.265073	0.18221	0.245106	0.210496	0.194958	0.159646	0.225491	0.17398
	0.202585	0.270233	0.174593	0.226165	0.18629	0.194778	0.170102	0.217042	0.177683				0.217276	0.270067	0.183377	0.229375	0.19568	0.21076	0.162894	0.218805	0.17677				0.212541	0.281509	0.185164	0.248636	0.211632	0.213709	0.159266	0.209159	0.177202				0.227822	0.263381	0.180378	0.240264	0.209586	0.193911	0.159364	0.226575	0.172636
	0.201185	0.26991	0.17534	0.227253	0.185133	0.194849	0.168793	0.219729	0.179337				0.218414	0.269169	0.182538	0.226901	0.198818	0.209931	0.163761	0.21702	0.176224				0.212293	0.278984	0.185114	0.249516	0.211927	0.213596	0.159667	0.209918	0.17689				0.225842	0.26443	0.180613	0.240125	0.208872	0.192442	0.158099	0.225565	0.173273
	0.199259	0.270194	0.173805	0.230091	0.185627	0.192803	0.167795	0.222506	0.177587				0.217302	0.268126	0.181175	0.224682	0.197934	0.210701	0.164348	0.215942	0.174451				0.211007	0.277173	0.183094	0.248954	0.209828	0.214846	0.161627	0.208757	0.176509				0.225826	0.262866	0.181399	0.242342	0.208181	0.193513	0.158261	0.225775	0.172977
	0.197671	0.271995	0.173127	0.22646	0.186819	0.193775	0.167449	0.219649	0.177365				0.215665	0.268182	0.182555	0.224015	0.198336	0.211872	0.163553	0.213769	0.173752				0.212124	0.276707	0.185008	0.249539	0.209614	0.213704	0.159736	0.207255	0.176186				0.225753	0.259221	0.18092	0.243293	0.207865	0.194227	0.159146	0.225306	0.171531
	0.200378	0.269126	0.174398	0.222519	0.184663	0.19428	0.166522	0.217451	0.178192				0.21561	0.266942	0.18277	0.224652	0.197961	0.210515	0.16359	0.215226	0.174868				0.214362	0.27565	0.184106	0.250807	0.208492	0.211755	0.156994	0.205493	0.177733				0.223629	0.261065	0.180705	0.244373	0.207768	0.194018	0.158572	0.224963	0.171416
	0.200825	0.265234	0.173175	0.22291	0.182791	0.192866	0.167759	0.217468	0.177945				0.215582	0.264522	0.182407	0.224945	0.199462	0.210264	0.165787	0.215388	0.173493				0.213353	0.277102	0.182537	0.249407	0.207891	0.208805	0.157826	0.205225	0.177887				0.222311	0.260873	0.179792	0.242926	0.206122	0.194638	0.158034	0.22616	0.171105
	0.199276	0.269103	0.171375	0.22679	0.185656	0.192686	0.168072	0.219434	0.178743				0.21701	0.26505	0.181028	0.225449	0.198178	0.210376	0.1635	0.213986	0.172501				0.211154	0.276458	0.182698	0.249593	0.208944	0.208998	0.158064	0.205877	0.176054				0.224472	0.260812	0.180625	0.242529	0.206498	0.1958	0.157531	0.224167	0.170565
	0.197372	0.268923	0.171777	0.227831	0.186881	0.192601	0.168783	0.21794	0.178856				0.213718	0.263145	0.180109	0.22304	0.197567	0.209351	0.161678	0.212004	0.172918				0.213307	0.27247	0.182671	0.249829	0.208414	0.210907	0.158738	0.205327	0.176416				0.223817	0.257419	0.181134	0.240596	0.209264	0.194755	0.157842	0.224145	0.171442
	0.197347	0.267826	0.173592	0.224957	0.187107	0.192111	0.167279	0.217322	0.177417				0.21296	0.264857	0.179486	0.220115	0.196636	0.208013	0.161728	0.211177	0.17291				0.213244	0.274006	0.181951	0.247196	0.210817	0.209464	0.157599	0.203578	0.176598				0.223091	0.261442	0.180979	0.240676	0.21022	0.192449	0.159699	0.226952	0.171898
	0.195961	0.267528	0.171632	0.2244	0.186523	0.189815	0.166855	0.214012	0.175133				0.216262	0.264869	0.181547	0.222728	0.194365	0.206993	0.160022	0.210251	0.170909				0.212027	0.273122	0.182029	0.248158	0.209398	0.212248	0.156563	0.204402	0.177994				0.22454	0.261208	0.179953	0.240049	0.208734	0.194067	0.15844	0.227503	0.170112
	0.197259	0.267219	0.171938	0.223525	0.186402	0.192551	0.168423	0.214358	0.17711				0.216885	0.264597	0.182045	0.225607	0.193945	0.206583	0.160265	0.211253	0.17306				0.211056	0.271109	0.180827	0.247323	0.208745	0.212264	0.15616	0.203393	0.176369				0.224536	0.258716	0.178726	0.238853	0.207999	0.191281	0.159132	0.225318	0.169384
	0.198599	0.26595	0.170814	0.223158	0.184991	0.190805	0.16631	0.214226	0.176169				0.215951	0.264478	0.181201	0.224271	0.196206	0.207182	0.161203	0.211211	0.173382				0.209333	0.271272	0.17948	0.246556	0.208745	0.210226	0.156155	0.204188	0.175294				0.222702	0.25701	0.179418	0.23911	0.208572	0.189669	0.157871	0.222759	0.168025
	0.197271	0.264833	0.171177	0.223955	0.182921	0.189238	0.165854	0.214161	0.175443				0.215343	0.264803	0.17881	0.226593	0.196998	0.207135	0.161911	0.212121	0.174165				0.209615	0.271615	0.179104	0.246722	0.207474	0.210883	0.156535	0.206637	0.172471				0.220071	0.261431	0.180616	0.238421	0.206803	0.190405	0.155405	0.223906	0.16685
	0.196462	0.264901	0.172246	0.223783	0.18178	0.188362	0.165011	0.214246	0.175455				0.214029	0.264887	0.178557	0.227462	0.194335	0.207234	0.161484	0.210351	0.173061				0.208927	0.269313	0.180149	0.244703	0.206009	0.210529	0.156717	0.204442	0.171798				0.22055	0.260492	0.178933	0.237526	0.204208	0.192001	0.155383	0.222323	0.166744
	0.195365	0.266928	0.17217	0.223308	0.182987	0.189785	0.167067	0.213681	0.177221				0.213037	0.263278	0.179751	0.222249	0.19521	0.20704	0.160327	0.209721	0.172373				0.209679	0.270989	0.178455	0.244183	0.208228	0.211589	0.157918	0.204126	0.174547				0.221007	0.256375	0.177292	0.23737	0.205197	0.190922	0.155663	0.221023	0.168692
	0.197316	0.267483	0.171687	0.221882	0.182224	0.192103	0.165091	0.214971	0.176359				0.212242	0.262661	0.180381	0.219613	0.195959	0.20787	0.159545	0.209938	0.170824				0.208504	0.271615	0.179549	0.243884	0.210383	0.210694	0.156325	0.20424	0.17267				0.220257	0.257573	0.175236	0.239304	0.206062	0.190993	0.155432	0.221238	0.169085
	0.196929	0.268828	0.170843	0.224495	0.180913	0.190776	0.163796	0.214246	0.17531				0.213066	0.264385	0.179337	0.22321	0.194687	0.207926	0.161434	0.209805	0.17046				0.20531	0.26852	0.181057	0.243929	0.207591	0.211064	0.154127	0.204517	0.17393				0.219837	0.258346	0.175207	0.239395	0.206806	0.191336	0.155785	0.221046	0.167769
	0.193337	0.266828	0.170148	0.224445	0.181074	0.187927	0.163502	0.213714	0.173518				0.214245	0.267465	0.179088	0.224961	0.191434	0.204126	0.159919	0.211362	0.169614				0.207449	0.26909	0.181013	0.245025	0.204314	0.21174	0.153197	0.203562	0.174208				0.219061	0.257408	0.176182	0.237128	0.206472	0.190334	0.155655	0.220201	0.168129
	0.193265	0.26539	0.169682	0.222293	0.182249	0.187541	0.165205	0.21572	0.173286				0.213303	0.264433	0.176565	0.222575	0.192458	0.204128	0.159662	0.21131	0.171871				0.2077	0.270627	0.180684	0.242964	0.205212	0.210471	0.154954	0.201701	0.174057				0.220533	0.257706	0.176604	0.237257	0.203172	0.188185	0.157194	0.219602	0.167217
	0.194253	0.261939	0.169586	0.221697	0.183822	0.187254	0.166643	0.214538	0.172745				0.213493	0.261144	0.17576	0.222202	0.195543	0.20456	0.159815	0.209498	0.170549				0.205483	0.269299	0.179725	0.242632	0.20514	0.209679	0.155215	0.201371	0.174893				0.220097	0.255989	0.178125	0.239175	0.205327	0.188485	0.155351	0.218744	0.168528
	0.195203	0.258964	0.168732	0.222302	0.183488	0.189117	0.164702	0.213465	0.17247				0.213545	0.2622	0.176676	0.220767	0.195868	0.203129	0.160309	0.208213	0.170129				0.206817	0.27014	0.178906	0.243886	0.205117	0.208368	0.155492	0.201055	0.174601				0.220294	0.256629	0.177393	0.239719	0.20543	0.190706	0.153795	0.219264	0.168715
	0.196945	0.262304	0.166229	0.219354	0.181631	0.188653	0.164363	0.213851	0.172528				0.212666	0.261603	0.177559	0.217286	0.193799	0.202585	0.159072	0.208734	0.16945				0.206199	0.271284	0.180165	0.241722	0.205524	0.207893	0.153761	0.202342	0.174045				0.220502	0.256367	0.17566	0.241501	0.203977	0.189985	0.15336	0.220926	0.168494
	0.195844	0.261738	0.167503	0.219224	0.179734	0.188674	0.164619	0.211429	0.172988				0.211994	0.262721	0.177279	0.217624	0.192297	0.204944	0.155583	0.209732	0.170228				0.204457	0.271975	0.179589	0.24344	0.20481	0.206869	0.153019	0.201959	0.173215				0.220365	0.258062	0.175875	0.239077	0.204309	0.188747	0.154556	0.220301	0.168576
	0.194759	0.262173	0.167885	0.219542	0.179167	0.186969	0.163462	0.214014	0.173614				0.211349	0.26333	0.176453	0.221281	0.192457	0.206151	0.156844	0.206616	0.170586				0.204247	0.268317	0.176569	0.239568	0.205546	0.206403	0.152888	0.201503	0.171011				0.218075	0.257098	0.174797	0.237644	0.203526	0.189521	0.155559	0.220377	0.167273
	0.194602	0.26111	0.166028	0.219056	0.180177	0.187873	0.16276	0.213862	0.171729				0.21047	0.262018	0.17543	0.222423	0.192741	0.204078	0.157884	0.207108	0.168314				0.203115	0.268264	0.178211	0.237543	0.203613	0.209414	0.152982	0.20167	0.170926				0.218061	0.255544	0.175207	0.233865	0.202999	0.188144	0.15493	0.218164	0.165068
	0.193787	0.260697	0.167208	0.216489	0.179311	0.186777	0.161326	0.213164	0.172969				0.210003	0.260952	0.174446	0.220359	0.190194	0.203552	0.157951	0.209348	0.167942				0.203364	0.26792	0.178039	0.242802	0.204577	0.206728	0.152018	0.202074	0.172462				0.219913	0.25685	0.175412	0.235036	0.20254	0.187407	0.153879	0.217268	0.168419
	0.190515	0.260597	0.167653	0.21689	0.179196	0.186754	0.161977	0.21181	0.17406				0.209912	0.260617	0.174165	0.218657	0.191305	0.202077	0.157389	0.207237	0.167875				0.203503	0.265657	0.179094	0.239853	0.206918	0.205828	0.153534	0.200594	0.171012				0.219938	0.254766	0.17469	0.234433	0.20179	0.186089	0.153043	0.219145	0.168831
	0.190315	0.263198	0.168767	0.216617	0.177782	0.185815	0.161235	0.212685	0.171503				0.208482	0.25783	0.175347	0.218487	0.192442	0.201594	0.158044	0.208952	0.167831				0.204108	0.26521	0.179694	0.241619	0.204913	0.207707	0.153786	0.200148	0.170463				0.217477	0.25479	0.17476	0.234549	0.201246	0.187153	0.152691	0.217704	0.168221
	0.190605	0.260637	0.169232	0.217587	0.177497	0.185082	0.16194	0.210356	0.170574				0.207739	0.256703	0.17688	0.22012	0.193456	0.203839	0.158438	0.207424	0.167219				0.203054	0.265376	0.176726	0.241758	0.203433	0.205389	0.153639	0.200458	0.17051				0.216635	0.254585	0.17478	0.232962	0.203043	0.188707	0.151955	0.216838	0.167481
	0.189781	0.258606	0.167602	0.216998	0.177308	0.18551	0.160473	0.208753	0.169424				0.208769	0.254555	0.176739	0.217429	0.192317	0.20446	0.157317	0.206146	0.166509				0.204728	0.265604	0.176392	0.241718	0.202626	0.204528	0.1539	0.200831	0.170249				0.216074	0.253555	0.175108	0.23304	0.201644	0.188027	0.151507	0.218004	0.167608
	0.19011	0.2598	0.164799	0.217556	0.178833	0.186041	0.161718	0.205604	0.171247				0.207052	0.255686	0.176263	0.217411	0.192708	0.200664	0.156934	0.207151	0.167142				0.202631	0.267042	0.176069	0.239208	0.202519	0.203166	0.151695	0.199559	0.169974				0.217521	0.25527	0.172839	0.232849	0.199611	0.185989	0.150979	0.216947	0.168029
	0.192499	0.257831	0.163311	0.218526	0.179777	0.187294	0.162025	0.208722	0.171724				0.205407	0.259534	0.175129	0.218423	0.190754	0.199082	0.156606	0.206748	0.165512				0.200538	0.264563	0.175228	0.240849	0.201497	0.203271	0.150265	0.199204	0.167782				0.219152	0.253684	0.171827	0.233449	0.200622	0.187445	0.15138	0.215859	0.166004
	0.193606	0.25794	0.16565	0.21599	0.181388	0.186629	0.160661	0.210829	0.169289				0.206005	0.258787	0.174872	0.219094	0.189393	0.198616	0.155785	0.207489	0.166049				0.202148	0.261131	0.174166	0.240314	0.201573	0.204226	0.15199	0.198412	0.168497				0.217969	0.252885	0.172776	0.234361	0.203224	0.186149	0.153832	0.217569	0.163594
	0.191933	0.259086	0.166205	0.21366	0.181618	0.188327	0.159069	0.211007	0.169773				0.207095	0.256596	0.174679	0.218442	0.189726	0.200082	0.154475	0.206202	0.16696				0.203479	0.264304	0.176523	0.239281	0.201915	0.203256	0.151522	0.197797	0.169583				0.216736	0.25342	0.173518	0.235408	0.201293	0.184243	0.154033	0.215808	0.163862
	0.190801	0.261052	0.163927	0.21368	0.17921	0.186524	0.159465	0.21061	0.17047				0.207153	0.25788	0.173842	0.220317	0.186876	0.197043	0.154597	0.205503	0.166473				0.202143	0.266194	0.17725	0.239313	0.201715	0.205471	0.152048	0.196978	0.169803				0.214918	0.256828	0.172879	0.233853	0.199587	0.184821	0.15117	0.215294	0.166155
	0.191455	0.257165	0.164213	0.21502	0.179855	0.184505	0.160369	0.210735	0.170752				0.204999	0.256009	0.17417	0.219315	0.186002	0.197629	0.155299	0.20405	0.167556				0.200345	0.263219	0.177046	0.239047	0.200761	0.205657	0.152079	0.195093	0.169033				0.213653	0.254284	0.172699	0.233304	0.199154	0.185311	0.150637	0.215481	0.163838
	0.193247	0.255889	0.166102	0.214167	0.180476	0.181839	0.16015	0.209655	0.17066				0.203843	0.254833	0.174624	0.216346	0.18744	0.199571	0.154108	0.204767	0.165303				0.200412	0.259608	0.175596	0.237599	0.201181	0.203695	0.152392	0.19616	0.170696				0.215353	0.253037	0.173869	0.233152	0.199346	0.185623	0.150855	0.217178	0.163428
	0.191134	0.258496	0.166152	0.213072	0.178539	0.181729	0.15987	0.208224	0.170467				0.203443	0.255379	0.174989	0.212806	0.187602	0.196193	0.153228	0.204495	0.164499				0.199735	0.261053	0.175676	0.23681	0.20017	0.203036	0.152659	0.196293	0.169021				0.214833	0.251916	0.17233	0.23191	0.198644	0.185724	0.150427	0.215598	0.164073
	0.189717	0.256012	0.163629	0.214111	0.17868	0.182308	0.160356	0.208553	0.169803				0.205949	0.257094	0.1735	0.215598	0.189116	0.199252	0.153664	0.204211	0.163458				0.198307	0.260158	0.174408	0.236495	0.19988	0.200658	0.150742	0.196117	0.16685				0.21244	0.249389	0.169368	0.232133	0.198739	0.184669	0.151241	0.213914	0.164493
	0.190858	0.25855	0.164913	0.215838	0.17762	0.18266	0.159819	0.208751	0.168448				0.203983	0.258557	0.173002	0.215788	0.185323	0.199627	0.153994	0.205506	0.164664				0.199014	0.261973	0.175468	0.237782	0.200383	0.199692	0.150698	0.196324	0.165942				0.210633	0.251269	0.169865	0.232032	0.199695	0.183782	0.151242	0.213176	0.163984
	0.191657	0.259302	0.165297	0.214278	0.176727	0.182134	0.15959	0.208533	0.168124				0.203838	0.255441	0.171907	0.214541	0.185278	0.199247	0.153864	0.202933	0.164332				0.198963	0.263144	0.176335	0.238022	0.201354	0.201316	0.150081	0.197172	0.167041				0.212761	0.254019	0.171282	0.232951	0.199125	0.185006	0.151359	0.214692	0.162786
	0.189702	0.256905	0.163666	0.214087	0.174423	0.183471	0.158815	0.208555	0.168123				0.205475	0.252511	0.170456	0.213599	0.18843	0.199176	0.154577	0.203786	0.163162				0.199798	0.259755	0.175348	0.238296	0.201503	0.199871	0.149988	0.196036	0.167077				0.21611	0.252365	0.171232	0.232437	0.197902	0.185398	0.150873	0.215872	0.163564
	0.191217	0.255232	0.162713	0.211749	0.173582	0.181781	0.15855	0.208414	0.166632				0.204736	0.253945	0.173051	0.215653	0.188074	0.198785	0.152853	0.206267	0.162364				0.199464	0.260231	0.174386	0.235564	0.198649	0.200738	0.148704	0.196392	0.166558				0.214953	0.249748	0.16997	0.231202	0.197753	0.183762	0.149647	0.214452	0.163463
	0.189032	0.254901	0.163511	0.211111	0.175264	0.182949	0.159007	0.206127	0.166568				0.203635	0.253804	0.172468	0.216046	0.186497	0.197246	0.152809	0.204976	0.162448				0.199286	0.262256	0.174543	0.237655	0.198472	0.201621	0.14952	0.198185	0.167598				0.210591	0.249077	0.168805	0.232445	0.195912	0.183538	0.149814	0.213698	0.162519
	0.19011	0.254021	0.163321	0.213616	0.176832	0.184605	0.15933	0.206768	0.166569				0.203806	0.253956	0.172924	0.215709	0.186663	0.198567	0.154194	0.202623	0.162216				0.19947	0.259354	0.175267	0.238047	0.199713	0.201484	0.149743	0.1982	0.166187				0.211044	0.247959	0.170569	0.235149	0.196658	0.184556	0.149699	0.211917	0.161847
	0.18916	0.252919	0.163447	0.213514	0.177015	0.183451	0.157427	0.205646	0.168231				0.205489	0.252912	0.174462	0.213822	0.186886	0.19801	0.153196	0.203652	0.162571				0.199806	0.258186	0.174753	0.235408	0.197737	0.198843	0.148149	0.196623	0.163687				0.21431	0.248569	0.17152	0.233468	0.199533	0.186195	0.1495	0.211231	0.159264
	0.187612	0.251028	0.16261	0.214391	0.173837	0.182017	0.156765	0.207715	0.168494				0.203175	0.251317	0.172543	0.213623	0.18493	0.198077	0.153484	0.205605	0.163537				0.199242	0.258543	0.174515	0.235425	0.197829	0.196962	0.147402	0.194833	0.164109				0.211963	0.250713	0.170837	0.232448	0.197422	0.18423	0.147992	0.21165	0.159918
	0.18782	0.254387	0.163865	0.212475	0.172135	0.182862	0.155601	0.206703	0.166896				0.203879	0.25075	0.172433	0.2139	0.187417	0.198367	0.15188	0.205729	0.164929				0.199467	0.257442	0.175639	0.236241	0.198155	0.199065	0.149162	0.193881	0.166056				0.214535	0.248677	0.169564	0.230262	0.196702	0.182039	0.145963	0.213409	0.159413
	0.187656	0.253557	0.161851	0.21281	0.173925	0.182932	0.154977	0.204589	0.16835				0.204444	0.250606	0.172284	0.212399	0.188115	0.197308	0.15119	0.205036	0.164652				0.199074	0.258561	0.17658	0.235307	0.197568	0.199393	0.148673	0.193274	0.165438				0.214585	0.245263	0.169638	0.229898	0.197246	0.181113	0.146743	0.212508	0.16028
	0.189666	0.253668	0.163731	0.213463	0.17308	0.18017	0.155395	0.203783	0.167143				0.205307	0.251319	0.174072	0.211479	0.187068	0.198907	0.151496	0.20237	0.162996				0.199356	0.258139	0.175808	0.234782	0.198139	0.196331	0.14855	0.195674	0.165146				0.210647	0.245004	0.172789	0.230027	0.198197	0.180536	0.148905	0.212231	0.160435
	0.188571	0.256053	0.163949	0.212946	0.173396	0.180179	0.155888	0.203937	0.165683				0.205192	0.250426	0.175801	0.211512	0.184817	0.197287	0.152854	0.202128	0.162177				0.199225	0.256435	0.17863	0.233404	0.198525	0.196268	0.147804	0.195221	0.165475				0.212271	0.248409	0.172854	0.23029	0.197239	0.179947	0.148546	0.212223	0.161458
	0.189124	0.256903	0.163837	0.215398	0.172637	0.181384	0.156323	0.206369	0.166092				0.202501	0.250666	0.176109	0.211154	0.184702	0.194927	0.150407	0.201607	0.160774				0.199314	0.25777	0.18127	0.23319	0.198616	0.196283	0.147102	0.195102	0.165884				0.213824	0.249649	0.173738	0.230853	0.197128	0.180895	0.147592	0.209304	0.1615
	0.189367	0.256143	0.16441	0.214143	0.175345	0.180348	0.155994	0.203934	0.164848				0.203413	0.251461	0.17875	0.212385	0.184692	0.194936	0.151053	0.200716	0.161403				0.197174	0.254179	0.183789	0.23258	0.197524	0.196703	0.146761	0.193911	0.164286				0.215841	0.246871	0.175957	0.231435	0.197658	0.179321	0.147179	0.208942	0.161138
	0.189586	0.253708	0.166615	0.212041	0.174049	0.17989	0.156003	0.204897	0.164216				0.205624	0.250872	0.182836	0.212864	0.182184	0.196058	0.149894	0.200517	0.161895				0.199491	0.25673	0.184826	0.23298	0.196939	0.197121	0.146145	0.19281	0.165275				0.211484	0.246374	0.177975	0.22948	0.195719	0.178179	0.147073	0.209076	0.161557
	0.191105	0.252641	0.169701	0.210983	0.171959	0.180568	0.156045	0.205516	0.163916				0.205431	0.249203	0.185802	0.213778	0.183971	0.193858	0.148914	0.199356	0.162213				0.202696	0.256993	0.19041	0.232386	0.19763	0.198322	0.145016	0.19514	0.165967				0.212237	0.24727	0.180176	0.228996	0.192755	0.178761	0.145911	0.208988	0.161253
	0.192183	0.252892	0.172177	0.212447	0.172224	0.179143	0.156607	0.20349	0.162967				0.205465	0.248467	0.187862	0.212927	0.18453	0.194657	0.150937	0.201411	0.159333				0.204869	0.258408	0.19861	0.234352	0.195549	0.197948	0.146693	0.194141	0.163221				0.217914	0.2481	0.195534	0.228771	0.195328	0.179142	0.148943	0.209653	0.161261
	0.196264	0.250629	0.179702	0.213484	0.172395	0.178042	0.156066	0.204039	0.163132				0.209487	0.249519	0.194331	0.215831	0.183907	0.19304	0.150086	0.200142	0.159178				0.205092	0.257177	0.207343	0.23631	0.19457	0.19711	0.147185	0.192046	0.162404				0.225637	0.248384	0.229377	0.233419	0.194133	0.180823	0.148581	0.208268	0.160016
	0.202955	0.247744	0.197974	0.21703	0.172331	0.179368	0.154975	0.204103	0.163253				0.216464	0.248678	0.217801	0.21911	0.183255	0.192156	0.150103	0.201591	0.159081				0.210152	0.255988	0.233208	0.240498	0.192519	0.196703	0.145868	0.191612	0.163431				0.238703	0.247532	0.276368	0.241208	0.192879	0.17958	0.147443	0.208101	0.158655
	0.21247	0.250839	0.234647	0.226745	0.171462	0.178725	0.153891	0.202419	0.163798				0.226454	0.250404	0.260592	0.224257	0.181905	0.193939	0.149148	0.200373	0.159835				0.221123	0.256955	0.273674	0.248105	0.191746	0.196978	0.144966	0.192677	0.162899				0.253218	0.247702	0.326759	0.250398	0.194465	0.178745	0.145196	0.208037	0.156632
	0.228945	0.252441	0.270813	0.234425	0.171224	0.178892	0.15582	0.200962	0.16126				0.241463	0.251202	0.315863	0.237304	0.179974	0.192766	0.148639	0.198983	0.16095				0.233622	0.257004	0.306212	0.256214	0.191685	0.195686	0.144826	0.192393	0.163283				0.267568	0.248758	0.357651	0.258926	0.193586	0.179507	0.143472	0.208567	0.155942
	0.235283	0.254348	0.277943	0.237327	0.170535	0.179203	0.15482	0.202246	0.162057				0.248903	0.251501	0.345913	0.249245	0.18148	0.194095	0.148123	0.198965	0.160112				0.234209	0.256354	0.304226	0.254207	0.191416	0.192588	0.14657	0.190676	0.162111				0.280936	0.248335	0.356899	0.265171	0.194785	0.179233	0.144676	0.206926	0.156802
	0.234783	0.254931	0.272676	0.236874	0.170598	0.17883	0.155406	0.202913	0.162914				0.24115	0.248115	0.327303	0.246982	0.181154	0.193396	0.148683	0.198232	0.159209				0.232371	0.256674	0.303877	0.253206	0.193994	0.193841	0.145569	0.190255	0.162388				0.282557	0.249463	0.350418	0.2656	0.192653	0.177428	0.145667	0.206946	0.158452
	0.218069	0.253339	0.23364	0.229893	0.170169	0.177344	0.155056	0.201607	0.16371				0.226271	0.246013	0.262356	0.230245	0.180489	0.192064	0.14863	0.197368	0.160182				0.223993	0.255648	0.273832	0.246052	0.192555	0.194172	0.144834	0.190591	0.161945				0.266275	0.247103	0.310352	0.253999	0.192923	0.176563	0.145558	0.207072	0.158963
	0.199798	0.248434	0.193978	0.217368	0.171218	0.176867	0.155189	0.202216	0.163096				0.213414	0.246292	0.217752	0.217781	0.182352	0.191267	0.145919	0.197749	0.161483				0.21059	0.257849	0.228188	0.235399	0.192142	0.194188	0.14589	0.191016	0.161387				0.239907	0.245578	0.249836	0.239582	0.192069	0.176817	0.145005	0.208913	0.158727
	0.193884	0.249531	0.174277	0.21072	0.172608	0.177447	0.15516	0.20029	0.160993				0.20521	0.244593	0.194997	0.212232	0.182651	0.189936	0.145686	0.198268	0.159865				0.202328	0.255358	0.201171	0.2345	0.192142	0.19151	0.146348	0.191062	0.160927				0.221621	0.243602	0.208485	0.229911	0.191657	0.178659	0.144631	0.207396	0.158781
	0.190481	0.24765	0.167331	0.209272	0.170843	0.178827	0.153598	0.199921	0.162821				0.201765	0.246114	0.186197	0.209618	0.18064	0.189739	0.146143	0.197982	0.158599				0.198558	0.252493	0.191119	0.230935	0.191471	0.191204	0.142425	0.190045	0.160886				0.214952	0.243928	0.185447	0.223935	0.192857	0.179582	0.145074	0.204084	0.158949
	0.187061	0.246352	0.16418	0.208313	0.170485	0.179354	0.153287	0.201039	0.163663				0.200211	0.245512	0.182212	0.205882	0.180189	0.19158	0.147689	0.197503	0.15858				0.195559	0.252046	0.183315	0.229266	0.191295	0.191731	0.142899	0.190374	0.161612				0.212138	0.243322	0.174587	0.223438	0.193233	0.17796	0.146122	0.206049	0.15796
	0.183896	0.24606	0.162078	0.208482	0.169336	0.177748	0.153376	0.201596	0.162585				0.19741	0.243833	0.176979	0.204986	0.179881	0.189899	0.14669	0.197727	0.159326				0.197471	0.253396	0.179602	0.228873	0.189811	0.191189	0.144474	0.18865	0.161124				0.210305	0.242097	0.174751	0.224036	0.19485	0.177124	0.145717	0.205374	0.159176
	0.184764	0.245132	0.1602	0.208014	0.168907	0.176655	0.15348	0.199182	0.162846				0.199158	0.244584	0.171911	0.205475	0.17942	0.18972	0.145628	0.197798	0.159955				0.195552	0.253088	0.176411	0.230473	0.190246	0.192266	0.144426	0.187773	0.161918				0.207731	0.240889	0.173164	0.224177	0.194191	0.175113	0.144754	0.204617	0.1584
	0.184086	0.245625	0.159371	0.204703	0.165996	0.176383	0.154929	0.200064	0.162647				0.198386	0.245245	0.170371	0.207988	0.178472	0.188503	0.148063	0.196456	0.158055				0.195344	0.252413	0.174321	0.22992	0.191945	0.19326	0.144029	0.187589	0.161492				0.206544	0.241523	0.171308	0.222652	0.189265	0.174956	0.14303	0.205715	0.156479
	0.182588	0.246609	0.157799	0.204438	0.166505	0.176169	0.154239	0.199665	0.162714				0.198099	0.244344	0.169489	0.203734	0.177402	0.187772	0.147829	0.195992	0.157975				0.193746	0.250945	0.170174	0.227912	0.190372	0.192259	0.143479	0.18882	0.161451				0.205523	0.240903	0.168537	0.22508	0.188633	0.177408	0.14208	0.208444	0.155495
	0.179782	0.245065	0.156889	0.206139	0.167371	0.175737	0.151966	0.1981	0.161726				0.195816	0.243349	0.167288	0.203243	0.179131	0.1894	0.147711	0.197524	0.159722				0.19134	0.252184	0.168444	0.226904	0.18958	0.191601	0.14457	0.191445	0.160483				0.205835	0.241378	0.166569	0.225366	0.188723	0.176952	0.142173	0.207755	0.155089
	0.181116	0.246929	0.158171	0.206967	0.167122	0.173614	0.150765	0.199622	0.160743				0.195694	0.244899	0.167845	0.206275	0.178501	0.18897	0.146026	0.196702	0.158126				0.190487	0.251874	0.168755	0.227982	0.190278	0.192682	0.144455	0.190614	0.159213				0.206495	0.241281	0.164687	0.22366	0.188757	0.175054	0.144013	0.206085	0.156905
	0.184894	0.245996	0.15712	0.206168	0.16773	0.175548	0.151964	0.199582	0.15949				0.198536	0.241214	0.166796	0.206823	0.178928	0.189058	0.145188	0.193608	0.155376				0.190739	0.251059	0.167805	0.227913	0.18864	0.194963	0.143314	0.188555	0.160022				0.206726	0.240906	0.164279	0.220993	0.190986	0.174848	0.142669	0.206277	0.155715
	0.181292	0.245356	0.155459	0.205793	0.168473	0.177234	0.151793	0.199014	0.161546				0.197916	0.239596	0.164032	0.205429	0.177189	0.189276	0.14465	0.195441	0.155678				0.192417	0.247692	0.168025	0.229176	0.190163	0.193957	0.143152	0.189495	0.15958				0.205119	0.24047	0.165427	0.221046	0.190219	0.17625	0.141884	0.204788	0.155613
	0.178257	0.244867	0.155839	0.206104	0.169552	0.174909	0.151538	0.199919	0.16109				0.194686	0.241926	0.162528	0.203814	0.178322	0.186302	0.145013	0.194595	0.156442				0.190906	0.246816	0.167143	0.226556	0.19031	0.191385	0.14223	0.18901	0.159219				0.205259	0.238262	0.165066	0.223065	0.190299	0.172948	0.143788	0.203494	0.154606
	0.179665	0.243902	0.157	0.204034	0.168211	0.174123	0.151672	0.197961	0.160433				0.193788	0.243123	0.164024	0.204654	0.17802	0.187522	0.143417	0.194467	0.156477				0.189477	0.251141	0.167266	0.224446	0.189175	0.191191	0.142956	0.188348	0.159776				0.204394	0.236061	0.163592	0.223237	0.189038	0.173514	0.144101	0.20148	0.153169
	0.178524	0.244323	0.157045	0.20458	0.166655	0.174481	0.151978	0.197556	0.159553				0.195908	0.237842	0.164492	0.204569	0.177951	0.188614	0.14472	0.194815	0.155335				0.191482	0.250082	0.166384	0.226693	0.188538	0.191072	0.142157	0.187716	0.159463				0.201884	0.236755	0.163216	0.224261	0.189565	0.173516	0.144175	0.201769	0.154062
	0.179831	0.245554	0.156064	0.20515	0.167826	0.173694	0.152565	0.198054	0.160488				0.194426	0.238104	0.162897	0.202651	0.176471	0.187814	0.146111	0.192698	0.157172				0.191406	0.250086	0.164109	0.224811	0.189555	0.192776	0.142016	0.185781	0.157185				0.202366	0.239146	0.163907	0.222882	0.1899	0.172214	0.143385	0.203164	0.154271
	0.178675	0.245832	0.154586	0.205486	0.170277	0.1735	0.150608	0.196668	0.15994				0.194068	0.241787	0.163917	0.201235	0.176073	0.186805	0.145366	0.193602	0.156999				0.189471	0.25009	0.164	0.225919	0.188203	0.191661	0.142956	0.186584	0.157669				0.201507	0.239341	0.162702	0.221649	0.190045	0.17186	0.142153	0.203297	0.154276
	0.178126	0.243608	0.154658	0.203313	0.169345	0.172015	0.151569	0.19661	0.160055				0.19393	0.238688	0.163009	0.20091	0.176207	0.187303	0.144033	0.194294	0.156922				0.188187	0.248178	0.16461	0.223042	0.187591	0.190734	0.140888	0.18831	0.157489				0.20126	0.23742	0.163167	0.21988	0.189774	0.173282	0.143008	0.205245	0.154579
	0.176929	0.242189	0.154214	0.202608	0.167183	0.172289	0.149599	0.196771	0.159343				0.195306	0.236422	0.162393	0.201387	0.174924	0.189044	0.143312	0.193548	0.155317				0.189454	0.24746	0.165939	0.22245	0.188873	0.188545	0.140316	0.188301	0.157251				0.203563	0.236813	0.162434	0.219611	0.190475	0.173805	0.143691	0.203024	0.153793
	0.177757	0.242822	0.155382	0.203236	0.167713	0.174143	0.147788	0.196313	0.157721				0.194678	0.239479	0.162045	0.199322	0.173098	0.188579	0.143787	0.193021	0.155471				0.189894	0.248356	0.16448	0.223131	0.187309	0.188176	0.138752	0.187074	0.156457				0.203492	0.234252	0.160068	0.219729	0.18957	0.173718	0.143305	0.201404	0.155001
	0.178502	0.241247	0.155858	0.20156	0.167157	0.173995	0.14807	0.196826	0.158937				0.193445	0.24199	0.162737	0.19884	0.174377	0.188372	0.143661	0.192703	0.15564				0.189905	0.245508	0.163129	0.220454	0.187352	0.190161	0.139609	0.186474	0.15576				0.204946	0.235887	0.16032	0.220485	0.187127	0.171555	0.140544	0.199663	0.156166
	0.178917	0.240134	0.155734	0.201129	0.167466	0.174237	0.149828	0.19516	0.157691				0.194412	0.243758	0.160934	0.202028	0.176663	0.187055	0.143448	0.191774	0.153152				0.188593	0.244457	0.165928	0.220156	0.187895	0.188526	0.140092	0.184728	0.156711				0.201349	0.239462	0.159884	0.218419	0.188409	0.171191	0.139553	0.201146	0.153888
	0.177548	0.243051	0.153636	0.202315	0.166641	0.171797	0.149574	0.195128	0.15853				0.194515	0.240148	0.160366	0.200212	0.176309	0.185576	0.14422	0.191877	0.153094				0.188249	0.246743	0.165615	0.223676	0.187023	0.187089	0.140874	0.184842	0.15711				0.203615	0.239262	0.160478	0.216926	0.187726	0.171738	0.141243	0.200938	0.152187
	0.177181	0.243032	0.153934	0.203722	0.165763	0.172065	0.148761	0.1962	0.158737				0.194554	0.238782	0.160436	0.199386	0.176551	0.186276	0.14391	0.19106	0.154175				0.188274	0.245621	0.165631	0.223392	0.187199	0.188278	0.139936	0.185954	0.156617				0.202759	0.237009	0.160776	0.214581	0.189393	0.172794	0.141354	0.200006	0.152381
	0.177746	0.24064	0.154122	0.202384	0.163513	0.172625	0.149434	0.197785	0.156473				0.194858	0.240798	0.160522	0.20197	0.175216	0.185544	0.142532	0.191708	0.154776				0.187928	0.243412	0.165228	0.221584	0.186484	0.187043	0.141396	0.186348	0.156171				0.200894	0.237295	0.160467	0.216382	0.188201	0.173926	0.140773	0.202132	0.151194
	0.177089	0.241991	0.1544	0.200183	0.162169	0.174387	0.149294	0.19543	0.155966				0.192383	0.239375	0.161285	0.201757	0.174056	0.183615	0.140496	0.191751	0.153657				0.188668	0.242658	0.163801	0.219578	0.184713	0.187283	0.140926	0.184814	0.157581				0.200481	0.23753	0.160666	0.21868	0.187706	0.172535	0.141473	0.202451	0.149323
	0.17639	0.241653	0.15317	0.201816	0.164246	0.171788	0.148121	0.194207	0.156893				0.191983	0.238774	0.161555	0.199719	0.173187	0.181832	0.142185	0.18951	0.153948				0.186394	0.242248	0.162261	0.220103	0.184712	0.187665	0.140387	0.184923	0.157625				0.200406	0.235931	0.160694	0.215583	0.187756	0.17344	0.141041	0.202553	0.150898
	0.176255	0.240643	0.153129	0.200718	0.165306	0.170389	0.148706	0.194281	0.156046				0.190337	0.236548	0.161027	0.197134	0.172211	0.180815	0.142048	0.189728	0.153245				0.185919	0.243444	0.163251	0.221433	0.184486	0.18823	0.139491	0.185087	0.156797				0.200357	0.233086	0.160913	0.215637	0.186949	0.173518	0.140051	0.204388	0.150211
	0.177574	0.240094	0.152135	0.198232	0.164116	0.170844	0.148685	0.194808	0.156055				0.190727	0.238564	0.161781	0.199472	0.173254	0.18409	0.139557	0.191614	0.153848				0.186036	0.244964	0.162271	0.220062	0.184715	0.185716	0.140243	0.18333	0.155469				0.201587	0.232584	0.159843	0.216972	0.184817	0.173251	0.140893	0.204593	0.152039
	0.177396	0.242043	0.151786	0.197904	0.162939	0.168683	0.147658	0.196395	0.156424				0.191087	0.239946	0.160801	0.199709	0.173646	0.182312	0.140248	0.190415	0.153318				0.185589	0.242599	0.160671	0.221947	0.185768	0.186322	0.139077	0.183907	0.154036				0.200737	0.232816	0.158453	0.215049	0.18267	0.170258	0.139781	0.202428	0.151682
	0.177876	0.240058	0.151813	0.199135	0.162145	0.170107	0.14727	0.195434	0.15582				0.191625	0.2377	0.160666	0.198059	0.172966	0.182368	0.140998	0.190272	0.153569				0.185405	0.243219	0.161542	0.219142	0.186703	0.185831	0.137376	0.184242	0.153691				0.200022	0.233959	0.159658	0.212467	0.18515	0.169225	0.139177	0.202389	0.151578
	0.177459	0.237729	0.152936	0.199143	0.163274	0.170762	0.146633	0.195528	0.156705				0.191156	0.239254	0.158834	0.196615	0.171929	0.183416	0.140651	0.190658	0.153272				0.185987	0.245732	0.161767	0.217843	0.183473	0.185181	0.139055	0.184726	0.154977				0.200704	0.234095	0.159383	0.213496	0.183804	0.170208	0.138456	0.201986	0.15186
	0.174524	0.237535	0.150768	0.199927	0.163219	0.171671	0.145611	0.194984	0.155568				0.189394	0.240188	0.160169	0.195875	0.171822	0.183789	0.140693	0.190006	0.151128				0.184223	0.240547	0.161497	0.2197	0.1855	0.184507	0.139101	0.186176	0.155907				0.20051	0.234604	0.158052	0.212774	0.185479	0.170234	0.138359	0.199292	0.150963
	0.175373	0.238614	0.15087	0.201482	0.164069	0.16947	0.14656	0.194186	0.155479				0.190655	0.237196	0.158783	0.197308	0.172888	0.18408	0.140382	0.19056	0.150856				0.183218	0.240867	0.162073	0.217193	0.184148	0.186269	0.138824	0.185611	0.1542				0.201381	0.231425	0.157498	0.214027	0.185435	0.168343	0.138249	0.198228	0.150776
	0.176703	0.239501	0.151646	0.198666	0.163633	0.167198	0.147094	0.192265	0.154628				0.19064	0.2349	0.159133	0.198232	0.17202	0.18477	0.140206	0.18911	0.150748				0.183812	0.242426	0.160043	0.21804	0.182561	0.184845	0.137609	0.181905	0.154562				0.199202	0.231437	0.158045	0.213384	0.186151	0.167954	0.138216	0.20043	0.151278
	0.174364	0.238988	0.152629	0.198601	0.163701	0.168415	0.147769	0.188897	0.153773				0.189215	0.235864	0.161116	0.198685	0.171096	0.18146	0.140682	0.189575	0.15131				0.184517	0.241793	0.160798	0.217609	0.181406	0.184631	0.138586	0.181476	0.154445				0.201558	0.235953	0.158762	0.214567	0.185191	0.167603	0.137393	0.200816	0.150388
	0.173101	0.238836	0.151352	0.198083	0.162986	0.168213	0.14753	0.192918	0.154408				0.189637	0.234548	0.159909	0.199853	0.169673	0.182449	0.139391	0.189015	0.151211				0.183531	0.24471	0.161282	0.215754	0.182265	0.183651	0.139243	0.180908	0.152878				0.20293	0.234602	0.158391	0.214917	0.185455	0.167343	0.13663	0.199322	0.150308
	0.172634	0.239143	0.150929	0.199938	0.161364	0.167583	0.146701	0.19439	0.154717				0.18973	0.23506	0.159362	0.198089	0.170786	0.183162	0.139058	0.187882	0.150072				0.182131	0.24504	0.159749	0.21799	0.182853	0.18338	0.139849	0.182356	0.154455				0.198341	0.230213	0.159545	0.213536	0.185402	0.167029	0.137419	0.200542	0.150584
	0.175653	0.238822	0.151063	0.198022	0.160485	0.169173	0.146181	0.191421	0.154722				0.189185	0.234979	0.15798	0.19694	0.171397	0.18228	0.139443	0.187926	0.148482				0.181718	0.24248	0.159343	0.219832	0.182803	0.18171	0.138608	0.183144	0.153607				0.200226	0.230884	0.159163	0.21444	0.187101	0.166549	0.138228	0.199561	0.149987
	0.175577	0.237814	0.151431	0.195604	0.159762	0.168238	0.145723	0.191163	0.154023				0.187994	0.234282	0.156951	0.196147	0.170897	0.180425	0.139827	0.187304	0.149309				0.183863	0.242511	0.160137	0.218047	0.181753	0.180422	0.136759	0.181131	0.151899				0.199486	0.234918	0.156608	0.215085	0.188276	0.168258	0.137552	0.200006	0.150346
	0.17346	0.238024	0.15131	0.195505	0.161365	0.16758	0.145852	0.19185	0.153077				0.187387	0.234	0.156086	0.197382	0.171548	0.180847	0.140068	0.187984	0.150315				0.18335	0.240651	0.160643	0.215226	0.180022	0.1824	0.136544	0.179144	0.153079				0.200435	0.231204	0.156149	0.217401	0.185435	0.167832	0.13767	0.201066	0.149684
	0.173494	0.236184	0.150288	0.194077	0.161044	0.168811	0.145499	0.19027	0.153354				0.186465	0.233051	0.155658	0.194288	0.171236	0.184169	0.139904	0.189153	0.149831				0.180512	0.237046	0.158139	0.215037	0.18032	0.183516	0.13671	0.180954	0.152235				0.19874	0.228737	0.155939	0.214511	0.185069	0.166277	0.138295	0.201395	0.148318
	0.175262	0.234935	0.149551	0.191573	0.159281	0.168059	0.144837	0.190241	0.153263				0.186634	0.236823	0.156293	0.194199	0.170257	0.180664	0.138157	0.186634	0.149296				0.181783	0.238298	0.158724	0.217322	0.18096	0.183387	0.135548	0.183255	0.151899				0.199225	0.228856	0.156641	0.210636	0.186218	0.167459	0.138404	0.201243	0.148159
	0.174096	0.235136	0.149077	0.194572	0.158805	0.167991	0.144891	0.191229	0.152868				0.187483	0.236544	0.157869	0.195785	0.168582	0.177933	0.137689	0.1887	0.150686				0.182054	0.238279	0.160675	0.218019	0.180268	0.180813	0.136232	0.1823	0.150826				0.201053	0.228708	0.155917	0.210428	0.185082	0.166908	0.137066	0.19833	0.148042
	0.174156	0.233816	0.148736	0.194202	0.159778	0.168433	0.144774	0.189625	0.153214				0.187401	0.236461	0.158115	0.194392	0.16875	0.177519	0.139242	0.187647	0.149755				0.181416	0.239909	0.161681	0.218629	0.181293	0.179664	0.13602	0.182407	0.150402				0.200797	0.229068	0.156962	0.210078	0.185447	0.166224	0.136858	0.195395	0.148923
	0.175376	0.233874	0.148932	0.193873	0.160447	0.167335	0.146223	0.191116	0.153443				0.185515	0.232819	0.156296	0.196428	0.169809	0.177837	0.138146	0.185504	0.147348				0.183248	0.239388	0.159151	0.218438	0.182891	0.180805	0.136672	0.181954	0.151384				0.200435	0.229109	0.157311	0.211902	0.184836	0.166397	0.135748	0.195601	0.148514
	0.172678	0.232736	0.150362	0.193697	0.159495	0.16856	0.144803	0.19079	0.152607				0.184669	0.231486	0.156542	0.19676	0.168015	0.176801	0.137388	0.185937	0.148001				0.185284	0.238772	0.159214	0.217232	0.182295	0.18122	0.135743	0.180255	0.152668				0.196876	0.229664	0.155661	0.211506	0.183722	0.16778	0.134015	0.194398	0.147605
	0.1727	0.233003	0.149786	0.194114	0.158867	0.166981	0.145228	0.191211	0.1531				0.185854	0.233045	0.155867	0.193815	0.169948	0.177622	0.139084	0.187793	0.148998				0.185391	0.237145	0.1579	0.21488	0.180066	0.180357	0.134846	0.180877	0.15287				0.195978	0.2303	0.155096	0.211027	0.180773	0.166034	0.135009	0.196816	0.146137
	0.171674	0.237293	0.149402	0.196051	0.160267	0.16737	0.143871	0.190277	0.153033				0.185553	0.232001	0.156481	0.194245	0.168598	0.180521	0.138888	0.186037	0.150085				0.181078	0.237916	0.158999	0.215957	0.180552	0.181466	0.135655	0.182425	0.149839				0.197316	0.228552	0.155163	0.208575	0.181716	0.167129	0.135097	0.198354	0.146877
	0.172215	0.237531	0.149083	0.19781	0.160141	0.167507	0.146012	0.191007	0.151417				0.185751	0.229998	0.157086	0.193509	0.166393	0.179504	0.13882	0.18655	0.150652				0.180593	0.237927	0.159474	0.213533	0.181496	0.183047	0.135974	0.181681	0.149654				0.196315	0.228786	0.155681	0.20996	0.183709	0.165741	0.136932	0.197753	0.148273
	0.172961	0.23591	0.149344	0.1978	0.159778	0.164746	0.144416	0.190677	0.152281				0.188178	0.229251	0.155862	0.192422	0.170338	0.178098	0.137848	0.186583	0.148926				0.180694	0.234809	0.158571	0.213371	0.181098	0.182198	0.136159	0.180872	0.149679				0.196762	0.229087	0.156086	0.211113	0.18315	0.164237	0.136715	0.196215	0.148169
	0.170778	0.234776	0.148531	0.193759	0.159052	0.164795	0.141836	0.188816	0.153776				0.187028	0.232353	0.156281	0.192429	0.170033	0.178321	0.137175	0.184679	0.147187				0.179258	0.235418	0.158805	0.213877	0.17896	0.180633	0.135738	0.180588	0.150146				0.195113	0.229746	0.154207	0.210635	0.181223	0.165283	0.134456	0.196744	0.146209
	0.170487	0.232633	0.14862	0.194495	0.158242	0.166145	0.141315	0.190202	0.152494				0.185479	0.232281	0.155705	0.196303	0.167847	0.177864	0.136424	0.184532	0.148194				0.179863	0.236725	0.158176	0.211088	0.178722	0.179709	0.135682	0.17889	0.150046				0.193561	0.229251	0.154265	0.208035	0.180812	0.165821	0.133716	0.196099	0.146617
	0.171197	0.230373	0.14803	0.196385	0.1586	0.166405	0.141256	0.189213	0.15462				0.186023	0.229656	0.156093	0.19603	0.167429	0.177455	0.135734	0.184985	0.148069				0.181034	0.235402	0.157391	0.209976	0.178747	0.179037	0.134332	0.178954	0.149149				0.193217	0.227026	0.156029	0.206716	0.181415	0.164689	0.134265	0.195292	0.146898
	0.17105	0.23108	0.148419	0.193489	0.159499	0.164787	0.139895	0.187906	0.153651				0.185129	0.230019	0.153958	0.193816	0.166234	0.175071	0.135922	0.184259	0.148204				0.180428	0.234752	0.157623	0.210006	0.178862	0.179387	0.134039	0.177144	0.150845				0.195885	0.228006	0.155526	0.207529	0.180657	0.165254	0.134821	0.194983	0.147119
	0.172294	0.233896	0.14771	0.192545	0.159276	0.16501	0.141113	0.187226	0.150198				0.182817	0.230122	0.154564	0.1929	0.167122	0.174073	0.135713	0.185383	0.148927				0.182201	0.233199	0.156833	0.209853	0.179747	0.177578	0.133073	0.17595	0.149581				0.195085	0.227372	0.156882	0.208365	0.181117	0.163253	0.134741	0.195878	0.146003
	0.170705	0.232976	0.148136	0.194093	0.159886	0.164617	0.142364	0.187858	0.151905				0.183025	0.232914	0.153981	0.191449	0.166093	0.175569	0.135928	0.184951	0.1471				0.181346	0.235015	0.157167	0.209329	0.177381	0.178343	0.133967	0.177895	0.148424				0.193927	0.227267	0.155312	0.209475	0.18201	0.161748	0.135559	0.19676	0.1469
	0.167428	0.23255	0.148284	0.194461	0.158496	0.16496	0.144626	0.188169	0.153383				0.185172	0.232263	0.154277	0.190353	0.165937	0.174976	0.136744	0.183757	0.14667				0.178938	0.236099	0.156221	0.209548	0.176994	0.178937	0.133315	0.176773	0.147633				0.193534	0.225672	0.154886	0.210088	0.181046	0.16366	0.136403	0.196145	0.148115
	0.1698	0.22954	0.148324	0.191903	0.158024	0.164673	0.143449	0.188407	0.152542				0.185687	0.231682	0.154867	0.191426	0.164611	0.175677	0.135868	0.182031	0.147028				0.176608	0.235227	0.156649	0.211366	0.177407	0.179159	0.132718	0.175804	0.149696				0.1959	0.225647	0.154932	0.208871	0.179856	0.162657	0.135817	0.193688	0.145626
	0.171006	0.231195	0.148669	0.189659	0.156898	0.162998	0.142129	0.186501	0.149769				0.185456	0.230643	0.153565	0.189657	0.165048	0.175823	0.136035	0.181421	0.147865				0.175802	0.234618	0.15682	0.211199	0.177696	0.178836	0.132295	0.175714	0.149562				0.195588	0.22633	0.153361	0.20769	0.180532	0.161138	0.134842	0.192737	0.144938
	0.168936	0.230716	0.1475	0.190558	0.158807	0.162873	0.143372	0.18682	0.147525				0.184276	0.229558	0.153201	0.188313	0.165649	0.175353	0.137017	0.18138	0.147891				0.177871	0.23564	0.156356	0.210171	0.177526	0.177868	0.131775	0.175693	0.149008				0.195694	0.22524	0.154137	0.204714	0.179165	0.163004	0.135305	0.195225	0.145512
	0.17032	0.229673	0.147296	0.192128	0.157488	0.164164	0.140775	0.185084	0.149115				0.183441	0.230341	0.152469	0.189756	0.165081	0.175611	0.137253	0.182662	0.147132				0.180058	0.23359	0.157292	0.208155	0.17806	0.178407	0.132347	0.175746	0.148375				0.194432	0.225014	0.15338	0.205338	0.180276	0.162177	0.134442	0.194701	0.145583
	0.171656	0.22894	0.146221	0.191121	0.157228	0.162635	0.140036	0.184031	0.149953				0.183602	0.230833	0.151646	0.189484	0.163855	0.17421	0.135352	0.182533	0.146125				0.179242	0.232306	0.156677	0.208691	0.17781	0.179674	0.133016	0.177586	0.148051				0.194565	0.223567	0.15214	0.205372	0.181368	0.162164	0.133312	0.194507	0.144697
	0.171493	0.22944	0.147273	0.189647	0.156916	0.161937	0.139558	0.186298	0.148565				0.181663	0.228072	0.151892	0.189496	0.163609	0.173315	0.133634	0.181107	0.14696				0.178149	0.231708	0.155039	0.209495	0.177544	0.177623	0.131837	0.177716	0.148568				0.191882	0.222563	0.152604	0.206046	0.178912	0.162601	0.133957	0.193704	0.14551
	0.169916	0.230845	0.146204	0.189925	0.157094	0.161417	0.1402	0.186935	0.14814				0.181136	0.225422	0.152912	0.191088	0.164489	0.172214	0.134956	0.182105	0.14563				0.17696	0.23164	0.15525	0.210329	0.176433	0.176818	0.132895	0.176569	0.148199				0.193148	0.227468	0.153166	0.207133	0.179561	0.161997	0.134216	0.192507	0.145665
	0.168746	0.230053	0.145722	0.188737	0.15605	0.162179	0.140758	0.187579	0.147044				0.18113	0.227071	0.153532	0.190514	0.166666	0.171215	0.133656	0.180631	0.146388				0.175165	0.23208	0.156145	0.208462	0.174311	0.175241	0.131622	0.176018	0.147784				0.194292	0.22381	0.153964	0.206466	0.179773	0.161258	0.133786	0.192992	0.145979
	0.169214	0.230379	0.146197	0.18776	0.153494	0.162129	0.14074	0.187356	0.147681				0.181738	0.226833	0.154067	0.190485	0.165673	0.174465	0.133252	0.180829	0.14622				0.177158	0.230752	0.156018	0.208023	0.173501	0.175464	0.131663	0.1749	0.147771				0.193624	0.222519	0.15337	0.205117	0.179571	0.161864	0.1334	0.193307	0.145652
	0.170292	0.231612	0.145945	0.187873	0.154498	0.161657	0.141579	0.185992	0.148796				0.181023	0.228653	0.153349	0.191488	0.16547	0.177839	0.133553	0.180997	0.143804				0.176927	0.232333	0.154246	0.208621	0.174008	0.175769	0.132039	0.174789	0.148247				0.193573	0.222003	0.15448	0.205342	0.178838	0.161235	0.132323	0.192	0.144939
	0.170032	0.232692	0.144155	0.190289	0.154025	0.162546	0.141448	0.185165	0.150019				0.180385	0.228869	0.152548	0.190521	0.162885	0.173466	0.133975	0.181163	0.144453				0.176102	0.230666	0.154525	0.210383	0.175242	0.177105	0.132576	0.175479	0.147247				0.194946	0.22471	0.154072	0.206211	0.179747	0.161603	0.131294	0.191816	0.143751
	0.17001	0.231563	0.144983	0.189196	0.153356	0.16272	0.139995	0.183349	0.149063				0.180495	0.22737	0.15273	0.189812	0.163479	0.171045	0.132011	0.180553	0.1451				0.175272	0.228573	0.156448	0.208284	0.175228	0.175669	0.131636	0.174894	0.148146				0.195465	0.22535	0.154193	0.204701	0.177969	0.161032	0.131662	0.191555	0.143481
	0.17008	0.231207	0.146033	0.189198	0.153136	0.161339	0.140285	0.182361	0.14835				0.180724	0.227017	0.153148	0.189059	0.164259	0.173341	0.131908	0.181308	0.144102				0.175757	0.22724	0.156601	0.208971	0.173858	0.172917	0.131775	0.174077	0.148062				0.192999	0.224217	0.155547	0.204301	0.17574	0.161119	0.131004	0.191607	0.143916
	0.170064	0.231013	0.145696	0.18987	0.153857	0.160642	0.140599	0.182367	0.148137				0.178845	0.227597	0.154915	0.187333	0.164233	0.175313	0.132146	0.179458	0.145051				0.176878	0.226806	0.15697	0.207185	0.173367	0.174396	0.132209	0.174457	0.146819				0.193148	0.224044	0.158083	0.205067	0.178108	0.159746	0.131017	0.191304	0.144455
	0.168463	0.230602	0.147555	0.190389	0.154077	0.161124	0.140544	0.182366	0.147711				0.181234	0.226151	0.156596	0.187301	0.162802	0.173329	0.132641	0.178706	0.144306				0.178317	0.22952	0.158767	0.204802	0.172491	0.173169	0.13119	0.17351	0.145864				0.193741	0.221488	0.163105	0.20396	0.17735	0.159209	0.132975	0.190628	0.143254
	0.168642	0.228691	0.147586	0.187906	0.154116	0.160062	0.140772	0.181908	0.148302				0.18136	0.224573	0.158038	0.188084	0.16251	0.173018	0.132858	0.18009	0.142648				0.175854	0.229848	0.161541	0.204959	0.172704	0.171508	0.130913	0.172727	0.144461				0.195034	0.221691	0.166619	0.20635	0.178319	0.160537	0.133656	0.191931	0.143426
	0.170597	0.228853	0.149416	0.190777	0.153138	0.160184	0.138377	0.181008	0.147148				0.181068	0.222494	0.161208	0.18975	0.162775	0.169916	0.132441	0.180131	0.143722				0.175639	0.229617	0.165554	0.20618	0.171186	0.173799	0.130499	0.172451	0.145426				0.195246	0.223636	0.169825	0.206547	0.179166	0.159434	0.133066	0.192296	0.143649
	0.17094	0.229781	0.15471	0.190367	0.152088	0.161815	0.136913	0.181859	0.146298				0.181331	0.223483	0.165418	0.188859	0.163226	0.169871	0.132049	0.17924	0.142391				0.177223	0.226751	0.168722	0.207602	0.171613	0.174326	0.130094	0.173152	0.14599				0.200522	0.224431	0.177196	0.20678	0.178405	0.159	0.131377	0.191618	0.143936
	0.175145	0.228251	0.1633	0.194276	0.15169	0.16178	0.136997	0.183027	0.147193				0.183695	0.224789	0.171421	0.188555	0.163347	0.172281	0.132565	0.179437	0.141113				0.179596	0.227203	0.173769	0.206596	0.171983	0.172704	0.129808	0.174263	0.144566				0.20163	0.222881	0.186118	0.207218	0.174954	0.160343	0.130465	0.191888	0.144624
	0.178894	0.227039	0.170789	0.193672	0.153898	0.16041	0.138104	0.182479	0.147892				0.186708	0.222414	0.182523	0.191296	0.16302	0.17147	0.132801	0.18074	0.140384				0.181244	0.229084	0.183367	0.205832	0.173302	0.172678	0.12969	0.173038	0.14276				0.204292	0.224954	0.200277	0.208127	0.175467	0.159506	0.13113	0.190729	0.144046
	0.183475	0.22559	0.180677	0.194323	0.153745	0.161099	0.137243	0.182846	0.147102				0.194096	0.223083	0.207066	0.192225	0.160109	0.171651	0.133017	0.178825	0.141767				0.182095	0.226457	0.193756	0.208793	0.173446	0.171821	0.129982	0.17211	0.144355				0.208748	0.222277	0.216736	0.210618	0.175889	0.157407	0.132317	0.19124	0.144562
	0.18379	0.226334	0.182911	0.198293	0.153005	0.158857	0.136844	0.182564	0.146424				0.194979	0.22149	0.21745	0.193362	0.161176	0.171678	0.132933	0.178376	0.142902				0.185353	0.227145	0.199377	0.208669	0.173313	0.172315	0.130058	0.172601	0.144278				0.208791	0.220035	0.216831	0.212201	0.175953	0.157293	0.131141	0.191466	0.145051
	0.181027	0.226412	0.178139	0.194858	0.152183	0.158662	0.137437	0.179881	0.144652				0.188909	0.222388	0.200958	0.193599	0.161369	0.170101	0.132093	0.17863	0.141119				0.182793	0.227291	0.193878	0.207697	0.170895	0.171136	0.129514	0.172598	0.145287				0.208068	0.220876	0.209946	0.210674	0.173961	0.157939	0.129889	0.19099	0.143239
	0.174392	0.22499	0.166404	0.190645	0.152683	0.159275	0.13824	0.178237	0.146263				0.183626	0.22274	0.179729	0.189552	0.160548	0.169895	0.13149	0.177623	0.141391				0.177401	0.228655	0.176531	0.207223	0.172238	0.171722	0.130302	0.172117	0.145361				0.20056	0.221712	0.193045	0.207093	0.174776	0.157387	0.130122	0.190603	0.142531
	0.172261	0.224682	0.158361	0.189732	0.15371	0.158615	0.138251	0.18145	0.146554				0.181812	0.222998	0.168511	0.187835	0.160221	0.171434	0.130966	0.179506	0.141315				0.176418	0.229241	0.171621	0.204853	0.172123	0.169846	0.129829	0.170034	0.14227				0.196258	0.220337	0.183891	0.206052	0.174857	0.157661	0.129704	0.18926	0.142084
	0.170507	0.227351	0.153165	0.187981	0.152462	0.159765	0.138104	0.179363	0.145639				0.1815	0.222001	0.163025	0.185892	0.159722	0.169259	0.132135	0.17798	0.14143				0.177237	0.225099	0.16611	0.205344	0.171719	0.170927	0.129309	0.171138	0.143632				0.195401	0.220692	0.178578	0.204779	0.174121	0.15774	0.128401	0.190386	0.140284
	0.168301	0.226782	0.148655	0.187014	0.15037	0.159525	0.136627	0.179288	0.144546				0.179823	0.223225	0.158385	0.183553	0.158637	0.168471	0.132714	0.178009	0.140761				0.174695	0.225589	0.161456	0.205179	0.170797	0.171228	0.129194	0.17157	0.144177				0.191801	0.220665	0.168243	0.202752	0.173078	0.158704	0.128826	0.18983	0.139488
	0.165749	0.226692	0.145388	0.186915	0.15007	0.15907	0.134992	0.180832	0.145603				0.177198	0.224102	0.155313	0.182185	0.158109	0.167238	0.132034	0.178457	0.140796				0.174886	0.226272	0.158116	0.20367	0.170522	0.172046	0.128558	0.17073	0.144624				0.191551	0.220089	0.161577	0.200766	0.175191	0.157747	0.128299	0.189691	0.141019
	0.166304	0.227871	0.144936	0.185263	0.152555	0.158466	0.135565	0.180451	0.145299				0.176804	0.223705	0.152831	0.183992	0.159035	0.166475	0.130501	0.177815	0.139984				0.175057	0.224733	0.155471	0.204818	0.169937	0.171342	0.127598	0.172391	0.142338				0.18884	0.218344	0.157343	0.200029	0.174955	0.158805	0.129267	0.190895	0.140381
	0.166473	0.226575	0.14254	0.184719	0.152948	0.157913	0.136346	0.179318	0.144551				0.176129	0.224278	0.152376	0.185398	0.159899	0.166667	0.130542	0.178307	0.140341				0.171701	0.226984	0.155103	0.203865	0.168624	0.168888	0.127309	0.171763	0.142035				0.187865	0.217823	0.152931	0.200967	0.173489	0.158102	0.128181	0.18978	0.139709
	0.163692	0.223777	0.143509	0.183877	0.150724	0.157135	0.1364	0.179421	0.145483				0.175878	0.221491	0.150617	0.183948	0.157948	0.167332	0.129276	0.17736	0.139287				0.170628	0.22759	0.153888	0.203098	0.169038	0.171811	0.128646	0.170803	0.145128				0.188042	0.217036	0.150898	0.200335	0.172434	0.156699	0.127057	0.188774	0.139923
	0.16361	0.222082	0.143211	0.182835	0.151746	0.157024	0.13655	0.179929	0.145099				0.176913	0.219586	0.148632	0.183808	0.158693	0.167591	0.129087	0.177523	0.138427				0.170041	0.227961	0.153003	0.200342	0.167607	0.170844	0.129056	0.170515	0.142498				0.186988	0.217268	0.150376	0.200755	0.173066	0.155264	0.128257	0.189625	0.139849
	0.162845	0.224157	0.144157	0.183852	0.152137	0.157485	0.136111	0.180079	0.144094				0.17421	0.221595	0.147853	0.183702	0.16013	0.167081	0.130688	0.179179	0.139179				0.170303	0.227033	0.151824	0.199024	0.169298	0.172674	0.129097	0.168782	0.141009				0.185714	0.215158	0.150885	0.199562	0.17468	0.157481	0.127504	0.187935	0.139837
	0.163318	0.222056	0.141512	0.18287	0.152648	0.158349	0.13613	0.181311	0.144376				0.173895	0.219633	0.146349	0.183166	0.160027	0.166041	0.130338	0.177231	0.140093				0.169729	0.224412	0.151129	0.198977	0.168784	0.170771	0.127613	0.169598	0.141692				0.186433	0.214511	0.150002	0.199273	0.174421	0.156131	0.1278	0.184156	0.139023
	0.164126	0.221254	0.139796	0.183498	0.152323	0.157716	0.135446	0.181229	0.144799				0.175228	0.220426	0.147242	0.182052	0.158391	0.166672	0.129569	0.176765	0.140254				0.16964	0.223909	0.150729	0.200631	0.168253	0.170289	0.127267	0.169018	0.141945				0.187105	0.21793	0.149867	0.19909	0.172842	0.155745	0.127079	0.183419	0.140418
	0.164009	0.223056	0.141408	0.181776	0.152077	0.155496	0.134859	0.180433	0.144285				0.175003	0.221961	0.146748	0.182468	0.158212	0.166312	0.129119	0.177538	0.140321				0.170126	0.223488	0.150913	0.200022	0.169146	0.170676	0.126852	0.168085	0.144057				0.186912	0.218968	0.14912	0.199695	0.171693	0.156139	0.127219	0.185484	0.139288
	0.16259	0.220691	0.141183	0.1819	0.149195	0.155455	0.134765	0.179951	0.145117				0.175812	0.221612	0.146561	0.181428	0.1588	0.166654	0.129147	0.175877	0.138694				0.170468	0.221052	0.150346	0.200538	0.168954	0.16961	0.127922	0.169217	0.144282				0.187793	0.217797	0.149308	0.201478	0.173029	0.155753	0.127651	0.186311	0.13911
	0.163842	0.221848	0.138945	0.182554	0.148803	0.1562	0.134679	0.179001	0.144014				0.173748	0.2211	0.14598	0.182163	0.15913	0.166285	0.129359	0.175935	0.138479				0.169149	0.222068	0.150829	0.201651	0.167824	0.168917	0.127276	0.17083	0.142984				0.186265	0.216311	0.148648	0.198394	0.174983	0.155188	0.128394	0.185095	0.140096
	0.162821	0.223231	0.139158	0.183072	0.149063	0.155265	0.134023	0.179189	0.14392				0.174707	0.221288	0.145624	0.183159	0.157751	0.16601	0.1285	0.176323	0.139502				0.168099	0.224778	0.150165	0.201469	0.167682	0.167874	0.126052	0.168407	0.142672				0.18375	0.216457	0.146757	0.194481	0.172986	0.156288	0.127293	0.186571	0.13992
	0.162332	0.222995	0.140234	0.180986	0.149898	0.154591	0.135584	0.177491	0.144607				0.174204	0.220706	0.146516	0.182727	0.157772	0.165339	0.129051	0.175278	0.138961				0.167782	0.223302	0.148191	0.198645	0.166547	0.169826	0.125564	0.168607	0.140708				0.182478	0.214771	0.146745	0.194933	0.172177	0.155795	0.127011	0.187653	0.139474
	0.163503	0.220316	0.140921	0.180877	0.149059	0.155463	0.136103	0.177422	0.143256				0.171538	0.22042	0.146565	0.180912	0.157167	0.166937	0.12877	0.174713	0.138164				0.168995	0.224239	0.148028	0.19976	0.166877	0.169482	0.125584	0.168491	0.140404				0.185034	0.215448	0.147333	0.195702	0.171036	0.155137	0.127445	0.184841	0.138611
	0.162794	0.219836	0.139918	0.181563	0.149226	0.156217	0.134447	0.177106	0.143208				0.170962	0.21662	0.145729	0.178369	0.158092	0.165331	0.127744	0.176227	0.13844				0.169514	0.221333	0.148863	0.202116	0.168187	0.167986	0.126027	0.16902	0.140623				0.186384	0.21441	0.14788	0.197747	0.169708	0.153762	0.125795	0.183848	0.139186
	0.161725	0.221218	0.139504	0.179762	0.149612	0.155667	0.133936	0.17638	0.143343				0.171731	0.21822	0.144354	0.179183	0.158322	0.164926	0.127388	0.176606	0.137924				0.169031	0.221334	0.149082	0.201988	0.167937	0.167623	0.125298	0.168342	0.140586				0.185492	0.216251	0.145624	0.196021	0.171827	0.154062	0.125563	0.185123	0.138143
	0.163054	0.222732	0.139453	0.183093	0.149113	0.155721	0.135043	0.176344	0.142269				0.173337	0.216983	0.143633	0.178402	0.155562	0.165337	0.127216	0.174529	0.138549				0.169584	0.221231	0.149828	0.200867	0.166816	0.168804	0.12676	0.167273	0.140836				0.184711	0.216757	0.144545	0.194443	0.172895	0.155496	0.125653	0.183999	0.137908
	0.160768	0.222558	0.140034	0.183468	0.146696	0.155441	0.134058	0.177182	0.14229				0.175075	0.217172	0.143387	0.178318	0.154804	0.164054	0.12666	0.175343	0.138641				0.167601	0.221103	0.148835	0.198333	0.167134	0.169114	0.125983	0.166739	0.14018				0.183927	0.21413	0.146504	0.193283	0.17208	0.154172	0.125433	0.184971	0.13675
	0.160032	0.222664	0.139277	0.179433	0.145889	0.154724	0.133484	0.179006	0.143052				0.176366	0.216984	0.144337	0.177638	0.155321	0.163413	0.126995	0.174028	0.137822				0.167272	0.219334	0.147866	0.195961	0.166723	0.169583	0.125881	0.165602	0.138839				0.183161	0.212817	0.14722	0.195249	0.170488	0.152138	0.126667	0.1844	0.136993
	0.159644	0.221287	0.138749	0.180881	0.146685	0.153004	0.133067	0.177577	0.142485				0.175241	0.216616	0.14403	0.179196	0.155252	0.164885	0.127053	0.17339	0.136918				0.168023	0.219958	0.147372	0.196348	0.165845	0.170186	0.125078	0.165205	0.140357				0.183194	0.214087	0.145988	0.198001	0.172001	0.153092	0.127331	0.18601	0.137316
	0.160321	0.220479	0.139216	0.179798	0.148087	0.151898	0.133852	0.175405	0.141446				0.174983	0.215371	0.145035	0.178886	0.154391	0.163796	0.127511	0.171866	0.13653				0.167058	0.220806	0.147258	0.197404	0.165197	0.167845	0.125	0.166182	0.13988				0.183105	0.21174	0.146222	0.195691	0.171922	0.152079	0.126915	0.185283	0.136913
[truncated: 875 more rows]

[truncated: 5 more sheets: Wake PSpect DP (ZT12-00), NREM PSpect LP (ZT00-12), NREM PSpect DP (ZT12-00), REM PSpect LP (ZT00-12), REM PSpect DP (ZT12-00)]
