# Supplementary material for: Endocannabinoid Signaling Regulates Sleep Stability
Source: PLoS One. 2016 Mar 31;11(3):e0152473. doi: 10.1371/journal.pone.0152473 (PMC4816426; doi:10.1371/journal.pone.0152473)
Supplement: S1 Data — (ZIP) [file pone.0152473.s001.zip › AM281+CP47 Data.xlsx]

## Sheet: %Time NREM
	Vehicle												1 mg/kg CP47,497 + 5.0 mg/kg AM281												1 mg/kg CP47,497
12:00	34.3148	32.7963	29.7407	21.7593	32.6667	15.9074	9.72222	30.463	23.0185	29.1482	19.2778	23.1852	33.3518	22.5556	50.4074	31.0741	41.1111	70.2593	53.9259	26.4815	44.8704	30	42.2222	25.037	41.2593	53.2037	56.3148	57.0185	50.5741	66.3889	55.2407	52.3889	52.3333	45.2222	48.9074	47.4259
15:00	45.1111	46.5556	29.8148	51.4444	49.2037	31.7407	44.0741	36.7037	32.1667	25.1482	36.6667	41.3148	37.3889	32.4444	45.537	53.0185	43.3148	56.8518	30.5741	17.0926	25.2407	39.4444	28.3704	30.6296	62.8333	60.5	54.0556	68.2407	51.6111	58.5556	66.8148	65.7407	52.2407	54	66.7963	71.6852
18:00	43.2222	45.7778	44.6296	62.5185	47.5741	43.1667	51.7037	51.1111	42.3333	51.0556	51.2222	57.9444	41.2037	15.5	25.3518	49.1667	54.7037	42.3148	18.4444	42.6296	38.6111	38.8518	51.7037	59.7222	46.1111	55.5185	34.6111	47.3889	46.2222	65.1111	39.537	43.8148	44.2222	59.2037	57.9444	58.7407
21:00	35.037	29.5185	43.5926	36.6111	23	28.4259	37.6296	48.0556	43.9815	37.4444	36.7778	25.7778	35.1482	44.9815	36.8704	30.6667	37.7778	15.3519	35.2778	31.5926	20.3333	29.7593	39.6111	29.5741	23.6111	32.3704	33.2407	31.2778	13.8148	31.3704	16.2963	19.537	41.1667	41.5741	28.7037	33.0556
00:00	62.8333	55.7593	65.1852	54.3518	50.1667	69.6852	63.4259	52.4259	54.4074	61.4815	42.8518	62.4259	61.7407	65.0556	61.6111	48.0556	51.3889	40.5	58.2963	70.7778	70.4259	62.7963	47.3704	57.3889	55.2778	30.8889	55.2963	42.5741	52.1296	26.5185	42.0185	57.0741	53.3889	37.3518	41.0926	39.8889
03:00	67.537	68.1296	68.0556	61.6667	62.7037	76.7037	77.7593	63.8518	60.9815	70.6667	74.463	71.3889	70.9444	70.1482	68.6296	69.5556	58.8518	62.8518	69.0926	71.3704	61.3704	63.9815	69.1482	62.1667	59.9444	61.7222	58.4259	59.2778	62.3704	53.037	58.4259	58.2222	42.6852	63.8333	61.1296	54.0741
06:00	54.3889	70.5926	71.7963	73.7593	70.9074	67.9074	58.6667	68.7037	76.2037	68.4815	74.0926	69.3704	63.3889	63.6111	63.2593	71	61.4259	70.8704	60.4259	71.0556	69.0185	64.8704	65.5926	69.8518	59.8148	57.037	58.9444	56.4444	65.5185	47.1667	60.9259	58.037	67.9074	55.3518	51.5185	58.7593
09:00	62.4667	54.4144	54.7028	35.1375	66.2378	60.3376	54.9412	60.1377	60.382	60.3598	61.2036	62.0475	59.8493	62.1538	62.464	45.1141	55.9052	51.1489	67.2753	63.9926	60.0739	62.8026	57.181	70.1477	58.6244	64.0147	66.8176	52.7814	63.7775	50.3447	59.0478	56.8936	36.3636	45.0452	55.2348	52.4128

## Sheet: NREM Bout Duration
	Vehicle												1 mg/kg CP47,497 + 5.0 mg/kg AM281												1 mg/kg CP47,497
12:00	84.2273	58.0656	61.7692	85.0769	66.566	59.2414	75	88.9189	80.1936	82.8421	117.412	83.4667	63.193	45.9623	70.3158	66.8163	56.9231	77.6701	106.444	66.5116	64.6133	83.7297	75.1864	53.7778	89.6279	124.565	110.582	143.209	113.792	58.5785	189.333	112	79.3521	47.7576	119.238	66.5195
15:00	78.5806	100.49	107.333	138.9	103.294	137.12	144.242	88.0889	119.793	113.167	126	117.421	118.706	74.5532	132.919	147.474	123.105	71.1667	96.1333	80.2609	58	115.135	76.6	92.4	141.125	123.283	193.6	171.395	118.468	119.321	133.63	165.116	106.453	112.32	179.85	143.774
18:00	103.733	93.283	141.765	153.454	112.318	186.48	110.44	132.537	189.167	162.177	137.474	140.954	114.103	31.5849	152.111	119.909	138	87.8846	110.667	107.897	88.7234	118.743	105.359	184.286	103.75	85.6286	143.769	86.7458	128	136.706	122	149.677	119.4	118.074	115.296	90.6286
21:00	80.5106	66.4167	88.8302	119.818	77.2903	196.667	127	108.894	113.095	87.913	124.125	116	165.043	142.882	153.154	132.48	107.368	63.7692	122.903	100.235	75.7241	119.037	112.579	168.105	110.87	97.1111	128.214	67.56	99.4667	84.7	76.5217	62.0588	87.1765	115.128	100	91.5385
00:00	91.0137	114.667	165.45	158.706	144.765	159.021	172	130.927	157.273	183.697	224.111	205.31	137.911	172.263	150.1	190.72	123.366	91.4091	162.971	113.969	168.978	158.05	161.097	200.667	124.913	79.8378	118	114.737	171.125	110.48	146	111.538	80.127	71.5926	109.081	81.9167
03:00	85.4684	96.7222	119.207	175.086	112.966	222.412	174.8	182.216	140.489	163.048	187.65	185.15	166.977	166.791	114.623	161.617	136.182	200.114	152.792	141.962	161.707	152.591	145.28	191.444	108.862	117.424	101.593	97.8033	154.974	121.458	131.867	122.56	98.913	122.175	81.4805	95.3793
06:00	100.933	128.679	127.053	253.667	110.349	188.513	129.349	134.638	180.818	185.762	168.845	150	113.836	192.5	93.3429	140.809	113.107	196.4	115.051	179.846	188.5	144.652	161.857	204.606	95.5806	96.2857	73.6941	136.435	139.846	123.579	117.64	136.372	128.528	99.5667	92.8136	120.32
09:00	82.1622	106.436	88.9091	158.462	125.179	147.333	154	150.227	186.412	110.157	140.435	124.037	85.6286	146.439	81.038	146.944	75.1358	135.476	133.306	114.8	163.1	134.4	121.8	153.689	91.4203	82.7901	98.2286	85.0645	107.1	133.474	109.579	120.88	98.3256	77.0182	100.069	79.5714

## Sheet: NREM Num Bouts
	Vehicle												1 mg/kg CP47,497 + 5.0 mg/kg AM281												1 mg/kg CP47,497
12:00	44	61	52	26	53	29	14	37	31	38	17	30	57	53	76	49	78	97	54	43	75	37	59	45	43	46	55	43	48	121	30	49	71	99	42	77
15:00	62	49	30	40	51	25	33	45	29	24	31	38	34	47	37	38	38	84.*	30	23	47	37	40	35	48	53	30	43	47	53	54	43	53	50	40	53
18:00	45	53	34	44	44	25	50	41	24	34	38	44	39	53	18	44	42	52	18	39	47	35	53	35	48	70	26	59	39	51	35	31	40	54	54	70
21:00	47	48	53	33	31	15	32	47	42	46	32	24	23	34	26	25	38	26	31	34	29	27	38	19	23	36	28	50	15	40	23	34	51	39	31	39
00:00	73	48	40	34	34	47	37	41	33	33	18	29	45	38	40	25	41	44	35	64	45	40	31	30	46	37	45	38	32	25	29	52	63	54	37	48
03:00	79	72	58	35	58	34	45	37	45	42	40	40	43	43	61	47	44	35	48	52	41	44	50	36	58	59	59	61	39	48	45	50	46	57	77	58
06:00	60	56	57	30	63	39	43	47	44	42	45	44	61	36	70	47	56	35	59	39	36	46	42	33	62	56	85	46	52	38	50	43	53	60	59	50
09:00	74	55	66	26	56	42	40	44	34	51	46	54	70	41	79	36	81	42	49	60	40	50	50	45	69	81	70	62	60	38	57	50	43	55	58	70
