# Supplementary material for: Endocannabinoid Signaling Regulates Sleep Stability
Source: PLoS One. 2016 Mar 31;11(3):e0152473. doi: 10.1371/journal.pone.0152473 (PMC4816426; doi:10.1371/journal.pone.0152473)
Supplement: S1 Data — (ZIP) [file pone.0152473.s001.zip › AM3506 Data.xlsx]

## Sheet: %Time NREM
	Vehicle									10.0 mg/kg AM3506									Recovery
12:00	39.6482	32.9815	33.7222	19.7963	39.9074	36.3333	43.2778	25.4074	36.537	51.1667	39.7407	59.7593	58.0926	63.8704	58.1111	32.5926	42.3333	57.8704	9.87037	15.2222	5.87037	2.27778	53.7778	16.9815	35.9259	10.8333	24.5741
15:00	37.7037	35.0556	31.2222	29.0926	58.5556	52.3889	53	34.7222	34.1667	57.4815	36.0926	66.7407	61.7037	66.0741	61.9444	43.0926	64.4444	84.8704	38.3333	25.6482	31.1296	30.0556	40.7593	28.2222	31.0926	41.537	40.9444
18:00	52.8148	26.1667	37.1667	53.6111	59.0185	42.4074	56.9259	42.9074	49.7407	57.6111	22.0741	66.5926	73.9074	65.1296	63.3333	51.037	64.6296	64.0556	56.0185	18	45.8333	55.0741	25.2037	57.1482	50.9074	55.9259	39.5556
21:00	36.0556	43.6111	29.9444	18.7407	58.7963	47.5185	38.5185	18.1296	42.8704	42.4444	54.0185	39.8333	57.9074	61.1667	31.4259	30.463	36.0741	50.5185	39.1667	50.9259	28.3333	18.463	29.7037	34.5	46.3333	22.2222	34.1852
00:00	77.2222	69.5741	68.8889	71.2963	71.7778	69.037	68.8704	63.6111	74.4259	63.3889	63.1111	69.2037	65.3518	65.537	57.9444	63.7778	59.9074	69.8518	66.0556	68.6111	67.2593	66.537	42.8889	67.5556	67.1482	63.7222	69.3518
03:00	65.4815	70.1852	68.6852	64	72.4259	70.5	69.9815	59.2593	66.9815	57.4074	69.1111	62.7037	66.2778	70.2222	56.8333	65.1667	56.9444	58.4259	66.5556	73.6852	74.5185	67.7037	45.0185	62.8518	68.537	64.0926	70.5741
06:00	67.7778	62.5185	59.963	65.1482	70.8518	66.5556	71.2963	67.4074	63.7778	51.9074	68.463	56.6482	71.0556	71.0926	64.7407	59.6111	55.7593	54.2593	61.2963	65.0556	51.7407	66.5926	60.7963	66.0556	71.6296	64.3704	62.037
09:00	73.2963	69.3704	59.1852	51.963	69.037	71.7407	69.7037	59.963	57.3333	68.2723	55.2023	59.4091	55.5877	71.6121	62.492	49.9358	65.639	66.0565	57.7739	67.3498	70.212	61.9081	62.1908	59.1519	69.4346	59.9293	59.1873

## Sheet: NREM Bout Duration
	Vehicle									10 mg/kg AM3506									Recovery
12:00	96.2727	91.3333	106.412	97.1818	69.5161	118.645	106.93	85.75	99.8461	180.414	102.048	214.4	174.278	107.688	127.083	63.6667	146.733	148	56.1053	68.5	79.25	61.5	91.7143	76.4167	80.8333	65	88.4667
15:00	109.027	88.0465	134.88	186.133	118.385	176.812	120.884	124.929	87.8571	100.129	105.351	320.909	208.25	111.839	148.667	101.174	267.44	269.176	143.556	83.9394	208	120.222	100.046	112.889	111.103	195.043	130.059
18:00	126.884	99.7778	167.25	130.727	105.627	176.154	133.652	110.333	176.759	141.409	95.36	184.41	179.818	110.698	90.56	112.49	156.5	177.385	169.143	102.316	123.75	156.526	52.8936	112.755	89.8667	109.709	164.308
21:00	119.562	107.805	157.889	76	103.567	209.75	127.188	115.177	237	120.632	138.905	184.609	104.714	103.27	89.7838	91.6471	124.667	108.542	117.5	124.727	139.091	64.2143	57.2857	120.064	113.727	104.261	234.286
00:00	195.081	141.478	184.968	139.957	101.971	177.167	137.872	214.323	179.278	124.213	132	182.8	133.021	93.4648	110.34	108.255	127.488	149.5	153.22	132.286	179.588	131.321	99.6667	130.583	146	145.2	148.681
03:00	158.059	122.259	187.889	174.944	134.16	208.645	179.568	171.871	150.55	117.077	110.679	132.089	130.386	105.156	103.2	88.3143	174.125	137.778	112.073	190.919	164.05	113.621	89.1636	107.891	125.16	134.63	143.122
06:00	183.222	128.667	221.714	131.306	74.3656	211.733	213.515	110.36	219.375	98.7308	105.9	191.071	128.919	84.7059	134.667	74.4324	115.043	284	113.864	139.447	150.513	91.9333	88.1017	86.2778	219.03	167.706	185.032
09:00	155.762	139.689	121.762	85.4	87.9155	201.765	112.546	83.7027	144.8	131.581	150.6	220.538	138.826	115.27	133.08	88.3385	144.093	130.941	162.974	118.2	130.8	87.5429	130.15	94.3692	138.042	76.4286	152.233

## Sheet: NREM Num Bouts
	Vehicle									10 mg/kg AM3506									Recovery
12:00	44	39	34	22	62	31	43	32	39	29	42	30	36	64	48	54	30	42	19	24	8	4	63	24	48	18	30
15:00	37	43	25	15	52	32	43	28	42	62	37	22	32	62	45	46	25	34	27	33	14	27	44	27	29	23	34
18:00	43	27	24	44	59	26	46	42	29	44	25	39	44	63	75	49	44	39	35	19	40	38	47	53	60	55	26
21:00	32	41	18	24	60	24	32	17	18	38	42	23	56	63	37	34	30	48	36	44	22	28	56	31	44	23	14
00:00	37	46	31	47	68	36	47	31	36	47	48	35	47	71	47	55	43	44	41	49	34	53	42	48	40	40	47
03:00	34	54	36	36	50	31	37	31	40	52	53	45	57	64	50	70	32	45	55	37	40	58	55	55	50	54	41
06:00	36	48	28	49	93	30	33	50	32	52	60	28	37	68	45	74	46	14	44	47	39	60	59	72	33	34	31
09:00	42	45	42	60	71	34	55	74	35	43	40	26	46	63	50	65	43	51	39	50	45	70	40	65	48	70	43

## Sheet: %Time REM
	Vehicle									10.0 mg/kg AM3506									Recovery
12:00	0	1.03704	0	0.740741	0.0555556	1.07407	1.74074	0.740741	0	0.12963	1.01852	0	0.185185	0.833333	0	2.88889	0	0	0	0	0	0	0.666667	1.03704	0.574074	0.148148	1.48148
15:00	3.05556	2.59259	0.851852	2.59259	0.944444	2.7037	3.64815	3.85185	2.64815	1.2037	2.22222	0.0185185	0.944444	1.22222	0.481482	3.22222	1.61111	0.537037	3.37037	0.592593	1.75926	2.7963	0.37037	2.03704	1.87037	4.11111	2.83333
18:00	3.7037	2.11111	3.03704	7.14815	3.27778	4.46296	7.38889	4.96296	4.88889	3.14815	0.703704	1.40741	2.46296	0.814815	1.62963	4.83333	4.74074	1.88889	6.12963	0	4.53704	8.85185	0.722222	5.31482	2.83333	3.2037	1.90741
21:00	2.14815	1.92593	0	0.407407	3.74074	3.12963	3.07407	0.888889	3.18519	1.2963	4.87037	1.18518	2.33333	0.240741	1.35185	2.31481	1.59259	2.57407	3.92593	2.5	1.72222	0	1.66667	3.42593	3.53704	0.518518	2.40741
00:00	5.01852	9.74074	3.96296	9.59259	5.61111	8.66667	8.48148	5.48148	7.40741	6.92593	7.11111	5.05556	4.90741	1.51852	2.18519	5.83333	4.88889	2.35185	8.09259	6.33333	7.74074	9.64815	5.12963	7.01852	7.55556	7.64815	3.51852
03:00	5.27778	11.963	5.42593	8.03704	10.0556	8.90741	6.18518	3.42593	5.77778	7.5	6.38889	4.55556	7.94444	2.24074	7.81482	6.40741	5.51852	5.12963	6.25926	7.62963	6.40741	8.87037	3.55556	6.25926	5.61111	7.5	5.59259
06:00	5.61111	7.42593	5.94444	9.09259	10.7963	5.35185	5.61111	2.55556	6	5.09259	7.27778	5.11111	7.46296	3.24074	8.90741	6.77778	5.03704	2.85185	6.55556	5.75926	4.2963	7.83333	8.64815	6.25926	6.5	7.85185	4.59259
09:00	4.81482	8.11111	0.333333	5.88889	9.2963	8.18519	6.66667	6.92593	3.55556	7.80347	3.85357	5.87669	8.67052	3.33976	8.06037	5.13809	5.45922	0.834939	4.98233	6.25442	9.96467	6.4311	6.74912	7.49117	5.40636	6.18375	7.5265

## Sheet: REM Bout Duration
	Vehicle									10 mg/kg AM3506									Recovery
12:00		37.3333		4.5	3	58	47	40		7	27.5		5	18		44.5714							72	56	31	16	22.8571
15:00	82.5	21.5385	46	46.6667	20.4	48.6667	39.4	41.6	57.2	13	30	2	8	16.5	13	69.6	34.8	14.5	72.8	64	95	37.75	40	55	50.5	63.4286	51
18:00	57.1429	45.6	109.333	42.8889	27.2308	53.5556	46.9412	44.6667	44	26.1538	38	13.8182	24.1818	8.8	17.6	37.2857	36.5714	40.8	73.5556		70	73.5385	78	63.7778	76.5	38.4444	34.3333
21:00	58	29.7143		11	28.8571	48.2857	55.3333	16	86	35	35.0667	42.6667	63	13	36.5	62.5	43	55.6	84.8	33.75	35.6		45	123.333	54.5714	56	65
00:00	55.4286	45.5556	72	35.76	26.5454	48.625	33.3077	56.2	60.3636	49.6364	51.4286	45.8	52.6	14.5455	21	34.2222	51.4	31	60.9091	56.5	54.7692	64.625	53.25	61.4	52.7692	58.6667	31.6667
03:00	49.2	26.6857	76	59.4286	36.64	43.1111	49.2727	44.3333	33.0667	75.6667	40.7143	39.6923	43.1	20.5	68.5455	32.1111	54.7273	55.5556	58.9091	62.2	61.2727	61.0667	51.2	56.5	48.3636	51.7778	34.6667
06:00	47.5385	38.3809	69.75	33.8947	19.3559	61.3333	44.9333	43.7143	81.1111	38.1538	38.6667	68.3333	68.8571	24.2	62.1538	36.375	67.4286	52.6667	66.25	100.286	43.6364	46.5714	47.7647	45.6667	52.5	72	47.6364
09:00	60	41.6522	31.4286	34.75	21.1177	44.8571	27.5294	28.1177	34	53.6667	41.5	63.5556	43.2	35.1111	54.2667	31.4737	52.5	20.8	62.9091	48.2	57.5	60.8	50.4	56.8333	44.7692	45.8333	45.0769

## Sheet: REM Num Bouts
	Vehicle									10 mg/kg AM3506									Recovery
12:00	0	3	0	8	2	2	4	2	0	2	4	0	4	5	0	7	0	0	0	0	0	0	1	2	2	1	7
15:00	4	13	2	6	5	6	10	10	5	10	8	1	4	8	4	5	5	4	5	1	2	8	1	4	4	7	6
18:00	7	5	3	18	13	9	17	12	12	13	2	11	11	10	10	14	14	5	9	0	7	13	1	9	4	9	6
21:00	4	7	0	4	14	7	6	6	4	4	15	3	4	2	4	4	4	5	5	8	5	0	4	3	7	1	4
00:00	7	18	4	25	22	16	26	10	11	11	14	10	10	11	8	18	10	8	11	12	13	16	8	10	13	12	12
03:00	10	35	8	14	25	18	11	6	15	12	14	13	20	12	11	18	11	9	11	10	11	15	10	12	11	18	12
06:00	13	21	8	19	59	12	15	7	9	13	18	6	7	10	13	16	7	6	8	7	11	14	17	12	12	9	11
09:00	8	23	7	24	34	14	17	17	11	12	12	9	20	9	15	19	8	5	11	10	12	10	10	12	13	12	13
