# Supplementary material for: Endocannabinoid Signaling Regulates Sleep Stability
Source: PLoS One. 2016 Mar 31;11(3):e0152473. doi: 10.1371/journal.pone.0152473 (PMC4816426; doi:10.1371/journal.pone.0152473)
Supplement: S1 Data — (ZIP) [file pone.0152473.s001.zip › AM3506 Delta Theta Gamma Data.xlsx]

## Sheet: NREM Delta
	Vehicle									10 mg/kg AM3506									Recovery
12:00	306.591	291.419	294.957	360.248	139.908	322.086	272.354	316.732	267.435	320.801	266.577	268.464	312.755	197.711	355.014	289.119	315.85	278.802	313.675	276.399	283.594	343.194	165.404	367.368	268.72	302.86	263.868
15:00	311.6	279.228	294.815	382.628	205.286	324.27	279.38	317.606	256.314	285.566	283.551	256.54	354.635	179.211	340.344	308.368	312.607	254.656	382.688	301.152	353.726	419.994	179.018	398.778	296.688	365.027	304.165
18:00	317.124	295.795	286.38	344.406	209.925	349.358	284.077	298.235	287.249	322.432	317.515	250.357	319.45	172.96	321.49	294.906	302.136	252.609	344.926	309.219	304.466	408.368	218.868	373.253	264.399	329.322	301.607
21:00	305.248	309.045	315.839	362.451	194.923	353.77	306.722	307.201	297.924	345.418	302.805	301.981	335.573	176.098	368.058	327.554	322.12	272.474	339.528	319.767	336.76	378.772	223.498	380.464	297.201	360.824	320.334
00:00	330.82	289.206	285.455	348.807	205.843	318.909	305.302	333.044	268.665	347.135	290.016	274.162	340.103	188.914	363.973	312.483	336.04	283.24	328.238	291.003	286.175	386.067	234.444	345.433	297.707	337.417	283.197
03:00	303.306	271.513	253.063	330.583	202.69	320.456	282.96	311.861	258.542	334.521	285.735	265.693	343.912	191.638	354.459	297.012	333.768	283.068	302.966	280.928	264.168	348.113	215.649	324.929	278.637	317.264	269.662
06:00	294.661	263.551	249.357	311.087	188.139	309.728	260.91	284.591	253.834	341.65	278.21	277.581	346.613	195.642	339.498	286.241	322.004	286.003	315.189	259.027	259.366	332.766	216.06	326.72	268.656	308.163	271.461
09:00	289.78	269.267	247.237	308.214	184.363	305.849	264.648	277.599	261.286	340.758	266.842	271.021	345.61	200.556	338.348	281.98	312.407	268.079	302.706	259.391	261.158	321.654	212.965	325.108	257.27	296.797	272.439

## Sheet: NREM Theta
	Vehicle									10 mg/kg AM3506									Recovery
12:00	357.785	331.45	322.923	340.938	167.867	388.834	329.414	352.281	324.806	357.867	313.828	301.093	319.288	210.117	370.183	333.842	365.815	308.742	334.609	316.772	318.285	328.81	185.49	405.532	312.521	353.329	307.724
15:00	341.803	312.858	307.599	336.862	201.046	376.133	315.86	348.512	306.687	329.954	314.802	279.728	304.178	199.499	362.688	334.478	338.024	277.247	352.367	317.732	306.98	332.181	195.026	406.601	319.551	345.489	306.772
18:00	338.39	307.18	292.127	319.726	209.757	369.651	323.05	331.44	307.973	345.656	311.817	274.608	298.631	199.816	371.273	325.377	333.201	291.348	343.765	317.625	292.934	338.524	221.725	388.645	299.58	341.597	306.282
21:00	330.7	308.182	299.525	323.26	202.405	364.629	323.827	338.478	297.082	348.732	306.584	294.186	304.509	200.017	386.792	329.747	348.124	308.471	341.88	313.09	300.935	320.354	233.886	390.605	317.912	346.49	303.086
00:00	333.052	294.488	274.05	320.781	217.642	346.691	323.466	334.556	289.534	344.803	299.553	277.634	311.208	202.521	373.136	329.904	347.309	293.481	338.511	298.046	279.899	331.355	244.564	370.697	324.478	343.368	291.056
03:00	326.077	293.19	266.386	308.274	216.079	354.537	306.032	327.035	291.48	339.662	301.067	272.984	310.195	209.067	376.307	326.598	333.877	300.307	328.578	293.733	274.26	323.88	241.609	369.428	313.721	333.377	293.808
06:00	323.641	290.337	267.309	312.66	211.593	356.652	307.065	317.849	291.251	346.06	302.415	279.69	313.561	210.771	369.755	320.587	334.649	299.699	335.935	291.866	280.333	322.775	244.261	372.972	308.34	329.477	296.603
09:00	324.475	293.246	270.837	315.239	204.693	361.893	310.656	327.975	295.55	353.976	302.044	285.289	322.863	219.77	378.103	326.201	339.57	302.491	336.166	298.332	285.02	316.354	246.941	380.268	307.644	339.002	296.852

## Sheet: NREM Gamma
	Vehicle									10 mg/kg AM3506									Recovery
12:00	364.305	338.009	302.773	338.811	265.197	367.425	345.46	350.596	295.499	308.696	327.837	245.633	282.583	239.418	301.339	335.349	310.264	237.145	336.785	340.196	288.721	318.507	232.482	348.213	352.077	349.759	279.518
15:00	356.328	336.638	298.255	324.804	248.006	361.051	342.793	357.768	297.421	302.344	325.307	247.122	268.075	221.545	300.022	339.293	305.599	223.744	331.162	337.723	277.902	306.143	239.142	347.004	349.755	328.463	277.28
18:00	353.178	329.055	289.993	324.759	249.509	345.941	338.279	356.825	282.595	315.589	321.356	252.257	278.621	217.955	312.722	337.367	311.372	238.482	332.518	333.591	279.643	315.672	281.842	344.868	347.611	339.766	272.337
21:00	351.562	318.888	283.796	336.695	251.197	355.932	340.766	359.2	276.652	314.823	311.845	257.368	293.763	219.364	322.227	341.771	322.131	255.299	341.548	316.534	277.441	322.641	283.516	337.034	352.144	345.059	272.433
00:00	343.291	306.785	270.9	324.161	260.206	348.21	331.35	340.674	267.584	308.295	307.175	247.895	290.41	222.062	311.193	332.885	321.147	246.692	334.831	308.271	268.991	314.921	285.628	338.96	335.893	333.708	266.421
03:00	347.19	312.327	272.07	321.534	258.554	350.583	320.695	344.798	273.385	309.178	310.3	250.046	294.165	226.476	316.345	330.208	317.355	248.454	331.887	304.279	270.006	315.698	285.931	343.683	332.57	332.313	269.442
06:00	342.055	310.576	273.405	325.689	255.043	356.083	326.074	348.755	273.971	316.298	309.493	255.641	294.647	229.855	318.712	329.007	319.661	254.112	337.154	308.307	278.657	317.425	285.146	344.928	333.197	331.585	275.079
09:00	345.855	311.323	281.715	333.059	252.329	362.13	332.154	362.239	282.993	324.238	316.637	262.7	304.895	235.63	331.239	341.504	327.133	263.951	340.341	319.507	284.183	319.836	290.082	353.606	341.076	347.883	277.102

## Sheet: Wake Delta
	Vehicle									10 mg/kg AM3506									Recovery
12:00	145.263	140.748	161.984	162.782	94.6552	208.277	128.293	152.748	139.627	139.002	143.511	168.774	159.195	98.0945	216.846	139.053	162.789	157.209	152.585	153.495	197.992	178.236	100.192	251.348	138.533	166.565	164.177
15:00	150.271	146.325	178.553	169.113	96.2966	219.193	135.946	158.599	149.703	141.407	148.549	166.899	172.071	97.5717	220.481	143.947	153.997	149.609	156.664	154.058	198.967	183.069	115.499	262.36	144.103	171.485	170.844
18:00	155.978	154.111	195.901	180.402	107.67	247.524	140.857	160.647	154.957	151.101	155.513	168.789	170.315	96.0054	234.547	152.302	160.811	151.639	150.772	153.071	200.77	190.555	123.791	253.65	142.946	174.594	168.376
21:00	162.991	158.417	207.146	180.476	110.502	246.776	142.338	169.929	165.41	153.194	157.112	190.013	170.554	101.615	255.872	151.308	168.307	152.346	152.709	155.66	203.864	182.94	121.583	261.053	146.834	169.927	176.08
00:00	157.662	163.664	193.806	191.254	110.535	234.628	155.891	169.069	156.868	160.976	161.609	199.827	184.1	102.793	254.543	162.013	175.505	160.059	157.227	160.44	208.43	190.592	120.388	256.31	148.625	175.921	171.935
03:00	165.193	165.026	201.742	191.995	104.489	244.271	160.549	178.039	165.666	163.575	159.696	222.279	184.133	104.131	246.771	162.389	177.828	170.898	157.025	160.553	220.505	199.368	120.478	252.804	150.748	179.03	169.686
06:00	161.993	165.568	203.686	187.061	101.925	238.572	149.855	171.192	161.042	167.491	167.153	226.065	189.408	100.57	249.091	160.004	178.036	177.181	159.985	158.023	202.155	197.889	118.594	239.11	153.321	173.4	170.27
09:00	161.672	170.159	188.299	188.846	103.754	239.998	151.088	174.055	162.651	161.93	163.672	215.353	186.249	103.051	252.896	159.968	177.274	161.947	161.92	160.537	209.658	195.98	118.44	234.653	150.257	173.972	163.261

## Sheet: Wake Theta
	Vehicle									10 mg/kg AM3506									Recovery
12:00	197.942	194.062	226.047	199.78	135.58	285.056	194.06	219.44	189.546	198.169	187.571	217.507	197.474	129.286	262.102	191.458	237.574	208.539	193.986	189.764	253.492	199.225	138.778	302.217	192.637	222.793	207.345
15:00	198.737	194.423	243.679	211.177	129.722	308.328	202.008	237.641	187.101	191.233	197.746	205.514	195.243	127.668	273.547	203.335	224.443	199.171	205.359	192.052	257.152	209.694	147.415	313.196	184.817	227.613	209.398
18:00	203.788	199.805	250.094	215	132.257	291.299	198.331	235.864	197.865	194.808	190.819	209.155	188.911	131.385	258.421	203.502	216.151	199.218	201.211	193.47	245.672	207.504	159.222	296.268	195.062	228.509	206.773
21:00	205.039	207.951	248.899	210.9	137.94	294.786	187.67	240.243	195.931	203.796	200.51	242.434	204.494	137.506	317.557	194.002	233.432	209.78	194.361	199.444	246.256	206.607	158.014	297.804	191.881	228.548	206.676
00:00	207.172	206.143	217.986	215.334	147.629	261.943	206.303	241.661	191.215	216.577	210.433	236.75	214.139	140.665	300.95	212.605	239.142	205.662	201.424	202.715	234.47	208.503	158.711	276.622	199.532	229.938	202.247
03:00	206.765	202.645	215.921	216.451	140.153	272.544	201.933	236.69	198.671	206.887	206.941	233.779	214.192	139.975	284.591	211.061	236.96	211.092	198.781	196.696	222.22	204.656	156.572	264.638	197.025	228.984	201.9
06:00	207.468	200.791	220.512	213.043	137.655	265.289	206.032	232.798	196.548	208.256	206.136	228.528	211.202	136.096	273.021	205.998	233.978	209.967	203.215	197.352	223.483	202.52	153.759	261.713	198.685	229.74	202.462
09:00	203.063	210.262	216.379	215.403	140.876	261.064	205.126	231.42	194.676	199.439	207.791	230.856	210.846	134.509	266.604	203.832	237.358	201.779	200.32	202.699	215.873	202.761	158.885	251.644	199.646	224.616	202.12

## Sheet: Wake Gamma
	Vehicle									10 mg/kg AM3506									Recovery
12:00	459.22	433.22	380.278	464.137	432.998	461.806	457.248	449.265	366.618	426.918	444.275	369.41	470.069	408.643	418.459	465.165	450.194	370.19	483.95	470.801	386.807	473.031	416.771	475.638	482.229	475.211	400.378
15:00	463.428	433.827	385.522	464.663	395.465	464.424	474.889	467.533	385.288	429.282	441.547	391.741	502.188	391.507	429.884	466.955	484.575	342.152	469.66	464	391.95	463.804	438.889	475.59	489.692	486.737	386.976
18:00	457.488	456.635	400.242	444.721	372.282	485.116	477.665	462.269	371.039	451.128	452.248	389.666	478.5	366.633	428.077	451.881	442.531	365.674	443.039	458.129	384.513	449.62	428.943	443.276	463.526	467.414	387.396
21:00	495.483	447.793	407.276	486.925	386.191	488.055	489.189	489.106	403.226	463.284	452.389	408.927	469.462	355.166	472.821	483.971	463.972	387.126	476.95	441.531	393.555	460.385	405.904	481.378	475.308	491.932	400.634
00:00	428.534	419.423	372.83	459.563	366.158	438.688	480.397	474.775	336.704	439.988	421.658	376.996	470.641	356.606	449.345	474.206	454.673	358.046	423.704	397.913	373.937	435.467	411.2	440.862	452.792	472.105	352.955
03:00	464.862	420.411	368.68	470.991	360.757	468.724	470.027	455.427	360.731	425.795	426.348	393.874	473.488	350.75	420.741	440.416	442.988	375.523	410.553	415.782	391.148	398.848	406.778	438.184	460.761	451.077	369.124
06:00	445.907	415.557	378.442	435.279	377.326	460.393	466.383	444.213	369.229	462.505	410.824	397.044	455.062	343.477	423.12	427.653	442.625	381.396	468.125	411.58	380.604	410.321	422.968	444.536	472.086	460.423	376.68
09:00	441.853	439.375	371.594	450.788	398.394	447.487	471.777	469.436	371.404	386.809	400.967	379.755	459.094	331.37	424.239	427.282	419.964	340.639	442.466	422.705	373.696	413.065	419.94	421.401	438.121	446.449	354.16

## Sheet: REM Delta
	Vehicle									10 mg/kg AM3506									Recovery
12:00		131.766		161.369	90.0327	158.264	128.385	140.351		165.466	128.487		184.117	109.565		130.997							108.283	163.13	141.5	157.87	135.76
15:00	118.312	142.882	118.662	146.024	110.02	172.466	130.342	138.827	131.395	157.458	133.544	75.6485	149.083	116.984	166.687	127.414	134.875	132.896	125.388	126.119	130.275	154.439	112.546	148.151	127.989	139.828	125.698
18:00	123.567	128.159	125.792	135.209	113.439	136.594	126.431	135.564	124.044	132.026	118.633	119.653	138.402	119.062	150.295	124.746	135.903	139.627	128.309		119.208	140.502	103.875	143.924	125.456	135.589	123.38
21:00	125.055	132.993		159.199	113.77	161.221	127.303	151.065	123.181	144.668	122.584	118.863	146.491	107.807	159.19	131.174	135.845	136.923	130.984	117.699	127.73		97.1875	149.171	127.181	118.225	120.699
00:00	122.681	129.544	121.243	143.239	114.663	143.269	130.349	135.333	125.079	134.311	123.837	112.685	141.609	105.417	140.453	128.361	138.849	135.575	130.645	119.414	118.439	140.564	95.71	142.628	124.638	129.371	120.335
03:00	131.058	132.384	119.604	140.242	116.354	149.234	126.469	133.821	130.205	137.57	129.068	111.651	149.46	97.6901	148.708	130.173	139.48	128.06	134.521	118.093	119.554	139.315	99.8993	153.267	127.324	141.799	121.843
06:00	128.795	134.013	121.38	146.227	120.667	156.4	123.744	147.009	129.669	140.057	126.817	116.091	141.437	98.2826	141.782	126.749	140.512	125.259	136.878	117.206	118.421	142.221	93.7235	149.34	124.162	137.117	130.298
09:00	133.679	135.331	115.868	148.394	115.511	156.234	122.841	143.115	132.343	138.748	125.897	116.301	144.593	98.0541	150.328	133.331	136.219	135.275	130.834	119.505	120.647	142.006	97.5666	147.335	123.282	143.649	124.838

## Sheet: REM Theta
	Vehicle									10 mg/kg AM3506									Recovery
12:00		272.948		216.231	208.806	306.392	271.343	272.588		352.115	285.099		448.305	220.414		264.691							188.516	328.495	255.571	360.209	238.409
15:00	222.232	278.279	238.296	260.246	193.584	278.431	245.805	274.66	190.177	332.902	262.819	191.607	266.149	229.211	298.184	224.456	290.551	222.295	249.04	221.126	232.924	247.317	226.664	292.97	249.936	286.576	212.224
18:00	226.944	251.671	194.082	237.772	188.629	245.581	226.918	251.896	179.886	275.083	248.019	200.036	251.349	240.238	295.968	233.572	284.845	233.22	239.343		205.789	242.391	185.715	277.655	246.803	265.778	187.424
21:00	241.719	256.12		264.422	182.163	285.187	228.888	269.1	189.518	295.362	243.562	212.097	255.977	234.583	291.592	239.845	295.194	252.52	240.151	221.536	203.694		175.142	268.753	238.319	253.607	205.534
00:00	235.135	248.875	185.692	249.497	195.95	259.978	237.557	261.656	195.718	268.736	243.832	200.318	253.485	226.634	271.702	253.116	295.693	251.48	248.6	222.459	191.518	236.297	175.783	276.016	239.393	271.266	202.423
03:00	238.504	255.19	192.921	243.553	198.796	261.543	235.694	281.034	197.203	274.945	249.871	193.673	260.311	201.385	292.618	249.741	293.87	224.634	259.265	232.631	199.302	249.42	177.388	281.194	246.76	274.619	192.257
06:00	236.614	256.067	188.619	245.374	205.532	280.763	236.756	269.363	206.347	276.342	247.136	198.996	247.307	194.718	281.335	247.895	288.68	218.925	260.622	231.937	197.188	251.159	176.67	279.087	232.867	269.886	212.647
09:00	233.988	249.651	190.244	234.141	188.834	264.279	230.341	272.749	203.523	285.443	254.962	205.5	247.193	190.386	292.534	260.221	285.548	218.005	255.919	221.131	195.4	241.328	191.449	281.596	233.664	264.262	208.317

## Sheet: REM Gamma
	Vehicle									10 mg/kg AM3506									Recovery
12:00		373.78		388.792	284.623	463.371	394.511	376.777		318.649	367.66		330.417	250.519		393.413							302.356	409.382	401.636	421.372	311.575
15:00	395.293	376.746	338.229	391.217	306.083	437.845	394.089	411.946	324.448	332.181	380.41	209.749	322.366	240.951	351.926	402.164	353.276	252.798	395.157	400.604	334.959	369.896	307.121	414.742	404.531	410.39	316.542
18:00	413.62	379.191	338.121	387.253	294.606	436.962	413.725	410.984	319.141	352.123	367.358	287.395	330.749	247.911	368.54	400.116	364.17	268.628	386.725		319.983	376.153	346.555	421.266	404.322	410.881	316.558
21:00	404.355	368.7		369.507	316.696	446.095	414.843	399.609	322.146	356.943	376.769	309.798	346.183	288.608	374.033	432.189	384.274	300.027	394.612	382.604	329.902		345.401	435.055	406.614	423.633	320.608
00:00	414.689	374.886	344.477	399.017	312.971	446.533	411.769	410.294	316.656	365.508	380.68	303.04	354.489	284.219	390.13	419.11	386.606	299.917	402.45	386.759	326.258	386.731	334.005	441.961	410.358	418.285	316.14
03:00	427.517	382.517	331.622	405.317	310.666	449.132	413.589	413.247	323.128	377.561	393.853	304.256	362.937	285.303	400.148	406.694	397.174	299.774	401.53	400.374	334.984	384.506	328.386	438.9	411.268	421.206	317.136
06:00	429.546	383.743	334.666	396.858	302.128	453.105	411.358	426.027	323.498	379.289	391.673	314.45	359.103	284.835	400.653	413.368	398.551	296.275	404.531	398.213	335.27	389.166	333.91	436.789	424.034	422.727	317.845
09:00	424.849	389.514	318.216	388.715	309.165	442.973	398.68	414.787	329.335	385.368	386.103	305.002	360.891	282.017	420.036	404.821	388.114	304.275	407.775	397.295	337.925	388.909	336.193	444.445	413.87	421.593	319.825

## Sheet: Wake PSpect DP (ZT12-00)
Hz	Vehicle												10 mg/kg AM3506												Recovery Day 1
0	2.43601	2.09476	1.93827	2.16426	2.35755	2.93978	2.71692	2.25019	2.09777				2.54167	2.15185	2.10238	2.22946	2.55476	3.31479	2.97139	2.47429	2.0841				2.62667	2.24731	2.15796	2.39142	2.74747	3.34324	3.01015	2.61465	2.39334
0.244141	4.19807	4.09078	3.66707	4.70167	2.9781	4.58467	4.35561	4.0802	4.15394				4.05006	4.11876	3.6179	4.58081	2.87772	4.58026	4.3703	4.13913	3.81731				4.29038	4.31584	3.74303	4.99888	3.49927	5.12127	4.50601	4.49423	4.48776
0.488281	6.9204	6.53001	6.49629	7.85951	4.34958	7.7029	6.64517	6.64635	6.76033				6.52318	6.6023	6.21044	7.55605	4.08766	7.34204	6.58449	6.53451	6.08644				7.11423	6.91358	6.67913	8.3977	5.24662	8.55152	6.87779	7.12163	7.39217
0.732422	8.83067	8.10009	8.8734	10.0336	5.38986	10.3749	7.91509	8.33996	8.54795				8.08769	8.19266	8.10774	9.30619	5.04859	9.67178	7.90862	8.1177	7.46804				9.01405	8.66525	9.28358	10.7005	6.4359	11.4866	8.27323	8.94745	9.49984
0.976562	9.73377	8.97295	10.2188	11.0051	6.02394	12.1858	8.4436	9.21442	9.43707				8.79796	9.08464	9.12726	10.0786	5.84611	11.2485	8.52919	8.99118	8.21936				9.84276	9.592	10.7484	11.6191	7.13238	13.739	8.87559	9.88076	10.5486
1.2207	10.2512	9.57193	11.0433	11.2348	6.75255	13.5611	8.65437	9.83837	9.8619				9.16298	9.60787	9.7341	10.3601	7.07735	12.4255	8.96965	9.4946	8.74383				10.3495	10.1211	11.65	11.8513	7.74078	15.2256	9.23765	10.3936	11.1423
1.46484	10.3675	9.93017	11.5694	11.2887	7.56946	14.6735	8.75568	10.3646	10.1212				9.3933	9.91786	10.1332	10.423	8.11469	13.38	9.28243	9.86664	9.04158				10.5291	10.433	12.2792	11.9079	8.35732	16.1368	9.39547	10.7479	11.4757
1.70898	10.4435	10.0285	12.1341	11.4002	8.20557	15.2132	8.98319	10.6941	10.2838				9.47978	10.1562	10.5093	10.6155	7.89527	14.2628	9.46384	10.2589	9.41631				10.4977	10.5613	12.8956	11.9279	8.67312	16.9351	9.51707	11.0058	11.6141
1.95312	10.4682	10.1164	12.4929	11.3835	8.0444	15.5866	8.99422	10.8712	10.3346				9.47475	10.2182	10.8858	10.7193	7.0233	15.0892	9.61096	10.4862	9.61257				10.4551	10.6404	13.3869	12.004	8.48297	17.3955	9.52247	11.1868	11.5328
2.19727	10.3863	10.0183	12.7027	11.3898	7.17875	15.8745	8.98264	10.8791	10.1796				9.59042	10.1637	11.136	10.7143	6.38852	15.7111	9.64603	10.6036	9.93136				10.3172	10.4339	13.777	12.0272	8.14363	17.6693	9.49309	11.2331	11.4115
2.44141	10.236	9.96431	12.8471	11.3068	6.59897	16.2091	8.93373	10.9532	10.2042				9.72231	10.0077	11.4725	10.9294	6.21305	16.3767	9.78444	10.7819	10.2188				10.1783	10.2211	14.066	12.1192	8.04883	17.9391	9.4165	11.2942	11.2812
2.68555	10.1626	9.95833	12.9685	11.3363	6.38686	16.2819	8.89511	11.0019	10.1324				9.8554	9.99742	11.9287	11.3353	6.23894	17.0536	9.75992	10.9833	10.499				10.0599	10.0685	14.2455	12.2144	7.96008	18.4282	9.39007	11.4584	11.2382
2.92969	10.1132	10.0776	13.2764	11.4089	6.31322	16.4005	8.97047	11.0559	10.1019				9.92098	10.2206	12.6366	11.7361	6.18895	17.9232	9.93749	11.3808	10.9477				10.0126	10.0603	14.4961	12.4763	7.79376	18.5598	9.40595	11.6712	11.2296
3.17383	10.0734	10.13	13.5616	11.625	6.30385	16.9316	9.16977	11.1738	10.136				10.0939	10.3554	13.5843	11.9129	6.11541	18.8741	10.2325	11.8871	11.3418				9.92569	10.1386	14.8438	12.5763	7.60123	19.1702	9.46936	12.0126	11.3711
3.41797	10.1665	10.4069	14.1063	11.8299	6.29367	17.4463	9.3162	11.3845	10.3014				10.4164	10.5504	14.6602	12.25	6.20284	19.7318	10.5001	12.3419	11.9914				9.98068	10.3701	15.2343	12.653	7.36999	19.6921	9.60644	12.3771	11.569
3.66211	10.4533	10.7791	14.6904	12.0709	6.34454	17.9416	9.56382	11.8589	10.4696				10.7078	10.7758	15.763	12.5757	6.3995	20.5725	10.7257	13.023	12.7211				10.2117	10.5329	15.9799	12.4952	7.22556	20.2441	9.82728	12.8348	11.7734
3.90625	10.6846	11.0029	15.292	12.3733	6.43654	18.7077	10.0369	12.4702	10.7348				11.1398	11.061	16.5542	12.515	6.73047	21.2778	11.0116	13.85	13.3467				10.5415	10.7936	16.8535	12.3179	7.18149	20.8607	10.0967	13.141	12.063
4.15039	10.9236	11.4004	16.0891	12.8006	6.64302	19.4298	10.5923	13.0586	11.1154				11.7114	11.1964	16.9019	12.8462	7.22532	21.582	11.2451	14.3789	14.0769				10.8588	11.1379	17.5637	12.1777	7.35142	21.3778	10.3787	13.3315	12.4673
4.39453	11.2051	11.7257	16.7542	13.0482	7.0526	19.796	10.9804	13.6652	11.4978				12.3	11.2599	16.6492	12.9652	7.83909	21.8098	11.4506	14.6593	14.4047				11.0195	11.3809	17.9377	11.9891	7.66595	21.4896	10.6964	13.3581	12.9237
4.63867	11.5734	11.7882	17.1594	12.9476	7.51804	19.9247	11.309	14.0655	11.7252				12.7429	11.3988	16.237	13.0227	8.35252	21.9551	11.6275	14.6735	14.5931				11.3299	11.4332	18.0251	11.8877	8.07	21.0202	10.8542	13.3432	13.2519
4.88281	11.953	11.8577	17.2243	12.5857	7.83353	20.1919	11.6426	14.3649	12.0905				13.1098	11.4661	15.975	13.0188	8.49408	21.2926	11.7172	14.5726	14.6788				11.5059	11.4414	17.6598	11.7467	8.40563	20.7718	10.9446	13.2983	13.3639
5.12695	12.2924	11.9887	16.904	12.3509	8.10449	20.0513	12.1712	14.4489	12.4624				13.2513	11.6088	15.4455	12.9257	8.33465	20.0608	11.8979	14.5655	14.3036				11.6543	11.4644	17.1005	11.7014	8.70044	20.2725	11.0953	13.3211	13.3658
5.37109	12.5081	12.1547	16.4366	12.3271	8.28178	19.7424	12.5712	14.4265	12.7327				13.0031	11.7451	14.7991	12.9054	8.22862	18.9828	12.1315	14.7239	14.1409				11.7035	11.6554	16.4388	11.7641	8.90062	19.6664	11.4746	13.4338	13.2872
5.61523	12.5322	12.1774	15.8171	12.423	8.49877	19.2121	12.8087	14.5619	12.7399				12.6511	11.8015	14.2321	12.6513	8.285	17.9054	12.4208	14.6426	13.5954				11.812	11.7413	15.8684	11.9608	9.06828	19.1258	11.9174	13.6013	13.1191
5.85938	12.6833	12.1553	15.2831	12.6743	8.72033	18.6864	12.8197	14.6813	12.5966				12.418	11.9734	13.7525	12.5709	8.66928	17.1295	12.4795	14.5168	13.0228				11.9806	11.7681	15.5474	12.1845	9.31159	18.6531	12.2397	13.7828	12.928
6.10352	12.857	12.3964	14.6643	12.9505	8.98788	18.1306	12.8415	14.7692	12.3145				12.3924	12.2384	13.3621	12.6283	8.94021	16.8032	12.7076	14.5645	12.5236				12.2827	11.9211	15.1482	12.6367	9.80096	18.2168	12.3396	13.9873	12.806
6.34766	12.9995	12.6817	14.2871	13.2691	9.2622	17.8026	12.9566	14.8013	12.1021				12.461	12.4636	12.9431	12.4494	9.02808	16.4916	12.8218	14.5061	12.212				12.618	12.236	14.6944	13.2226	10.2879	18.0359	12.549	14.3215	12.8464
6.5918	13.1897	12.8978	14.0481	13.4252	9.37433	17.702	12.9389	14.9162	12.0169				12.4306	12.6497	12.6318	12.2929	8.98319	15.9732	12.8875	14.4315	12.087				13.0457	12.4972	14.4831	13.5857	10.7657	17.8764	12.7384	14.6719	12.9365
6.83594	13.2963	13.1378	13.8477	13.4766	9.35373	17.3268	12.7825	15.1461	11.9899				12.2955	12.7504	12.4428	12.09	8.73731	15.7415	13.0183	14.4567	11.8347				13.3607	12.6652	14.4651	13.8574	11.0585	17.7618	12.8497	14.9959	12.8795
7.08008	13.294	13.1747	13.7554	13.6012	9.13442	16.8875	12.533	15.1341	11.8192				12.1373	12.8949	12.298	11.7309	8.38253	15.4249	13.0005	14.2635	11.4621				13.5616	12.8785	14.3773	14.0056	11.135	17.743	12.8656	15.1243	12.8618
7.32422	13.363	13.2544	13.5175	13.5923	8.88938	16.5899	12.172	15.0975	11.7368				11.9335	12.8627	11.9208	11.4437	7.87178	15.0054	12.9131	14.0676	11.2136				13.7214	12.9858	14.191	14.1254	11.004	17.5042	12.7156	15.2664	12.8067
7.56836	13.3631	13.1609	13.2558	13.4682	8.45693	16.4074	11.9725	15.0819	11.5648				11.5365	12.6904	11.5803	11.1528	7.40361	14.4562	12.6953	13.7951	10.9923				13.8177	12.9245	13.988	14.1151	10.6723	17.1298	12.5467	15.3149	12.87
7.8125	13.1778	12.7897	13.0596	13.2808	7.906	16.0221	11.5739	14.8567	11.5688				11.3045	12.4461	11.2869	10.802	6.92823	13.8811	12.2633	13.5204	10.5572				13.6449	12.8236	13.7092	13.9145	10.1553	16.6607	12.4207	15.2102	12.7827
8.05664	12.9507	12.4116	12.8586	13.1962	7.39572	15.4045	11.1625	14.7022	11.2915				10.971	12.2759	10.9618	10.2833	6.5944	13.4576	11.9425	13.0727	10.1872				13.2351	12.7039	13.4012	13.3836	9.65155	16.0609	12.1994	14.9211	12.487
8.30078	12.4468	12.1028	12.5904	12.8188	6.93543	15.0003	10.7679	14.3926	10.8191				10.3916	11.9705	10.5712	9.64748	6.23669	13.0081	11.6373	12.5153	9.79164				12.619	12.5761	12.9288	12.7691	9.08026	15.4936	11.9315	14.5373	12.1339
8.54492	11.9549	11.724	12.1813	12.3978	6.60799	14.4908	10.3659	14.1106	10.5786				10.0403	11.612	10.0716	9.25599	5.96459	12.3806	11.1448	11.7878	9.46848				12.0811	12.2716	12.5399	12.0919	8.44991	14.725	11.5421	13.883	11.6851
8.78906	11.3867	11.2065	11.7021	11.7392	6.28434	13.8389	9.98072	13.5641	10.2483				9.66947	11.1036	9.69142	8.8852	5.79159	11.8362	10.6073	11.2066	8.94734				11.4238	11.6864	12.1102	11.35	7.93219	13.9372	10.905	13.0967	11.2673
9.0332	10.8206	10.629	11.2771	11.0195	5.98935	13.0346	9.55503	12.9474	9.799				9.21724	10.4966	9.29855	8.49374	5.70004	11.2983	10.0606	10.6263	8.49706				10.7839	11.0778	11.5621	10.7127	7.44172	13.2486	10.3447	12.2795	10.6132
9.27734	10.2247	10.0928	10.8575	10.4076	5.87422	12.2765	8.98881	12.3491	9.25359				8.85566	9.83309	8.88969	8.15894	5.5422	10.7877	9.43392	10.1729	8.17313				10.1901	10.4842	11.0912	10.0693	7.06274	12.4969	9.75794	11.5518	9.89632
9.52148	9.78154	9.57773	10.4545	9.92981	5.69948	11.6109	8.48236	11.69	8.82305				8.54822	9.31061	8.53985	7.91762	5.45173	10.2483	8.91912	9.69262	7.87522				9.61595	9.94678	10.6388	9.50543	6.69405	11.7038	9.19288	10.7992	9.42101
9.76562	9.32789	9.05597	10.0449	9.43115	5.49034	11.105	8.03501	11.0462	8.37736				8.36717	8.83898	8.13815	7.66223	5.31397	9.74664	8.412	9.19666	7.50974				9.10735	9.37258	10.0164	8.94737	6.34788	10.9628	8.6552	10.2445	8.78358
10.0098	8.94947	8.50275	9.51666	8.8589	5.29312	10.6328	7.70603	10.4138	7.99971				8.15968	8.35722	7.77846	7.46502	5.11837	9.34	8.08923	8.81569	7.16983				8.7455	8.82077	9.42499	8.44985	6.12374	10.3783	8.23594	9.731	8.23092
10.2539	8.66317	8.09878	8.9223	8.33241	5.22477	10.0408	7.44976	9.88417	7.54998				7.89787	7.93438	7.53497	7.26377	4.90296	8.90077	7.7371	8.52498	6.9047				8.30169	8.28618	8.92506	7.99597	5.94274	9.95425	7.78294	9.17167	7.72283
10.498	8.33336	7.70591	8.43284	7.9448	5.11447	9.53218	7.15589	9.32807	7.10874				7.60203	7.53372	7.24469	7.07717	4.71582	8.52072	7.47649	8.25024	6.62097				7.87714	7.87975	8.42208	7.54906	5.75111	9.42315	7.41047	8.71569	7.31257
10.7422	7.93001	7.38733	8.09989	7.54053	4.94449	9.16939	6.91422	8.83551	6.78681				7.30544	7.24383	6.95165	6.88398	4.61391	8.19223	7.21538	7.93481	6.42387				7.53035	7.51952	7.91847	7.23839	5.6067	8.9513	7.09771	8.24234	6.96008
10.9863	7.54282	7.05224	7.60914	7.23335	4.80766	8.81763	6.76541	8.46784	6.48249				7.10917	6.93968	6.65223	6.73337	4.55489	7.86336	7.0244	7.68493	6.17393				7.25304	7.22766	7.42617	6.96387	5.4329	8.51628	6.86739	7.81157	6.62696
11.2305	7.14367	6.81561	7.20022	6.97323	4.73859	8.40846	6.64411	8.07314	6.17789				6.79782	6.6866	6.4058	6.48932	4.48369	7.60062	6.92403	7.39404	6.01929				6.9522	6.94982	7.00735	6.667	5.35921	8.10893	6.7362	7.48446	6.3309
11.4746	6.89133	6.55434	6.8153	6.67906	4.72606	7.95723	6.48555	7.7332	5.94243				6.53181	6.43542	6.11984	6.25361	4.32207	7.27834	6.75031	7.17538	5.8565				6.60802	6.60538	6.62356	6.39984	5.24609	7.74104	6.61141	7.23468	6.06656
11.7188	6.6411	6.26175	6.53178	6.44379	4.60671	7.67875	6.24585	7.40739	5.80144				6.33962	6.21011	5.95582	5.9861	4.10016	7.05772	6.49007	6.90645	5.63194				6.32622	6.32313	6.27601	6.11748	5.01084	7.39772	6.44916	6.9413	5.83127
11.9629	6.40132	6.03239	6.21118	6.24601	4.40137	7.44841	5.96491	7.0785	5.56807				6.1464	5.99126	5.68732	5.79046	4.01846	6.7784	6.252	6.69417	5.45152				6.12295	6.08526	5.99051	5.87861	4.7496	7.11336	6.27485	6.64279	5.5916
12.207	6.20808	5.82503	5.94053	6.03493	4.23069	7.11732	5.70645	6.8788	5.39449				5.85698	5.73944	5.45084	5.59982	3.94009	6.59998	6.07122	6.46684	5.33148				5.93237	5.92693	5.80795	5.74377	4.59662	6.83024	6.04725	6.34865	5.38041
12.4512	5.98056	5.6379	5.7454	5.8515	4.17429	6.82393	5.53265	6.61003	5.22056				5.71737	5.56337	5.30803	5.40183	3.84917	6.4542	5.85061	6.25007	5.25812				5.7614	5.7611	5.57631	5.58691	4.50382	6.57941	5.83469	6.145	5.23603
12.6953	5.79871	5.50217	5.5241	5.73095	4.1109	6.59151	5.38183	6.38333	5.07903				5.57337	5.44482	5.21797	5.21988	3.7959	6.26693	5.68732	6.10296	5.19855				5.54713	5.55925	5.33735	5.40665	4.41255	6.4259	5.59662	5.97229	5.06731
12.9395	5.6418	5.3693	5.34054	5.5994	4.0252	6.38707	5.24033	6.20921	4.89773				5.44506	5.351	5.10916	5.02735	3.79038	6.16796	5.56809	5.97958	5.07595				5.3721	5.43836	5.16396	5.22454	4.32667	6.21533	5.43858	5.80828	4.92419
13.1836	5.49748	5.22612	5.1535	5.42709	3.985	6.25132	5.09096	6.07696	4.77135				5.31468	5.20319	4.95806	4.93024	3.74666	6.04788	5.44069	5.84865	4.95461				5.2607	5.32255	5.01426	5.09524	4.27855	6.06201	5.31681	5.64295	4.79952
13.4277	5.33409	5.10463	5.05337	5.26719	3.9259	6.0985	4.95969	5.89711	4.70266				5.21574	5.10642	4.87481	4.86813	3.73296	5.8897	5.30403	5.76015	4.90373				5.18155	5.20958	4.826	4.94046	4.20367	5.8861	5.20392	5.47944	4.6744
13.6719	5.21703	5.03301	4.94297	5.15614	3.86736	5.94544	4.9087	5.74822	4.59588				5.09778	5.01055	4.7721	4.77238	3.67324	5.76852	5.17115	5.60483	4.86165				5.05939	5.0892	4.68141	4.89277	4.13095	5.74308	5.08454	5.37193	4.55806
13.916	5.09631	4.92159	4.76035	5.0377	3.85889	5.79652	4.82485	5.59138	4.52367				5.00791	4.88017	4.67727	4.71976	3.66686	5.72181	5.10563	5.50726	4.76354				4.94258	5.04204	4.5831	4.82502	4.09223	5.63678	4.97421	5.24891	4.48002
14.1602	5.00173	4.8355	4.65712	4.9092	3.77959	5.67169	4.75138	5.46158	4.42175				4.91782	4.80302	4.60049	4.72116	3.62231	5.61815	5.04877	5.37054	4.63149				4.83029	4.96786	4.47557	4.68516	4.06412	5.53696	4.88621	5.15359	4.39627
14.4043	4.93787	4.77095	4.56573	4.84944	3.75321	5.57088	4.67515	5.30868	4.34131				4.81841	4.71772	4.4912	4.67536	3.5501	5.48824	4.97274	5.25739	4.52855				4.73926	4.87942	4.34932	4.60855	4.02996	5.47856	4.84134	5.04347	4.30364
14.6484	4.86536	4.68584	4.49303	4.7253	3.70698	5.48353	4.62715	5.24235	4.27122				4.73859	4.67442	4.42303	4.61322	3.50129	5.35227	4.90511	5.11496	4.42978				4.66235	4.78023	4.28923	4.54659	3.99324	5.33606	4.76211	4.97582	4.23011
14.8926	4.80267	4.6141	4.40899	4.62834	3.69415	5.42198	4.56123	5.14865	4.20344				4.65796	4.59841	4.32244	4.5143	3.42464	5.29004	4.90638	4.96254	4.34863				4.59607	4.71639	4.18839	4.4782	3.96306	5.23047	4.68757	4.88303	4.09139
15.1367	4.74664	4.5611	4.32702	4.59874	3.67944	5.34018	4.50127	5.04053	4.16744				4.60103	4.51694	4.24426	4.43195	3.3729	5.1332	4.84293	4.93975	4.25229				4.55639	4.63409	4.11526	4.42903	3.92163	5.15386	4.65554	4.78698	4.03145
15.3809	4.66521	4.47604	4.25174	4.56258	3.63678	5.22968	4.4549	4.93275	4.09791				4.53252	4.46045	4.18155	4.37614	3.33279	5.06614	4.82207	4.8419	4.12764				4.49851	4.59887	4.0761	4.36229	3.8832	5.06593	4.62507	4.73282	3.97542
15.625	4.58109	4.4374	4.19683	4.48355	3.62081	5.15689	4.4191	4.88583	4.04137				4.4558	4.42809	4.07028	4.29559	3.22494	4.92374	4.76033	4.75218	4.04501				4.4319	4.54043	4.00462	4.3142	3.83321	5.011	4.56694	4.67492	3.90816
15.8691	4.54827	4.37406	4.13712	4.43963	3.58092	5.10661	4.38141	4.86092	4.00341				4.44027	4.3755	3.97463	4.19945	3.21686	4.81389	4.68831	4.68834	3.99028				4.39093	4.51368	3.92474	4.28484	3.82035	4.91741	4.5365	4.61628	3.87453
16.1133	4.51269	4.3388	4.09874	4.44923	3.5554	5.03849	4.37246	4.83414	3.94184				4.40253	4.34092	3.92724	4.15924	3.22636	4.73831	4.69264	4.622	3.92695				4.36734	4.45829	3.86768	4.25295	3.751	4.83627	4.50731	4.56918	3.83427
16.3574	4.47668	4.32778	4.05306	4.38548	3.50735	4.99191	4.35739	4.76019	3.88605				4.33315	4.2744	3.85897	4.1417	3.20265	4.65161	4.68905	4.58542	3.86515				4.34069	4.44373	3.83861	4.23108	3.71239	4.7861	4.50331	4.53355	3.79303
16.6016	4.45143	4.28178	3.98981	4.35824	3.49011	4.86781	4.35891	4.67175	3.85441				4.26663	4.1968	3.78591	4.09182	3.14114	4.57016	4.59662	4.51117	3.821				4.29105	4.41838	3.79025	4.20702	3.69083	4.72781	4.4698	4.47675	3.71297
16.8457	4.41418	4.24553	3.95922	4.35949	3.50155	4.85472	4.32493	4.64334	3.8117				4.22236	4.21138	3.76839	4.03311	3.11316	4.53393	4.56406	4.50088	3.76504				4.24726	4.34053	3.69027	4.19399	3.66157	4.6611	4.44085	4.43962	3.68329
17.0898	4.39116	4.1662	3.91215	4.31758	3.4992	4.87247	4.26555	4.62542	3.77106				4.16926	4.17133	3.70938	4.02572	3.12538	4.46399	4.52641	4.44301	3.71372				4.23541	4.30283	3.66182	4.12563	3.61323	4.63229	4.41752	4.38749	3.63578
17.334	4.33931	4.14089	3.85704	4.30953	3.46183	4.75617	4.2376	4.58327	3.75874				4.10609	4.16993	3.6302	3.99456	3.07952	4.358	4.4746	4.37725	3.68694				4.18835	4.23903	3.61947	4.09197	3.59412	4.5262	4.37006	4.36464	3.59598
17.5781	4.31364	4.09476	3.80289	4.30236	3.43048	4.65844	4.22222	4.51494	3.7105				4.10395	4.16472	3.61564	3.97969	3.05574	4.34821	4.45066	4.33417	3.65286				4.15306	4.19692	3.59055	4.08361	3.5583	4.46823	4.36698	4.32435	3.5385
17.8223	4.25997	4.06278	3.75475	4.2631	3.42589	4.66689	4.18248	4.50488	3.63593				4.07274	4.10342	3.56154	3.92671	3.07257	4.31408	4.42087	4.27588	3.59344				4.13357	4.1996	3.53009	4.08216	3.51172	4.41832	4.31644	4.30842	3.4865
18.0664	4.22978	4.05181	3.71348	4.25455	3.415	4.60816	4.17762	4.49085	3.62164				4.00995	4.07509	3.49633	3.90153	3.02865	4.26477	4.38033	4.25302	3.551				4.11018	4.15991	3.46185	4.05455	3.52671	4.38538	4.27391	4.25509	3.47419
18.3105	4.20095	4.01625	3.68182	4.24725	3.40948	4.54922	4.17015	4.45446	3.59419				3.98061	4.05919	3.51765	3.92502	3.00908	4.2295	4.34819	4.23583	3.51085				4.09861	4.13462	3.43693	4.01614	3.51208	4.35101	4.28593	4.22745	3.45673
18.5547	4.20273	3.94813	3.6331	4.22064	3.4129	4.50992	4.10374	4.47029	3.53251				3.96983	4.04982	3.46874	3.90171	3.03369	4.15292	4.33134	4.16747	3.48665				4.05242	4.13849	3.40987	4.00198	3.4772	4.28475	4.25266	4.20123	3.41968
18.7988	4.1777	3.94061	3.57367	4.21869	3.41415	4.5044	4.07551	4.43492	3.51246				3.9188	3.99407	3.44336	3.93232	3.0081	4.07287	4.2727	4.1365	3.47966				4.04152	4.09641	3.36309	3.98032	3.45555	4.25032	4.228	4.17799	3.36386
19.043	4.1565	3.94075	3.55314	4.18423	3.42357	4.46616	4.07102	4.35642	3.49027				3.9222	3.96099	3.42111	3.91276	3.00951	4.06703	4.26769	4.10967	3.46824				4.03481	4.07845	3.3227	3.99033	3.44012	4.23714	4.21139	4.12625	3.32786
19.2871	4.13243	3.89975	3.52985	4.19487	3.3898	4.41035	4.04446	4.3588	3.49095				3.93317	3.94877	3.39798	3.85733	3.00784	4.03549	4.25478	4.10016	3.44509				4.0234	4.04812	3.32351	3.97161	3.42846	4.19087	4.17352	4.10341	3.32724
19.5312	4.14814	3.90013	3.49533	4.21311	3.38229	4.35806	4.03058	4.31416	3.46828				3.94299	3.93752	3.38485	3.90178	2.96545	3.98598	4.22547	4.10392	3.42799				4.00047	4.04551	3.29461	3.94799	3.40868	4.15956	4.14104	4.11889	3.2919
19.7754	4.1565	3.9064	3.49384	4.20425	3.38103	4.32005	4.0569	4.27206	3.42366				3.91549	3.93595	3.35457	3.9004	2.97438	3.97604	4.231	4.09163	3.41151				3.95176	4.00665	3.25563	3.95057	3.40772	4.08682	4.14748	4.09489	3.27946
20.0195	4.12077	3.89552	3.46341	4.16432	3.37478	4.31502	4.05774	4.28492	3.38486				3.863	3.9205	3.33899	3.89413	2.98188	3.95518	4.21779	4.03756	3.38848				3.95541	4.02416	3.23361	3.90732	3.41142	4.06034	4.13852	4.08663	3.25301
20.2637	4.13066	3.86278	3.4068	4.1521	3.35624	4.29106	4.00888	4.28285	3.36093				3.84703	3.95098	3.34816	3.88087	2.99563	3.92404	4.19134	4.00972	3.41234				3.92009	4.0119	3.23405	3.89198	3.39438	4.06957	4.11953	4.05498	3.23905
20.5078	4.14578	3.86675	3.36741	4.15047	3.3615	4.26864	3.9848	4.22239	3.33714				3.84441	3.93	3.32582	3.88494	2.98442	3.8859	4.16055	3.98679	3.36259				3.89395	3.9777	3.1898	3.90098	3.39041	4.01837	4.06269	4.04751	3.22632
20.752	4.10848	3.83351	3.35447	4.13476	3.34983	4.248	4.00256	4.23868	3.34125				3.85392	3.8636	3.28772	3.91136	2.97132	3.86886	4.14377	3.97842	3.31975				3.91611	3.96315	3.15993	3.88924	3.40841	3.98439	4.04414	4.04682	3.19978
20.9961	4.0901	3.8348	3.33805	4.15128	3.33571	4.25412	4.00411	4.21528	3.3304				3.8417	3.86489	3.31102	3.9609	2.96847	3.84437	4.147	3.98045	3.32461				3.93358	3.9665	3.143	3.89213	3.3691	3.97545	4.02991	4.0106	3.17916
21.2402	4.10398	3.80563	3.33665	4.13239	3.35285	4.22921	3.99068	4.21863	3.29962				3.81443	3.81803	3.24947	3.94935	2.95778	3.80664	4.18192	3.96798	3.30746				3.91933	3.9724	3.14916	3.88487	3.35793	3.93922	4.01088	3.97476	3.16243
21.4844	4.112	3.78919	3.3375	4.10625	3.33073	4.20462	4.00837	4.15986	3.30868				3.79819	3.80288	3.19789	3.90699	2.9652	3.80475	4.13288	3.94878	3.32005				3.89445	3.93052	3.13592	3.87383	3.37363	3.91701	4.01965	3.95602	3.14075
21.7285	4.13216	3.78426	3.32312	4.10404	3.34469	4.20453	3.99535	4.12483	3.27646				3.78121	3.80908	3.19184	3.9279	2.97132	3.79987	4.12205	3.9421	3.28271				3.8822	3.90973	3.11478	3.84501	3.37641	3.91101	4.04763	3.94158	3.12376
21.9727	4.11313	3.762	3.32359	4.13079	3.35456	4.20019	4.01467	4.13021	3.28313				3.75941	3.79861	3.20937	3.90517	2.98371	3.75683	4.12636	3.91344	3.25131				3.89926	3.92039	3.06577	3.84275	3.40678	3.90523	4.02951	3.93154	3.112
22.2168	4.12288	3.7542	3.27955	4.09731	3.35594	4.16288	4.02633	4.13071	3.267				3.7397	3.77503	3.17187	3.87041	3.01867	3.70641	4.07259	3.8771	3.2287				3.88412	3.93272	3.05489	3.83479	3.41714	3.85943	4.02757	3.95563	3.11285
22.4609	4.13127	3.7275	3.26419	4.07876	3.38259	4.1754	4.00924	4.11102	3.25646				3.76604	3.76181	3.18173	3.91007	3.08265	3.71151	4.07648	3.86707	3.22328				3.8741	3.90354	3.05095	3.81877	3.42732	3.85699	4.06422	3.94022	3.0939
22.7051	4.09709	3.72709	3.26631	4.06659	3.37159	4.15747	3.99427	4.05603	3.22167				3.78869	3.79264	3.12894	3.91484	3.07594	3.73015	4.12492	3.89241	3.20298				3.87966	3.90283	3.03017	3.79982	3.43804	3.87254	4.10789	3.86486	3.08236
22.9492	4.0846	3.73457	3.24189	4.03904	3.38334	4.12179	4.01224	4.05813	3.19976				3.74815	3.76565	3.1076	3.92633	3.09189	3.71801	4.09053	3.90213	3.18746				3.8418	3.91079	3.00529	3.79052	3.43804	3.86672	4.07838	3.88197	3.10836
23.1934	4.06971	3.68197	3.2371	4.03431	3.39812	4.15167	4.03448	4.03901	3.24349				3.75922	3.74857	3.10737	3.91697	3.10395	3.68219	4.07756	3.87397	3.19405				3.83735	3.8817	3.01533	3.79467	3.43845	3.82469	4.06905	3.86609	3.07935
23.4375	4.0737	3.68907	3.23938	4.02532	3.43139	4.11338	4.00328	4.04031	3.22596				3.77424	3.74899	3.07293	3.87306	3.12011	3.66683	4.08826	3.86111	3.16762				3.82784	3.8581	3.03281	3.80171	3.42549	3.80542	4.06243	3.87387	3.08409
23.6816	4.08185	3.69654	3.22745	4.00672	3.42355	4.12085	4.01074	4.03568	3.21824				3.75391	3.72463	3.05796	3.87275	3.12275	3.62817	4.0818	3.82775	3.14308				3.81943	3.83165	3.01765	3.75678	3.41497	3.80249	4.06767	3.88962	3.09037
23.9258	4.11155	3.68668	3.19362	3.98963	3.40015	4.0895	3.98581	3.99867	3.21942				3.75409	3.71504	3.06399	3.87884	3.15926	3.59163	4.07045	3.8405	3.15065				3.83751	3.8262	3.00414	3.76544	3.40678	3.77923	4.04465	3.87563	3.06683
24.1699	4.12828	3.69228	3.17001	3.99676	3.4133	4.09669	3.96049	4.02641	3.18546				3.7168	3.7022	3.08501	3.87788	3.20454	3.60323	4.07278	3.80821	3.14983				3.82999	3.81913	3.00452	3.76585	3.35982	3.78717	4.07865	3.84782	3.05976
24.4141	4.0423	3.65893	3.17738	3.97239	3.40842	4.0677	3.95223	4.02614	3.21319				3.714	3.70073	3.09044	3.89859	3.19645	3.59733	4.06543	3.77164	3.146				3.81907	3.79049	3.01226	3.76078	3.37389	3.78254	4.0736	3.82428	3.05977
24.6582	4.01299	3.62324	3.18207	3.98506	3.4185	4.05769	3.97194	3.9901	3.215				3.73989	3.68748	3.10267	3.90599	3.21386	3.59453	4.02902	3.75925	3.17152				3.83127	3.77969	2.98474	3.75221	3.38645	3.77029	4.0151	3.86067	3.07997
24.9023	4.05673	3.61637	3.19245	4.00153	3.44849	4.04446	3.93894	3.96219	3.18856				3.74153	3.70802	3.118	3.88173	3.20561	3.61967	3.9918	3.78052	3.18058				3.83029	3.77438	3.01559	3.72951	3.40041	3.78679	4.02848	3.86407	3.07261
25.1465	4.06917	3.57471	3.18091	3.99352	3.48253	4.04836	3.95097	3.9323	3.17761				3.72377	3.69019	3.1229	3.87101	3.252	3.60021	4.01153	3.78864	3.19138				3.829	3.76965	3.01739	3.74611	3.41035	3.80931	4.05025	3.83871	3.08589
25.3906	4.07696	3.57284	3.16866	3.9882	3.4968	4.02932	3.96638	3.93555	3.17779				3.70517	3.68257	3.10449	3.892	3.25983	3.64116	4.05117	3.76251	3.13705				3.82653	3.7902	3.01058	3.7384	3.43121	3.8131	4.04181	3.85376	3.08598
25.6348	4.06887	3.56705	3.17794	3.95536	3.47528	4.02577	3.95291	3.9237	3.17461				3.74604	3.64605	3.11675	3.93519	3.28009	3.64524	4.04364	3.78857	3.12765				3.83989	3.74878	3.01526	3.78102	3.40677	3.81237	4.02124	3.85556	3.08315
25.8789	4.08994	3.55603	3.17653	3.97998	3.49701	4.02847	3.95419	3.90204	3.17476				3.74525	3.62583	3.09174	3.90537	3.3744	3.62746	4.0285	3.79098	3.12468				3.84523	3.74262	3.05716	3.78521	3.41294	3.83092	3.9997	3.8592	3.11427
26.123	4.07144	3.54739	3.18146	3.96465	3.53954	4.00842	3.97172	3.88987	3.16808				3.75206	3.63329	3.10205	3.94036	3.40165	3.60721	4.00945	3.80083	3.16033				3.91662	3.7494	3.06871	3.77768	3.43504	3.78813	4.03269	3.87211	3.12291
26.3672	4.0887	3.57405	3.19096	3.98528	3.55599	4.00174	3.99664	3.89667	3.16335				3.78834	3.64794	3.1451	4.02954	3.35675	3.62762	4.05762	3.85293	3.18893				3.90716	3.77393	3.05067	3.77606	3.44093	3.79574	4.05823	3.88397	3.12317
26.6113	4.06941	3.5505	3.20221	3.99221	3.56623	4.01863	3.98609	3.89078	3.16859				3.78746	3.65218	3.18058	4.04986	3.36536	3.61974	4.05298	3.87032	3.21751				3.92502	3.75716	3.04834	3.78444	3.43355	3.82575	4.05866	3.89641	3.14773
26.8555	4.0729	3.56436	3.22271	3.9986	3.55336	4.00903	3.97772	3.87771	3.18077				3.77421	3.66039	3.20368	4.09061	3.41516	3.65272	4.01324	3.86993	3.23604				3.94934	3.76461	3.06448	3.84141	3.43001	3.85217	4.05174	3.93409	3.17919
27.0996	4.07426	3.56355	3.22688	4.01636	3.56934	4.00502	3.98833	3.90039	3.17912				3.78448	3.65237	3.19396	4.12739	3.44077	3.68204	4.03409	3.83977	3.24051				3.95551	3.79306	3.07536	3.85157	3.44047	3.84849	4.06787	3.93219	3.19158
27.3438	4.09341	3.56781	3.19477	4.0107	3.56517	4.02277	3.96878	3.88959	3.18153				3.79302	3.66757	3.1767	4.10638	3.42783	3.6626	4.04106	3.83319	3.26951				3.94514	3.76946	3.07885	3.8538	3.44813	3.82356	4.04811	3.91838	3.16126
27.5879	4.12301	3.55843	3.19095	3.97582	3.62865	4.02682	3.98545	3.89335	3.16355				3.81874	3.68857	3.20344	4.10699	3.42807	3.65961	4.03379	3.86108	3.29816				3.93802	3.76945	3.06522	3.86488	3.42578	3.85214	4.05593	3.93746	3.16017
27.832	4.12511	3.54572	3.18287	3.97958	3.62774	4.04408	4.00152	3.91077	3.15884				3.85101	3.65623	3.19536	4.12918	3.45765	3.67156	4.07351	3.89136	3.26375				3.96891	3.77853	3.11131	3.87397	3.44976	3.87423	4.04698	3.94755	3.21013
28.0762	4.1171	3.52495	3.18906	3.97045	3.6524	4.02872	3.98431	3.8953	3.18244				3.86489	3.66053	3.18292	4.16226	3.47388	3.65831	4.06321	3.89689	3.27485				3.96662	3.7819	3.1251	3.8738	3.46034	3.9009	4.0432	3.95127	3.2249
28.3203	4.10913	3.53409	3.18324	3.98503	3.65401	3.99415	3.96826	3.87061	3.19146				3.86557	3.65972	3.1974	4.22773	3.50534	3.72037	4.03146	3.90061	3.30026				4.0077	3.79955	3.127	3.88463	3.41338	3.90845	4.05322	3.96172	3.23
28.5645	4.09345	3.52223	3.17516	3.99083	3.67027	4.00649	3.96237	3.87821	3.18543				3.88816	3.67888	3.21706	4.22616	3.49367	3.70569	4.04983	3.8867	3.30515				4.04919	3.82465	3.13673	3.90493	3.39661	3.87611	4.0664	3.99193	3.22555
28.8086	4.10256	3.52252	3.17622	3.97417	3.67664	3.98187	3.94137	3.86213	3.15516				3.88697	3.67462	3.24111	4.22493	3.50575	3.66575	4.07059	3.89299	3.30414				4.04682	3.82823	3.13952	3.90469	3.39015	3.88249	4.05536	3.99725	3.23429
29.0527	4.11413	3.51071	3.191	3.97399	3.68491	3.99745	3.9482	3.84722	3.17966				3.86786	3.66288	3.24239	4.23608	3.52386	3.67075	4.05558	3.86465	3.30152				4.08331	3.80787	3.13706	3.87159	3.40517	3.87156	4.07386	3.99294	3.26502
29.2969	4.12097	3.53972	3.17135	3.94985	3.69454	3.99238	3.97944	3.83752	3.17838				3.89668	3.68824	3.22475	4.23684	3.54286	3.69453	4.06654	3.87956	3.32948				4.09214	3.81805	3.1338	3.87839	3.43193	3.88398	4.0912	4.00032	3.29289
29.541	4.11562	3.53162	3.19508	3.95016	3.66324	4.01781	3.9352	3.84586	3.19786				3.88591	3.70279	3.21979	4.23036	3.46751	3.69705	4.06977	3.92301	3.32116				4.1064	3.82597	3.14108	3.88641	3.45263	3.9077	4.09392	3.99731	3.29186
29.7852	4.11342	3.50961	3.16979	3.95529	3.64778	4.00135	3.93907	3.81964	3.20849				3.88337	3.69396	3.21819	4.25317	3.47049	3.72424	4.07895	3.86754	3.31842				4.09498	3.84061	3.12804	3.87777	3.43662	3.89159	4.07772	4.00215	3.28792
30.0293	4.083	3.5112	3.16437	3.93828	3.67576	3.98328	3.99033	3.82745	3.21996				3.89459	3.65746	3.23968	4.24881	3.50503	3.70645	4.04659	3.85121	3.31716				4.07742	3.84746	3.11199	3.86602	3.41745	3.89935	4.09223	3.97547	3.28659
30.2734	4.07674	3.50914	3.16493	3.91551	3.65802	3.93986	3.96587	3.81546	3.20218				3.89295	3.67511	3.23602	4.25596	3.52413	3.69053	4.01735	3.84379	3.30676				4.10167	3.83008	3.13352	3.87929	3.42114	3.9171	4.08574	3.94715	3.28659
30.5176	4.09672	3.53172	3.16768	3.92165	3.62359	3.90877	3.96163	3.82314	3.1915				3.91251	3.67731	3.18597	4.28329	3.49786	3.71282	3.99372	3.87928	3.30624				4.09772	3.83673	3.13779	3.87573	3.40113	3.88627	4.07549	3.94608	3.31387
30.7617	4.06419	3.52908	3.17937	3.8863	3.62486	3.90055	3.94311	3.79732	3.19317				3.90145	3.68407	3.18591	4.31562	3.49388	3.6788	4.02409	3.8489	3.31797				4.09787	3.84197	3.15788	3.89784	3.42186	3.87304	4.07307	3.95769	3.31739
31.0059	4.05455	3.50938	3.19046	3.84863	3.61484	3.92745	3.9041	3.77848	3.19372				3.91489	3.68369	3.18173	4.30456	3.50873	3.66378	4.03303	3.82982	3.31271				4.12364	3.8261	3.14622	3.88705	3.41979	3.89096	4.07062	3.94463	3.2956
31.25	4.07132	3.51228	3.17398	3.8315	3.61273	3.88679	3.96239	3.78149	3.1968				3.9037	3.6698	3.19219	4.25556	3.4832	3.6478	4.00767	3.8485	3.26961				4.12408	3.83596	3.1197	3.86075	3.44937	3.89778	4.0383	3.94636	3.30921
31.4941	4.03681	3.49974	3.16792	3.85745	3.64684	3.85176	3.94209	3.79186	3.20412				3.88709	3.64534	3.21188	4.21559	3.42723	3.63563	4.00667	3.84101	3.21959				4.11389	3.84161	3.11949	3.85877	3.47698	3.88474	4.03392	3.95442	3.32813
31.7383	4.00091	3.49502	3.17797	3.84147	3.62846	3.85981	3.93908	3.78814	3.19245				3.86916	3.63224	3.19351	4.269	3.4418	3.62714	3.97998	3.82461	3.24608				4.0872	3.82331	3.11323	3.86526	3.47931	3.82797	4.04096	3.94216	3.32646
31.9824	3.99389	3.52382	3.15549	3.83198	3.59829	3.876	3.94667	3.75859	3.19146				3.92088	3.64488	3.17201	4.30441	3.43476	3.59962	3.94715	3.80234	3.27245				4.075	3.7958	3.11308	3.87666	3.48716	3.87136	4.05811	3.91611	3.33916
32.2266	3.99763	3.5115	3.16275	3.80302	3.61155	3.88262	3.93486	3.72588	3.16095				3.90175	3.65162	3.17547	4.21274	3.44832	3.63082	3.9262	3.83349	3.28958				4.07693	3.77421	3.1283	3.87857	3.4826	3.90263	4.01725	3.94085	3.32686
32.4707	3.99459	3.47581	3.15465	3.81131	3.58144	3.85878	3.89435	3.72385	3.14747				3.88674	3.61779	3.18074	4.20965	3.44952	3.62257	3.92789	3.80952	3.25934				4.04448	3.78261	3.10524	3.86241	3.45881	3.87689	4.0029	3.9386	3.32015
32.7148	3.97629	3.47008	3.1284	3.8015	3.57884	3.8446	3.88467	3.72585	3.13116				3.89635	3.63747	3.18697	4.20698	3.46184	3.6201	3.91359	3.8015	3.21279				4.0472	3.79076	3.10533	3.85181	3.45217	3.86808	4.0014	3.91696	3.31377
32.959	3.96184	3.48652	3.12076	3.78512	3.57534	3.83707	3.85899	3.69731	3.13732				3.9092	3.62743	3.17755	4.20045	3.4307	3.60023	3.94525	3.79983	3.2299				4.02956	3.78892	3.11838	3.82951	3.45045	3.87725	4.00199	3.92018	3.28483
33.2031	3.95438	3.47575	3.11056	3.77938	3.54885	3.82198	3.85753	3.68861	3.12724				3.87637	3.59796	3.13334	4.21661	3.37847	3.59508	3.90846	3.74503	3.25942				4.04446	3.77147	3.12633	3.83546	3.46127	3.8338	3.99023	3.88504	3.27324
33.4473	3.93646	3.48027	3.12852	3.76036	3.50592	3.81095	3.86323	3.69287	3.1419				3.88716	3.58977	3.14397	4.1718	3.40189	3.59093	3.89043	3.74317	3.27727				4.03417	3.75171	3.1133	3.83355	3.47191	3.84713	3.98388	3.87995	3.2763
33.6914	3.91584	3.46475	3.11424	3.73111	3.48882	3.81467	3.84535	3.67934	3.14151				3.8418	3.60219	3.15001	4.106	3.40121	3.56232	3.87985	3.731	3.22398				4.02649	3.74753	3.10587	3.8216	3.47142	3.81942	3.9832	3.86122	3.27769
33.9355	3.90325	3.46055	3.1008	3.73591	3.50944	3.80246	3.84766	3.64938	3.13203				3.82758	3.5811	3.14263	4.10739	3.39728	3.58128	3.8726	3.74732	3.20768				4.05176	3.7327	3.08412	3.82282	3.45716	3.80571	4.0146	3.83547	3.30712
34.1797	3.8824	3.44712	3.09549	3.72066	3.46795	3.79161	3.85337	3.65104	3.14051				3.80731	3.53221	3.12782	4.07221	3.37262	3.56716	3.86457	3.69654	3.20727				4.0678	3.71879	3.06203	3.81339	3.46749	3.80323	4.00504	3.82398	3.2812
34.4238	3.86933	3.43992	3.09564	3.70859	3.47476	3.781	3.82942	3.66146	3.15751				3.8394	3.53819	3.09721	4.05649	3.33304	3.54455	3.84064	3.69077	3.19701				4.03939	3.73635	3.06184	3.79478	3.47499	3.78087	3.97648	3.84028	3.2523
34.668	3.86183	3.45698	3.08208	3.71858	3.48936	3.75962	3.83273	3.64557	3.11531				3.82008	3.56043	3.09003	4.04641	3.29663	3.54661	3.80983	3.70824	3.1832				3.98227	3.74803	3.06587	3.80045	3.46833	3.77577	3.99964	3.85482	3.25477
34.9121	3.86115	3.43617	3.08688	3.71539	3.46472	3.7481	3.80793	3.64411	3.13292				3.83741	3.53347	3.05712	4.013	3.29811	3.53275	3.81224	3.66632	3.20852				3.99464	3.7743	3.05437	3.78502	3.43282	3.77219	3.97033	3.83956	3.24752
35.1562	3.85059	3.42008	3.09554	3.7245	3.44192	3.72703	3.8329	3.65224	3.13193				3.84591	3.54773	3.07038	3.99794	3.29215	3.53493	3.84179	3.68158	3.15881				3.97799	3.75283	3.08192	3.76797	3.42691	3.7762	3.97401	3.83659	3.22079
35.4004	3.86499	3.42095	3.08796	3.68886	3.40653	3.73461	3.84036	3.63185	3.09892				3.84225	3.53213	3.09083	4.03152	3.29345	3.52125	3.87494	3.71093	3.17274				3.967	3.70532	3.07835	3.78344	3.43381	3.7464	3.9607	3.82993	3.24558
35.6445	3.81972	3.42453	3.06084	3.68662	3.40094	3.74998	3.8244	3.63895	3.08926				3.79525	3.53409	3.06582	3.97364	3.22743	3.50181	3.86824	3.65373	3.17645				3.95164	3.69685	3.06163	3.74781	3.42996	3.73445	3.94279	3.81645	3.24951
35.8887	3.79879	3.42585	3.06719	3.69463	3.35252	3.71657	3.78729	3.64631	3.08138				3.73615	3.53803	3.04169	3.95042	3.2147	3.48865	3.78568	3.66374	3.15209				3.92097	3.6917	3.07696	3.71107	3.44169	3.73458	3.98115	3.80848	3.24501
36.1328	3.83528	3.43971	3.06069	3.68699	3.33941	3.68389	3.75719	3.64756	3.08736				3.74319	3.52855	3.06973	3.95582	3.21855	3.47838	3.77323	3.64982	3.15434				3.94366	3.69472	3.0784	3.72588	3.41504	3.72396	3.96334	3.81402	3.24107
36.377	3.84812	3.46051	3.06415	3.70369	3.32294	3.70078	3.8224	3.64781	3.0623				3.73354	3.53214	3.02809	3.92592	3.19498	3.43829	3.77499	3.64135	3.14711				3.94325	3.70264	3.04591	3.7426	3.38731	3.70477	3.95778	3.82189	3.24606
36.6211	3.78304	3.43913	3.04342	3.72373	3.28742	3.68503	3.81879	3.62441	3.05802				3.77239	3.52577	3.02981	3.89297	3.15138	3.45777	3.78632	3.64457	3.14231				3.9293	3.70376	3.04247	3.73126	3.37623	3.70418	3.94737	3.79867	3.25391
36.8652	3.78978	3.4398	3.04967	3.70241	3.25276	3.70788	3.80501	3.63748	3.05372				3.79005	3.5159	3.00585	3.85916	3.1389	3.44662	3.78749	3.63969	3.11838				3.91499	3.68609	3.02894	3.71586	3.33542	3.69556	3.9306	3.82626	3.26012
37.1094	3.78356	3.45521	3.06339	3.68506	3.2404	3.70285	3.76929	3.62596	3.06538				3.74405	3.52311	2.99598	3.86999	3.12231	3.45558	3.75812	3.60808	3.11346				3.91463	3.70311	3.02159	3.72062	3.36632	3.69523	3.92203	3.83501	3.23596
37.3535	3.79175	3.44243	3.06401	3.71467	3.24228	3.69023	3.78237	3.60918	3.08417				3.73972	3.52635	2.98857	3.89314	3.08268	3.43695	3.74489	3.58094	3.0898				3.9193	3.68722	3.04127	3.74543	3.36382	3.71422	3.91569	3.81948	3.23628
37.5977	3.80268	3.42571	3.04643	3.71815	3.25542	3.6634	3.77834	3.60945	3.07268				3.73591	3.49272	2.99581	3.87816	3.0711	3.46657	3.73385	3.59565	3.12832				3.89312	3.68311	3.04476	3.75674	3.36059	3.72091	3.96439	3.82471	3.2356
37.8418	3.76646	3.40858	3.05052	3.7078	3.20262	3.64955	3.78115	3.59946	3.0427				3.74701	3.51238	2.9845	3.86289	3.04446	3.43524	3.71775	3.59127	3.12384				3.87444	3.66122	3.02434	3.74338	3.33341	3.73497	3.96591	3.79569	3.20362
38.0859	3.76859	3.42929	3.04239	3.7089	3.16437	3.66085	3.79051	3.62651	3.02755				3.72173	3.52577	2.98957	3.84572	3.01511	3.39437	3.75129	3.58877	3.06797				3.86428	3.67053	3.0209	3.73999	3.32215	3.71217	3.91757	3.78827	3.21226
38.3301	3.76813	3.45447	3.04774	3.70551	3.1552	3.67144	3.80641	3.61136	3.03282				3.64575	3.57046	2.97582	3.85541	3.02941	3.40811	3.7406	3.5581	3.05259				3.85118	3.69859	3.00164	3.74133	3.32406	3.70965	3.89746	3.7842	3.2144
38.5742	3.76607	3.4688	3.04583	3.72429	3.1207	3.62028	3.78696	3.59116	3.04468				3.6185	3.55913	2.972	3.89452	3.00148	3.39586	3.72722	3.54471	3.07776				3.85135	3.73128	3.02049	3.73095	3.30773	3.68099	3.89654	3.77544	3.21817
38.8184	3.7378	3.44526	3.03192	3.7098	3.12519	3.62119	3.75545	3.59724	3.05057				3.61761	3.55586	2.94112	3.85108	2.98077	3.39365	3.68804	3.55659	3.09176				3.85522	3.7157	3.0384	3.74281	3.2903	3.69436	3.90933	3.77216	3.20354
39.0625	3.72232	3.45936	3.04744	3.69016	3.0843	3.6505	3.78854	3.60187	3.04161				3.61901	3.56726	2.9331	3.8005	2.96559	3.37648	3.71173	3.5494	3.02704				3.85237	3.69499	3.02467	3.75899	3.26539	3.69228	3.91411	3.78792	3.20578
39.3066	3.72306	3.43425	3.04542	3.70386	3.07493	3.64256	3.77251	3.60458	3.02257				3.62356	3.5455	2.9289	3.80391	2.91775	3.38847	3.69291	3.51222	3.04697				3.85111	3.66582	3.01781	3.74973	3.27785	3.66297	3.90123	3.77474	3.209
39.5508	3.73412	3.42692	3.02219	3.70531	3.03352	3.64174	3.77973	3.6086	3.0319				3.58088	3.52079	2.92657	3.74805	2.90208	3.39089	3.69537	3.49391	3.00693				3.83616	3.67852	3.00304	3.75893	3.28803	3.64863	3.89607	3.75648	3.19471
39.7949	3.72621	3.41228	3.01787	3.71874	3.01127	3.64171	3.7781	3.57944	3.05063				3.56298	3.51824	2.91291	3.76882	2.90027	3.36135	3.70801	3.53019	3.00021				3.83042	3.69559	3.01451	3.71485	3.2691	3.68306	3.88903	3.74718	3.17208
40.0391	3.71776	3.43844	3.0086	3.72744	2.99909	3.62325	3.74065	3.59058	3.04031				3.53602	3.50499	2.87892	3.79319	2.88432	3.31241	3.67703	3.50049	2.98798				3.80805	3.70411	3.00449	3.70862	3.24832	3.67307	3.85168	3.7307	3.19201
40.2832	3.73326	3.42614	2.99661	3.71698	2.99644	3.63818	3.76085	3.60082	3.02019				3.50264	3.5099	2.87208	3.76416	2.83941	3.31991	3.68269	3.51467	2.96405				3.81421	3.67862	3.01787	3.72678	3.22069	3.65439	3.86634	3.71865	3.18039
40.5273	3.67991	3.42354	3.00945	3.69894	2.98471	3.63001	3.75354	3.59757	3.01001				3.5262	3.49045	2.88983	3.71635	2.82894	3.33016	3.66807	3.50761	2.97926				3.79909	3.68128	2.99331	3.68771	3.20246	3.65091	3.85599	3.71988	3.1599
40.7715	3.66738	3.4211	2.98651	3.71273	2.94192	3.61382	3.72748	3.59229	3.01429				3.48794	3.4695	2.84226	3.74957	2.78768	3.32639	3.6336	3.49874	2.97195				3.78602	3.6814	2.99476	3.69151	3.19685	3.6362	3.86532	3.7426	3.14215
41.0156	3.68514	3.43126	2.97603	3.70606	2.92018	3.60059	3.74376	3.58878	3.00585				3.43049	3.44922	2.83605	3.75357	2.75726	3.31478	3.6249	3.46518	2.94077				3.77034	3.66362	2.96805	3.68653	3.18529	3.65663	3.81579	3.72675	3.1367
41.2598	3.66651	3.45843	2.95645	3.7221	2.8871	3.60057	3.70522	3.58784	2.98065				3.40038	3.47225	2.82819	3.68805	2.73025	3.25235	3.62368	3.44111	2.89533				3.74567	3.67441	2.94653	3.67297	3.16569	3.63684	3.83468	3.70919	3.13302
41.5039	3.62732	3.45065	2.94032	3.72138	2.87881	3.58926	3.70481	3.56885	2.9708				3.37754	3.47109	2.7783	3.65171	2.72014	3.23652	3.61616	3.4469	2.90615				3.71154	3.65141	2.93714	3.65208	3.14872	3.61603	3.82165	3.71865	3.14722
41.748	3.61708	3.42956	2.94605	3.66737	2.87676	3.57812	3.67799	3.57199	2.98208				3.3623	3.46837	2.78092	3.62904	2.71919	3.24265	3.59475	3.41331	2.90009				3.72091	3.65146	2.93637	3.63511	3.10737	3.5988	3.78933	3.72086	3.12161
41.9922	3.6163	3.41898	2.94864	3.66751	2.85816	3.57362	3.67738	3.55671	2.96077				3.331	3.4446	2.76256	3.62816	2.70248	3.24038	3.5906	3.39084	2.85874				3.68953	3.65972	2.94558	3.62865	3.09191	3.62447	3.77716	3.6766	3.12408
42.2363	3.62869	3.4085	2.9502	3.6555	2.82344	3.5473	3.67162	3.54994	2.9613				3.31319	3.41786	2.76749	3.58943	2.67343	3.22725	3.57506	3.35262	2.84481				3.65612	3.62374	2.93207	3.62457	3.09117	3.60204	3.76197	3.65051	3.12678
42.4805	3.60085	3.39281	2.94337	3.65964	2.83525	3.54863	3.66552	3.5437	2.93574				3.28109	3.40547	2.72019	3.56785	2.67765	3.21661	3.5682	3.33911	2.8375				3.61384	3.61078	2.90442	3.59558	3.11217	3.58461	3.77912	3.63657	3.10709
42.7246	3.54174	3.38816	2.92451	3.6457	2.81672	3.56096	3.66731	3.53149	2.9268				3.24062	3.41592	2.74215	3.53583	2.65684	3.2087	3.5471	3.34224	2.83138				3.57987	3.59516	2.89671	3.55108	3.05922	3.58764	3.75254	3.62513	3.08205
42.9688	3.54894	3.36904	2.89461	3.64435	2.77687	3.53803	3.64912	3.50956	2.93586				3.19001	3.4161	2.73286	3.52803	2.63652	3.18657	3.50453	3.3085	2.8258				3.5576	3.57868	2.87071	3.54538	3.0446	3.58342	3.7094	3.60865	3.06724
43.2129	3.54145	3.36691	2.88583	3.62099	2.75584	3.50703	3.6337	3.51005	2.91339				3.19308	3.3906	2.69461	3.49188	2.63669	3.16396	3.51318	3.27603	2.82332				3.55649	3.56501	2.84707	3.54741	3.05267	3.54998	3.71073	3.59985	3.05064
43.457	3.48652	3.37224	2.85156	3.59956	2.74097	3.50597	3.5745	3.50924	2.902				3.19019	3.38172	2.68652	3.43883	2.59966	3.11267	3.51	3.23063	2.80901				3.51063	3.54174	2.86036	3.52012	3.04812	3.5406	3.72403	3.57612	3.05155
43.7012	3.48073	3.34326	2.83004	3.57975	2.7371	3.47846	3.55357	3.49515	2.89723				3.1543	3.35374	2.64471	3.43812	2.60134	3.12726	3.48693	3.22196	2.72971				3.46343	3.52337	2.8485	3.47342	3.02803	3.5264	3.6887	3.55219	3.01646
43.9453	3.44392	3.32347	2.84809	3.56195	2.72478	3.45707	3.56438	3.47948	2.87582				3.11193	3.32402	2.6366	3.41487	2.5889	3.11659	3.45671	3.20494	2.68577				3.45518	3.52583	2.84154	3.48869	3.0067	3.49459	3.66981	3.54496	2.98893
44.1895	3.44914	3.33621	2.82687	3.548	2.70902	3.45235	3.56693	3.45227	2.85583				3.08102	3.32258	2.5987	3.36992	2.56773	3.12411	3.41497	3.18011	2.70701				3.4487	3.52768	2.81275	3.46562	2.99936	3.46563	3.62748	3.53224	2.97869
44.4336	3.43111	3.31407	2.80164	3.51077	2.69573	3.46244	3.52414	3.43225	2.8561				3.06354	3.2852	2.57168	3.36842	2.55374	3.10744	3.40456	3.1676	2.67333				3.42423	3.50443	2.78626	3.41825	2.99303	3.4609	3.59899	3.50163	2.97084
44.6777	3.39968	3.29059	2.79063	3.50696	2.69351	3.43166	3.51804	3.45067	2.83731				3.02941	3.28056	2.55589	3.32441	2.53148	3.07651	3.3946	3.13697	2.64332				3.39086	3.48315	2.77551	3.41007	3.01394	3.41168	3.56085	3.46607	2.95951
44.9219	3.37371	3.28827	2.76652	3.51017	2.68506	3.40653	3.47562	3.41274	2.8014				3.03048	3.25772	2.54901	3.2781	2.53919	3.05528	3.36359	3.13214	2.61199				3.38674	3.43361	2.77343	3.38696	2.99112	3.3989	3.57285	3.43182	2.94076
45.166	3.32757	3.26197	2.74971	3.48142	2.69686	3.38184	3.41277	3.36255	2.78761				2.97994	3.22451	2.54404	3.24417	2.54228	3.02556	3.34718	3.10212	2.58604				3.32641	3.42851	2.75275	3.36566	2.95913	3.42299	3.55206	3.42632	2.88774
45.4102	3.29422	3.25071	2.75186	3.46067	2.70615	3.36305	3.46235	3.36212	2.8043				2.94352	3.20438	2.49808	3.21386	2.52717	3.00897	3.31363	3.07966	2.55653				3.28378	3.39327	2.72761	3.31435	2.96109	3.40123	3.53058	3.41527	2.85794
45.6543	3.30724	3.23736	2.75377	3.44801	2.66722	3.36364	3.42185	3.33964	2.77594				2.92311	3.17738	2.49869	3.16977	2.5446	2.9914	3.29779	3.07551	2.55643				3.27534	3.38727	2.69482	3.27757	2.9526	3.37173	3.51818	3.40381	2.85974
45.8984	3.28916	3.20351	2.72493	3.41237	2.63903	3.34365	3.36808	3.32474	2.74483				2.91167	3.17151	2.4827	3.1759	2.54658	2.99347	3.28961	3.0337	2.5069				3.26435	3.36274	2.68643	3.27056	2.95213	3.32766	3.48419	3.36197	2.84146
46.1426	3.25304	3.18556	2.69651	3.38036	2.63624	3.3392	3.34341	3.2885	2.73027				2.90873	3.148	2.45868	3.15198	2.5347	2.97	3.28813	2.99056	2.47634				3.23348	3.33181	2.66724	3.27683	2.93488	3.29949	3.45011	3.3558	2.7978
46.3867	3.22462	3.17374	2.69434	3.36419	2.63832	3.32919	3.35176	3.27287	2.72541				2.87965	3.16005	2.44367	3.09986	2.50394	2.94441	3.25826	2.9756	2.46733				3.18128	3.31461	2.65377	3.20844	2.9166	3.26607	3.43176	3.32149	2.79184
46.6309	3.22006	3.1515	2.68145	3.3542	2.64994	3.30071	3.31989	3.26505	2.70014				2.84339	3.13464	2.42383	3.04273	2.516	2.94822	3.22697	2.96801	2.44768				3.17198	3.26887	2.63668	3.17919	2.92029	3.23696	3.41519	3.28441	2.79178
46.875	3.20523	3.15184	2.63371	3.32177	2.65223	3.2842	3.27922	3.26028	2.67406				2.82463	3.11955	2.40578	3.02968	2.53319	2.94573	3.20481	2.96057	2.41159				3.14906	3.24107	2.60654	3.16451	2.92298	3.22899	3.37309	3.25024	2.76936
47.1191	3.18072	3.11862	2.61486	3.30186	2.65341	3.26642	3.26857	3.22845	2.67338				2.81176	3.09294	2.37805	3.01851	2.56158	2.91139	3.18543	2.94548	2.37824				3.10562	3.20184	2.57431	3.13179	2.8969	3.22133	3.35955	3.24462	2.70497
47.3633	3.12184	3.09503	2.58384	3.29421	2.66909	3.24941	3.25326	3.18567	2.64331				2.78693	3.07294	2.36068	2.98434	2.58155	2.88455	3.16635	2.93143	2.35727				3.05686	3.18051	2.55782	3.08149	2.89872	3.18582	3.35789	3.22865	2.68281
47.6074	3.13313	3.08093	2.58653	3.26716	2.65491	3.22044	3.24891	3.16839	2.6145				2.75579	3.03244	2.37201	2.96992	2.59383	2.86801	3.14391	2.89681	2.36692				3.04852	3.16853	2.58171	3.08785	2.90309	3.19292	3.33986	3.20364	2.67471
47.8516	3.10844	3.06299	2.59414	3.22431	2.63154	3.21601	3.22626	3.15871	2.60772				2.72306	3.02105	2.39628	2.93493	2.59697	2.85037	3.12013	2.84816	2.34412				3.0569	3.14875	2.5757	3.07572	2.88042	3.16008	3.2842	3.17843	2.6678
48.0957	3.08746	3.04597	2.55935	3.19911	2.6502	3.20021	3.23336	3.14572	2.59554				2.72797	2.99144	2.36931	2.90297	2.59646	2.83239	3.09813	2.85923	2.34146				3.02264	3.1348	2.53721	3.04135	2.89914	3.12009	3.24973	3.17082	2.64268
48.3398	3.05455	3.01029	2.53012	3.15697	2.65066	3.17514	3.18449	3.13169	2.54954				2.72744	2.97878	2.34876	2.87925	2.59027	2.83471	3.1037	2.85286	2.33065				2.98167	3.11512	2.51115	3.03125	2.90909	3.11326	3.26112	3.15795	2.60007
48.584	3.05677	3.00169	2.51061	3.11923	2.63126	3.15707	3.13684	3.14267	2.5355				2.69051	2.94445	2.32807	2.88211	2.60347	2.83577	3.10142	2.82688	2.28479				2.9845	3.09319	2.49788	3.0007	2.86893	3.07669	3.22874	3.12859	2.58951
48.8281	3.01592	2.9939	2.50571	3.11818	2.6148	3.14457	3.08866	3.10469	2.51747				2.71811	2.94057	2.36811	2.84163	2.58055	2.84287	3.07847	2.81326	2.26188				2.97661	3.04795	2.50359	2.98554	2.89515	3.06412	3.19162	3.10779	2.58198
49.0723	2.97684	2.96187	2.48043	3.09639	2.63465	3.1157	3.08333	3.07504	2.48906				2.70122	2.94369	2.36101	2.83908	2.60377	2.82834	3.04305	2.82846	2.26953				2.96798	3.03058	2.46932	2.96582	2.89735	3.06825	3.16421	3.09206	2.57214
49.3164	2.96661	2.93721	2.47025	3.06146	2.67915	3.09877	3.09103	3.0622	2.46362				2.676	2.93079	2.31264	2.79889	2.62999	2.81995	3.02789	2.81691	2.25535				2.95535	3.02263	2.44836	2.92762	2.8846	3.05525	3.15272	3.06182	2.53387
49.5605	2.98582	2.89128	2.44158	3.06878	2.66182	3.09436	3.06176	3.04268	2.46373				2.67861	2.87856	2.30692	2.80911	2.68159	2.8079	3.00285	2.80151	2.23666				2.93315	2.99083	2.44535	2.91635	2.8887	3.02914	3.14052	3.06115	2.49159
49.8047	2.98312	2.86809	2.45025	3.04302	2.67109	3.07329	3.06168	3.00375	2.45868				2.64822	2.85719	2.31237	2.80361	2.68587	2.77876	2.98974	2.77552	2.21896				2.90929	2.96147	2.42433	2.89449	2.88313	3.01492	3.11279	3.04404	2.47059
50.0488	2.95389	2.86319	2.45438	3.04075	2.6813	3.07975	3.05743	2.96314	2.43146				2.63892	2.84388	2.31748	2.80087	2.64906	2.77865	2.98863	2.76778	2.20282				2.88672	2.96758	2.41327	2.8898	2.89049	2.98688	3.06686	3.01415	2.45086
50.293	2.90746	2.84889	2.43966	3.01406	2.69863	3.04899	3.02016	2.95172	2.39953				2.61424	2.82331	2.31868	2.79569	2.69074	2.77264	2.97069	2.77311	2.19656				2.86529	2.93282	2.4063	2.89281	2.8946	2.99913	3.07682	2.99741	2.43696
50.5371	2.89897	2.81842	2.42682	2.96943	2.71846	3.00247	3.03419	2.95557	2.38661				2.61275	2.80018	2.30533	2.78892	2.72346	2.76832	2.96194	2.75876	2.17454				2.85623	2.86653	2.39926	2.87736	2.90787	2.99459	3.07534	3.00675	2.40685
50.7812	2.87945	2.78354	2.40887	2.96129	2.72839	2.98836	3.02868	2.95488	2.3723				2.63575	2.80004	2.30014	2.79928	2.68078	2.76397	2.97195	2.77837	2.17998				2.85126	2.86036	2.36737	2.87343	2.90491	2.95922	3.02425	2.99168	2.40223
51.0254	2.88966	2.76494	2.38479	2.9343	2.71893	3.00764	2.97967	2.90535	2.35072				2.61937	2.7959	2.29788	2.80326	2.69767	2.74302	2.97961	2.77076	2.16766				2.84588	2.87693	2.34995	2.83786	2.90435	2.9445	3.00201	2.98493	2.37651
51.2695	2.86509	2.75189	2.37202	2.89711	2.73597	2.99324	2.97537	2.89775	2.35663				2.59	2.78262	2.3195	2.77929	2.69743	2.7411	2.94577	2.7187	2.15629				2.82474	2.83775	2.34024	2.83774	2.91174	2.94533	3.00039	2.96951	2.36387
51.5137	2.86158	2.74507	2.36684	2.87771	2.73889	2.98298	2.97905	2.87742	2.33102				2.58552	2.74445	2.31219	2.78284	2.66628	2.73643	2.91427	2.74351	2.17727				2.81477	2.81073	2.35763	2.82605	2.91002	2.9246	2.99477	2.96599	2.34767
51.7578	2.83712	2.72034	2.35627	2.86243	2.73047	2.94675	2.96497	2.86826	2.30292				2.59177	2.73165	2.3275	2.76669	2.68351	2.76421	2.89403	2.75476	2.16421				2.80174	2.79695	2.34341	2.79615	2.88398	2.91149	2.94136	2.9449	2.34368
52.002	2.82994	2.69292	2.3489	2.84204	2.69276	2.94952	2.92042	2.84064	2.26635				2.5899	2.70975	2.33248	2.74067	2.69655	2.7626	2.9135	2.73103	2.13791				2.79652	2.7807	2.32023	2.79579	2.88521	2.92756	2.93037	2.93203	2.33236
52.2461	2.81003	2.69523	2.32811	2.851	2.69613	2.9666	2.89453	2.81189	2.24736				2.5948	2.7056	2.33068	2.74668	2.69461	2.7523	2.90767	2.72034	2.1487				2.7783	2.76723	2.30479	2.78475	2.8874	2.91789	2.93741	2.91856	2.31451
52.4902	2.79317	2.68443	2.32083	2.8163	2.69905	2.93295	2.903	2.78627	2.24707				2.59508	2.69187	2.34546	2.77194	2.65778	2.74314	2.88135	2.73047	2.13251				2.75851	2.74475	2.31408	2.78318	2.90609	2.89933	2.89419	2.90643	2.29723
52.7344	2.753	2.64207	2.30494	2.78837	2.70181	2.89251	2.87721	2.78392	2.21495				2.58631	2.66084	2.32355	2.75032	2.6241	2.75446	2.88069	2.74888	2.10576				2.73549	2.72903	2.31725	2.77342	2.87749	2.90043	2.88959	2.89853	2.27637
52.9785	2.73087	2.62444	2.28487	2.76612	2.69455	2.87979	2.84726	2.77856	2.22617				2.57234	2.65465	2.33993	2.73093	2.60233	2.7497	2.87439	2.74602	2.11344				2.74137	2.69929	2.31943	2.76307	2.85741	2.87224	2.87344	2.8924	2.25018
53.2227	2.72548	2.6213	2.28357	2.758	2.66987	2.86522	2.85771	2.7404	2.20452				2.54996	2.6176	2.34914	2.74723	2.6037	2.72261	2.86352	2.7144	2.10154				2.71354	2.69425	2.31041	2.74353	2.85454	2.85837	2.86944	2.85409	2.24088
53.4668	2.73739	2.59813	2.27042	2.73493	2.68601	2.85101	2.82678	2.71728	2.1777				2.53546	2.60704	2.3608	2.70865	2.59881	2.73583	2.83486	2.71219	2.09051				2.65389	2.68102	2.28878	2.72107	2.838	2.8323	2.81843	2.87555	2.22554
53.7109	2.70774	2.58639	2.24848	2.69624	2.65133	2.84027	2.81171	2.68625	2.15882				2.5506	2.61375	2.35448	2.71757	2.55139	2.70294	2.8174	2.69617	2.07821				2.66119	2.65854	2.27088	2.72349	2.81715	2.81447	2.79951	2.8688	2.19742
53.9551	2.67005	2.55085	2.21528	2.6842	2.64044	2.83011	2.81853	2.66792	2.14564				2.56109	2.59586	2.34389	2.77061	2.52273	2.67933	2.78349	2.70797	2.08955				2.65845	2.63807	2.27865	2.71853	2.78785	2.79488	2.77619	2.8373	2.169
54.1992	2.64916	2.53188	2.21845	2.65062	2.63631	2.79122	2.79091	2.6455	2.11299				2.53519	2.60174	2.34409	2.73869	2.51495	2.66936	2.77262	2.71857	2.07903				2.64042	2.60501	2.26204	2.70619	2.75851	2.77243	2.75163	2.78577	2.14961
54.4434	2.64505	2.5145	2.22497	2.61521	2.61461	2.75575	2.73828	2.62169	2.10427				2.52633	2.59482	2.34115	2.72138	2.46485	2.65988	2.76119	2.72605	2.06452				2.62026	2.58789	2.22245	2.68528	2.74418	2.76107	2.73226	2.7753	2.13153
54.6875	2.61242	2.49724	2.19883	2.58304	2.57887	2.7417	2.71125	2.58553	2.10792				2.48207	2.5625	2.32328	2.69865	2.41632	2.64818	2.72613	2.70605	2.03529				2.59758	2.57061	2.22392	2.63353	2.71788	2.78448	2.72517	2.78044	2.10357
54.9316	2.5753	2.48119	2.15217	2.56404	2.53833	2.71447	2.68186	2.54096	2.06455				2.4574	2.50235	2.31765	2.65306	2.39754	2.65831	2.67692	2.66313	2.01924				2.57824	2.5279	2.20402	2.59816	2.68772	2.74276	2.68864	2.74707	2.07441
55.1758	2.54537	2.44332	2.13206	2.5318	2.50486	2.68359	2.65112	2.50684	2.02787				2.44871	2.475	2.32188	2.64939	2.31548	2.62785	2.6626	2.61651	1.96315				2.5553	2.48242	2.18038	2.58868	2.63727	2.69844	2.62756	2.70388	2.04433
55.4199	2.51481	2.40011	2.10874	2.48459	2.45878	2.64021	2.6059	2.47083	1.98272				2.43832	2.45397	2.27891	2.64248	2.26717	2.57198	2.65525	2.58039	1.96592				2.51436	2.45445	2.15541	2.54673	2.57652	2.66275	2.58033	2.65493	2.02482
55.6641	2.46883	2.34834	2.07529	2.45042	2.39671	2.60699	2.56525	2.42591	1.95459				2.40755	2.41575	2.24391	2.61694	2.22662	2.52819	2.59117	2.55336	1.95707				2.47884	2.40989	2.11779	2.51832	2.52075	2.62771	2.53146	2.62598	1.98816
55.9082	2.40879	2.30889	2.0427	2.39007	2.34832	2.55624	2.52303	2.406	1.91612				2.35353	2.37678	2.2129	2.55518	2.15639	2.47869	2.53579	2.52995	1.91001				2.42742	2.36926	2.09973	2.47539	2.47726	2.55009	2.47347	2.58985	1.95435
56.1523	2.36255	2.26172	1.99603	2.33756	2.28931	2.49435	2.46967	2.36179	1.86807				2.30134	2.33621	2.18247	2.51368	2.10428	2.40671	2.50826	2.49005	1.86422				2.3659	2.3166	2.0532	2.42874	2.37593	2.47638	2.40438	2.53035	1.90024
56.3965	2.31755	2.214	1.96103	2.28883	2.20199	2.42228	2.42312	2.28981	1.82288				2.24518	2.27961	2.13942	2.50205	2.03849	2.35717	2.42145	2.40875	1.82164				2.32656	2.26018	1.99599	2.35662	2.33511	2.42	2.34365	2.46276	1.85566
56.6406	2.2422	2.14251	1.90204	2.23198	2.14207	2.37814	2.36067	2.22034	1.77184				2.18317	2.2152	2.10107	2.43261	1.95884	2.28277	2.34234	2.35808	1.78294				2.25608	2.1779	1.92992	2.28649	2.26446	2.37645	2.27735	2.40187	1.80681
56.8848	2.17252	2.07827	1.84855	2.15256	2.06342	2.29393	2.26723	2.13704	1.71384				2.12716	2.13767	2.04064	2.38739	1.84839	2.18915	2.27044	2.27747	1.73369				2.18279	2.1135	1.86313	2.22066	2.18373	2.30407	2.18899	2.32489	1.7483
57.1289	2.10374	2.00302	1.76329	2.06997	1.9666	2.19894	2.17149	2.04931	1.64139				2.02901	2.04278	1.97059	2.28413	1.75227	2.11313	2.18539	2.19775	1.66597				2.07797	2.04151	1.79034	2.12309	2.05182	2.18905	2.09852	2.22933	1.66827
57.373	2.01398	1.91749	1.69607	1.96919	1.87237	2.08218	2.05563	1.9472	1.56973				1.94133	1.95414	1.87789	2.18721	1.66175	2.03719	2.08564	2.09803	1.60234				1.97781	1.94559	1.71429	2.01869	1.93642	2.07617	2.01533	2.12794	1.59131
57.6172	1.89356	1.80919	1.5941	1.86002	1.7533	1.96069	1.9515	1.83651	1.49017				1.8467	1.85219	1.77114	2.06703	1.53048	1.93218	1.97124	1.98922	1.4959				1.87272	1.82478	1.62453	1.89458	1.83141	1.95906	1.91221	2.00261	1.5068
57.8613	1.76628	1.68864	1.48248	1.73819	1.62488	1.82922	1.8216	1.73837	1.38931				1.73346	1.72534	1.66387	1.92484	1.40505	1.80581	1.81947	1.8673	1.39253				1.7475	1.69432	1.51666	1.7587	1.69067	1.84224	1.76352	1.85298	1.40212
58.1055	1.61746	1.55279	1.38166	1.59174	1.47345	1.68435	1.67236	1.60631	1.2731				1.58518	1.5855	1.55716	1.77198	1.28943	1.65164	1.67157	1.72453	1.27678				1.60023	1.568	1.39669	1.62189	1.55339	1.69131	1.61857	1.70461	1.29174
58.3496	1.45546	1.40078	1.25574	1.43025	1.30827	1.52532	1.49708	1.44282	1.13976				1.43138	1.433	1.39975	1.61045	1.16453	1.48379	1.48785	1.56467	1.1529				1.44875	1.41548	1.26264	1.46438	1.38638	1.5239	1.45735	1.55458	1.17122
58.5938	1.28377	1.24821	1.10917	1.26245	1.14138	1.33927	1.31103	1.26629	1.00171				1.26303	1.25145	1.23303	1.41059	1.00993	1.30292	1.30865	1.38072	1.01458				1.29241	1.24378	1.1061	1.2939	1.20167	1.33811	1.2727	1.37036	1.03312
58.8379	1.09485	1.05351	0.950152	1.07172	0.963056	1.14923	1.12035	1.07772	0.842942				1.08301	1.06405	1.05072	1.18306	0.85032	1.11197	1.12159	1.17513	0.856983				1.10203	1.06093	0.941248	1.10139	1.01346	1.13916	1.07632	1.16943	0.8822
59.082	0.892684	0.853717	0.771613	0.874946	0.776529	0.939675	0.906571	0.879938	0.68753				0.877801	0.871797	0.85914	0.965009	0.684163	0.90442	0.902747	0.960853	0.697191				0.892822	0.857085	0.761016	0.889809	0.81887	0.919706	0.876144	0.941087	0.713237
59.3262	0.67389	0.650404	0.583236	0.662971	0.583179	0.703001	0.681984	0.668192	0.524035				0.663203	0.659993	0.645335	0.735752	0.513785	0.682244	0.681057	0.720456	0.529817				0.67115	0.643463	0.573996	0.67238	0.614699	0.694628	0.658406	0.708571	0.538922
59.5703	0.445235	0.430808	0.386966	0.439926	0.385634	0.468491	0.454554	0.445702	0.350355				0.44519	0.437007	0.431046	0.48756	0.336107	0.453576	0.453948	0.478586	0.35077				0.443897	0.429111	0.379066	0.446606	0.408127	0.458292	0.436291	0.46971	0.358038
59.8145	0.232545	0.224733	0.201819	0.228914	0.199838	0.241603	0.235028	0.232396	0.183625				0.230383	0.227377	0.226889	0.253267	0.174954	0.235631	0.237058	0.252578	0.181534				0.231686	0.224011	0.200487	0.231387	0.212259	0.240478	0.229071	0.247539	0.186335
60.0586	0.152966	0.148564	0.132954	0.152029	0.130059	0.159469	0.155763	0.156657	0.120833				0.151568	0.15192	0.150039	0.16761	0.113493	0.156215	0.155905	0.166607	0.121881				0.152912	0.148388	0.133551	0.152462	0.138285	0.157786	0.150071	0.16265	0.123522
60.3027	0.328596	0.316058	0.284136	0.320251	0.271909	0.338627	0.333114	0.33	0.257509				0.32198	0.32089	0.318262	0.355115	0.239297	0.333835	0.330701	0.355255	0.260925				0.326955	0.312207	0.285361	0.323549	0.290905	0.336245	0.319854	0.346787	0.263818
60.5469	0.544059	0.532659	0.478977	0.534045	0.445198	0.560948	0.5483	0.549069	0.428173				0.537916	0.532161	0.531043	0.590993	0.392845	0.557084	0.546603	0.591058	0.430057				0.543495	0.51827	0.472203	0.538567	0.483514	0.558104	0.527546	0.574824	0.440045
60.791	0.755788	0.738251	0.671204	0.742346	0.6212	0.78	0.767362	0.771591	0.592907				0.742732	0.737127	0.740317	0.824592	0.544029	0.772583	0.761637	0.824886	0.594525				0.755188	0.728521	0.656931	0.743331	0.670374	0.774685	0.731395	0.798632	0.612325
61.0352	0.960083	0.932138	0.842966	0.934073	0.780882	0.989698	0.971109	0.981638	0.750007				0.937	0.939653	0.934778	1.04758	0.681781	0.973441	0.961357	1.05188	0.750101				0.956765	0.91961	0.832711	0.942695	0.849858	0.978774	0.923752	1.01328	0.770379
61.2793	1.14769	1.1147	1.0121	1.11427	0.925696	1.18512	1.15227	1.18079	0.903068				1.11867	1.12377	1.11671	1.25239	0.808093	1.15295	1.14016	1.24848	0.892169				1.13415	1.09129	0.994649	1.12198	1.0081	1.16765	1.11016	1.21109	0.925492
61.5234	1.31839	1.27651	1.16467	1.28683	1.05834	1.368	1.32984	1.35062	1.04714				1.27973	1.28851	1.27247	1.41979	0.920029	1.31896	1.3031	1.41551	1.0268				1.29529	1.2591	1.14538	1.2891	1.14234	1.34085	1.2624	1.3885	1.0577
61.7676	1.46511	1.42799	1.31559	1.43847	1.17514	1.52484	1.4783	1.50167	1.16446				1.42794	1.43917	1.4274	1.59113	1.02579	1.46881	1.45694	1.57868	1.15923				1.45836	1.4089	1.28637	1.43886	1.26395	1.48729	1.40247	1.554	1.18101
62.0117	1.60017	1.55666	1.43387	1.56982	1.26706	1.66895	1.5965	1.64655	1.27169				1.56071	1.56881	1.55855	1.73779	1.10322	1.63986	1.58227	1.73285	1.25909				1.59331	1.5273	1.40973	1.56731	1.37148	1.63265	1.5376	1.70147	1.29485
62.2559	1.7355	1.6845	1.5474	1.68555	1.35879	1.8046	1.72658	1.7909	1.36098				1.66914	1.68439	1.67308	1.85687	1.18348	1.75606	1.69629	1.85419	1.32645				1.7253	1.6442	1.51316	1.6753	1.46748	1.7668	1.65571	1.82534	1.39387
62.5	1.83838	1.79139	1.66611	1.79064	1.43164	1.88835	1.82299	1.88903	1.45871				1.77774	1.77099	1.77062	1.96093	1.24446	1.84276	1.80037	1.95569	1.41641				1.83671	1.7514	1.6108	1.78588	1.5543	1.86248	1.76347	1.93441	1.48113
62.7441	1.92115	1.87646	1.75343	1.89798	1.49079	1.98686	1.9089	1.98818	1.53475				1.85343	1.86061	1.88247	2.04573	1.30904	1.91583	1.8814	2.05429	1.49839				1.91944	1.83818	1.69282	1.87126	1.62818	1.95928	1.83193	2.02661	1.56606
62.9883	2.009	1.94979	1.82642	1.97805	1.53315	2.06432	1.99447	2.09914	1.59926				1.92671	1.94206	1.94574	2.10859	1.35991	1.9953	1.9582	2.14724	1.55536				1.99598	1.91202	1.76902	1.94915	1.6838	2.04206	1.88914	2.10514	1.62727
63.2324	2.06829	2.01641	1.87489	2.03553	1.58251	2.14482	2.06269	2.16498	1.66024				1.98434	2.01606	2.01107	2.18232	1.40549	2.06151	2.00251	2.22455	1.59747				2.06149	1.95781	1.82715	2.02466	1.72338	2.09531	1.94766	2.18164	1.67192
63.4766	2.10483	2.08613	1.93304	2.07599	1.61378	2.20859	2.11955	2.22023	1.70501				2.04726	2.07877	2.07611	2.26451	1.44608	2.12773	2.07375	2.30247	1.65418				2.12981	2.00945	1.89137	2.08249	1.76338	2.1632	1.98841	2.23449	1.71429
63.7207	2.15179	2.13453	1.97034	2.13846	1.65006	2.24584	2.16179	2.28727	1.74971				2.08026	2.12152	2.10999	2.30871	1.45586	2.16723	2.1158	2.35193	1.68992				2.17594	2.06599	1.93158	2.12971	1.81105	2.21948	2.04664	2.29591	1.76142
63.9648	2.22149	2.18798	2.03435	2.18833	1.67474	2.28771	2.18749	2.3413	1.78419				2.10103	2.15807	2.1635	2.34218	1.47765	2.21171	2.1558	2.38728	1.7191				2.20255	2.11468	1.97154	2.16139	1.83493	2.24142	2.09745	2.35348	1.80304
64.209	2.25043	2.23556	2.08576	2.21712	1.68945	2.34743	2.25135	2.40043	1.80271				2.13158	2.19626	2.21724	2.38389	1.50091	2.24733	2.17765	2.42754	1.7457				2.22402	2.14641	2.00377	2.18376	1.84776	2.26256	2.11173	2.38168	1.84023
64.4531	2.29364	2.26086	2.11887	2.25574	1.71621	2.37456	2.27053	2.44156	1.81955				2.14918	2.22505	2.24857	2.42051	1.51333	2.24676	2.18703	2.44736	1.78545				2.25324	2.18074	2.0323	2.21285	1.86807	2.29909	2.13765	2.40394	1.87709
64.6973	2.3175	2.286	2.13318	2.28532	1.72736	2.39408	2.2574	2.46848	1.8368				2.18064	2.25933	2.25552	2.45225	1.55667	2.28783	2.22073	2.47607	1.80549				2.26871	2.20689	2.05354	2.2229	1.88082	2.3393	2.1429	2.44171	1.90007
64.9414	2.32413	2.31133	2.13765	2.31608	1.74066	2.42193	2.28682	2.48986	1.85867				2.19498	2.26415	2.26959	2.45267	1.55359	2.3253	2.24575	2.51042	1.81304				2.30583	2.21616	2.07109	2.25433	1.88113	2.36218	2.15481	2.47136	1.91197
65.1856	2.34248	2.31846	2.15984	2.32392	1.74507	2.42194	2.29493	2.52171	1.88102				2.18648	2.26983	2.29782	2.47425	1.54242	2.3506	2.24558	2.51262	1.82442				2.32738	2.23176	2.09456	2.26704	1.89438	2.37634	2.17715	2.48308	1.93379
65.4297	2.33014	2.30897	2.20014	2.32713	1.7459	2.43818	2.31187	2.53424	1.91112				2.20565	2.27177	2.32042	2.48121	1.55318	2.36383	2.25482	2.53101	1.81363				2.34162	2.25302	2.10807	2.27959	1.89683	2.40009	2.17861	2.50025	1.93878
65.6738	2.35455	2.33014	2.21376	2.34269	1.75585	2.44138	2.31775	2.54401	1.9226				2.20662	2.27623	2.35063	2.49613	1.56855	2.34488	2.2523	2.52838	1.8259				2.33498	2.25931	2.11156	2.27732	1.90111	2.41189	2.18111	2.52466	1.95894
65.918	2.36855	2.34141	2.23863	2.36169	1.76874	2.45691	2.33144	2.56138	1.92244				2.20245	2.30382	2.3417	2.48871	1.57346	2.36644	2.24148	2.53555	1.82912				2.32337	2.25526	2.1338	2.29327	1.90915	2.41235	2.18483	2.49946	1.96789
66.1621	2.36348	2.34942	2.25497	2.35765	1.76777	2.49189	2.31572	2.56877	1.92638				2.20763	2.30926	2.37318	2.46591	1.58443	2.37305	2.24146	2.54216	1.85491				2.3336	2.26839	2.13877	2.31687	1.92243	2.41141	2.18917	2.48661	1.98413
66.4062	2.36243	2.33516	2.26479	2.36764	1.77065	2.48667	2.30427	2.57306	1.93963				2.21725	2.32061	2.37203	2.45093	1.57802	2.36866	2.24042	2.56087	1.85209				2.34655	2.27354	2.16029	2.30126	1.92533	2.39934	2.20202	2.49043	1.99093
66.6504	2.36831	2.33125	2.25902	2.37013	1.78318	2.46709	2.34421	2.60223	1.94679				2.20235	2.29493	2.33749	2.46584	1.58213	2.3611	2.23819	2.57093	1.83105				2.35463	2.27615	2.16766	2.29764	1.91782	2.4023	2.20913	2.50917	1.99784
66.8945	2.36626	2.34338	2.25063	2.37376	1.78154	2.46579	2.31479	2.59927	1.94111				2.19044	2.28457	2.33759	2.45139	1.57267	2.35996	2.23557	2.54184	1.84523				2.34973	2.26421	2.1596	2.29576	1.91138	2.4007	2.20109	2.4934	1.98811
67.1387	2.36499	2.35333	2.25719	2.3891	1.75768	2.46581	2.28491	2.60778	1.94458				2.18432	2.27269	2.33659	2.47453	1.57363	2.37637	2.23585	2.54001	1.84796				2.3409	2.24899	2.16398	2.27006	1.91102	2.40184	2.20035	2.49147	1.99154
67.3828	2.35933	2.36208	2.25842	2.38469	1.74942	2.45891	2.27939	2.60953	1.93213				2.19761	2.28957	2.32381	2.46534	1.57924	2.3765	2.20735	2.5399	1.84709				2.32611	2.25298	2.15507	2.27292	1.89434	2.40437	2.1846	2.49377	1.99447
67.6269	2.34208	2.3651	2.26526	2.37746	1.74585	2.47369	2.29692	2.60799	1.94026				2.19462	2.28799	2.3157	2.43507	1.57862	2.36547	2.20392	2.53328	1.83391				2.32122	2.26095	2.17075	2.27574	1.88455	2.39868	2.18827	2.50582	1.98204
67.8711	2.33934	2.3424	2.26015	2.35772	1.74046	2.48191	2.29784	2.60119	1.96293				2.15957	2.28486	2.32924	2.4215	1.57931	2.3797	2.20312	2.536	1.83847				2.31771	2.24111	2.16756	2.279	1.90179	2.38903	2.1672	2.49778	1.98114
68.1152	2.32773	2.31536	2.27342	2.3472	1.74392	2.46156	2.27969	2.60982	1.94975				2.16021	2.27165	2.34222	2.43158	1.56908	2.36955	2.2004	2.54967	1.84078				2.2901	2.22696	2.15027	2.26788	1.89451	2.37631	2.15418	2.48027	1.98012
68.3594	2.30881	2.31086	2.26242	2.33835	1.74739	2.42963	2.26324	2.59769	1.94294				2.16275	2.25986	2.36909	2.42656	1.5574	2.35296	2.18721	2.53715	1.83719				2.28639	2.21135	2.15599	2.26908	1.88245	2.36215	2.15533	2.47729	1.98088
68.6035	2.29355	2.31233	2.26735	2.3233	1.73292	2.43982	2.26741	2.59099	1.93291				2.14673	2.25549	2.32294	2.40838	1.55483	2.3474	2.17908	2.51467	1.83279				2.27567	2.21269	2.17414	2.27934	1.86858	2.37554	2.15423	2.47506	1.97328
68.8477	2.2923	2.31281	2.26115	2.31589	1.72916	2.4393	2.24323	2.58526	1.93127				2.13375	2.23599	2.31412	2.41876	1.54149	2.35267	2.17226	2.49464	1.83756				2.26023	2.22384	2.16445	2.26767	1.86459	2.3858	2.1409	2.46738	1.96566
69.0918	2.28759	2.31294	2.27274	2.32684	1.72903	2.42409	2.25671	2.57172	1.91705				2.14158	2.22424	2.30362	2.3987	1.54787	2.30914	2.15279	2.465	1.81795				2.25264	2.21515	2.15513	2.24432	1.8743	2.35294	2.11829	2.45517	1.97027
69.3359	2.27207	2.29394	2.26299	2.32566	1.72091	2.4135	2.25239	2.57252	1.91666				2.14496	2.22812	2.303	2.36494	1.53215	2.29038	2.13607	2.46306	1.82683				2.25104	2.20179	2.14212	2.23763	1.86518	2.33196	2.1236	2.4323	1.97152
69.5801	2.27085	2.2718	2.25535	2.30822	1.70735	2.41846	2.25004	2.58147	1.91598				2.12002	2.21736	2.30989	2.37668	1.51481	2.28366	2.11947	2.448	1.79627				2.24592	2.18993	2.14669	2.22329	1.85059	2.32425	2.10874	2.41792	1.96662
69.8242	2.26629	2.27337	2.24579	2.29725	1.70884	2.41005	2.2302	2.57832	1.92099				2.08091	2.20118	2.288	2.34792	1.51702	2.28617	2.12409	2.44459	1.78508				2.235	2.1805	2.12265	2.21102	1.85462	2.33175	2.10289	2.39804	1.95205
70.0684	2.23905	2.25159	2.23834	2.27388	1.69608	2.37812	2.20374	2.56124	1.90309				2.07802	2.19541	2.26105	2.34538	1.50338	2.3036	2.12604	2.45029	1.78538				2.19342	2.1869	2.1243	2.19409	1.84551	2.32016	2.10437	2.39373	1.9445
70.3125	2.22216	2.24892	2.23882	2.27928	1.69453	2.36	2.18392	2.53636	1.89029				2.07066	2.20775	2.23816	2.35494	1.50856	2.28199	2.10866	2.42896	1.77753				2.1993	2.18116	2.14787	2.20899	1.82649	2.29899	2.08937	2.38494	1.92266
70.5566	2.20514	2.22312	2.22261	2.26887	1.68814	2.36243	2.17464	2.51659	1.88652				2.05913	2.18972	2.24563	2.32035	1.50994	2.2662	2.09683	2.42617	1.78585				2.20551	2.15306	2.13228	2.18955	1.8155	2.29358	2.07316	2.36697	1.91713
70.8008	2.19094	2.22266	2.21647	2.2651	1.68289	2.34695	2.17443	2.51025	1.87315				2.05331	2.17287	2.25862	2.29644	1.50395	2.2439	2.1028	2.39729	1.79639				2.19408	2.14204	2.11613	2.17737	1.82077	2.27962	2.07786	2.3627	1.92322
71.0449	2.18501	2.20786	2.20299	2.24882	1.66305	2.33333	2.16476	2.5215	1.87179				2.05077	2.16393	2.25005	2.29284	1.49771	2.22757	2.07493	2.37423	1.77796				2.18103	2.11277	2.11535	2.16641	1.81647	2.25563	2.07184	2.34823	1.92071
71.2891	2.20071	2.20031	2.22087	2.23511	1.64298	2.32245	2.1521	2.50739	1.85893				2.03296	2.15211	2.23014	2.28433	1.49429	2.21472	2.04482	2.36304	1.76293				2.16153	2.11047	2.10315	2.14174	1.7991	2.26194	2.05994	2.34474	1.91643
71.5332	2.17554	2.19763	2.20266	2.22866	1.63853	2.31097	2.13632	2.48346	1.85727				2.01277	2.14038	2.21903	2.26292	1.48663	2.20194	2.04568	2.35976	1.76237				2.15487	2.11205	2.08164	2.12817	1.77998	2.2493	2.03711	2.33446	1.90642
71.7773	2.1532	2.18224	2.18461	2.21902	1.63983	2.29593	2.12407	2.48163	1.84566				2.01297	2.12882	2.18682	2.2536	1.49015	2.19923	2.0324	2.37096	1.75611				2.13679	2.11377	2.08747	2.11512	1.77633	2.2347	2.03543	2.31693	1.91198
72.0215	2.15095	2.17383	2.2001	2.19434	1.62349	2.28906	2.1259	2.46028	1.83589				2.00472	2.10856	2.17705	2.25364	1.47611	2.20296	2.02943	2.36999	1.74512				2.12681	2.11884	2.09008	2.10706	1.76882	2.2219	2.02746	2.3069	1.89491
72.2656	2.14005	2.15604	2.18367	2.18324	1.61385	2.27629	2.11715	2.45086	1.8373				1.99101	2.11376	2.2007	2.24168	1.45683	2.19658	2.01544	2.32845	1.74281				2.11569	2.09985	2.08467	2.1051	1.75229	2.22499	2.01753	2.2987	1.90092
72.5098	2.12706	2.15751	2.1674	2.18407	1.60907	2.27024	2.09072	2.44237	1.8415				1.9612	2.09061	2.194	2.21933	1.4479	2.19388	2.01864	2.32379	1.74787				2.10943	2.08717	2.08047	2.07802	1.74577	2.21716	1.99975	2.28735	1.90739
72.7539	2.10396	2.14786	2.153	2.18101	1.59947	2.24774	2.08978	2.42616	1.8359				1.96958	2.08941	2.1682	2.20302	1.44803	2.16655	2.01184	2.30716	1.74066				2.09379	2.08142	2.06745	2.05713	1.73767	2.19672	1.98159	2.26858	1.90339
72.9981	2.09669	2.13878	2.14521	2.17263	1.59547	2.23494	2.0832	2.41856	1.81979				1.95658	2.08251	2.1521	2.18735	1.43968	2.14996	1.9982	2.29624	1.73711				2.06792	2.07632	2.07716	2.04981	1.72205	2.18304	1.98161	2.25579	1.89292
73.2422	2.07883	2.1497	2.13437	2.14779	1.60354	2.22423	2.06482	2.41033	1.82778				1.96202	2.06907	2.15598	2.18348	1.43651	2.16246	1.96806	2.30734	1.71038				2.08247	2.06667	2.07699	2.04689	1.71818	2.17328	1.96961	2.24165	1.89162
73.4863	2.05443	2.12888	2.14021	2.14811	1.5947	2.23737	2.06911	2.39075	1.82531				1.95206	2.07282	2.15033	2.17917	1.42503	2.13728	1.97123	2.28551	1.71915				2.0792	2.0589	2.07353	2.03532	1.7334	2.17219	1.95326	2.24335	1.88517
73.7305	2.06776	2.10167	2.13812	2.14614	1.57217	2.20319	2.04108	2.37987	1.80624				1.93087	2.05074	2.14213	2.15974	1.42359	2.10214	1.94901	2.25753	1.71982				2.05162	2.0589	2.05081	2.05464	1.72907	2.14836	1.94646	2.24937	1.87051
73.9746	2.03869	2.09872	2.11675	2.12308	1.55942	2.18773	2.02902	2.39016	1.78866				1.9222	2.03182	2.12261	2.15523	1.42429	2.09524	1.93704	2.26357	1.70999				2.04146	2.03851	2.03719	2.04317	1.71159	2.13694	1.93604	2.237	1.85819
74.2188	2.03765	2.10212	2.12539	2.10113	1.54893	2.19123	2.03955	2.3669	1.78384				1.91665	2.03543	2.12133	2.12803	1.4298	2.09488	1.93936	2.23645	1.69455				2.04157	2.03373	2.03261	2.02867	1.6923	2.12548	1.91966	2.21636	1.86056
74.4629	2.03492	2.09713	2.11372	2.10745	1.54143	2.16978	2.03196	2.3655	1.78056				1.91229	2.0319	2.10253	2.11902	1.40378	2.0929	1.91976	2.24204	1.6904				2.01383	2.02406	2.01544	2.01573	1.68203	2.11222	1.91112	2.1874	1.86334
74.707	2.01409	2.09453	2.09327	2.10772	1.54	2.14935	2.01611	2.34728	1.77075				1.8912	2.02913	2.09804	2.11129	1.38171	2.08936	1.89899	2.25809	1.70146				2.00903	2.00956	2.01172	2.00563	1.67894	2.12481	1.89758	2.18143	1.84658
74.9512	2.01159	2.08183	2.08714	2.07798	1.52382	2.14384	1.99911	2.32916	1.78207				1.88948	2.02433	2.09171	2.1241	1.36184	2.08078	1.89293	2.23996	1.69899				2.00662	2.00947	2.02955	1.99874	1.67154	2.11642	1.88627	2.16739	1.83176
75.1953	1.9856	2.06901	2.0925	2.0576	1.52294	2.12845	1.9839	2.31574	1.76246				1.87902	2.01395	2.06567	2.11781	1.36996	2.07157	1.89739	2.21993	1.68453				1.98935	1.99781	2.03177	1.99486	1.6743	2.08662	1.86314	2.14815	1.82937
75.4394	1.97361	2.05335	2.07916	2.05966	1.50794	2.1248	1.97582	2.30556	1.77011				1.85819	1.99251	2.06246	2.07596	1.38355	2.04693	1.88811	2.21229	1.68288				1.96082	1.98389	2.02645	1.96108	1.66205	2.08723	1.86084	2.14012	1.82033
75.6836	1.97251	2.04719	2.06747	2.04631	1.51627	2.10903	1.95715	2.31022	1.76146				1.84203	1.97763	2.06447	2.07237	1.38356	2.04946	1.8644	2.18256	1.67275				1.95959	1.96983	2.01691	1.9559	1.64134	2.06699	1.85665	2.1391	1.8176
75.9277	1.96434	2.04906	2.06893	2.0351	1.50225	2.08912	1.95239	2.3123	1.74989				1.83309	1.9782	2.06714	2.0559	1.39048	2.02982	1.86378	2.17917	1.66244				1.94262	1.96831	2.01631	1.96474	1.6521	2.05581	1.85004	2.14019	1.8251
76.1719	1.95319	2.02852	2.0558	2.03184	1.48526	2.09101	1.95713	2.28434	1.75602				1.85317	1.97305	2.06318	2.05007	1.38945	2.02146	1.85973	2.18137	1.65514				1.91998	1.95842	2.00666	1.96514	1.64333	2.07762	1.84159	2.14581	1.82222
76.416	1.94043	2.01839	2.05413	2.02087	1.48545	2.07685	1.96019	2.28598	1.73924				1.84328	1.95968	2.04992	2.04508	1.36779	2.02038	1.85127	2.18527	1.6654				1.92874	1.95836	1.99758	1.94934	1.64548	2.07096	1.82536	2.12935	1.79755
76.6602	1.92741	2.00452	2.05786	2.01313	1.47861	2.07024	1.95155	2.26647	1.74558				1.84613	1.95255	2.0281	2.02934	1.35094	2.00169	1.84665	2.16209	1.65617				1.92479	1.95197	1.98321	1.93848	1.64348	2.04284	1.81979	2.08138	1.80418
76.9043	1.92237	2.01275	2.04755	2.02075	1.4639	2.06494	1.92794	2.24524	1.73489				1.82755	1.94711	2.01392	2.02183	1.33633	2.00773	1.82251	2.14588	1.6342				1.92261	1.93257	1.97598	1.92163	1.6261	2.03301	1.8158	2.07502	1.79785
77.1484	1.93285	1.98766	2.01923	2.0096	1.46791	2.06887	1.90845	2.24034	1.71542				1.8419	1.93039	2.01155	2.01446	1.34841	1.99903	1.82651	2.14299	1.62775				1.91593	1.91508	1.97347	1.91451	1.62088	2.03506	1.81025	2.08093	1.78837
77.3926	1.9319	1.98642	2.02561	1.98503	1.47087	2.04606	1.91209	2.23908	1.71231				1.82065	1.92309	1.99424	1.9907	1.34572	1.99216	1.80356	2.1437	1.63828				1.91452	1.91486	1.95692	1.90067	1.61014	2.01817	1.79981	2.10208	1.78594
77.6367	1.91565	1.99138	2.0214	1.96503	1.45997	2.0413	1.90937	2.22964	1.71266				1.78576	1.91958	1.99164	2.00205	1.34191	1.99306	1.78612	2.11847	1.62093				1.89472	1.92391	1.95336	1.89802	1.61458	2.01424	1.79111	2.07809	1.77575
77.8809	1.90515	1.97702	2.00578	1.96537	1.44846	2.02307	1.90729	2.21483	1.69445				1.7742	1.90989	1.97079	1.98196	1.32334	1.99123	1.76969	2.1117	1.62564				1.88285	1.90556	1.94355	1.89563	1.60454	2.01754	1.7861	2.07196	1.7656
78.125	1.90773	1.97022	2.00937	1.96629	1.44923	2.00318	1.89237	2.2027	1.69536				1.78479	1.8993	1.97839	1.96019	1.31293	1.96167	1.78275	2.09651	1.64679				1.88064	1.90067	1.93504	1.86798	1.5988	1.9885	1.76705	2.05667	1.77131
78.3691	1.89764	1.97562	1.99543	1.95283	1.44539	2.00074	1.8868	2.20509	1.68924				1.77357	1.91058	1.98437	1.95834	1.31956	1.94282	1.77554	2.0944	1.63958				1.87408	1.89544	1.94389	1.86175	1.58798	1.96214	1.7619	2.03274	1.76658
78.6133	1.88708	1.95405	1.99797	1.94296	1.43957	2.01429	1.88312	2.19215	1.68871				1.7597	1.89611	1.95375	1.95741	1.30733	1.94154	1.7599	2.09055	1.62103				1.86674	1.89143	1.95016	1.86544	1.56602	1.96583	1.76375	2.0196	1.75524
78.8574	1.85883	1.94901	1.99169	1.93276	1.42104	2.00338	1.87041	2.19497	1.68829				1.75982	1.88407	1.95037	1.94527	1.30383	1.93924	1.7596	2.08659	1.60585				1.84681	1.88232	1.93524	1.86939	1.56491	1.95193	1.76098	2.01215	1.75545
79.1016	1.84601	1.95299	1.97956	1.93529	1.42443	1.99008	1.86764	2.17916	1.67297				1.74958	1.86662	1.93883	1.93191	1.30723	1.92458	1.75713	2.06431	1.60039				1.82751	1.87378	1.92604	1.84358	1.55081	1.94942	1.75234	2.00634	1.73442
79.3457	1.82896	1.94118	1.97086	1.91745	1.42055	1.9758	1.86318	2.15504	1.67744				1.73532	1.87214	1.92195	1.93447	1.2933	1.8994	1.7362	2.0492	1.57946				1.81294	1.87344	1.91224	1.83595	1.55381	1.93187	1.7489	2.00475	1.736
79.5898	1.82738	1.92234	1.9619	1.91365	1.41653	1.96318	1.85025	2.13994	1.66316				1.71192	1.86885	1.9218	1.91992	1.26009	1.87477	1.73848	2.03536	1.57835				1.82193	1.87188	1.90363	1.8316	1.5589	1.93409	1.74621	2.01315	1.7368
79.834	1.83225	1.90728	1.96064	1.91396	1.39955	1.9602	1.82813	2.14692	1.6696				1.72367	1.86277	1.92622	1.9083	1.27521	1.8829	1.74159	2.03728	1.57333				1.82832	1.85324	1.908	1.82083	1.56029	1.91851	1.73344	2.00204	1.7328
80.0781	1.81855	1.91308	1.9524	1.89644	1.40733	1.9476	1.83477	2.14504	1.66209				1.71144	1.86057	1.89786	1.89128	1.26744	1.8942	1.70766	2.04847	1.58773				1.81292	1.83554	1.90515	1.80533	1.54662	1.91649	1.72393	1.97903	1.7252
80.3223	1.79537	1.91526	1.94609	1.88802	1.41257	1.94749	1.81318	2.13846	1.65099				1.70351	1.84775	1.86853	1.89294	1.27503	1.90519	1.69397	2.03308	1.57667				1.8037	1.82544	1.89366	1.79613	1.54523	1.90389	1.71957	1.97657	1.71311
80.5664	1.80171	1.90025	1.9387	1.86493	1.39152	1.94828	1.78908	2.12017	1.649				1.70196	1.84625	1.88193	1.88591	1.26544	1.88386	1.69598	2.02618	1.56397				1.80534	1.82264	1.88804	1.7935	1.53877	1.90965	1.71081	1.98279	1.70845
80.8106	1.78345	1.88892	1.93752	1.86909	1.38365	1.94036	1.79041	2.09844	1.64638				1.69754	1.83506	1.87841	1.87891	1.24921	1.87369	1.68859	2.01193	1.56136				1.79596	1.82794	1.88115	1.79078	1.52632	1.90241	1.70395	1.97189	1.70325
81.0547	1.77537	1.88655	1.9283	1.87585	1.38383	1.91115	1.79488	2.11289	1.63568				1.6852	1.83431	1.84905	1.86713	1.25356	1.84966	1.69574	2.00034	1.57782				1.76805	1.83411	1.88135	1.77415	1.51427	1.88588	1.69792	1.93858	1.70373
81.2988	1.77053	1.88338	1.93084	1.85346	1.38324	1.89456	1.78452	2.10466	1.6329				1.6799	1.82017	1.85247	1.85408	1.25455	1.83816	1.68886	1.99739	1.56833				1.75584	1.81838	1.864	1.77509	1.52008	1.88597	1.6844	1.94284	1.68974
81.543	1.76131	1.87373	1.91708	1.83638	1.38002	1.90353	1.77667	2.06726	1.62613				1.66597	1.81055	1.85032	1.82619	1.25596	1.83271	1.67801	1.98851	1.56461				1.74769	1.8112	1.84568	1.76163	1.51432	1.87522	1.66849	1.93555	1.67606
81.7871	1.75309	1.85724	1.90622	1.83241	1.37258	1.88965	1.75985	2.08659	1.61617				1.67473	1.78595	1.84992	1.80547	1.24389	1.81927	1.66896	1.96885	1.56239				1.7567	1.80483	1.85038	1.74963	1.49443	1.86327	1.65963	1.92312	1.6805
82.0312	1.74754	1.85254	1.9169	1.82251	1.36338	1.89093	1.76486	2.07918	1.61116				1.66841	1.78725	1.83493	1.8031	1.21937	1.83312	1.64671	1.96263	1.55622				1.7501	1.79827	1.85679	1.74166	1.48509	1.87171	1.65433	1.89365	1.66997
82.2754	1.74209	1.84303	1.90026	1.83295	1.35283	1.88364	1.75977	2.07525	1.61838				1.66044	1.78841	1.82089	1.78662	1.22259	1.83376	1.63819	1.9454	1.53372				1.73481	1.78862	1.84802	1.74799	1.49429	1.86615	1.6564	1.90403	1.67422
82.5195	1.74374	1.85182	1.88718	1.83379	1.34942	1.85791	1.73543	2.06483	1.59526				1.65643	1.7718	1.82292	1.78418	1.22839	1.79928	1.64538	1.93627	1.51347				1.72622	1.7778	1.84367	1.73584	1.4826	1.84543	1.63702	1.89533	1.66789
82.7637	1.74232	1.83964	1.8776	1.82283	1.34532	1.8587	1.7105	2.05348	1.59385				1.66241	1.78062	1.81446	1.76697	1.21691	1.78228	1.63552	1.93598	1.50553				1.72282	1.77228	1.82791	1.72689	1.47477	1.84138	1.63455	1.88181	1.65264
83.0078	1.72183	1.82731	1.87164	1.82508	1.33407	1.84457	1.71272	2.04567	1.5793				1.6546	1.78149	1.79137	1.77058	1.21269	1.76987	1.61849	1.92001	1.50349				1.71274	1.75711	1.82103	1.70819	1.45872	1.82541	1.61945	1.8569	1.65495
83.2519	1.71766	1.82302	1.87288	1.78834	1.33206	1.85107	1.70678	2.02598	1.59638				1.62769	1.7789	1.77435	1.77047	1.20493	1.77364	1.59802	1.91024	1.50084				1.70202	1.75103	1.83382	1.70523	1.45603	1.81519	1.63178	1.85693	1.64956
83.4961	1.7177	1.81585	1.8668	1.77187	1.32528	1.83774	1.69656	2.02756	1.60061				1.64364	1.76508	1.77639	1.756	1.18415	1.77762	1.59617	1.89901	1.50208				1.69425	1.74762	1.82372	1.69158	1.46018	1.81354	1.60402	1.84134	1.65534
83.7402	1.70274	1.80627	1.84501	1.76672	1.30901	1.84607	1.68523	2.01897	1.58981				1.6264	1.75285	1.78022	1.72586	1.19531	1.75759	1.59234	1.89506	1.51188				1.69102	1.742	1.80255	1.68027	1.45483	1.8076	1.59875	1.83076	1.64117
83.9844	1.70495	1.79295	1.84245	1.77671	1.29704	1.82857	1.68344	2.0193	1.58532				1.60661	1.74329	1.75298	1.71599	1.18039	1.7594	1.58483	1.89726	1.48889				1.68807	1.7424	1.80215	1.68872	1.43634	1.80244	1.59523	1.83114	1.64185
84.2285	1.68306	1.78829	1.84777	1.76454	1.30432	1.80869	1.67224	2.01717	1.58205				1.60079	1.73166	1.75211	1.72294	1.17686	1.74532	1.56925	1.87465	1.48929				1.67373	1.72308	1.79499	1.68054	1.42187	1.8051	1.59503	1.82739	1.64544
84.4727	1.66604	1.78609	1.83611	1.75761	1.30282	1.78532	1.66595	1.9995	1.57151				1.60318	1.72453	1.75377	1.72045	1.17357	1.72416	1.55545	1.86624	1.49184				1.67108	1.71934	1.78553	1.66959	1.41967	1.79738	1.58673	1.81949	1.64263
84.7168	1.65292	1.78853	1.82002	1.73628	1.28808	1.78092	1.65884	1.99202	1.56752				1.58467	1.71562	1.74856	1.73392	1.17536	1.71669	1.55526	1.84874	1.48072				1.6658	1.71183	1.78666	1.65759	1.42108	1.76975	1.58675	1.80607	1.62942
84.9609	1.65984	1.79715	1.80963	1.72398	1.28821	1.79053	1.65261	1.97775	1.57794				1.57587	1.70639	1.73446	1.71196	1.17865	1.70856	1.55342	1.84077	1.46856				1.64898	1.7157	1.77388	1.65227	1.42012	1.76424	1.57658	1.80055	1.61296
85.2051	1.65478	1.77788	1.79246	1.73001	1.28968	1.77649	1.65993	1.98901	1.56448				1.59016	1.70466	1.727	1.67902	1.17723	1.69642	1.53429	1.83252	1.47202				1.6438	1.71338	1.75965	1.64029	1.40365	1.7514	1.56088	1.79961	1.61328
85.4492	1.65429	1.75915	1.79136	1.7315	1.28151	1.76946	1.62991	1.96676	1.55436				1.57349	1.71165	1.7148	1.65961	1.16814	1.68923	1.53539	1.82377	1.46636				1.63547	1.68942	1.77103	1.63522	1.40267	1.74284	1.53836	1.79983	1.59837
85.6934	1.63817	1.75833	1.79932	1.72462	1.27878	1.77599	1.6182	1.9609	1.54286				1.55808	1.6903	1.69028	1.65646	1.1587	1.70369	1.52903	1.82399	1.44899				1.61539	1.69146	1.7769	1.64101	1.3998	1.75534	1.53747	1.80191	1.58784
85.9375	1.64084	1.75236	1.78102	1.70277	1.26598	1.74471	1.61164	1.95616	1.53009				1.55044	1.68267	1.66144	1.65596	1.15786	1.67176	1.52005	1.8319	1.45927				1.61237	1.68909	1.75273	1.63146	1.38572	1.74843	1.52867	1.78802	1.5936
86.1816	1.64832	1.74517	1.77913	1.68852	1.2585	1.74314	1.60311	1.95441	1.51948				1.54996	1.67036	1.67519	1.64951	1.15734	1.66322	1.52053	1.80644	1.44364				1.62209	1.67939	1.72971	1.62118	1.37274	1.71946	1.52312	1.77344	1.59245
86.4258	1.6319	1.73809	1.78053	1.68962	1.26113	1.73586	1.60557	1.95556	1.52191				1.53481	1.66811	1.66688	1.63776	1.13866	1.67247	1.50512	1.78525	1.43825				1.61275	1.66576	1.73314	1.61109	1.36964	1.72244	1.52767	1.75369	1.57427
86.6699	1.62856	1.72582	1.75808	1.69409	1.25292	1.72862	1.60693	1.93753	1.51143				1.52083	1.65287	1.66155	1.65012	1.13918	1.66409	1.5049	1.78378	1.4339				1.61402	1.66945	1.72927	1.60652	1.37301	1.71574	1.52644	1.74801	1.56432
86.9141	1.61975	1.73046	1.73813	1.68903	1.24456	1.72418	1.58669	1.9366	1.51202				1.52111	1.63773	1.64925	1.63107	1.1403	1.6582	1.50416	1.75638	1.43745				1.60152	1.65076	1.71333	1.61203	1.37051	1.70903	1.49913	1.73233	1.56291
87.1582	1.60893	1.72677	1.75387	1.68161	1.24375	1.71943	1.57837	1.90249	1.50772				1.51841	1.64044	1.63858	1.61128	1.13028	1.63785	1.47876	1.75768	1.43427				1.59876	1.63679	1.7092	1.61809	1.3599	1.70999	1.49073	1.72962	1.55632
87.4023	1.60027	1.71324	1.75169	1.66194	1.24058	1.70379	1.57095	1.88527	1.49906				1.50453	1.63406	1.62396	1.59849	1.12531	1.62795	1.46734	1.75731	1.40944				1.59827	1.64355	1.70917	1.60142	1.355	1.69058	1.47495	1.7165	1.55246
87.6465	1.59339	1.70174	1.74018	1.64651	1.23683	1.69408	1.55412	1.88993	1.4937				1.49801	1.63979	1.62218	1.60213	1.12688	1.62236	1.4767	1.75019	1.4129				1.58393	1.64983	1.70753	1.58995	1.35015	1.69367	1.47514	1.71582	1.54941
87.8906	1.59657	1.69164	1.7372	1.63921	1.22849	1.68853	1.54988	1.88504	1.49969				1.49083	1.63582	1.60823	1.5876	1.12245	1.61818	1.46904	1.73903	1.41254				1.57687	1.646	1.7026	1.58196	1.34543	1.67518	1.4774	1.70402	1.54625
88.1348	1.58455	1.68491	1.72766	1.63661	1.22931	1.68882	1.54139	1.86742	1.48941				1.49169	1.61526	1.60404	1.5827	1.11345	1.59999	1.44113	1.72827	1.39487				1.57107	1.63167	1.69517	1.57514	1.34612	1.666	1.4693	1.69451	1.54478
88.3789	1.56849	1.68103	1.72155	1.63596	1.2208	1.6746	1.54722	1.86796	1.48348				1.49163	1.59234	1.58482	1.58416	1.12293	1.60696	1.43845	1.72319	1.40739				1.55768	1.61353	1.68317	1.55192	1.34051	1.66515	1.45427	1.68785	1.5392
88.6231	1.56537	1.65949	1.70919	1.62533	1.22294	1.66517	1.53188	1.85506	1.481				1.4809	1.59158	1.57149	1.56804	1.1231	1.61301	1.43533	1.71792	1.40917				1.54865	1.61548	1.668	1.55228	1.33751	1.65859	1.4419	1.68282	1.53653
88.8672	1.56604	1.65561	1.7001	1.61728	1.21576	1.65827	1.51772	1.85776	1.46492				1.47173	1.59853	1.5673	1.55138	1.11378	1.58812	1.42383	1.70726	1.39168				1.54534	1.6008	1.67285	1.55065	1.33019	1.65392	1.42908	1.68846	1.52931
89.1113	1.56758	1.66098	1.68939	1.61083	1.2103	1.65314	1.51765	1.84665	1.47066				1.47309	1.59809	1.57027	1.54559	1.11042	1.58459	1.41664	1.69524	1.36611				1.54618	1.60334	1.66576	1.55011	1.32817	1.64903	1.42132	1.67832	1.51148
89.3555	1.55797	1.66275	1.68666	1.61563	1.21745	1.66226	1.52183	1.82213	1.46728				1.46324	1.59254	1.56257	1.55178	1.10602	1.59436	1.40668	1.68834	1.35198				1.54148	1.60321	1.65775	1.54358	1.32689	1.64889	1.4331	1.66281	1.5105
89.5996	1.55049	1.65192	1.6718	1.59617	1.22279	1.63792	1.50251	1.81083	1.46625				1.44731	1.58497	1.55412	1.53459	1.11078	1.57894	1.41375	1.69683	1.3416				1.53765	1.58909	1.64512	1.53033	1.32507	1.62974	1.43662	1.66087	1.5136
89.8438	1.54538	1.65271	1.64611	1.59152	1.20392	1.63479	1.49189	1.80556	1.45962				1.43107	1.57403	1.5549	1.52193	1.11692	1.55829	1.40975	1.68301	1.34913				1.53749	1.58215	1.64052	1.50761	1.32309	1.61354	1.42425	1.65934	1.50899
90.0879	1.53993	1.63272	1.654	1.56909	1.19767	1.62159	1.48558	1.80464	1.45754				1.4355	1.56945	1.54064	1.52364	1.10354	1.54821	1.4016	1.66151	1.35132				1.53758	1.57702	1.63651	1.50047	1.30704	1.61745	1.41891	1.64784	1.50001
90.332	1.53213	1.62583	1.64969	1.57065	1.2015	1.61913	1.48003	1.79982	1.45176				1.43701	1.56383	1.53837	1.51993	1.09989	1.54128	1.38979	1.65864	1.351				1.52641	1.56491	1.62504	1.50824	1.29971	1.61846	1.40388	1.6333	1.50458
90.5762	1.53565	1.62089	1.64267	1.5644	1.20173	1.60669	1.46958	1.77719	1.43569				1.43404	1.56355	1.51896	1.51618	1.08907	1.54403	1.38242	1.65286	1.34871				1.5061	1.56035	1.61875	1.49436	1.30026	1.59557	1.39653	1.61255	1.49256
90.8203	1.5278	1.61856	1.62835	1.56825	1.19859	1.60434	1.4614	1.78561	1.42855				1.42755	1.54245	1.5095	1.50019	1.07842	1.52096	1.37471	1.62642	1.333				1.50707	1.56422	1.61613	1.49611	1.30152	1.59462	1.38928	1.60382	1.47763
91.0644	1.52522	1.62081	1.62462	1.56009	1.1981	1.59444	1.45666	1.7848	1.41896				1.42454	1.53975	1.50893	1.48346	1.07203	1.51904	1.35773	1.61937	1.33137				1.51291	1.55125	1.60901	1.48277	1.30054	1.5916	1.38992	1.58424	1.4744
91.3086	1.51672	1.61283	1.62852	1.54448	1.18952	1.5798	1.4524	1.77354	1.41644				1.40971	1.54173	1.49415	1.47168	1.07739	1.50815	1.36482	1.62109	1.3443				1.49876	1.53643	1.61007	1.47135	1.29139	1.58543	1.38959	1.5773	1.47451
91.5527	1.51354	1.60317	1.60694	1.53255	1.19291	1.58201	1.44071	1.76473	1.40675				1.3986	1.53644	1.47992	1.47697	1.07977	1.4946	1.35059	1.60562	1.33138				1.48532	1.534	1.60328	1.4728	1.27787	1.57653	1.3832	1.58421	1.46239
91.7969	1.48902	1.60677	1.5998	1.53673	1.18739	1.5715	1.43215	1.75896	1.4157				1.40242	1.52584	1.47011	1.481	1.07076	1.50483	1.35247	1.5972	1.32502				1.49976	1.53278	1.59537	1.46435	1.27069	1.56255	1.36766	1.58275	1.45656
92.041	1.48404	1.59941	1.59163	1.52427	1.17842	1.57285	1.41787	1.74902	1.40915				1.39834	1.51612	1.46462	1.47491	1.05828	1.49294	1.35991	1.6027	1.31134				1.48649	1.53392	1.57979	1.45062	1.26762	1.56252	1.36279	1.57174	1.44703
92.2852	1.48764	1.57837	1.58799	1.52149	1.18617	1.55988	1.40698	1.73558	1.40841				1.40121	1.51484	1.46548	1.45498	1.05544	1.48234	1.35266	1.58213	1.29769				1.46627	1.51976	1.57843	1.45407	1.26378	1.55185	1.35806	1.57494	1.44129
92.5293	1.48287	1.56979	1.59255	1.51193	1.16634	1.55784	1.41583	1.72351	1.39754				1.40268	1.51231	1.4734	1.42691	1.06332	1.47623	1.33915	1.58109	1.30072				1.45495	1.50438	1.56793	1.43763	1.25073	1.55091	1.35581	1.55652	1.44311
92.7734	1.47832	1.56681	1.58515	1.49607	1.15907	1.56115	1.40526	1.72004	1.38767				1.388	1.51283	1.45283	1.42526	1.05753	1.46398	1.32734	1.57076	1.2866				1.46086	1.49849	1.55601	1.43709	1.2591	1.54832	1.35456	1.54385	1.4348
93.0176	1.46604	1.55873	1.57526	1.49214	1.16068	1.55153	1.38281	1.70848	1.39339				1.37878	1.49602	1.43252	1.42602	1.05517	1.45686	1.32366	1.5467	1.29273				1.46143	1.50306	1.55848	1.44203	1.26279	1.53384	1.35255	1.55806	1.43816
93.2617	1.4781	1.55284	1.56685	1.50167	1.15824	1.53307	1.38041	1.70179	1.37736				1.36048	1.49286	1.41802	1.41811	1.06168	1.45794	1.31637	1.54723	1.28996				1.45307	1.49637	1.55683	1.43283	1.25129	1.5287	1.34295	1.55123	1.42975
93.5059	1.47422	1.55027	1.55556	1.49121	1.15215	1.52165	1.38193	1.69126	1.37157				1.35282	1.49128	1.42215	1.41479	1.05584	1.45348	1.3049	1.5489	1.27935				1.45612	1.49134	1.55032	1.42219	1.24794	1.52931	1.3338	1.52482	1.41512
93.75	1.45844	1.54132	1.54593	1.47122	1.16068	1.52067	1.37716	1.68339	1.36983				1.34344	1.46465	1.41949	1.40454	1.04652	1.43182	1.30494	1.5392	1.28514				1.45461	1.49622	1.53608	1.41663	1.24489	1.51961	1.33518	1.52792	1.41154
93.9941	1.46936	1.52946	1.53639	1.46111	1.15806	1.51646	1.37797	1.66325	1.36935				1.34707	1.45926	1.41568	1.3896	1.03853	1.43994	1.30756	1.52983	1.26286				1.44636	1.49077	1.5259	1.41757	1.24022	1.51353	1.32506	1.51579	1.41604
94.2383	1.45303	1.51961	1.52953	1.46295	1.14723	1.52065	1.37183	1.66111	1.36262				1.33942	1.47595	1.40413	1.38712	1.04232	1.42134	1.29859	1.51056	1.24854				1.43564	1.47262	1.52985	1.41343	1.23327	1.49953	1.2994	1.49996	1.40441
94.4824	1.44011	1.51924	1.52263	1.44376	1.14343	1.51006	1.36273	1.65724	1.36131				1.33644	1.46809	1.38015	1.38872	1.03747	1.41763	1.2964	1.50499	1.23488				1.42887	1.47167	1.51706	1.40257	1.22935	1.49285	1.30248	1.49185	1.41013
94.7266	1.43382	1.51079	1.51916	1.43928	1.13342	1.49158	1.34004	1.65924	1.35284				1.3338	1.45929	1.38672	1.37625	1.01992	1.41787	1.28011	1.50796	1.23973				1.41708	1.46414	1.50465	1.39723	1.22708	1.48781	1.30471	1.48325	1.41383
94.9707	1.44004	1.51068	1.49736	1.43933	1.12565	1.50155	1.34773	1.64622	1.34717				1.3353	1.45582	1.38055	1.35754	1.02117	1.40377	1.2713	1.48734	1.24141				1.42033	1.45106	1.50925	1.3948	1.22133	1.48145	1.30012	1.48288	1.40825
95.2148	1.43804	1.50627	1.49763	1.4226	1.13556	1.50459	1.34797	1.64118	1.35234				1.32819	1.4541	1.36854	1.35963	1.02863	1.39552	1.25927	1.47719	1.23045				1.42143	1.44773	1.49111	1.38171	1.22309	1.48428	1.29477	1.48051	1.3945
95.459	1.43179	1.49298	1.49087	1.41653	1.13257	1.47803	1.32867	1.63142	1.34569				1.30829	1.4296	1.36421	1.35894	1.02534	1.37786	1.26047	1.46957	1.22252				1.42078	1.44776	1.49818	1.37932	1.21751	1.4795	1.28579	1.46837	1.38141
95.7031	1.41118	1.48986	1.49856	1.40749	1.12553	1.46226	1.3292	1.61049	1.33874				1.30949	1.432	1.35441	1.34306	1.01925	1.38111	1.25877	1.47493	1.23149				1.40594	1.44587	1.50219	1.37415	1.21033	1.47371	1.28054	1.45617	1.37874
95.9473	1.40239	1.48128	1.48702	1.41476	1.12687	1.46576	1.32199	1.60792	1.33496				1.30357	1.43074	1.34536	1.33858	1.02191	1.38849	1.25731	1.47365	1.24114				1.40671	1.44197	1.46937	1.36191	1.20796	1.44921	1.27593	1.45058	1.3827
96.1914	1.40101	1.47813	1.47774	1.41465	1.13109	1.45499	1.32239	1.59573	1.3347				1.29892	1.42558	1.33591	1.33651	1.00569	1.37972	1.2485	1.45578	1.21627				1.40867	1.42264	1.46111	1.36091	1.20279	1.45897	1.27312	1.44261	1.38257
96.4356	1.39554	1.46988	1.46847	1.40067	1.12682	1.4636	1.30861	1.58939	1.32704				1.30162	1.42418	1.33698	1.32561	1.00458	1.35722	1.23333	1.43248	1.20983				1.38393	1.40032	1.45944	1.35316	1.19792	1.45642	1.27052	1.44094	1.37495
96.6797	1.39651	1.46535	1.45407	1.38849	1.11695	1.45579	1.29866	1.59103	1.32981				1.30622	1.41601	1.33429	1.32145	1.01382	1.34288	1.24423	1.41549	1.21499				1.3816	1.41252	1.46561	1.35442	1.1991	1.44083	1.26984	1.42817	1.36628
96.9238	1.39582	1.45086	1.44129	1.37988	1.11038	1.43449	1.29776	1.58157	1.32079				1.28644	1.40526	1.31757	1.32339	1.0017	1.33386	1.23779	1.42201	1.20649				1.37943	1.41919	1.45814	1.35013	1.18258	1.4363	1.25987	1.41361	1.36448
97.168	1.39215	1.44732	1.44071	1.37684	1.1101	1.42791	1.28424	1.57136	1.31958				1.28241	1.40613	1.3178	1.31423	0.995555	1.33323	1.22716	1.41152	1.2067				1.37752	1.41152	1.45474	1.34271	1.18192	1.43786	1.24384	1.41689	1.36482
97.4121	1.37977	1.45111	1.44227	1.37264	1.1053	1.42954	1.28407	1.56437	1.31477				1.27702	1.39555	1.30447	1.29729	0.993219	1.32012	1.22293	1.4021	1.19612				1.37873	1.4068	1.44446	1.34305	1.18236	1.43297	1.25188	1.41583	1.35382
97.6562	1.3762	1.43993	1.44253	1.36699	1.10121	1.43445	1.27057	1.55793	1.30833				1.27582	1.38635	1.29334	1.29331	0.989793	1.32092	1.21652	1.39857	1.18521				1.38088	1.40185	1.4367	1.33382	1.18865	1.4202	1.25537	1.39847	1.35302
97.9004	1.36737	1.4295	1.42383	1.3636	1.09372	1.42667	1.26243	1.55169	1.30523				1.27867	1.38946	1.29209	1.29172	0.989707	1.31415	1.21931	1.38646	1.17016				1.38194	1.3929	1.42522	1.32564	1.18471	1.40719	1.24527	1.39397	1.34137
98.1445	1.37214	1.42569	1.42349	1.35781	1.09261	1.42414	1.26452	1.53427	1.29138				1.26663	1.38402	1.28746	1.27346	0.990609	1.31538	1.20356	1.37316	1.16924				1.36865	1.37472	1.4232	1.32495	1.18175	1.41305	1.24178	1.39611	1.33808
98.3887	1.36392	1.42356	1.41425	1.34786	1.08857	1.42253	1.26641	1.52629	1.29231				1.2435	1.36824	1.28271	1.25934	0.984792	1.31362	1.18714	1.3632	1.16215				1.36436	1.36828	1.43117	1.31316	1.17532	1.4114	1.23895	1.38818	1.33818
98.6328	1.37294	1.40889	1.40712	1.34394	1.087	1.40893	1.2594	1.50859	1.29748				1.24059	1.36915	1.2818	1.26215	0.979777	1.30997	1.18417	1.35181	1.16238				1.3568	1.36511	1.41293	1.30492	1.17424	1.40407	1.22066	1.37957	1.33658
98.8769	1.37345	1.41903	1.40746	1.33549	1.09281	1.40226	1.25058	1.50656	1.29777				1.24143	1.36062	1.27452	1.25951	0.983446	1.29435	1.18817	1.34226	1.15852				1.35987	1.3644	1.41158	1.30463	1.16023	1.40565	1.21848	1.37746	1.32523
99.1211	1.34819	1.40926	1.40808	1.3209	1.09568	1.38826	1.24746	1.5014	1.28411				1.23257	1.34869	1.26559	1.24855	0.979083	1.28374	1.18366	1.35228	1.15802				1.34955	1.36684	1.41331	1.30342	1.16291	1.4018	1.21171	1.37876	1.32124
99.3652	1.3446	1.39709	1.39165	1.32557	1.0813	1.3838	1.23646	1.50371	1.26977				1.22903	1.35627	1.26967	1.24763	0.972805	1.27616	1.18148	1.34777	1.15366				1.33568	1.3591	1.39931	1.28852	1.16359	1.39003	1.197	1.36837	1.31919
99.6094	1.33387	1.39492	1.37746	1.31299	1.07504	1.38698	1.22574	1.49689	1.26413				1.22625	1.34839	1.26805	1.23917	0.97651	1.27808	1.15896	1.3298	1.1485				1.34917	1.34627	1.38791	1.28223	1.16206	1.37485	1.19469	1.35507	1.3108
99.8535	1.3336	1.39097	1.37428	1.30738	1.07052	1.38329	1.22302	1.48007	1.26937				1.22161	1.33382	1.25991	1.2286	0.964151	1.2743	1.14697	1.32245	1.13304				1.33273	1.35578	1.39413	1.28168	1.15464	1.36766	1.19842	1.35505	1.31233
100.098	1.33663	1.37107	1.37598	1.30188	1.07122	1.37457	1.21413	1.47527	1.26618				1.21077	1.33008	1.25233	1.22972	0.965091	1.2692	1.15308	1.32765	1.12719				1.32526	1.34912	1.37507	1.27653	1.15427	1.37711	1.19665	1.36531	1.30905
100.342	1.33651	1.3644	1.37708	1.29954	1.06684	1.36215	1.21096	1.46896	1.26118				1.21491	1.3343	1.24658	1.21782	0.967243	1.26572	1.15975	1.31538	1.12864				1.32421	1.33647	1.36738	1.26954	1.14554	1.37389	1.18452	1.3527	1.29847
100.586	1.32347	1.35945	1.37112	1.29288	1.07001	1.34985	1.20599	1.45882	1.25736				1.20856	1.32757	1.22992	1.20112	0.956944	1.24671	1.15361	1.30411	1.12084				1.32912	1.33306	1.3676	1.26596	1.14106	1.35852	1.17697	1.33585	1.2952
100.83	1.3173	1.35866	1.36099	1.2769	1.06914	1.36126	1.20626	1.44518	1.25164				1.20635	1.3196	1.21915	1.19415	0.961512	1.23381	1.1467	1.29096	1.11387				1.31634	1.32363	1.35748	1.2627	1.14091	1.34861	1.17746	1.32541	1.3006
101.074	1.31833	1.3487	1.35636	1.28177	1.06042	1.35411	1.19435	1.43544	1.24921				1.19578	1.30324	1.21327	1.19002	0.963199	1.23633	1.13388	1.29245	1.10475				1.31014	1.32271	1.35656	1.26135	1.14313	1.34926	1.1741	1.31439	1.29277
101.318	1.31417	1.3446	1.33988	1.27932	1.05435	1.34276	1.19432	1.4338	1.24095				1.1808	1.30387	1.21286	1.19903	0.969144	1.24063	1.12833	1.29011	1.11418				1.31984	1.31951	1.35282	1.25869	1.15094	1.33907	1.16964	1.31598	1.28597
101.562	1.30494	1.34186	1.33936	1.27049	1.05585	1.34306	1.1848	1.43931	1.23775				1.18586	1.30031	1.19999	1.1954	0.960218	1.23755	1.12722	1.29049	1.11123				1.31506	1.31121	1.34753	1.24776	1.1478	1.33926	1.17465	1.3172	1.27301
101.807	1.30297	1.342	1.3383	1.26276	1.0573	1.3468	1.1813	1.42863	1.23109				1.18736	1.29462	1.1872	1.18794	0.943014	1.22756	1.12718	1.27777	1.10293				1.30151	1.30734	1.34863	1.23416	1.13761	1.34477	1.17473	1.30998	1.27037
102.051	1.30129	1.3469	1.3317	1.25751	1.05887	1.32199	1.17836	1.42331	1.22752				1.17424	1.29117	1.18257	1.16738	0.935325	1.21624	1.12421	1.27422	1.09446				1.29464	1.30097	1.33649	1.22965	1.13284	1.32332	1.16227	1.29978	1.26182
102.295	1.30159	1.33211	1.32786	1.24858	1.04552	1.32025	1.16974	1.419	1.23166				1.16132	1.29017	1.196	1.1681	0.947106	1.20452	1.11767	1.26207	1.08738				1.294	1.29419	1.32907	1.23731	1.12385	1.32712	1.14759	1.28405	1.26105
102.539	1.28621	1.32853	1.31804	1.24248	1.04819	1.31876	1.17422	1.40416	1.2278				1.16441	1.28506	1.20054	1.1726	0.942624	1.2065	1.10918	1.26566	1.09161				1.28378	1.28698	1.32418	1.23143	1.11446	1.32706	1.15376	1.27891	1.26008
102.783	1.27604	1.31447	1.31379	1.24197	1.04169	1.30945	1.17746	1.39182	1.2214				1.16027	1.26804	1.18809	1.1673	0.935678	1.21191	1.09951	1.24659	1.08384				1.28092	1.28761	1.32639	1.22761	1.11971	1.3163	1.14278	1.28298	1.26318
103.027	1.29003	1.31052	1.30493	1.22985	1.04094	1.32293	1.16361	1.38901	1.20986				1.15112	1.26545	1.16159	1.16171	0.932151	1.20362	1.09734	1.24188	1.0797				1.28537	1.2848	1.3082	1.21606	1.12182	1.3132	1.12902	1.27548	1.26611
103.272	1.28148	1.30845	1.28837	1.22334	1.04021	1.31585	1.15475	1.38616	1.20317				1.1423	1.26566	1.17216	1.15525	0.925928	1.18493	1.09504	1.2388	1.07877				1.27987	1.27601	1.30283	1.2106	1.11702	1.30799	1.12598	1.27349	1.25602
103.516	1.27769	1.31015	1.2895	1.22172	1.02557	1.3057	1.14807	1.37663	1.2088				1.12926	1.27269	1.15393	1.13234	0.928991	1.17888	1.08952	1.23276	1.07217				1.27448	1.27194	1.29558	1.20666	1.11719	1.30303	1.12288	1.26742	1.24753
103.76	1.27509	1.3086	1.28203	1.2209	1.03729	1.29793	1.14009	1.36813	1.19904				1.12948	1.27464	1.15122	1.13295	0.926602	1.17734	1.08421	1.22214	1.065				1.27154	1.25763	1.29454	1.19192	1.11348	1.29396	1.11969	1.25868	1.23483
104.004	1.27039	1.301	1.27724	1.21334	1.03253	1.29958	1.14027	1.36855	1.19446				1.1301	1.27174	1.15137	1.12438	0.917714	1.17572	1.08039	1.2146	1.0602				1.25906	1.25167	1.30464	1.19772	1.1079	1.29338	1.12175	1.25248	1.23974
104.248	1.26464	1.29743	1.28447	1.21331	1.02017	1.28704	1.13352	1.35578	1.19129				1.13323	1.26078	1.14193	1.12295	0.921034	1.17097	1.0814	1.21617	1.06082				1.24641	1.25601	1.2868	1.19096	1.09734	1.29409	1.12224	1.25307	1.2362
104.492	1.26	1.29096	1.27241	1.20858	1.02106	1.28764	1.12147	1.35218	1.18702				1.13501	1.24482	1.13599	1.11984	0.917731	1.15996	1.0735	1.21154	1.06097				1.2536	1.25589	1.28388	1.18841	1.09203	1.28114	1.11392	1.2405	1.23296
104.736	1.24693	1.2793	1.26906	1.20021	1.02475	1.27683	1.11591	1.34446	1.18388				1.12312	1.24228	1.12686	1.11287	0.917394	1.15583	1.06237	1.20813	1.05041				1.24446	1.24591	1.27668	1.18778	1.09374	1.27517	1.11205	1.23212	1.22478
104.981	1.24872	1.27222	1.26514	1.18428	1.03084	1.26943	1.11675	1.33606	1.18071				1.12115	1.23676	1.11253	1.09646	0.914179	1.15219	1.06303	1.19511	1.04325				1.23897	1.24241	1.27848	1.17283	1.09058	1.27259	1.10567	1.22795	1.22102
105.225	1.23843	1.27148	1.26045	1.18215	1.0243	1.26561	1.11048	1.33074	1.18646				1.11102	1.23811	1.11529	1.09443	0.913795	1.14879	1.05949	1.1794	1.04357				1.23496	1.24108	1.27047	1.1655	1.09041	1.25974	1.09754	1.22327	1.21903
105.469	1.23481	1.2561	1.25624	1.17714	1.01379	1.27079	1.10403	1.32805	1.18166				1.1102	1.23394	1.11069	1.09538	0.908947	1.13152	1.05083	1.18037	1.0428				1.23037	1.23257	1.26164	1.16847	1.09452	1.26705	1.09684	1.21974	1.21347
105.713	1.23284	1.24369	1.24692	1.1609	1.00833	1.26558	1.09645	1.32391	1.17483				1.1047	1.21692	1.10824	1.08441	0.909228	1.12549	1.05399	1.17195	1.03811				1.22984	1.23108	1.25547	1.16137	1.08698	1.25631	1.10055	1.21599	1.20524
105.957	1.23749	1.25248	1.24565	1.15493	1.00697	1.24783	1.09447	1.31635	1.1669				1.10645	1.21504	1.09722	1.07171	0.90164	1.1184	1.05325	1.17089	1.02525				1.22925	1.23158	1.24584	1.15191	1.08396	1.24748	1.09383	1.2114	1.20364
106.201	1.23142	1.24276	1.23429	1.16017	1.00354	1.24195	1.08732	1.30949	1.16245				1.08784	1.20984	1.10556	1.07377	0.896808	1.11632	1.03893	1.17667	1.02444				1.2219	1.21896	1.23412	1.14484	1.08251	1.24254	1.07922	1.20955	1.20262
106.445	1.22256	1.24776	1.22584	1.16104	1.00754	1.23836	1.07957	1.30672	1.1661				1.0751	1.19748	1.09425	1.07327	0.89366	1.11191	1.04033	1.16028	1.00824				1.22114	1.21335	1.23683	1.13701	1.08438	1.2472	1.07981	1.20824	1.19536
106.689	1.21321	1.25002	1.21819	1.15574	0.996913	1.23724	1.07341	1.30689	1.15447				1.06308	1.19935	1.09022	1.07006	0.886068	1.10928	1.04126	1.15406	1.00247				1.21177	1.20741	1.23857	1.13919	1.07997	1.24335	1.07823	1.19903	1.18821
106.934	1.20082	1.23085	1.21081	1.15162	0.998669	1.24056	1.07422	1.29783	1.15175				1.07523	1.18873	1.07837	1.05383	0.901208	1.11174	1.03957	1.15277	1.00383				1.20175	1.20144	1.23118	1.13606	1.08164	1.23646	1.06924	1.19038	1.19114
107.178	1.20325	1.21792	1.21053	1.13537	0.997202	1.22334	1.06693	1.28437	1.14923				1.06809	1.18796	1.07021	1.04886	0.904448	1.10416	1.03323	1.15215	1.00095				1.19983	1.202	1.22886	1.13277	1.06931	1.22417	1.06373	1.18172	1.19067
107.422	1.2018	1.22069	1.20587	1.12947	0.98766	1.21492	1.06962	1.28316	1.14449				1.0567	1.18035	1.06676	1.04933	0.892738	1.09695	1.02849	1.13372	1.01099				1.19795	1.21026	1.22032	1.12284	1.0625	1.22562	1.06635	1.1836	1.17704
107.666	1.19053	1.21264	1.20248	1.13366	0.983366	1.21757	1.06134	1.27355	1.14712				1.06089	1.18243	1.05645	1.04481	0.886688	1.09619	1.02571	1.12837	1.00298				1.18697	1.19942	1.2181	1.11942	1.05787	1.22626	1.06443	1.18258	1.18317
107.91	1.18689	1.2188	1.19708	1.1318	0.982356	1.22296	1.06451	1.26612	1.13817				1.05097	1.19573	1.05316	1.03645	0.888046	1.08439	1.02026	1.11714	0.990002				1.1815	1.19262	1.20751	1.12017	1.05323	1.21626	1.05451	1.16776	1.17715
108.154	1.17659	1.21326	1.1959	1.12444	0.984601	1.2156	1.05809	1.26512	1.12896				1.04422	1.17496	1.06484	1.03236	0.893467	1.08127	1.01791	1.1094	0.988914				1.18445	1.18203	1.20135	1.1117	1.05798	1.20443	1.05047	1.1587	1.17175
108.398	1.16648	1.20761	1.18291	1.11427	0.98922	1.20945	1.04892	1.25447	1.12823				1.03802	1.16854	1.04901	1.04036	0.880826	1.08184	1.00455	1.10163	0.988084				1.17665	1.17335	1.20368	1.10239	1.06387	1.20309	1.05408	1.15479	1.169
108.643	1.16622	1.19148	1.1762	1.11002	0.980694	1.2114	1.04484	1.24342	1.122				1.04291	1.17066	1.03587	1.03927	0.877884	1.0766	0.998068	1.1002	0.975387				1.16162	1.1657	1.19874	1.1021	1.06179	1.19558	1.04112	1.15559	1.1727
108.887	1.17148	1.19426	1.1671	1.10498	0.977162	1.20235	1.0317	1.24988	1.12441				1.02978	1.15588	1.04186	1.01201	0.878545	1.07235	0.995446	1.10894	0.972785				1.15992	1.16754	1.18349	1.09452	1.0586	1.1904	1.03855	1.15165	1.16826
109.131	1.1672	1.19226	1.15781	1.09166	0.969091	1.19241	1.03339	1.24513	1.11366				1.02819	1.15761	1.03183	1.00477	0.878949	1.06314	0.992425	1.10754	0.967689				1.16265	1.1606	1.18628	1.08956	1.05627	1.19458	1.03587	1.15318	1.1571
109.375	1.1529	1.18116	1.15274	1.09042	0.968387	1.19105	1.0411	1.23985	1.11562				1.0271	1.16159	1.02569	1.00378	0.870088	1.04148	0.986949	1.09738	0.959229				1.15598	1.15034	1.17754	1.09128	1.05527	1.18686	1.03077	1.14233	1.14966
109.619	1.15096	1.17647	1.15136	1.08946	0.969572	1.1866	1.03538	1.22768	1.10462				1.02223	1.15587	1.01417	0.997093	0.868021	1.04262	0.983346	1.09446	0.967504				1.15033	1.15827	1.16799	1.09401	1.04211	1.17546	1.01345	1.13456	1.14123
109.863	1.14074	1.17395	1.15033	1.09709	0.973055	1.17831	1.02601	1.21969	1.1002				1.01726	1.15	1.0098	0.987116	0.863728	1.04797	0.971428	1.08218	0.964016				1.14749	1.15512	1.16426	1.08707	1.04595	1.17696	1.01858	1.13338	1.14535
110.107	1.13706	1.15954	1.14124	1.08646	0.971996	1.17146	1.00819	1.21703	1.102				1.00717	1.14684	1.01354	0.982777	0.864549	1.03146	0.96864	1.0676	0.958838				1.14128	1.14746	1.15732	1.07974	1.04938	1.16291	1.00996	1.1292	1.14216
110.352	1.14224	1.15656	1.13643	1.07324	0.966088	1.17261	1.00044	1.21341	1.107				1.00118	1.13475	1.01323	0.976361	0.855544	1.03151	0.963515	1.06943	0.9539				1.13408	1.14824	1.158	1.06768	1.03544	1.1666	1.00682	1.13088	1.1283
110.596	1.1444	1.15658	1.13112	1.06968	0.963089	1.18525	1.00101	1.214	1.09943				0.997039	1.12741	1.00218	0.975936	0.860759	1.02838	0.962312	1.06681	0.948409				1.13831	1.14627	1.1567	1.06686	1.02566	1.1708	1.0058	1.12062	1.12267
110.84	1.13269	1.15549	1.13168	1.05887	0.955698	1.1771	0.998775	1.19943	1.08124				0.992447	1.12564	1.00513	0.965757	0.859247	1.02845	0.950343	1.06725	0.934352				1.14098	1.13262	1.14362	1.06423	1.02765	1.16322	1.00172	1.10953	1.12371
111.084	1.11916	1.1498	1.12719	1.06029	0.953039	1.16421	0.991889	1.1975	1.08592				0.992564	1.11538	0.995082	0.955526	0.860505	1.02666	0.952569	1.05561	0.931332				1.13037	1.12645	1.13279	1.0557	1.02454	1.15112	0.998422	1.10459	1.12189
111.328	1.11596	1.15061	1.12248	1.05526	0.949143	1.15405	0.988159	1.18772	1.0885				0.984868	1.11008	0.991196	0.96078	0.858164	1.01937	0.948967	1.04315	0.933458				1.12267	1.1247	1.12355	1.05043	1.02731	1.13728	0.990727	1.10366	1.1257
111.572	1.11166	1.14973	1.11293	1.04633	0.945297	1.14221	0.986071	1.18195	1.0823				0.980079	1.10897	0.998872	0.962235	0.861594	1.01235	0.946326	1.04735	0.927491				1.10778	1.1193	1.12427	1.04413	1.02535	1.13683	0.987082	1.10054	1.12007
111.816	1.11467	1.14435	1.10722	1.04157	0.946137	1.14075	0.988024	1.1745	1.07955				0.98182	1.10031	0.991019	0.947832	0.852448	1.00338	0.941259	1.0382	0.9342				1.10371	1.11559	1.12433	1.04451	1.02586	1.1434	0.984203	1.09863	1.11796
112.061	1.10817	1.13106	1.10415	1.03785	0.954021	1.1442	0.981198	1.1629	1.06923				0.975158	1.09917	0.978851	0.945221	0.845158	0.999873	0.935241	1.03044	0.938289				1.09966	1.1195	1.11645	1.03229	1.02926	1.13937	0.976809	1.09681	1.10232
112.305	1.10143	1.12942	1.09242	1.03782	0.958288	1.14411	0.975097	1.16355	1.0608				0.959856	1.09811	0.965028	0.941385	0.839135	0.993499	0.935114	1.02759	0.93016				1.09571	1.10996	1.11568	1.02738	1.02551	1.12654	0.976488	1.08323	1.10398
112.549	1.08863	1.12268	1.08771	1.0315	0.944587	1.13396	0.965579	1.16037	1.06317				0.964823	1.09614	0.965459	0.933764	0.844704	0.977332	0.925367	1.0296	0.916725				1.0843	1.09785	1.10906	1.0251	1.01501	1.12129	0.974509	1.07182	1.10774
112.793	1.07992	1.11535	1.08323	1.02431	0.925594	1.1338	0.964186	1.16025	1.05824				0.96239	1.09043	0.963426	0.933852	0.843409	0.978888	0.918028	1.01575	0.908924				1.07305	1.08934	1.10328	1.02021	1.01375	1.10828	0.973077	1.07024	1.10292
113.037	1.08481	1.10809	1.07281	1.00545	0.926031	1.12932	0.972039	1.15677	1.05619				0.950661	1.07472	0.95135	0.935586	0.844246	0.989681	0.913528	1.0124	0.90726				1.08475	1.08689	1.0986	1.01289	1.01118	1.10825	0.963433	1.06849	1.09489
113.281	1.08258	1.10107	1.07551	1.01031	0.926793	1.11916	0.962994	1.15134	1.05377				0.944226	1.0788	0.952391	0.936918	0.841538	0.973164	0.909977	1.01139	0.906591				1.0792	1.08558	1.09616	1.01607	1.00913	1.10565	0.950531	1.06343	1.08996
113.525	1.0694	1.11221	1.06993	1.00927	0.930709	1.11195	0.953709	1.14175	1.04815				0.944678	1.07129	0.949012	0.933177	0.842319	0.974449	0.908033	0.996535	0.908362				1.06869	1.08679	1.0982	1.01338	1.00931	1.09078	0.956207	1.05615	1.09062
113.769	1.0687	1.10966	1.07043	0.998342	0.931496	1.11215	0.952734	1.13653	1.04126				0.941006	1.06181	0.948215	0.911731	0.824994	0.970041	0.907746	0.993784	0.903952				1.06473	1.08047	1.08031	1.0042	1.00032	1.09384	0.954296	1.0604	1.09179
114.014	1.07092	1.09582	1.0643	1.00268	0.935102	1.10723	0.939455	1.13413	1.03207				0.943359	1.06385	0.935796	0.911031	0.827722	0.958472	0.904009	0.997574	0.900677				1.05687	1.07568	1.07126	0.998151	0.994492	1.0962	0.949561	1.05485	1.07865
114.258	1.06422	1.08801	1.05475	0.994277	0.925193	1.10324	0.923966	1.13606	1.03354				0.935124	1.06868	0.942126	0.913789	0.829264	0.954741	0.901638	0.994919	0.891513				1.05622	1.06473	1.06763	0.995243	0.996901	1.08696	0.940783	1.04546	1.06869
114.502	1.05974	1.07896	1.05209	0.988535	0.914568	1.10589	0.932945	1.12793	1.04381				0.92901	1.06811	0.941218	0.912366	0.832937	0.951821	0.899474	0.989529	0.889981				1.04627	1.06029	1.06012	0.985528	0.992839	1.08248	0.943038	1.03809	1.06493
114.746	1.05109	1.07695	1.04944	0.987473	0.909073	1.10314	0.931133	1.12673	1.03489				0.928806	1.06183	0.9345	0.906803	0.832532	0.954226	0.889621	0.994319	0.891866				1.03903	1.06151	1.05354	0.988846	0.991433	1.07836	0.931624	1.03134	1.06324
114.99	1.04275	1.07924	1.04548	0.972487	0.919548	1.08639	0.916619	1.11947	1.02358				0.924715	1.05515	0.925126	0.906635	0.822188	0.942253	0.892726	0.991218	0.887421				1.0355	1.05815	1.05296	0.985841	0.983668	1.07706	0.929234	1.03168	1.0668
115.234	1.03143	1.08	1.03478	0.9645	0.925302	1.07837	0.921612	1.11957	1.01987				0.916107	1.03681	0.927266	0.897389	0.823903	0.94286	0.892129	0.9676	0.885993				1.04005	1.05795	1.04584	0.977446	0.987479	1.06823	0.93118	1.02479	1.0666
115.478	1.03374	1.07248	1.03021	0.965382	0.918257	1.077	0.917864	1.11113	1.01646				0.90715	1.03284	0.920087	0.900033	0.811989	0.945469	0.874198	0.959885	0.885143				1.03346	1.04792	1.04245	0.971208	0.988215	1.06099	0.922876	1.02447	1.05457
115.723	1.03223	1.07282	1.02008	0.967784	0.914508	1.06931	0.909379	1.10252	1.01076				0.904451	1.03601	0.914494	0.890085	0.81196	0.945478	0.86079	0.966739	0.876175				1.02555	1.04554	1.04412	0.972084	0.984844	1.05444	0.917911	1.02459	1.05791
115.967	1.02846	1.06442	1.01914	0.963501	0.914357	1.06487	0.906274	1.09199	1.00988				0.905118	1.03815	0.911965	0.882193	0.81586	0.931323	0.866379	0.966923	0.8712				1.02601	1.04196	1.03998	0.96719	0.98534	1.05483	0.909841	1.00994	1.05489
116.211	1.0214	1.06141	1.01662	0.957927	0.919736	1.06157	0.900266	1.09683	1.00718				0.90621	1.02704	0.915721	0.87513	0.815203	0.927024	0.867719	0.959655	0.865819				1.01409	1.04467	1.0321	0.95882	0.982306	1.05629	0.905425	1.00648	1.04277
116.455	1.01772	1.04933	1.01035	0.945711	0.912695	1.05424	0.899148	1.08879	0.99923				0.891045	1.02127	0.906431	0.885358	0.816956	0.913547	0.867299	0.950804	0.864402				1.01015	1.03744	1.02238	0.954135	0.974872	1.0457	0.906828	1.01034	1.04045
116.699	1.01029	1.04429	1.00523	0.945168	0.908584	1.05118	0.896283	1.0765	1.00101				0.891674	1.02107	0.901664	0.874308	0.809966	0.913048	0.859225	0.94276	0.861499				1.00184	1.02774	1.01559	0.947518	0.977047	1.03557	0.90492	0.996332	1.04264
116.943	0.99843	1.04112	0.995605	0.938812	0.904892	1.04612	0.883462	1.07581	0.992061				0.885642	1.02158	0.894993	0.863488	0.813689	0.919496	0.854234	0.942958	0.859996				1.0027	1.03069	1.0229	0.938526	0.973983	1.03415	0.903378	0.993861	1.03228
117.188	0.995013	1.03684	0.999602	0.932627	0.899506	1.04014	0.887401	1.06949	0.986127				0.881368	1.01695	0.883289	0.865343	0.809928	0.90949	0.85937	0.936032	0.864819				1.00184	1.02673	1.01508	0.941968	0.966186	1.0273	0.889141	0.994704	1.02619
117.432	1.00184	1.03168	0.998554	0.931164	0.900338	1.03074	0.882248	1.0637	0.989111				0.886023	1.00908	0.882601	0.864037	0.804232	0.909192	0.852982	0.933931	0.857692				0.993097	1.02617	1.00023	0.937948	0.969424	1.02519	0.885931	0.988709	1.02931
117.676	0.996286	1.01938	0.992611	0.934732	0.89619	1.02171	0.879268	1.06332	0.981875				0.878868	1.00933	0.874198	0.863516	0.801198	0.910008	0.844424	0.931916	0.849153				0.98348	1.01791	1.0001	0.928016	0.969758	1.03286	0.883456	0.988281	1.02637
117.92	0.9957	1.01973	0.989338	0.933333	0.89832	1.03636	0.878417	1.05471	0.981823				0.869568	1.00459	0.871258	0.854178	0.797734	0.905915	0.83493	0.9247	0.843076				0.98322	1.01708	0.996125	0.923612	0.95918	1.03167	0.883822	0.978386	1.01726
118.164	0.986191	1.01938	0.983053	0.922355	0.89686	1.04128	0.877865	1.05392	0.975101				0.871398	1.0003	0.865074	0.84738	0.806601	0.896417	0.83243	0.919801	0.843721				0.9859	1.00738	0.988864	0.928515	0.948415	1.01994	0.882051	0.974662	1.0169
118.408	0.980528	1.01358	0.97824	0.920847	0.893312	1.02406	0.879987	1.05419	0.975096				0.869674	0.992077	0.862252	0.846663	0.801286	0.891678	0.830898	0.916716	0.846042				0.976773	1.00094	0.986425	0.927211	0.942533	1.01614	0.876982	0.968235	1.01866
118.652	0.971755	1.00837	0.972823	0.917903	0.886518	1.01583	0.869928	1.04681	0.972445				0.866442	0.985756	0.867354	0.849623	0.79335	0.886755	0.829397	0.918533	0.84132				0.961749	0.998071	0.980074	0.912289	0.953232	1.00875	0.872927	0.972411	1.0112
118.897	0.96365	1.00247	0.964581	0.912433	0.882319	1.00886	0.859796	1.0519	0.965561				0.860922	0.977283	0.869464	0.846224	0.791043	0.885565	0.824708	0.912803	0.838204				0.963258	0.991099	0.973303	0.901269	0.955949	0.997222	0.870035	0.962193	1.00627
119.141	0.959407	1.00281	0.960756	0.90714	0.881448	1.00142	0.85479	1.04435	0.959251				0.856306	0.975541	0.870011	0.840846	0.788662	0.886062	0.813382	0.909875	0.837211				0.965136	0.992992	0.972696	0.903059	0.940414	0.994987	0.867924	0.950935	1.00112
119.385	0.957219	0.995422	0.954404	0.909228	0.880001	0.991824	0.849963	1.02753	0.960358				0.848446	0.973131	0.866784	0.840949	0.788951	0.876919	0.813021	0.902065	0.830121				0.955037	0.993352	0.967363	0.902593	0.940708	0.982884	0.861956	0.952764	0.999652
119.629	0.953511	0.992482	0.951766	0.892945	0.890477	0.998701	0.839899	1.02902	0.967289				0.852252	0.97194	0.858251	0.827612	0.792302	0.869683	0.813876	0.90967	0.830331				0.947886	0.98487	0.959675	0.898419	0.936297	0.984206	0.859067	0.947433	0.999421
119.873	0.950224	0.991634	0.950691	0.886176	0.890929	0.995999	0.837901	1.03489	0.956245				0.850733	0.961664	0.849296	0.827648	0.786114	0.871581	0.811409	0.900473	0.821064				0.944091	0.983643	0.954217	0.896104	0.929699	0.984989	0.850336	0.939266	0.991024
120.117	0.941632	0.984647	0.94067	0.884134	0.882063	0.987799	0.834764	1.01696	0.943738				0.843664	0.961838	0.850138	0.825532	0.778886	0.872979	0.811798	0.894005	0.816216				0.938566	0.975612	0.950486	0.9022	0.93253	0.980975	0.84803	0.931276	0.984304
120.361	0.941206	0.978692	0.938552	0.882962	0.874469	0.985696	0.837329	1.01573	0.937466				0.835334	0.962018	0.848681	0.814567	0.774661	0.864107	0.804692	0.895509	0.814796				0.936686	0.969603	0.94378	0.89905	0.929705	0.974857	0.845803	0.931792	0.980268
120.606	0.93196	0.976757	0.936874	0.885583	0.873448	0.980134	0.830994	1.0147	0.942946				0.830541	0.956868	0.848486	0.812796	0.78163	0.864489	0.79931	0.890702	0.815546				0.929248	0.964762	0.949159	0.879424	0.927997	0.970295	0.841273	0.927062	0.975478
120.85	0.925529	0.970549	0.937085	0.883784	0.871744	0.978065	0.822018	1.00192	0.934964				0.825826	0.954017	0.84333	0.82146	0.786345	0.855253	0.795805	0.870678	0.808427				0.923657	0.963544	0.948275	0.875381	0.930399	0.967289	0.846729	0.919458	0.976551
121.094	0.924427	0.96953	0.92602	0.874122	0.861733	0.979119	0.82528	1.00242	0.936423				0.825228	0.944691	0.839292	0.815982	0.779261	0.853031	0.792975	0.868201	0.803747				0.926726	0.960271	0.941117	0.87938	0.925501	0.968068	0.838792	0.914853	0.974636
121.338	0.919711	0.961952	0.922068	0.874172	0.868383	0.979249	0.817952	1.00063	0.937234				0.829388	0.935324	0.834673	0.798568	0.774218	0.855251	0.789164	0.875922	0.812427				0.925472	0.957183	0.932322	0.873974	0.927513	0.959953	0.836611	0.912281	0.971035
121.582	0.914475	0.967516	0.919998	0.867067	0.871286	0.972135	0.816069	1.00326	0.930204				0.828099	0.939273	0.831103	0.805929	0.768123	0.853963	0.789772	0.875768	0.816963				0.912332	0.956458	0.933471	0.865526	0.923451	0.95528	0.831837	0.908885	0.964747
121.826	0.913413	0.959419	0.912528	0.86138	0.863611	0.96016	0.812218	0.999586	0.925275				0.815187	0.93375	0.828119	0.803597	0.769902	0.850927	0.789002	0.871522	0.808073				0.903375	0.951049	0.928697	0.864539	0.918091	0.946849	0.825487	0.904009	0.970128
122.07	0.91437	0.957611	0.91241	0.86116	0.857921	0.950073	0.806788	0.98422	0.925314				0.807327	0.930117	0.818656	0.795095	0.773005	0.847505	0.781673	0.877244	0.810004				0.90217	0.949776	0.916189	0.864021	0.923105	0.943108	0.821104	0.904499	0.959472
122.314	0.906568	0.95871	0.909065	0.858277	0.852533	0.949587	0.803367	0.984876	0.922418				0.808744	0.930063	0.817563	0.789419	0.778337	0.83261	0.774134	0.862299	0.808235				0.902596	0.952044	0.9127	0.860036	0.919794	0.936343	0.815291	0.903458	0.9612
122.559	0.89647	0.957154	0.903473	0.852523	0.848891	0.951967	0.802343	0.982378	0.925139				0.801899	0.931711	0.810942	0.785229	0.78053	0.832043	0.773083	0.85025	0.799168				0.903431	0.951135	0.905764	0.861318	0.912962	0.927387	0.813061	0.898941	0.960917
122.803	0.897926	0.94992	0.901886	0.850322	0.848764	0.944012	0.800541	0.978693	0.92576				0.811326	0.933136	0.816919	0.788916	0.775422	0.822287	0.773661	0.855074	0.787304				0.903312	0.935785	0.902567	0.852957	0.90914	0.925426	0.809461	0.884551	0.957653
123.047	0.894941	0.945784	0.895887	0.846716	0.851449	0.945573	0.803559	0.968665	0.909675				0.812298	0.923169	0.81158	0.786908	0.768115	0.820484	0.774445	0.851037	0.779932				0.888093	0.93408	0.896286	0.846464	0.909133	0.925163	0.814453	0.884245	0.955707
123.291	0.888783	0.939152	0.891956	0.841611	0.851657	0.942982	0.800504	0.963447	0.907709				0.80241	0.917443	0.806237	0.780938	0.753487	0.821078	0.771448	0.846085	0.783008				0.882353	0.933998	0.892953	0.846296	0.907718	0.92786	0.807751	0.890738	0.959949
123.535	0.882566	0.932651	0.890084	0.834892	0.850792	0.932308	0.795894	0.959337	0.908826				0.794975	0.915897	0.800359	0.776591	0.759464	0.818274	0.761338	0.842827	0.791904				0.88222	0.923284	0.891018	0.839556	0.906686	0.917782	0.803653	0.885838	0.951745
123.779	0.879526	0.929185	0.886352	0.835831	0.84285	0.921586	0.797265	0.961211	0.900199				0.788207	0.911174	0.796751	0.765873	0.764362	0.822163	0.75607	0.837186	0.792431				0.86905	0.920595	0.891752	0.836406	0.899802	0.911061	0.804739	0.874224	0.946778
124.023	0.875277	0.926185	0.881247	0.835001	0.839161	0.926402	0.786521	0.957512	0.90205				0.784493	0.909647	0.798831	0.764506	0.763925	0.818921	0.75446	0.83039	0.786233				0.866524	0.922954	0.883911	0.833424	0.904555	0.906687	0.797467	0.879676	0.943465
124.268	0.872434	0.923088	0.879033	0.827893	0.842284	0.931475	0.779548	0.947006	0.900311				0.786188	0.901562	0.804306	0.764438	0.769867	0.807845	0.755159	0.829553	0.777628				0.867364	0.917489	0.874726	0.833458	0.897999	0.902585	0.79056	0.871263	0.93914
124.512	0.858493	0.915936	0.869468	0.826084	0.839624	0.921583	0.784278	0.945944	0.894313				0.788754	0.903015	0.794844	0.763927	0.7652	0.809691	0.74681	0.830858	0.7779				0.862925	0.914857	0.871541	0.824202	0.897403	0.893428	0.792382	0.867361	0.935293
124.756	0.854007	0.911919	0.861124	0.824831	0.835106	0.91276	0.774185	0.945512	0.890891				0.779661	0.898794	0.78314	0.762845	0.752313	0.813821	0.745767	0.83283	0.776689				0.860587	0.91488	0.8743	0.82248	0.897878	0.897174	0.791664	0.865894	0.929796
125	0.860461	0.912135	0.853481	0.821505	0.833428	0.908646	0.76878	0.939534	0.890325				0.773063	0.889162	0.783742	0.767902	0.749147	0.806504	0.74298	0.824474	0.771576				0.851651	0.908086	0.872768	0.822109	0.895624	0.903506	0.783813	0.864161	0.928903
125.244	0.851542	0.918582	0.854352	0.813037	0.830074	0.908783	0.767245	0.929903	0.881543				0.774804	0.885168	0.780229	0.771012	0.740795	0.800299	0.737025	0.826666	0.773112				0.850779	0.902912	0.867948	0.817299	0.891944	0.89442	0.775851	0.859817	0.929763
125.488	0.843569	0.910762	0.862621	0.810823	0.830647	0.903553	0.767457	0.927004	0.876399				0.781902	0.882526	0.778675	0.759451	0.739748	0.800889	0.735412	0.816628	0.766638				0.84482	0.901822	0.861941	0.80962	0.889631	0.892043	0.77088	0.848659	0.919337
125.732	0.843453	0.903772	0.855452	0.808754	0.834138	0.897749	0.770529	0.924559	0.8838				0.773927	0.87951	0.778689	0.758711	0.753681	0.792282	0.727398	0.814454	0.762096				0.840567	0.898478	0.861794	0.803397	0.883163	0.878717	0.774211	0.84943	0.913826
125.977	0.834617	0.896459	0.846267	0.803098	0.836519	0.896748	0.76841	0.925592	0.877406				0.763299	0.878387	0.781207	0.761973	0.751588	0.787864	0.732104	0.806265	0.76181				0.836395	0.895992	0.858091	0.806791	0.882359	0.873125	0.770664	0.849983	0.910543
126.221	0.82638	0.902061	0.845607	0.799191	0.828829	0.894471	0.763979	0.929453	0.870778				0.758087	0.879523	0.779664	0.754873	0.749688	0.793458	0.730403	0.811649	0.761841				0.837875	0.892298	0.855242	0.803814	0.885849	0.868964	0.766359	0.842221	0.906842
126.465	0.833841	0.894072	0.842125	0.796602	0.825308	0.889664	0.755792	0.912547	0.876892				0.753421	0.872255	0.770646	0.747994	0.743781	0.793779	0.722829	0.807523	0.760573				0.830785	0.889811	0.847336	0.803918	0.884888	0.871074	0.76322	0.838566	0.907991
126.709	0.830159	0.885254	0.840544	0.795684	0.822811	0.876877	0.756484	0.903487	0.878127				0.758351	0.876442	0.770812	0.743337	0.734033	0.783875	0.720673	0.797869	0.757299				0.82218	0.886946	0.844275	0.798929	0.885895	0.865107	0.756961	0.835173	0.900381
126.953	0.827633	0.885992	0.837525	0.787594	0.817843	0.878187	0.753343	0.912318	0.872546				0.756752	0.874813	0.770704	0.744997	0.742138	0.77534	0.721827	0.800036	0.749686				0.821582	0.885612	0.836452	0.790128	0.882625	0.859835	0.752851	0.828126	0.896635
127.197	0.829219	0.882498	0.838937	0.78432	0.825478	0.87724	0.750765	0.907864	0.863114				0.74835	0.871923	0.766347	0.746952	0.740619	0.780383	0.718257	0.801959	0.750581				0.825383	0.885417	0.832724	0.791505	0.875957	0.857742	0.751426	0.826782	0.894636
127.441	0.819945	0.879604	0.831723	0.789727	0.824399	0.871352	0.749194	0.909041	0.859309				0.752159	0.863602	0.768117	0.738531	0.738599	0.773348	0.711705	0.799436	0.748764				0.81781	0.877293	0.832293	0.784462	0.86994	0.852207	0.750645	0.826737	0.894536
127.686	0.817588	0.874578	0.827884	0.782354	0.816908	0.873072	0.745915	0.910484	0.856911				0.751809	0.863023	0.764264	0.742136	0.731854	0.768812	0.708667	0.790713	0.751237				0.808788	0.868224	0.833397	0.787189	0.870233	0.849437	0.748568	0.822052	0.893189
127.93	0.814254	0.87177	0.822304	0.775038	0.815403	0.867608	0.741854	0.902507	0.857255				0.746621	0.858774	0.764693	0.741579	0.722422	0.767134	0.705592	0.791441	0.743988				0.811927	0.868041	0.831419	0.785589	0.872693	0.842744	0.742972	0.820291	0.889336
128.174	0.805385	0.872777	0.823435	0.774485	0.816135	0.86167	0.740047	0.892762	0.854479				0.746753	0.851788	0.759927	0.732683	0.732476	0.770967	0.696612	0.792109	0.738359				0.809891	0.862463	0.826737	0.775784	0.868908	0.838543	0.741928	0.816643	0.887302
128.418	0.803569	0.870811	0.816389	0.772614	0.818012	0.862409	0.733822	0.888756	0.84735				0.746684	0.85043	0.744419	0.730377	0.728809	0.774047	0.69664	0.790503	0.736607				0.803448	0.86371	0.822619	0.776263	0.863953	0.838777	0.731674	0.819398	0.885626
128.662	0.8009	0.869392	0.809282	0.774858	0.814399	0.860132	0.72685	0.878019	0.842227				0.741042	0.851672	0.746707	0.727895	0.729345	0.768323	0.699842	0.784395	0.735269				0.797434	0.858305	0.821123	0.774753	0.864068	0.833279	0.73775	0.808623	0.880553
128.906	0.792376	0.859686	0.81436	0.766914	0.813474	0.857954	0.724808	0.880876	0.840296				0.732156	0.846663	0.742374	0.733541	0.728214	0.761389	0.694684	0.776797	0.736504				0.795538	0.852573	0.819584	0.771481	0.861746	0.831597	0.737143	0.803115	0.880642
129.15	0.788983	0.850156	0.814154	0.767088	0.818966	0.851869	0.721671	0.888375	0.844607				0.729576	0.842691	0.742876	0.730738	0.726636	0.757906	0.692	0.778744	0.744529				0.789509	0.849417	0.810874	0.770182	0.866035	0.826305	0.731898	0.800617	0.887008
129.394	0.795192	0.847538	0.804341	0.768242	0.812149	0.852152	0.720415	0.88114	0.838526				0.733428	0.839894	0.74505	0.728497	0.727408	0.751199	0.692056	0.773951	0.732785				0.788596	0.847381	0.805879	0.765295	0.859437	0.817671	0.729969	0.799458	0.881579
129.639	0.79345	0.846315	0.804828	0.757734	0.811731	0.845927	0.720637	0.875979	0.835126				0.729943	0.831184	0.742901	0.728855	0.740351	0.74771	0.692956	0.763073	0.720067				0.783471	0.84466	0.804297	0.762343	0.86002	0.81766	0.722661	0.800021	0.871204
129.883	0.784462	0.850927	0.801488	0.757225	0.813557	0.839056	0.71775	0.871064	0.8409				0.71963	0.833488	0.739325	0.726673	0.728499	0.751511	0.690292	0.761753	0.725434				0.783351	0.836936	0.806198	0.768895	0.856486	0.816495	0.725217	0.794269	0.865122
130.127	0.779678	0.850972	0.797239	0.754035	0.804374	0.833249	0.716304	0.864457	0.831867				0.715809	0.830165	0.733261	0.717565	0.716378	0.75034	0.692394	0.765333	0.714915				0.780366	0.834106	0.799916	0.764961	0.855121	0.812999	0.721755	0.783378	0.869969
130.371	0.776837	0.836998	0.789813	0.752435	0.808955	0.832296	0.713919	0.86017	0.829123				0.720059	0.818525	0.728067	0.714429	0.70881	0.745604	0.684013	0.767736	0.712732				0.771985	0.832324	0.79682	0.759545	0.853518	0.806105	0.717384	0.787142	0.86699
130.615	0.775681	0.831218	0.791425	0.747282	0.806233	0.823839	0.71408	0.858723	0.82975				0.718915	0.821415	0.736369	0.712999	0.715709	0.739504	0.68296	0.763902	0.711031				0.765411	0.830303	0.795123	0.749455	0.848778	0.808089	0.719036	0.780735	0.862884
130.859	0.778123	0.830729	0.783398	0.742909	0.797167	0.820673	0.709751	0.857138	0.823392				0.714631	0.822909	0.731295	0.71762	0.71464	0.73821	0.679237	0.758206	0.712709				0.767695	0.834572	0.790522	0.738848	0.846013	0.803688	0.716082	0.774674	0.85855
131.103	0.768235	0.8316	0.776049	0.737607	0.800851	0.82049	0.709967	0.857176	0.824916				0.714267	0.822315	0.723817	0.711558	0.714641	0.736423	0.675641	0.754582	0.715726				0.766559	0.828929	0.79146	0.73732	0.843315	0.801679	0.713646	0.774698	0.857676
131.348	0.759249	0.8305	0.776418	0.737834	0.801172	0.822499	0.706966	0.849928	0.821513				0.712298	0.820611	0.717697	0.70506	0.716698	0.734799	0.674892	0.751015	0.715395				0.759903	0.827344	0.787536	0.73507	0.844334	0.799824	0.71209	0.775951	0.856675
131.592	0.761844	0.833376	0.775124	0.739658	0.795871	0.815567	0.704036	0.844681	0.816376				0.709579	0.818725	0.72008	0.703542	0.709891	0.731211	0.672396	0.74587	0.710001				0.756141	0.824074	0.780687	0.737073	0.839136	0.7918	0.709433	0.769795	0.855663
131.836	0.761434	0.828603	0.768815	0.734975	0.791579	0.808424	0.708934	0.84402	0.815326				0.703889	0.814202	0.712299	0.704163	0.705572	0.730423	0.673003	0.742179	0.707226				0.756611	0.821141	0.782135	0.739665	0.838543	0.787065	0.705988	0.768463	0.854517
132.08	0.762271	0.823997	0.768209	0.732593	0.792913	0.807145	0.701873	0.83513	0.813885				0.7021	0.810621	0.71084	0.698899	0.719297	0.725905	0.673032	0.741579	0.709299				0.76224	0.823765	0.777644	0.733469	0.840006	0.788769	0.698568	0.767789	0.856355
132.324	0.756251	0.822273	0.768522	0.729002	0.795408	0.807793	0.698344	0.825799	0.812466				0.704492	0.807238	0.712578	0.682213	0.713592	0.724429	0.666018	0.744736	0.710367				0.757016	0.821561	0.77595	0.730421	0.838872	0.786192	0.696745	0.760774	0.851909
132.568	0.754225	0.821901	0.768966	0.7285	0.787042	0.804399	0.693689	0.821965	0.809424				0.696491	0.803009	0.715862	0.679061	0.705819	0.722015	0.659501	0.752814	0.705401				0.747604	0.817019	0.770177	0.730291	0.838978	0.778594	0.696266	0.75278	0.850398
132.812	0.74753	0.81944	0.767416	0.722116	0.788282	0.80085	0.691638	0.828654	0.809599				0.693083	0.801102	0.715599	0.688806	0.702014	0.726299	0.65955	0.744097	0.699004				0.740762	0.813586	0.762059	0.726608	0.836359	0.772299	0.692488	0.746371	0.84355
133.057	0.741026	0.813883	0.757474	0.721881	0.789491	0.794276	0.691157	0.829374	0.811162				0.691681	0.80115	0.713009	0.69037	0.697458	0.720196	0.656782	0.739685	0.689772				0.736244	0.812355	0.764795	0.725935	0.827274	0.771591	0.691597	0.750073	0.842465
133.301	0.743472	0.805756	0.758679	0.72431	0.781222	0.791007	0.693718	0.824129	0.802192				0.684838	0.800048	0.706254	0.693762	0.703716	0.716747	0.661864	0.741378	0.698734				0.736296	0.802963	0.767392	0.721529	0.826941	0.76927	0.692837	0.753934	0.84273
133.545	0.740852	0.800276	0.761064	0.717674	0.781296	0.791505	0.686043	0.821859	0.801649				0.683292	0.797414	0.702923	0.696325	0.712314	0.714142	0.65825	0.735016	0.702775				0.727717	0.795704	0.761922	0.717621	0.827728	0.766013	0.691699	0.749058	0.835045
133.789	0.739674	0.798479	0.755499	0.716286	0.7858	0.793113	0.680219	0.817721	0.800972				0.683054	0.798176	0.704727	0.690932	0.695448	0.714963	0.648955	0.733116	0.700511				0.724495	0.793716	0.76079	0.715816	0.818832	0.761979	0.688643	0.747342	0.838232
134.033	0.736166	0.798526	0.75005	0.716489	0.786874	0.790879	0.677358	0.812414	0.799585				0.681214	0.788514	0.709061	0.686263	0.694841	0.711966	0.646495	0.73298	0.69461				0.733944	0.793076	0.754742	0.712371	0.822515	0.756378	0.678999	0.745819	0.840445
134.277	0.731733	0.799013	0.745861	0.712336	0.78549	0.781232	0.68418	0.814051	0.798411				0.681238	0.782362	0.706045	0.675299	0.698368	0.703731	0.644366	0.729075	0.695106				0.726649	0.795785	0.752885	0.711736	0.822912	0.756476	0.676962	0.738944	0.829745
134.522	0.729963	0.79773	0.743808	0.710582	0.780688	0.775899	0.683191	0.810102	0.798071				0.678895	0.781523	0.70272	0.675946	0.700592	0.696944	0.645015	0.721811	0.692351				0.722431	0.794587	0.753596	0.70784	0.820109	0.751578	0.6772	0.736071	0.827937
134.766	0.725654	0.795403	0.74075	0.706391	0.782964	0.772711	0.669893	0.808181	0.796809				0.673958	0.774042	0.703059	0.675586	0.70163	0.705595	0.642458	0.717331	0.689743				0.722334	0.791448	0.753175	0.708756	0.821695	0.747383	0.677952	0.735863	0.827277
135.01	0.723931	0.794523	0.737095	0.708428	0.779791	0.77606	0.664667	0.813042	0.790232				0.681534	0.774654	0.712298	0.684398	0.700574	0.706466	0.640473	0.715817	0.692298				0.717448	0.789559	0.752548	0.709103	0.824144	0.743477	0.677479	0.734456	0.827371
135.254	0.720347	0.792643	0.741802	0.701182	0.780538	0.773907	0.668938	0.802816	0.788289				0.678671	0.77332	0.707359	0.684154	0.690922	0.699854	0.643365	0.714025	0.687464				0.716261	0.78762	0.748414	0.704305	0.818249	0.7434	0.670763	0.730475	0.821464
135.498	0.71664	0.784421	0.740053	0.697666	0.777821	0.7694	0.67138	0.795985	0.792699				0.67131	0.766825	0.694916	0.674354	0.696751	0.697042	0.639519	0.716815	0.686612				0.70808	0.790218	0.739628	0.69997	0.80352	0.744745	0.673192	0.727969	0.820901
135.742	0.715007	0.781084	0.738327	0.69808	0.782459	0.766252	0.661268	0.794087	0.786059				0.670845	0.762208	0.696091	0.669647	0.697067	0.697803	0.633433	0.719388	0.685401				0.704725	0.780374	0.73168	0.697423	0.803832	0.741833	0.669675	0.724143	0.819542
135.986	0.712807	0.77464	0.740738	0.688612	0.78304	0.764708	0.659938	0.790212	0.779334				0.672041	0.768798	0.693494	0.675512	0.696963	0.694453	0.635451	0.70539	0.676933				0.703397	0.7732	0.732611	0.698599	0.804257	0.737147	0.672096	0.712722	0.819514
136.231	0.705965	0.772249	0.729379	0.689158	0.779984	0.763063	0.664653	0.786369	0.77987				0.67202	0.769807	0.691709	0.683193	0.687531	0.687922	0.636224	0.705165	0.67858				0.702652	0.770883	0.736803	0.695021	0.80701	0.730882	0.669304	0.714001	0.816498
136.475	0.705253	0.776083	0.725167	0.688786	0.777934	0.753002	0.664389	0.786898	0.773357				0.666259	0.768542	0.685755	0.678052	0.683618	0.689649	0.62719	0.707424	0.674771				0.704067	0.764717	0.735233	0.690661	0.807024	0.72387	0.659642	0.714375	0.813986
136.719	0.705205	0.776779	0.730124	0.687866	0.770153	0.75144	0.66049	0.786096	0.771785				0.662961	0.764057	0.676829	0.667146	0.685885	0.686879	0.624033	0.707326	0.669881				0.690384	0.762007	0.737806	0.687338	0.804381	0.723777	0.656422	0.715513	0.811655
136.963	0.70416	0.775491	0.725071	0.683824	0.766771	0.753577	0.649941	0.779634	0.771252				0.665473	0.758426	0.671453	0.666551	0.684451	0.687962	0.624879	0.705385	0.674773				0.689544	0.763375	0.734356	0.683161	0.80315	0.723703	0.658704	0.713538	0.80916
137.207	0.695134	0.766147	0.722657	0.680611	0.770416	0.752025	0.644563	0.777645	0.76809				0.664515	0.7583	0.675225	0.667628	0.684168	0.682054	0.626484	0.701942	0.675923				0.68805	0.761634	0.729617	0.68414	0.803485	0.723017	0.65443	0.711994	0.808428
137.451	0.691776	0.765672	0.716492	0.677152	0.769335	0.748453	0.646308	0.776423	0.770223				0.663681	0.75566	0.677414	0.664386	0.680238	0.676815	0.62372	0.698632	0.671829				0.692969	0.758975	0.726638	0.68386	0.806416	0.721637	0.65555	0.70812	0.805709
137.695	0.689105	0.768032	0.714503	0.671534	0.76161	0.74301	0.646681	0.775172	0.768156				0.664491	0.751921	0.671006	0.661923	0.678134	0.678	0.61949	0.688886	0.665708				0.691203	0.757847	0.718218	0.680944	0.800007	0.714055	0.651017	0.706332	0.803367
137.94	0.685868	0.762111	0.712153	0.672192	0.754815	0.739985	0.642898	0.769521	0.767204				0.655492	0.752591	0.672206	0.662807	0.675127	0.678471	0.61962	0.68119	0.663242				0.688701	0.755734	0.720722	0.678659	0.788152	0.698342	0.647528	0.706169	0.799132
138.184	0.685837	0.759486	0.712884	0.670994	0.756398	0.73816	0.636774	0.773025	0.762494				0.650678	0.750448	0.671157	0.662596	0.676662	0.677947	0.622746	0.684785	0.668457				0.686941	0.754564	0.714661	0.679997	0.79095	0.702587	0.647001	0.698508	0.798171
138.428	0.682451	0.755249	0.709859	0.665994	0.75659	0.735361	0.639696	0.770921	0.761904				0.652814	0.748055	0.668834	0.662252	0.671768	0.674161	0.617735	0.687292	0.667827				0.679824	0.756868	0.714769	0.673865	0.788749	0.704718	0.644035	0.696801	0.794739
138.672	0.683113	0.750264	0.711217	0.662847	0.756166	0.736535	0.639534	0.760567	0.76013				0.649212	0.745644	0.670399	0.652859	0.673754	0.677039	0.612197	0.688852	0.671918				0.675374	0.752942	0.715796	0.670383	0.792132	0.70365	0.637105	0.695524	0.78787
138.916	0.680719	0.747982	0.707041	0.665087	0.753135	0.735179	0.636296	0.761529	0.755866				0.64559	0.746536	0.667541	0.653744	0.665486	0.673348	0.609938	0.682238	0.659682				0.675447	0.744683	0.710466	0.66538	0.786955	0.70228	0.636466	0.696585	0.788295
139.16	0.673956	0.745212	0.704751	0.662288	0.746417	0.730179	0.637644	0.76491	0.749406				0.639779	0.735505	0.658382	0.652974	0.665825	0.667325	0.60574	0.679986	0.652872				0.679578	0.747412	0.706082	0.662772	0.79368	0.704724	0.63958	0.690168	0.787996
139.404	0.67218	0.749763	0.70219	0.663298	0.744397	0.727568	0.637267	0.760055	0.750563				0.64018	0.73488	0.655412	0.649464	0.669834	0.664382	0.599819	0.685215	0.659427				0.676201	0.748793	0.705699	0.665925	0.795908	0.702634	0.63898	0.685063	0.788041
139.648	0.669809	0.747635	0.699585	0.661519	0.753456	0.725937	0.633735	0.756586	0.749635				0.640602	0.73156	0.665063	0.649351	0.670401	0.662024	0.601554	0.687577	0.66379				0.671127	0.74559	0.702548	0.670121	0.789447	0.696288	0.631586	0.681383	0.786416
139.893	0.668858	0.740253	0.696825	0.659656	0.756393	0.718474	0.63094	0.744184	0.746756				0.637105	0.737293	0.670696	0.643478	0.669597	0.665191	0.602436	0.682355	0.653441				0.66487	0.741627	0.70005	0.660863	0.792073	0.698053	0.62862	0.676773	0.784774
140.137	0.671121	0.737626	0.696627	0.660633	0.750363	0.716338	0.631277	0.743841	0.743509				0.637309	0.740507	0.659207	0.641756	0.663677	0.664635	0.595652	0.674691	0.643836				0.658536	0.734687	0.703592	0.655976	0.790214	0.689778	0.622023	0.678382	0.788671
140.381	0.663265	0.737481	0.699369	0.660346	0.758601	0.711921	0.629741	0.743299	0.740709				0.635001	0.735805	0.654937	0.650508	0.664732	0.656657	0.596157	0.676498	0.651694				0.659861	0.732321	0.701746	0.659294	0.786143	0.687149	0.621562	0.677303	0.778569
140.625	0.657506	0.7393	0.693664	0.65513	0.760832	0.710644	0.627853	0.746959	0.73933				0.632919	0.728418	0.657887	0.645401	0.670272	0.647603	0.593972	0.676518	0.656892				0.663809	0.734931	0.696093	0.654874	0.7791	0.688411	0.621914	0.673521	0.774301
140.869	0.658218	0.735879	0.688429	0.652613	0.74775	0.712039	0.632375	0.747313	0.740795				0.633142	0.728302	0.656964	0.630067	0.670907	0.643859	0.589669	0.672317	0.653822				0.657819	0.730966	0.69738	0.65281	0.780114	0.686106	0.618679	0.680255	0.770728
141.113	0.656233	0.736013	0.690172	0.64751	0.743877	0.708602	0.630436	0.74533	0.740285				0.630205	0.724339	0.655419	0.63155	0.666694	0.645281	0.589198	0.669014	0.646505				0.657202	0.72412	0.695008	0.652843	0.782961	0.680469	0.619097	0.67824	0.770401
141.357	0.656957	0.734479	0.690635	0.646693	0.747497	0.705702	0.626235	0.742663	0.738673				0.627536	0.720076	0.648888	0.640742	0.665125	0.649288	0.590959	0.665316	0.638786				0.65601	0.724076	0.689119	0.647068	0.782474	0.675645	0.623586	0.6741	0.774286
141.602	0.655782	0.727842	0.684344	0.643746	0.738164	0.70215	0.616432	0.741695	0.73533				0.623674	0.722659	0.648885	0.641059	0.665016	0.647701	0.590092	0.670073	0.644817				0.652322	0.729033	0.686213	0.646725	0.776728	0.672686	0.620135	0.673066	0.774239
141.846	0.648392	0.725996	0.67997	0.639097	0.734434	0.699267	0.619997	0.733489	0.730124				0.618478	0.721383	0.652936	0.63042	0.665453	0.649819	0.585657	0.668045	0.64507				0.649356	0.720842	0.687789	0.64751	0.776275	0.67217	0.615445	0.669565	0.772549
142.09	0.647215	0.722152	0.676987	0.641067	0.742177	0.702329	0.621499	0.734122	0.731467				0.627532	0.72005	0.648863	0.62886	0.66254	0.646691	0.583638	0.66624	0.640619				0.64223	0.721335	0.685625	0.642572	0.76828	0.66799	0.610807	0.662576	0.77105
142.334	0.643926	0.721781	0.682103	0.63972	0.742724	0.70479	0.61653	0.728185	0.73323				0.625598	0.717431	0.646614	0.624603	0.667524	0.641866	0.584989	0.662331	0.640846				0.64217	0.719753	0.68417	0.637218	0.770725	0.668685	0.6118	0.657158	0.77299
142.578	0.646468	0.722445	0.680821	0.635728	0.733108	0.698191	0.611787	0.724908	0.732234				0.623232	0.708666	0.641077	0.617996	0.663828	0.637593	0.586844	0.657042	0.633031				0.6395	0.718184	0.6853	0.636362	0.772403	0.667693	0.609816	0.657177	0.765458
142.822	0.647222	0.715223	0.673728	0.633884	0.732402	0.690706	0.612732	0.725588	0.732792				0.612587	0.710102	0.646058	0.618072	0.65925	0.639945	0.586341	0.65515	0.634909				0.638864	0.714441	0.680579	0.643262	0.774265	0.669344	0.60434	0.656418	0.75825
143.066	0.642162	0.710066	0.666588	0.631303	0.732506	0.698424	0.609223	0.725428	0.726651				0.609599	0.708133	0.644406	0.615429	0.657338	0.639695	0.58104	0.649814	0.634863				0.635483	0.711536	0.673228	0.641505	0.766284	0.665656	0.605988	0.653788	0.76395
143.311	0.644926	0.714236	0.673188	0.630212	0.728016	0.692464	0.60941	0.719897	0.721848				0.615457	0.703848	0.641888	0.614881	0.657133	0.637965	0.579467	0.652769	0.637405				0.634747	0.716054	0.67731	0.632025	0.768265	0.661174	0.602735	0.654485	0.761238
143.555	0.644265	0.711001	0.669617	0.627729	0.722366	0.692273	0.60431	0.721248	0.716681				0.615544	0.706153	0.639445	0.617363	0.659678	0.637208	0.579568	0.651624	0.63674				0.636078	0.714691	0.675381	0.631142	0.768226	0.661064	0.602816	0.654319	0.759366
143.799	0.638056	0.713038	0.665879	0.624658	0.727363	0.68352	0.598287	0.721422	0.717806				0.615195	0.705978	0.637941	0.617405	0.651075	0.634649	0.577295	0.650895	0.635871				0.635436	0.710251	0.677749	0.632719	0.764597	0.655308	0.605084	0.653543	0.750321
144.043	0.638383	0.716055	0.666403	0.624264	0.7266	0.685768	0.603549	0.713499	0.715833				0.613246	0.700389	0.6336	0.61598	0.650539	0.630252	0.574346	0.649923	0.627846				0.630174	0.710038	0.668718	0.627988	0.764633	0.650133	0.594343	0.656382	0.74965
144.287	0.636237	0.708784	0.665908	0.622251	0.724129	0.681825	0.603152	0.712838	0.708094				0.605655	0.696174	0.630479	0.616135	0.656017	0.627266	0.573918	0.64565	0.627034				0.625935	0.704734	0.666413	0.624728	0.76149	0.646188	0.593502	0.653021	0.746315
144.531	0.632735	0.700832	0.660931	0.62271	0.724149	0.676695	0.604816	0.708409	0.710062				0.599552	0.698398	0.63347	0.612887	0.647427	0.633672	0.570712	0.644105	0.629853				0.626617	0.702186	0.666706	0.623393	0.754207	0.647946	0.595912	0.647709	0.749283
144.775	0.628727	0.700417	0.654123	0.617763	0.720951	0.679716	0.598752	0.711697	0.715249				0.599919	0.699441	0.628411	0.612199	0.644177	0.63817	0.568497	0.646345	0.62323				0.622488	0.697716	0.661097	0.621049	0.765695	0.653343	0.593713	0.642941	0.75212
145.019	0.629816	0.705106	0.6541	0.613207	0.719164	0.672644	0.592666	0.711176	0.712859				0.599514	0.700667	0.623829	0.610524	0.645347	0.634687	0.562148	0.642056	0.628119				0.623238	0.694966	0.661586	0.622467	0.764585	0.646716	0.590735	0.639764	0.754035
145.264	0.630696	0.709905	0.658102	0.615339	0.718357	0.671996	0.599641	0.707084	0.713106				0.596297	0.700449	0.630406	0.603908	0.646768	0.625668	0.561907	0.635496	0.630256				0.623745	0.693465	0.66019	0.623207	0.757404	0.642076	0.592879	0.641848	0.752216
145.508	0.628799	0.70507	0.661302	0.613299	0.720378	0.674079	0.595957	0.705538	0.708091				0.594413	0.688622	0.630876	0.604391	0.646141	0.624995	0.568051	0.643041	0.628055				0.618415	0.691081	0.659904	0.620575	0.747069	0.637346	0.5893	0.64031	0.746765
145.752	0.621895	0.700997	0.655072	0.609546	0.71682	0.659993	0.591616	0.704682	0.705693				0.600553	0.688809	0.625596	0.614552	0.645665	0.618419	0.569324	0.643481	0.62317				0.617239	0.688172	0.657412	0.614135	0.754667	0.634417	0.580601	0.639084	0.743695
145.996	0.618446	0.695981	0.654212	0.612618	0.714222	0.665574	0.590394	0.702096	0.705292				0.599067	0.689716	0.623111	0.603809	0.643321	0.614146	0.566144	0.642304	0.618665				0.61473	0.68937	0.656155	0.611066	0.756753	0.636982	0.577469	0.636735	0.742008
146.24	0.616641	0.696679	0.648445	0.606455	0.71106	0.666746	0.591226	0.697333	0.707268				0.593529	0.686052	0.61912	0.600373	0.646915	0.609508	0.562973	0.639605	0.619991				0.611582	0.69368	0.653563	0.607312	0.749341	0.639444	0.582439	0.635413	0.73921
146.484	0.615583	0.695014	0.647505	0.605496	0.710149	0.66346	0.590755	0.696143	0.700454				0.592077	0.683717	0.620319	0.599986	0.640764	0.612399	0.559823	0.635586	0.617491				0.614398	0.692083	0.65112	0.610509	0.746121	0.634763	0.583707	0.62949	0.742156
146.728	0.614943	0.690513	0.650358	0.604993	0.712781	0.660165	0.582347	0.694092	0.696757				0.595192	0.677201	0.620535	0.597737	0.636062	0.607624	0.554587	0.637768	0.612569				0.61125	0.683926	0.651175	0.608579	0.744462	0.627061	0.579421	0.627225	0.738779
146.973	0.612425	0.691042	0.64909	0.602476	0.709943	0.661611	0.579835	0.693955	0.700602				0.588302	0.683332	0.615219	0.6018	0.636832	0.611088	0.551199	0.634539	0.612384				0.607041	0.684756	0.642209	0.604498	0.746018	0.621777	0.578048	0.6305	0.740999
147.217	0.612672	0.692741	0.647778	0.602782	0.709565	0.660071	0.585247	0.691448	0.69685				0.586657	0.681862	0.612119	0.599095	0.640347	0.613158	0.54928	0.634281	0.60955				0.609377	0.680465	0.643236	0.607285	0.745419	0.626892	0.57395	0.624004	0.736312
147.461	0.613461	0.687283	0.643376	0.600109	0.709009	0.662391	0.585922	0.689036	0.696504				0.585448	0.679412	0.618006	0.592648	0.632294	0.610261	0.547379	0.635604	0.608143				0.607656	0.681799	0.64198	0.601249	0.750499	0.626194	0.571728	0.625197	0.733572
147.705	0.610595	0.684763	0.639536	0.598733	0.708633	0.662481	0.584104	0.689788	0.694026				0.581584	0.675823	0.617707	0.589702	0.635852	0.609261	0.545677	0.627602	0.612637				0.606127	0.682022	0.638405	0.594631	0.751661	0.625565	0.574632	0.628752	0.728949
147.949	0.607933	0.685737	0.638114	0.596568	0.703695	0.658511	0.578466	0.683993	0.689919				0.582507	0.674362	0.61199	0.592238	0.634799	0.601969	0.546125	0.625741	0.615522				0.600411	0.679123	0.639707	0.595642	0.743378	0.630422	0.571288	0.61802	0.727637
148.193	0.60839	0.679856	0.638703	0.600517	0.708625	0.65486	0.57426	0.68422	0.692012				0.582036	0.673715	0.613469	0.593789	0.635793	0.60465	0.543871	0.624424	0.613295				0.600986	0.675505	0.638504	0.595126	0.74432	0.626575	0.57304	0.616351	0.730902
148.438	0.608405	0.672537	0.636509	0.591713	0.712742	0.654024	0.571288	0.68571	0.69408				0.584171	0.667725	0.608171	0.593916	0.636567	0.60196	0.549488	0.624011	0.614557				0.59893	0.677231	0.635518	0.599207	0.740943	0.618864	0.574515	0.617006	0.726408
148.682	0.604295	0.671589	0.636747	0.590147	0.704603	0.648623	0.572402	0.684092	0.690356				0.57895	0.668041	0.604732	0.591704	0.634787	0.601098	0.54472	0.623396	0.612008				0.599488	0.675767	0.63474	0.599068	0.736335	0.615613	0.566964	0.618916	0.722891
148.926	0.604308	0.669562	0.632446	0.590078	0.698804	0.645008	0.572552	0.680654	0.674785				0.57622	0.66471	0.605659	0.585856	0.63399	0.601988	0.543438	0.619987	0.608234				0.592578	0.670499	0.635531	0.59277	0.7367	0.614669	0.565526	0.615028	0.726129
149.17	0.59842	0.670008	0.630459	0.58841	0.696406	0.648373	0.565624	0.678528	0.683579				0.57717	0.667166	0.602121	0.580901	0.633883	0.598347	0.539264	0.620976	0.605494				0.589765	0.66979	0.63338	0.590163	0.729217	0.614207	0.568211	0.610465	0.720927
149.414	0.598294	0.668859	0.6286	0.585546	0.696957	0.6483	0.567904	0.675818	0.68601				0.572244	0.66886	0.604675	0.579529	0.632972	0.598952	0.53781	0.619711	0.609362				0.595667	0.668539	0.62921	0.590968	0.727282	0.610697	0.566337	0.612174	0.719325
149.658	0.590961	0.670758	0.631144	0.590043	0.700126	0.639155	0.568109	0.672938	0.676215				0.574153	0.665096	0.60414	0.578919	0.630263	0.6019	0.536447	0.6185	0.608387				0.595497	0.66536	0.623435	0.587692	0.732401	0.608695	0.56337	0.611938	0.716541
149.902	0.593724	0.674532	0.624295	0.591074	0.700959	0.63372	0.566824	0.673197	0.678281				0.573346	0.659906	0.602931	0.578648	0.622139	0.597541	0.538359	0.615128	0.604634				0.591334	0.664119	0.625577	0.589153	0.72922	0.605623	0.559339	0.6108	0.715994
150.147	0.592666	0.670796	0.629399	0.586901	0.69925	0.633168	0.569676	0.671113	0.678844				0.571658	0.658621	0.603435	0.578747	0.618965	0.59531	0.53323	0.613406	0.597658				0.589283	0.66641	0.626489	0.585831	0.724099	0.6061	0.558008	0.604936	0.713509
150.391	0.588852	0.662916	0.624145	0.58782	0.699037	0.63267	0.567162	0.673743	0.683148				0.570588	0.657593	0.600843	0.574419	0.617631	0.594156	0.534217	0.610729	0.599833				0.592971	0.66447	0.622561	0.586816	0.728287	0.606684	0.554005	0.603702	0.713615
150.635	0.585645	0.660822	0.622551	0.581837	0.699771	0.628752	0.563326	0.669552	0.677914				0.57077	0.656672	0.598918	0.574108	0.621063	0.588269	0.535195	0.606047	0.596422				0.586154	0.66381	0.624358	0.583548	0.728623	0.600069	0.555109	0.603734	0.712321
150.879	0.585065	0.664192	0.621421	0.57701	0.693826	0.629802	0.565822	0.667588	0.673941				0.568413	0.656764	0.594491	0.573949	0.619851	0.593331	0.535419	0.605567	0.588495				0.576573	0.662824	0.62427	0.581473	0.720591	0.598545	0.557217	0.601341	0.714341
151.123	0.583413	0.662572	0.622026	0.580859	0.694617	0.626706	0.561391	0.666796	0.677061				0.568071	0.655891	0.592801	0.577711	0.612824	0.594249	0.53324	0.6085	0.592941				0.576235	0.660132	0.615205	0.577751	0.722439	0.599686	0.551944	0.597993	0.71592
151.367	0.579032	0.657342	0.61878	0.582685	0.690275	0.625142	0.556458	0.663314	0.675093				0.569218	0.656348	0.593566	0.569012	0.610281	0.591023	0.52994	0.612192	0.590622				0.581183	0.654564	0.616886	0.578699	0.724801	0.599568	0.552525	0.590741	0.711796
151.611	0.582495	0.656641	0.614226	0.575889	0.683516	0.630533	0.556384	0.661189	0.671696				0.567517	0.657954	0.597772	0.566663	0.613702	0.591222	0.527745	0.605554	0.587816				0.574976	0.648544	0.617475	0.575994	0.724124	0.597854	0.554368	0.590412	0.703683
151.856	0.581161	0.659062	0.610239	0.568635	0.681236	0.626347	0.556788	0.657786	0.672725				0.564068	0.659751	0.593484	0.568412	0.610419	0.588891	0.526803	0.603781	0.580244				0.575065	0.64916	0.614054	0.574207	0.72216	0.593137	0.552099	0.593081	0.705961
152.1	0.579609	0.659472	0.610594	0.572092	0.683437	0.620921	0.555823	0.652887	0.669035				0.558809	0.654858	0.589555	0.565648	0.609328	0.589223	0.522044	0.604739	0.588464				0.571513	0.653777	0.614322	0.571131	0.722158	0.591345	0.55288	0.595917	0.701996
152.344	0.575269	0.657571	0.611865	0.571242	0.686803	0.619062	0.557948	0.656611	0.665451				0.561395	0.649649	0.591993	0.567898	0.61284	0.584743	0.522181	0.599112	0.58858				0.569224	0.652562	0.614867	0.565372	0.717604	0.587126	0.54811	0.588857	0.697762
152.588	0.575655	0.65388	0.610384	0.566561	0.687054	0.619464	0.552705	0.654266	0.66652				0.564198	0.648027	0.589257	0.563955	0.616431	0.581735	0.523389	0.598638	0.587884				0.568156	0.646306	0.611653	0.566859	0.715988	0.58598	0.546011	0.586922	0.695024
152.832	0.573942	0.649775	0.613985	0.564303	0.692439	0.619151	0.54384	0.655043	0.659363				0.560875	0.644364	0.588051	0.565942	0.61013	0.583814	0.522586	0.597813	0.586248				0.566779	0.640348	0.607855	0.570404	0.712101	0.583931	0.544497	0.585391	0.697909
153.076	0.5718	0.654731	0.610668	0.564906	0.688552	0.620134	0.539431	0.653898	0.655504				0.55704	0.640126	0.583175	0.566328	0.610055	0.582127	0.517953	0.597795	0.58648				0.566045	0.640506	0.605114	0.56715	0.713545	0.585919	0.540952	0.582314	0.700936
153.32	0.569951	0.656485	0.608063	0.564301	0.684783	0.620141	0.543808	0.650382	0.653783				0.5547	0.641882	0.582108	0.564219	0.610383	0.579028	0.511943	0.599749	0.583234				0.562951	0.643443	0.603692	0.564382	0.707082	0.583787	0.541113	0.583224	0.698778
153.565	0.570904	0.651514	0.608091	0.562087	0.684276	0.612782	0.546292	0.650097	0.656788				0.555242	0.638053	0.587212	0.565125	0.613968	0.574115	0.512225	0.600302	0.582517				0.562977	0.646866	0.60439	0.56594	0.706609	0.58064	0.542775	0.586268	0.695841
153.809	0.563469	0.64435	0.605788	0.560282	0.684675	0.614213	0.542262	0.651555	0.658735				0.549405	0.636225	0.584996	0.554937	0.614259	0.571932	0.514078	0.594741	0.587888				0.564631	0.641697	0.599911	0.560689	0.711613	0.577227	0.54028	0.583032	0.690962
154.053	0.559301	0.644281	0.602573	0.561763	0.683616	0.611942	0.53944	0.645622	0.655965				0.548318	0.640232	0.583337	0.551777	0.614024	0.572692	0.516473	0.593962	0.587847				0.56447	0.646388	0.600874	0.558921	0.709809	0.577368	0.538709	0.581776	0.69301
154.297	0.5604	0.645244	0.601871	0.563253	0.676654	0.608927	0.539845	0.641311	0.651612				0.546833	0.635988	0.57921	0.558191	0.611068	0.574205	0.513529	0.596117	0.582778				0.564319	0.641981	0.601494	0.557755	0.710152	0.57328	0.536268	0.583026	0.691735
154.541	0.560458	0.645172	0.604815	0.55998	0.678688	0.60462	0.543721	0.641227	0.64739				0.549993	0.635779	0.579743	0.553591	0.610607	0.572469	0.511603	0.592075	0.579722				0.557895	0.637039	0.596027	0.555383	0.702775	0.575558	0.531866	0.577527	0.686365
154.785	0.559185	0.644014	0.601537	0.559697	0.682834	0.602246	0.545675	0.641406	0.651798				0.550791	0.634473	0.577726	0.552588	0.604226	0.568356	0.508069	0.585111	0.580031				0.557164	0.636467	0.59526	0.553311	0.704904	0.573842	0.533181	0.575327	0.688865
155.029	0.554744	0.639648	0.600543	0.557151	0.681056	0.606977	0.545735	0.638412	0.652695				0.546251	0.629028	0.574687	0.552112	0.602265	0.561837	0.509749	0.584583	0.581516				0.556634	0.634759	0.595652	0.553311	0.702505	0.571669	0.532735	0.575649	0.690226
155.273	0.557238	0.634302	0.601862	0.552572	0.680885	0.603446	0.53673	0.636274	0.653505				0.547638	0.629673	0.575516	0.551979	0.599954	0.566557	0.509166	0.585389	0.578028				0.555481	0.633558	0.592511	0.552123	0.701104	0.571746	0.530571	0.572769	0.686028
155.518	0.554398	0.633065	0.597961	0.549496	0.674276	0.600702	0.53605	0.639069	0.651003				0.549131	0.631295	0.568863	0.550165	0.599029	0.572882	0.507916	0.577484	0.580719				0.553806	0.629388	0.589583	0.547837	0.692989	0.572307	0.529048	0.57136	0.68966
155.762	0.552341	0.632471	0.594111	0.549078	0.670175	0.598711	0.529084	0.634966	0.65125				0.549059	0.628783	0.567764	0.543697	0.602102	0.566647	0.508152	0.578155	0.577387				0.551831	0.632986	0.588827	0.546813	0.69859	0.565717	0.52973	0.568743	0.693314
156.006	0.55177	0.62998	0.592204	0.546112	0.676314	0.600363	0.527667	0.63042	0.649835				0.541727	0.623829	0.569035	0.543534	0.600475	0.560478	0.506869	0.578682	0.566716				0.546155	0.633023	0.589595	0.545827	0.699824	0.561367	0.526558	0.56372	0.684892
156.25	0.546566	0.633458	0.593206	0.548126	0.670401	0.596695	0.536789	0.629341	0.649287				0.544676	0.623961	0.568803	0.546253	0.596707	0.559658	0.504487	0.583376	0.566005				0.547345	0.629043	0.592735	0.545471	0.69549	0.560986	0.523252	0.565595	0.682798
156.494	0.548366	0.630778	0.588647	0.544579	0.66416	0.59172	0.531207	0.625344	0.648927				0.538836	0.624809	0.568309	0.546489	0.596439	0.563613	0.501169	0.580969	0.565746				0.544243	0.62979	0.592655	0.541964	0.692992	0.56039	0.521031	0.567952	0.678975
156.738	0.547104	0.628329	0.591436	0.547991	0.663289	0.590744	0.523446	0.624949	0.64809				0.537175	0.622636	0.566864	0.544793	0.596404	0.562691	0.500189	0.578471	0.565242				0.539345	0.624467	0.589211	0.545795	0.691334	0.562617	0.520274	0.565589	0.674434
156.982	0.544456	0.626224	0.591524	0.539924	0.670173	0.594021	0.527515	0.629294	0.645683				0.534261	0.625595	0.56697	0.543409	0.593805	0.566743	0.497545	0.577314	0.568594				0.540434	0.624092	0.586897	0.54065	0.697064	0.564729	0.523249	0.56069	0.67745
157.227	0.546407	0.630772	0.591463	0.540744	0.67477	0.5953	0.52997	0.626641	0.644448				0.533581	0.624114	0.568885	0.542182	0.590526	0.564228	0.49765	0.580321	0.566958				0.542914	0.624405	0.5866	0.540521	0.697043	0.562606	0.520539	0.56394	0.678149
157.471	0.551406	0.630965	0.586832	0.542109	0.668748	0.590479	0.525852	0.620165	0.644139				0.52934	0.626402	0.571436	0.539304	0.590047	0.561073	0.496522	0.583205	0.571593				0.538007	0.617548	0.584198	0.539287	0.688905	0.557427	0.516394	0.562418	0.679099
157.715	0.551925	0.625181	0.584205	0.542573	0.667584	0.583592	0.524167	0.61762	0.641718				0.531478	0.621294	0.571307	0.53882	0.594027	0.559829	0.498928	0.577889	0.566018				0.534961	0.615891	0.585335	0.536206	0.686415	0.558745	0.520725	0.560637	0.674488
157.959	0.548416	0.625491	0.583516	0.544231	0.664314	0.583274	0.525124	0.621172	0.636075				0.531661	0.61719	0.565805	0.543079	0.594159	0.553431	0.499747	0.579222	0.561145				0.533747	0.615926	0.579004	0.535948	0.691688	0.555405	0.516806	0.556714	0.669848
158.203	0.546493	0.621977	0.584462	0.54063	0.664392	0.585971	0.52756	0.622434	0.635561				0.525873	0.618885	0.571675	0.539473	0.596968	0.55298	0.498418	0.576265	0.558908				0.536306	0.609617	0.581012	0.535699	0.690951	0.552589	0.515034	0.554754	0.671541
158.447	0.545447	0.618616	0.582921	0.537393	0.666166	0.579846	0.53018	0.619191	0.63648				0.526274	0.618713	0.569932	0.542131	0.592541	0.556312	0.494229	0.568758	0.561911				0.540864	0.61206	0.580995	0.535235	0.689738	0.553466	0.515563	0.554318	0.667661
158.691	0.542292	0.620703	0.582081	0.534367	0.658438	0.580492	0.52253	0.618089	0.634074				0.529458	0.616117	0.564103	0.537693	0.601676	0.553251	0.49289	0.566335	0.567117				0.538118	0.616551	0.578601	0.533241	0.686445	0.551479	0.512462	0.556767	0.669091
158.936	0.541991	0.619435	0.581992	0.532649	0.654673	0.575139	0.517371	0.61395	0.632047				0.526966	0.616163	0.563394	0.535318	0.595578	0.55392	0.492723	0.570185	0.556288				0.529553	0.615644	0.577172	0.528738	0.684867	0.548543	0.513286	0.554327	0.666405
159.18	0.537152	0.616755	0.579159	0.536988	0.658539	0.575692	0.51905	0.612276	0.629789				0.521737	0.61334	0.557729	0.53997	0.582204	0.555278	0.488626	0.56635	0.55461				0.530917	0.61362	0.572778	0.529164	0.681138	0.547346	0.516756	0.548712	0.663138
159.424	0.535692	0.612959	0.574862	0.533298	0.657269	0.575888	0.51639	0.608513	0.628656				0.523683	0.6119	0.552591	0.53396	0.587275	0.548872	0.490554	0.56685	0.561644				0.532258	0.607324	0.571645	0.528776	0.677286	0.54257	0.511981	0.550188	0.665241
159.668	0.528458	0.616023	0.574329	0.530873	0.658997	0.582718	0.515434	0.612414	0.625284				0.524915	0.608647	0.549192	0.53113	0.591165	0.547587	0.488453	0.568493	0.558681				0.527048	0.606107	0.574914	0.528202	0.677813	0.541543	0.506301	0.551427	0.672151
159.912	0.529834	0.616137	0.573563	0.529872	0.659566	0.579831	0.516879	0.614211	0.62239				0.520836	0.607418	0.551577	0.527613	0.580228	0.55276	0.482191	0.56289	0.556594				0.529574	0.605238	0.575806	0.528931	0.678438	0.538929	0.507202	0.548586	0.670121
160.156	0.527406	0.609056	0.574238	0.527771	0.651048	0.576608	0.519222	0.607248	0.624904				0.522521	0.610317	0.55849	0.530774	0.583465	0.553595	0.481794	0.559822	0.553497				0.526103	0.607045	0.569073	0.527126	0.673916	0.540306	0.507854	0.547171	0.664684
160.4	0.529296	0.604952	0.572489	0.524982	0.646108	0.576629	0.518841	0.605949	0.625435				0.520873	0.607534	0.552937	0.532024	0.585257	0.550634	0.480818	0.559065	0.552269				0.525013	0.608704	0.565059	0.527906	0.669585	0.5443	0.506094	0.545915	0.657816
160.644	0.533941	0.61044	0.569732	0.52397	0.648066	0.574965	0.516192	0.605066	0.626154				0.52245	0.604266	0.553182	0.529501	0.58181	0.546864	0.477011	0.560087	0.5521				0.522871	0.608285	0.568277	0.527825	0.667027	0.54585	0.503656	0.543885	0.655067
160.889	0.528323	0.608919	0.569919	0.527368	0.648843	0.5727	0.511122	0.606032	0.620055				0.520096	0.608865	0.553938	0.529367	0.584895	0.53791	0.47684	0.562271	0.548902				0.526697	0.607392	0.565987	0.523842	0.673365	0.540689	0.502636	0.545722	0.6593
161.133	0.525185	0.602569	0.567253	0.524603	0.650299	0.569723	0.508116	0.604121	0.62021				0.515573	0.607259	0.546651	0.525811	0.584291	0.538493	0.477236	0.562939	0.549994				0.522577	0.608709	0.562387	0.521159	0.672839	0.533458	0.503124	0.54509	0.658486
161.377	0.52092	0.604075	0.560488	0.523688	0.647601	0.563956	0.506805	0.600772	0.616896				0.516307	0.604861	0.554963	0.52631	0.5742	0.544572	0.476954	0.560592	0.548112				0.516939	0.602284	0.563572	0.521512	0.674201	0.532703	0.497501	0.544417	0.655846
161.621	0.52055	0.604677	0.56335	0.522273	0.641864	0.564979	0.502472	0.600088	0.618494				0.513613	0.600024	0.55503	0.522895	0.57586	0.541897	0.475932	0.556944	0.543773				0.518083	0.603821	0.564389	0.519844	0.671031	0.534308	0.492954	0.54057	0.652861
161.865	0.524547	0.606098	0.568581	0.518748	0.652366	0.563329	0.501808	0.600756	0.618779				0.50961	0.59847	0.547192	0.521431	0.572309	0.541238	0.473056	0.55215	0.546158				0.519303	0.596979	0.562838	0.517461	0.664955	0.532084	0.495872	0.537135	0.647979
162.109	0.520369	0.604047	0.562868	0.518476	0.648847	0.558274	0.498958	0.59575	0.612766				0.514737	0.595127	0.546505	0.519565	0.574524	0.541349	0.469988	0.550843	0.552724				0.512433	0.59496	0.563207	0.515284	0.665161	0.528815	0.498402	0.537938	0.649722
162.353	0.519577	0.600314	0.563464	0.518069	0.644811	0.55703	0.501046	0.593363	0.616332				0.515958	0.594396	0.547296	0.518107	0.571416	0.534912	0.473341	0.556548	0.552028				0.51244	0.596174	0.563692	0.513825	0.67335	0.525091	0.495974	0.534375	0.651929
162.598	0.514063	0.600251	0.561554	0.517749	0.647916	0.562642	0.500887	0.594497	0.615091				0.507559	0.590944	0.543798	0.520071	0.569475	0.531137	0.476814	0.558683	0.548488				0.511406	0.593266	0.56073	0.513023	0.669337	0.528665	0.492132	0.53087	0.647365
162.842	0.511459	0.597249	0.561293	0.518189	0.640736	0.562908	0.499376	0.59566	0.615552				0.5068	0.590284	0.540393	0.51951	0.572823	0.532373	0.476177	0.554678	0.547503				0.514081	0.59572	0.557443	0.51257	0.663317	0.52542	0.491841	0.531629	0.649225
163.086	0.510514	0.594371	0.560069	0.514901	0.631062	0.559711	0.498564	0.592607	0.615508				0.508359	0.59744	0.545076	0.519804	0.56873	0.530964	0.474575	0.554344	0.546721				0.50996	0.593462	0.554796	0.509916	0.66179	0.521579	0.492102	0.531456	0.649185
163.33	0.509841	0.592044	0.558323	0.514385	0.635189	0.558852	0.497577	0.592603	0.610854				0.507033	0.593993	0.54417	0.517496	0.568521	0.529628	0.471207	0.548143	0.549174				0.506395	0.595284	0.553519	0.510229	0.665296	0.520973	0.491573	0.528052	0.646066
163.574	0.511539	0.592642	0.554575	0.51099	0.63622	0.554844	0.500533	0.590435	0.607813				0.509631	0.590742	0.54184	0.51608	0.574485	0.529532	0.470915	0.548167	0.550088				0.507757	0.596602	0.555344	0.509761	0.660461	0.521891	0.489887	0.530368	0.645734
163.818	0.513428	0.590601	0.554346	0.506663	0.636324	0.553386	0.497484	0.59204	0.606315				0.507908	0.588302	0.546786	0.513745	0.575739	0.531961	0.467301	0.548925	0.542839				0.506575	0.589303	0.553081	0.5082	0.656366	0.524357	0.486425	0.527798	0.64496
164.062	0.513089	0.587861	0.549919	0.51014	0.63532	0.551919	0.493649	0.596157	0.60722				0.503474	0.585322	0.544244	0.518189	0.574994	0.535639	0.47164	0.54269	0.542511				0.503895	0.58798	0.55202	0.50667	0.659255	0.523999	0.4858	0.528698	0.635515
164.307	0.513413	0.586226	0.551969	0.509825	0.632817	0.555279	0.489452	0.591124	0.607851				0.504473	0.581872	0.540774	0.516567	0.569232	0.531983	0.467925	0.544158	0.544479				0.503805	0.588486	0.547628	0.504849	0.659573	0.517788	0.489258	0.526673	0.633871
164.551	0.514704	0.58772	0.554654	0.505464	0.626355	0.552023	0.491142	0.589225	0.599163				0.500308	0.583147	0.535601	0.514576	0.5689	0.531678	0.464767	0.541022	0.53931				0.501193	0.586971	0.546728	0.504139	0.655648	0.515943	0.487942	0.520403	0.633191
164.795	0.51381	0.585814	0.553322	0.506071	0.627028	0.549545	0.495467	0.5908	0.60036				0.498562	0.579235	0.529113	0.5131	0.575289	0.528769	0.466522	0.538164	0.537759				0.496493	0.585535	0.551484	0.50264	0.655221	0.516076	0.484805	0.521747	0.637384
165.039	0.509762	0.587037	0.547192	0.507921	0.626585	0.55027	0.498853	0.587437	0.6009				0.499265	0.584002	0.531829	0.512319	0.568073	0.526137	0.465324	0.542444	0.542084				0.499993	0.584781	0.547861	0.501714	0.656101	0.516892	0.486637	0.523725	0.638669
165.283	0.503181	0.587847	0.546368	0.507579	0.623945	0.547521	0.4999	0.587187	0.599829				0.498015	0.582925	0.535372	0.510093	0.562724	0.525118	0.463515	0.541118	0.540285				0.500217	0.583105	0.544765	0.501014	0.655519	0.517144	0.484594	0.524065	0.63483
165.527	0.498195	0.578372	0.545171	0.506177	0.624382	0.54372	0.497521	0.586061	0.598666				0.499535	0.582938	0.534207	0.503221	0.569082	0.524863	0.462829	0.534802	0.535756				0.498828	0.580421	0.5427	0.498621	0.656027	0.512832	0.47819	0.52377	0.635248
165.772	0.495357	0.581806	0.540523	0.504808	0.629876	0.54177	0.489246	0.58246	0.595316				0.498893	0.582259	0.527482	0.500856	0.565546	0.519829	0.45906	0.535636	0.533774				0.495454	0.579287	0.548475	0.496559	0.656492	0.509346	0.475755	0.521177	0.640151
166.016	0.494853	0.580788	0.542059	0.507803	0.627315	0.54252	0.491257	0.579954	0.589224				0.496966	0.578647	0.527855	0.505779	0.561089	0.516297	0.458581	0.534854	0.539207				0.493127	0.582706	0.545102	0.49562	0.652412	0.511807	0.480175	0.518759	0.63788
166.26	0.49665	0.579999	0.54312	0.502374	0.62215	0.545945	0.487266	0.582594	0.596714				0.495824	0.577186	0.532764	0.508709	0.565959	0.516335	0.458523	0.534478	0.536104				0.495758	0.580264	0.541162	0.494735	0.651411	0.511724	0.481217	0.516393	0.630248
166.504	0.501374	0.583214	0.545315	0.499775	0.622324	0.543423	0.485259	0.578009	0.595066				0.491371	0.580663	0.533773	0.503446	0.556194	0.51395	0.457848	0.538374	0.532123				0.495939	0.576887	0.540116	0.49654	0.650055	0.507609	0.480312	0.51462	0.630042
166.748	0.50468	0.585121	0.540732	0.497683	0.628317	0.539582	0.484052	0.576389	0.595348				0.490711	0.579652	0.527612	0.502355	0.558093	0.51508	0.457351	0.536982	0.534266				0.492326	0.575137	0.537627	0.499844	0.647927	0.505978	0.474205	0.516231	0.628362
166.992	0.500086	0.581126	0.539397	0.498131	0.625634	0.537796	0.482361	0.577211	0.595557				0.492054	0.57441	0.523074	0.503562	0.55972	0.51615	0.454315	0.53681	0.526709				0.49082	0.575599	0.541877	0.497684	0.647196	0.504257	0.477266	0.517499	0.630758
167.236	0.49748	0.581792	0.539367	0.495468	0.624142	0.5374	0.478644	0.576132	0.589658				0.492491	0.573971	0.525015	0.499212	0.552074	0.51604	0.450905	0.535809	0.524801				0.487118	0.574699	0.540478	0.495236	0.644478	0.504496	0.476861	0.51528	0.627184
167.481	0.495884	0.574119	0.542656	0.495293	0.624579	0.537969	0.476559	0.571569	0.593142				0.491269	0.568528	0.52861	0.500163	0.552008	0.518092	0.451956	0.532579	0.52885				0.487749	0.572077	0.538431	0.492134	0.642558	0.505671	0.476077	0.509967	0.621939
167.725	0.495221	0.570752	0.542705	0.495966	0.623443	0.535144	0.47822	0.575159	0.591477				0.487602	0.569645	0.530059	0.501501	0.55441	0.513219	0.449523	0.534543	0.529059				0.485062	0.571366	0.538862	0.490807	0.643369	0.502927	0.475053	0.508796	0.622935
167.969	0.492447	0.570639	0.538966	0.491582	0.618629	0.533903	0.478354	0.571858	0.587409				0.488411	0.570951	0.52509	0.490075	0.557776	0.512085	0.450152	0.539471	0.52858				0.485273	0.570817	0.536322	0.4915	0.646101	0.50146	0.472239	0.509694	0.620725
168.213	0.491086	0.567909	0.530801	0.491312	0.61624	0.534132	0.475478	0.568623	0.584045				0.485248	0.56609	0.526918	0.493295	0.558403	0.508137	0.447685	0.533543	0.528362				0.479343	0.571353	0.53479	0.485399	0.64446	0.501562	0.468437	0.509235	0.62345
168.457	0.48655	0.564858	0.534269	0.490333	0.613402	0.535535	0.474028	0.566086	0.589412				0.485313	0.56505	0.529434	0.499788	0.555338	0.512197	0.451195	0.527894	0.528143				0.480737	0.569598	0.535809	0.484685	0.643329	0.497994	0.468297	0.506983	0.62169
168.701	0.487012	0.570737	0.534202	0.491659	0.610247	0.535831	0.475151	0.57169	0.58954				0.487579	0.567997	0.521309	0.497679	0.553549	0.513791	0.451215	0.524359	0.517977				0.484819	0.565349	0.533987	0.486414	0.640368	0.49795	0.467262	0.507434	0.617454
168.945	0.487322	0.572006	0.536193	0.488302	0.619506	0.529634	0.474664	0.575188	0.584503				0.487127	0.563311	0.519381	0.497165	0.552129	0.509702	0.447184	0.523768	0.518961				0.47986	0.563645	0.533392	0.485182	0.631483	0.497852	0.46779	0.5045	0.621715
169.19	0.489742	0.567982	0.53048	0.489303	0.618172	0.529593	0.475953	0.569549	0.583549				0.482449	0.562209	0.526007	0.494138	0.554329	0.505433	0.446952	0.52581	0.521801				0.476456	0.56746	0.531137	0.487411	0.628784	0.493987	0.467138	0.505702	0.627752
169.434	0.489367	0.564831	0.526182	0.486279	0.610578	0.526734	0.474392	0.564894	0.58664				0.480285	0.561659	0.52317	0.495043	0.554392	0.506551	0.443458	0.526135	0.526173				0.472962	0.57014	0.52587	0.484588	0.636593	0.493372	0.467253	0.503189	0.613833
169.678	0.487063	0.562506	0.528458	0.489459	0.612213	0.527324	0.47594	0.566512	0.580658				0.48081	0.56292	0.523069	0.492061	0.550141	0.504448	0.440545	0.524507	0.525107				0.469791	0.565769	0.524909	0.482368	0.64145	0.492805	0.464857	0.500131	0.61079
169.922	0.484202	0.561531	0.526704	0.487363	0.607695	0.528655	0.471562	0.566525	0.580429				0.475448	0.558665	0.514335	0.49138	0.553493	0.507144	0.442543	0.525621	0.520779				0.472365	0.562128	0.526195	0.479859	0.636229	0.493224	0.45954	0.502657	0.614075
170.166	0.486965	0.564326	0.529075	0.487248	0.607386	0.527023	0.467736	0.560962	0.575737				0.477042	0.555182	0.518004	0.488992	0.550043	0.503047	0.441019	0.521797	0.518702				0.475465	0.559064	0.524429	0.480801	0.630207	0.495351	0.460318	0.499786	0.611084
170.41	0.48241	0.563397	0.529149	0.487325	0.613435	0.52696	0.469372	0.563574	0.57255				0.478061	0.558204	0.512337	0.489108	0.54864	0.501474	0.44302	0.518665	0.517747				0.473982	0.562443	0.524145	0.482883	0.629991	0.49294	0.461295	0.495327	0.612092
170.654	0.47687	0.561968	0.527241	0.482439	0.608491	0.523589	0.46869	0.563508	0.57465				0.474824	0.556507	0.514033	0.486661	0.549276	0.499822	0.44003	0.517334	0.51174				0.475001	0.557039	0.521241	0.481907	0.625529	0.491845	0.460998	0.499895	0.609364
170.898	0.477059	0.556809	0.527623	0.482484	0.608529	0.523799	0.464323	0.562009	0.57389				0.47302	0.557836	0.517455	0.480556	0.541442	0.499416	0.43793	0.519712	0.511663				0.475604	0.556762	0.520114	0.479624	0.622654	0.487829	0.461097	0.497449	0.607347
171.143	0.473772	0.557963	0.525289	0.480222	0.608793	0.525487	0.464988	0.560493	0.570448				0.477154	0.556412	0.517275	0.486695	0.543137	0.502332	0.43704	0.513752	0.515217				0.471491	0.55713	0.521452	0.477188	0.627484	0.482347	0.457833	0.496351	0.608173
171.387	0.47225	0.560422	0.519275	0.478051	0.601578	0.519768	0.465162	0.560497	0.571853				0.480805	0.552293	0.513884	0.486949	0.552128	0.498728	0.440111	0.516058	0.514031				0.468507	0.557972	0.518766	0.473876	0.627255	0.480846	0.457219	0.494329	0.60982
171.631	0.475681	0.55777	0.517289	0.480521	0.597906	0.518017	0.46334	0.556124	0.57495				0.47454	0.552472	0.512057	0.484947	0.555165	0.498997	0.439112	0.516591	0.510945				0.469865	0.554441	0.518435	0.475438	0.6282	0.481722	0.458909	0.494806	0.605261
171.875	0.475093	0.556322	0.516518	0.480944	0.602838	0.516766	0.462547	0.556554	0.572435				0.473483	0.553617	0.515718	0.48894	0.547284	0.499245	0.434283	0.509919	0.50896				0.471067	0.551047	0.518993	0.474928	0.62655	0.484569	0.459541	0.494239	0.611851
172.119	0.475385	0.551473	0.517718	0.476081	0.602118	0.514374	0.461215	0.552013	0.567045				0.468145	0.550131	0.508662	0.490202	0.550743	0.494463	0.434857	0.508649	0.512185				0.466199	0.544569	0.512194	0.473307	0.625916	0.481657	0.458247	0.493478	0.613282
172.363	0.475471	0.549901	0.519155	0.472864	0.605068	0.510544	0.463546	0.551124	0.565437				0.469608	0.547844	0.50362	0.482612	0.545298	0.497875	0.435444	0.507748	0.51247				0.464013	0.543213	0.514248	0.47287	0.625282	0.479127	0.455008	0.490134	0.612402
172.607	0.473362	0.546081	0.52027	0.473937	0.597416	0.511016	0.459172	0.555664	0.561767				0.468106	0.551872	0.50435	0.477441	0.536354	0.496447	0.435155	0.505662	0.510327				0.463587	0.545746	0.512584	0.471529	0.620282	0.479735	0.45159	0.487772	0.607542
172.852	0.473817	0.546316	0.514122	0.472655	0.59964	0.51493	0.459993	0.553319	0.564402				0.462228	0.549327	0.508896	0.478033	0.541597	0.494935	0.436153	0.510392	0.506679				0.46825	0.546847	0.512553	0.469626	0.617216	0.480148	0.449113	0.488824	0.601729
173.096	0.474281	0.55023	0.515614	0.476679	0.605092	0.516579	0.459536	0.549535	0.565976				0.464587	0.545948	0.508095	0.476936	0.538062	0.491562	0.432128	0.509324	0.506006				0.466543	0.548454	0.511923	0.469125	0.622396	0.485252	0.452282	0.489412	0.599281
173.34	0.469551	0.547618	0.509726	0.472485	0.599274	0.513198	0.458697	0.548437	0.566258				0.466803	0.544709	0.504742	0.474874	0.540594	0.488362	0.432999	0.504863	0.512229				0.461032	0.546656	0.513516	0.466359	0.623494	0.482393	0.451255	0.48979	0.596213
173.584	0.469645	0.546376	0.507086	0.467314	0.593519	0.508432	0.457543	0.549661	0.567045				0.464461	0.537798	0.504414	0.480255	0.539019	0.489798	0.430315	0.501915	0.510116				0.45922	0.543894	0.513769	0.465127	0.619846	0.477655	0.44874	0.490136	0.593231
173.828	0.470584	0.544042	0.508624	0.46821	0.593263	0.506834	0.454013	0.546816	0.563227				0.459963	0.541337	0.502266	0.477792	0.536196	0.492711	0.426758	0.504453	0.508508				0.461105	0.544084	0.512704	0.465928	0.62291	0.479756	0.444504	0.485472	0.588098
174.072	0.466224	0.540478	0.508348	0.467969	0.592736	0.505593	0.452672	0.545193	0.56211				0.461731	0.545146	0.50022	0.46993	0.536731	0.489044	0.429185	0.504234	0.503534				0.461437	0.542331	0.506906	0.463915	0.621359	0.473343	0.440985	0.481064	0.594019
174.316	0.465466	0.541951	0.509834	0.467222	0.585585	0.506562	0.453138	0.549628	0.559771				0.463456	0.544616	0.499516	0.469664	0.540783	0.483903	0.428265	0.500757	0.50283				0.46235	0.541005	0.50701	0.46351	0.610605	0.470947	0.440958	0.480803	0.595105
174.561	0.467824	0.542422	0.510846	0.464059	0.588894	0.50601	0.457188	0.547083	0.558488				0.462667	0.538162	0.502375	0.474777	0.538181	0.487026	0.425572	0.50342	0.506582				0.459597	0.538915	0.508812	0.462239	0.60379	0.472048	0.4455	0.48219	0.593705
174.805	0.463838	0.543646	0.509412	0.463444	0.595587	0.499939	0.450806	0.540132	0.557085				0.46146	0.539983	0.500484	0.475837	0.536946	0.487149	0.424343	0.501867	0.504917				0.455394	0.538511	0.505229	0.459952	0.602899	0.47062	0.444051	0.483051	0.595393
175.049	0.458138	0.543406	0.509831	0.467662	0.591595	0.500005	0.447511	0.541162	0.558014				0.462738	0.541272	0.499173	0.475181	0.533915	0.483584	0.422939	0.496662	0.504886				0.45208	0.538214	0.503309	0.461412	0.60833	0.473266	0.440098	0.480535	0.594052
175.293	0.454758	0.542005	0.51113	0.465104	0.583998	0.501682	0.448321	0.538415	0.558756				0.456114	0.540427	0.496142	0.472112	0.531574	0.484804	0.422567	0.500389	0.502954				0.450359	0.536061	0.502737	0.464193	0.612556	0.471789	0.44177	0.478597	0.592786
175.537	0.457383	0.538216	0.508169	0.465944	0.582856	0.497064	0.447889	0.540658	0.561276				0.458079	0.53944	0.495823	0.469019	0.53485	0.480628	0.417643	0.500033	0.498318				0.451919	0.536734	0.503861	0.461848	0.605815	0.468594	0.44426	0.477198	0.593628
175.781	0.459825	0.537065	0.503806	0.461782	0.584793	0.498666	0.447933	0.540854	0.563297				0.46119	0.536357	0.496354	0.467931	0.534959	0.478865	0.415223	0.496988	0.500403				0.451143	0.536022	0.502471	0.455448	0.601999	0.467202	0.440329	0.477556	0.589703
176.025	0.462506	0.534317	0.500455	0.457388	0.582737	0.500088	0.446345	0.542867	0.559427				0.457232	0.532527	0.499905	0.472865	0.532111	0.47752	0.416835	0.498449	0.497773				0.449577	0.533921	0.498115	0.457637	0.605752	0.467357	0.439499	0.477109	0.584964
176.269	0.457881	0.533859	0.501139	0.459946	0.584715	0.494831	0.440767	0.539215	0.550904				0.454481	0.535427	0.501019	0.468598	0.52954	0.48285	0.413885	0.495782	0.496612				0.450526	0.534677	0.498797	0.457327	0.607048	0.467628	0.440017	0.472785	0.585983
176.514	0.455919	0.531451	0.49915	0.463425	0.586879	0.492443	0.443039	0.53406	0.548808				0.453078	0.537975	0.498618	0.467371	0.526485	0.481296	0.414615	0.496608	0.492518				0.448731	0.533044	0.49842	0.458678	0.602047	0.465891	0.436515	0.469777	0.584515
176.758	0.453587	0.531197	0.495678	0.461	0.585422	0.494031	0.445678	0.534395	0.546257				0.452956	0.533353	0.493422	0.466535	0.526363	0.48071	0.416096	0.497974	0.497108				0.444112	0.530993	0.501146	0.458088	0.602816	0.460954	0.436198	0.46708	0.581952
177.002	0.449704	0.533039	0.494078	0.457893	0.580836	0.490593	0.444793	0.536568	0.551539				0.453924	0.532204	0.488453	0.461732	0.523021	0.48076	0.414433	0.49685	0.495868				0.446004	0.529346	0.496759	0.452374	0.604841	0.465411	0.438578	0.468893	0.580449
177.246	0.448159	0.527521	0.493387	0.454169	0.580788	0.492256	0.441623	0.532874	0.552637				0.454002	0.531374	0.489013	0.460393	0.524858	0.478529	0.414978	0.492744	0.492108				0.44556	0.526414	0.494767	0.449923	0.602465	0.466341	0.437106	0.47493	0.583925
177.49	0.450039	0.526526	0.496552	0.453674	0.582484	0.49656	0.444564	0.53477	0.548912				0.450471	0.531405	0.493842	0.459335	0.524075	0.480516	0.414131	0.489959	0.491499				0.448693	0.524347	0.49416	0.447383	0.599027	0.464751	0.43682	0.475137	0.587801
177.734	0.451017	0.531439	0.495751	0.455192	0.582102	0.492893	0.441023	0.537539	0.549318				0.449461	0.527883	0.489802	0.461707	0.518693	0.481161	0.414472	0.483283	0.493164				0.445998	0.525702	0.492307	0.446092	0.603364	0.460581	0.430777	0.470447	0.580412
177.978	0.453204	0.529524	0.491649	0.456219	0.584487	0.487984	0.442675	0.537674	0.549813				0.448449	0.528611	0.487979	0.45902	0.525793	0.484231	0.415478	0.487816	0.487086				0.444411	0.52448	0.494639	0.448872	0.601868	0.463847	0.431152	0.469728	0.579691
178.223	0.454562	0.52876	0.493025	0.45106	0.57886	0.480705	0.44433	0.53379	0.546179				0.447514	0.523538	0.483127	0.456052	0.526304	0.479349	0.414375	0.490973	0.487719				0.445794	0.523154	0.493589	0.447776	0.596946	0.465025	0.433769	0.467637	0.582094
178.467	0.451219	0.527582	0.493265	0.450689	0.578288	0.480071	0.438194	0.533199	0.543847				0.44913	0.521156	0.479846	0.453804	0.525654	0.47085	0.412956	0.488994	0.493246				0.442625	0.523975	0.489773	0.44739	0.598209	0.459613	0.431631	0.46528	0.581337
178.711	0.447244	0.523927	0.490189	0.451236	0.576376	0.486115	0.436871	0.530895	0.542922				0.450019	0.523866	0.481461	0.456197	0.522809	0.468181	0.410775	0.491627	0.491535				0.443118	0.522697	0.490657	0.445651	0.592776	0.456604	0.432676	0.462659	0.578017
178.955	0.450232	0.522791	0.492589	0.45153	0.569084	0.490543	0.43814	0.529859	0.541029				0.446146	0.521215	0.486116	0.455149	0.518287	0.466742	0.410507	0.489113	0.490736				0.445248	0.518531	0.490207	0.446092	0.590692	0.457544	0.433791	0.460951	0.570479
179.199	0.450692	0.519298	0.492277	0.447855	0.563674	0.489577	0.435873	0.530184	0.538339				0.4423	0.51824	0.482373	0.456322	0.52273	0.466724	0.408682	0.487354	0.486942				0.443919	0.515463	0.489349	0.445618	0.591958	0.45578	0.433755	0.460864	0.569705
179.443	0.452012	0.520423	0.488807	0.449383	0.570802	0.487398	0.435331	0.525162	0.534479				0.443278	0.516222	0.484697	0.454346	0.517481	0.468763	0.40707	0.485904	0.4833				0.438835	0.517342	0.487731	0.442623	0.593117	0.452508	0.428884	0.461763	0.574287
179.688	0.451426	0.52045	0.490488	0.449124	0.579277	0.485023	0.433147	0.52629	0.533324				0.445341	0.517803	0.484051	0.449827	0.51405	0.469754	0.408111	0.487666	0.484249				0.439713	0.519774	0.486817	0.442167	0.592537	0.455053	0.430192	0.461161	0.572008
179.932	0.449938	0.523903	0.487944	0.444501	0.572497	0.482542	0.434392	0.526395	0.535233				0.447568	0.52107	0.480169	0.448342	0.520713	0.467772	0.412229	0.483033	0.485262				0.439783	0.522272	0.487613	0.443682	0.594425	0.456277	0.430716	0.466108	0.5713
180.176	0.44212	0.521445	0.485749	0.443998	0.575208	0.48028	0.436127	0.523026	0.536572				0.445529	0.514092	0.477465	0.447676	0.525643	0.466141	0.411817	0.483332	0.481641				0.436116	0.51782	0.486023	0.440604	0.591513	0.456407	0.428148	0.458895	0.57451
180.42	0.438761	0.515347	0.485291	0.445078	0.570731	0.478937	0.430412	0.519851	0.536223				0.444349	0.511008	0.482602	0.450064	0.521381	0.463812	0.405576	0.481907	0.480997				0.433451	0.515249	0.483214	0.441832	0.588732	0.455388	0.426138	0.457597	0.573746
180.664	0.435533	0.514874	0.483279	0.444722	0.567392	0.481179	0.432497	0.518402	0.53689				0.435356	0.513835	0.477709	0.452899	0.512004	0.462244	0.404736	0.481625	0.478121				0.434614	0.513194	0.482465	0.443611	0.58502	0.452825	0.421741	0.456486	0.567045
180.908	0.438234	0.517736	0.481563	0.441757	0.568705	0.479947	0.433225	0.514693	0.539498				0.435683	0.508943	0.474579	0.449084	0.508875	0.459451	0.402788	0.479493	0.478093				0.432363	0.512482	0.479548	0.441385	0.589765	0.446882	0.420658	0.461475	0.564314
181.152	0.439164	0.517819	0.48355	0.441964	0.564191	0.480063	0.431306	0.51337	0.538652				0.435148	0.508078	0.4721	0.451687	0.510756	0.464	0.403084	0.477214	0.472187				0.434093	0.50862	0.480741	0.440709	0.587435	0.447172	0.421733	0.459974	0.566621
181.397	0.439228	0.511291	0.484162	0.439893	0.55922	0.482337	0.42967	0.51528	0.533864				0.435238	0.511799	0.47701	0.447515	0.512339	0.46946	0.401467	0.474738	0.474419				0.433636	0.509854	0.480333	0.434038	0.584501	0.446149	0.424276	0.457714	0.562863
181.641	0.435056	0.509787	0.482182	0.439831	0.56136	0.476296	0.427669	0.514474	0.531753				0.438947	0.511649	0.476945	0.448121	0.513939	0.466495	0.40053	0.475272	0.475457				0.430488	0.513446	0.480298	0.434287	0.583145	0.446744	0.419982	0.454287	0.563291
181.885	0.434132	0.509423	0.481178	0.438517	0.561727	0.474576	0.426267	0.512982	0.533527				0.439632	0.508328	0.474873	0.445577	0.514568	0.464691	0.398355	0.475597	0.474595				0.427773	0.511379	0.480359	0.436327	0.582889	0.445615	0.420485	0.451319	0.558531
182.129	0.434766	0.50877	0.479654	0.437377	0.563893	0.477005	0.427933	0.515211	0.53022				0.436357	0.50495	0.474021	0.44639	0.513276	0.46335	0.396302	0.47098	0.472569				0.427852	0.510558	0.477034	0.437138	0.581773	0.442759	0.419875	0.45363	0.558366
182.373	0.436973	0.511035	0.478395	0.436169	0.564954	0.474087	0.425258	0.51455	0.534051				0.431275	0.506998	0.474379	0.450755	0.511027	0.461905	0.3957	0.4692	0.474517				0.428598	0.508577	0.47766	0.435841	0.579841	0.443095	0.42019	0.452075	0.558775
182.617	0.437152	0.50633	0.477015	0.43204	0.560601	0.472319	0.423013	0.514221	0.531856				0.426428	0.502148	0.470209	0.445177	0.504837	0.459982	0.395539	0.471709	0.473797				0.425714	0.509016	0.475247	0.433394	0.581089	0.441098	0.42098	0.449545	0.559134
182.861	0.431984	0.507618	0.477161	0.433542	0.55893	0.47257	0.421568	0.510971	0.528115				0.427195	0.503769	0.469405	0.444836	0.50586	0.458637	0.39578	0.471077	0.471696				0.424121	0.50521	0.476562	0.429149	0.579868	0.440212	0.419663	0.447249	0.554162
183.106	0.430359	0.508651	0.475546	0.432323	0.55951	0.468699	0.420461	0.506912	0.525968				0.428454	0.503696	0.471473	0.442983	0.506539	0.456942	0.396704	0.466477	0.472841				0.425196	0.503021	0.477396	0.428855	0.577479	0.440551	0.414832	0.445998	0.554956
183.35	0.426627	0.505146	0.47504	0.433017	0.561527	0.466274	0.421102	0.505391	0.519112				0.429944	0.50153	0.475478	0.439141	0.504092	0.456552	0.396574	0.466849	0.469142				0.424251	0.505644	0.475685	0.426776	0.572123	0.440658	0.41036	0.449311	0.556565
183.594	0.429387	0.50215	0.471059	0.4324	0.559627	0.467101	0.420916	0.507497	0.518195				0.429295	0.501468	0.474698	0.442529	0.501868	0.456982	0.396094	0.467842	0.471428				0.426149	0.504939	0.474031	0.425894	0.573913	0.436954	0.413113	0.449354	0.554883
183.838	0.431026	0.501512	0.468904	0.430364	0.557512	0.464378	0.417387	0.509597	0.519704				0.426498	0.495902	0.471127	0.441519	0.508016	0.452706	0.395217	0.464126	0.471127				0.426261	0.503539	0.47441	0.424612	0.578288	0.439043	0.414937	0.445945	0.549584
184.082	0.427343	0.497461	0.470313	0.42939	0.554112	0.461829	0.417799	0.505894	0.517339				0.427723	0.497107	0.469813	0.437506	0.507244	0.448311	0.38935	0.464649	0.469167				0.42515	0.500524	0.472558	0.423482	0.57589	0.440306	0.413129	0.443916	0.551757
184.326	0.425204	0.499415	0.472823	0.42749	0.556464	0.46631	0.411434	0.507519	0.518558				0.425239	0.493847	0.473418	0.440549	0.50365	0.453439	0.392071	0.465336	0.468197				0.423497	0.500591	0.470567	0.424591	0.571849	0.440493	0.410563	0.443007	0.552119
184.57	0.425251	0.500996	0.473859	0.428903	0.553041	0.465044	0.410707	0.506273	0.51893				0.425495	0.500401	0.466408	0.439596	0.504264	0.45386	0.393244	0.463324	0.465875				0.422578	0.497924	0.471803	0.426928	0.568774	0.438534	0.41247	0.443563	0.55251
184.815	0.422197	0.501188	0.470585	0.429555	0.552055	0.463223	0.415615	0.502578	0.518538				0.424	0.499828	0.466582	0.43782	0.504955	0.453085	0.391028	0.45862	0.465514				0.421219	0.496092	0.467508	0.426927	0.567984	0.433066	0.410718	0.441147	0.550852
185.059	0.423086	0.504809	0.468775	0.430199	0.551692	0.463741	0.415435	0.502099	0.517498				0.421262	0.496602	0.466302	0.435927	0.503861	0.453793	0.391514	0.459479	0.465719				0.419446	0.501934	0.465387	0.423565	0.565839	0.435298	0.409811	0.441533	0.547352
185.303	0.424587	0.50169	0.465119	0.427917	0.553655	0.461816	0.41477	0.504202	0.516616				0.421828	0.497986	0.4639	0.435436	0.497988	0.453429	0.390768	0.462111	0.4627				0.421747	0.498525	0.46437	0.425675	0.565651	0.4368	0.409375	0.440355	0.544529
185.547	0.424021	0.498244	0.464497	0.424231	0.548119	0.460446	0.416832	0.499933	0.516633				0.42442	0.495082	0.463018	0.436477	0.499719	0.446862	0.389246	0.457595	0.458512				0.418381	0.494569	0.465972	0.424713	0.569509	0.433343	0.409709	0.438741	0.54435
185.791	0.42516	0.495876	0.465367	0.422977	0.547277	0.459091	0.414651	0.4933	0.515015				0.421693	0.493825	0.461842	0.439314	0.495309	0.447504	0.388446	0.455649	0.459293				0.418478	0.491058	0.464378	0.421356	0.570959	0.429627	0.40829	0.438821	0.542736
186.035	0.423731	0.497717	0.465361	0.426411	0.548726	0.456253	0.414386	0.491717	0.512607				0.419375	0.491487	0.462965	0.432749	0.495889	0.450653	0.389889	0.458645	0.460788				0.420426	0.490513	0.462886	0.421483	0.568414	0.42833	0.404312	0.436675	0.542599
186.279	0.418596	0.498556	0.463447	0.425168	0.545026	0.454111	0.413492	0.494872	0.515975				0.422926	0.490503	0.461634	0.432401	0.493395	0.448598	0.386876	0.462759	0.461596				0.413984	0.491625	0.465455	0.423338	0.566427	0.427907	0.403148	0.435303	0.538102
186.523	0.417686	0.495842	0.459947	0.421318	0.539058	0.45548	0.414386	0.494245	0.515618				0.421227	0.491339	0.459019	0.43706	0.498191	0.444949	0.386578	0.459261	0.460628				0.409035	0.492659	0.464742	0.42057	0.563744	0.426116	0.406818	0.433276	0.537409
186.768	0.419627	0.495443	0.459908	0.423225	0.544893	0.453736	0.410002	0.49155	0.51416				0.418845	0.492732	0.454617	0.432609	0.501151	0.440982	0.386751	0.459973	0.459559				0.415798	0.489553	0.463842	0.421654	0.566402	0.424324	0.404464	0.43506	0.541018
187.012	0.417038	0.491879	0.463873	0.419824	0.544024	0.452358	0.409158	0.493699	0.512961				0.417213	0.489819	0.456437	0.427742	0.492147	0.442546	0.386066	0.461612	0.455417				0.416727	0.491339	0.46073	0.419378	0.563051	0.424301	0.402698	0.435955	0.540779
187.256	0.415786	0.494997	0.461401	0.417993	0.540306	0.455877	0.4089	0.492226	0.512939				0.418405	0.485238	0.462029	0.430511	0.488691	0.445164	0.383507	0.454133	0.456334				0.412092	0.490532	0.460551	0.418099	0.561385	0.426638	0.401401	0.433119	0.542929
187.5	0.416332	0.491419	0.460431	0.417653	0.538794	0.454523	0.408425	0.490271	0.513516				0.420614	0.483915	0.458107	0.425807	0.496868	0.446969	0.38309	0.454053	0.456305				0.412015	0.488229	0.461467	0.414655	0.56163	0.427134	0.398521	0.43142	0.540713
187.744	0.41668	0.487024	0.458539	0.41892	0.540053	0.449976	0.409008	0.48729	0.509571				0.4173	0.484691	0.456856	0.423399	0.494281	0.443178	0.381396	0.451802	0.455108				0.411004	0.486606	0.459377	0.415299	0.558108	0.421459	0.39706	0.432916	0.535486
187.988	0.41401	0.487753	0.461434	0.418324	0.540807	0.449435	0.4056	0.489546	0.506188				0.415151	0.484848	0.456783	0.423833	0.491444	0.441259	0.384059	0.450846	0.451372				0.411159	0.487901	0.45799	0.41678	0.554277	0.421221	0.398266	0.430015	0.536674
188.232	0.411373	0.489266	0.462414	0.417386	0.534453	0.449841	0.406346	0.490181	0.504327				0.414825	0.487485	0.456543	0.422897	0.495353	0.438377	0.383394	0.446765	0.454281				0.410827	0.487472	0.451427	0.4163	0.553981	0.424892	0.397064	0.430533	0.537015
188.477	0.413106	0.484969	0.458689	0.416329	0.530314	0.452338	0.405211	0.488839	0.506218				0.411185	0.486932	0.4514	0.424632	0.49634	0.440543	0.382928	0.452339	0.452335				0.405104	0.485875	0.451338	0.41238	0.554092	0.421652	0.395905	0.430747	0.53392
188.721	0.415822	0.485125	0.458918	0.410248	0.532969	0.451473	0.401491	0.487254	0.504417				0.412543	0.48622	0.453054	0.421519	0.495927	0.435898	0.382003	0.452115	0.452188				0.405931	0.484182	0.455219	0.412672	0.557339	0.419427	0.39479	0.432533	0.5341
188.965	0.41331	0.48432	0.454926	0.41159	0.536091	0.45196	0.402004	0.487632	0.50366				0.411998	0.483596	0.455046	0.42151	0.488443	0.432224	0.381109	0.448111	0.448925				0.404275	0.485183	0.455602	0.410267	0.556528	0.417135	0.396268	0.430844	0.534479
189.209	0.410891	0.485021	0.454095	0.410198	0.533965	0.450358	0.40533	0.484846	0.503087				0.41526	0.479283	0.451815	0.417525	0.486625	0.431752	0.378333	0.447478	0.453872				0.403778	0.484731	0.453566	0.406637	0.554088	0.415509	0.395873	0.429351	0.531639
189.453	0.410123	0.485258	0.455385	0.411944	0.535296	0.448874	0.406212	0.481109	0.498548				0.413903	0.47944	0.44622	0.419986	0.485109	0.435629	0.375776	0.450434	0.451998				0.402134	0.48299	0.45445	0.405553	0.552594	0.419711	0.392091	0.428111	0.530034
189.697	0.40778	0.481306	0.457029	0.409388	0.536499	0.450198	0.40313	0.482527	0.497478				0.4129	0.481354	0.445904	0.418903	0.490138	0.43677	0.379073	0.446616	0.453496				0.40508	0.484781	0.45281	0.407716	0.55381	0.419576	0.394182	0.423434	0.528383
189.941	0.406744	0.482511	0.451888	0.409957	0.533153	0.447605	0.405446	0.480612	0.498511				0.413242	0.477422	0.447135	0.418002	0.485275	0.431466	0.376562	0.446188	0.447091				0.403209	0.48522	0.448312	0.406084	0.552244	0.416267	0.397207	0.421659	0.528999
190.186	0.405961	0.487614	0.45071	0.409866	0.531159	0.44298	0.400376	0.481347	0.498737				0.409308	0.481547	0.44902	0.417792	0.479393	0.432465	0.372374	0.440947	0.443548				0.402068	0.48196	0.450282	0.408459	0.55213	0.416451	0.395088	0.420874	0.531984
190.43	0.406525	0.482436	0.45163	0.409978	0.530904	0.444734	0.398039	0.480757	0.49599				0.405335	0.477556	0.450476	0.416261	0.483851	0.431333	0.375924	0.440637	0.443312				0.403159	0.478152	0.44842	0.408403	0.551746	0.416241	0.390649	0.42263	0.530379
190.674	0.40673	0.477818	0.447993	0.409389	0.529912	0.442315	0.398746	0.478645	0.498118				0.405598	0.470863	0.449661	0.414293	0.486254	0.428506	0.375201	0.436079	0.446417				0.403069	0.474693	0.448132	0.405934	0.550297	0.414513	0.389928	0.420762	0.527947
190.918	0.403798	0.474301	0.448467	0.408067	0.524046	0.440863	0.398217	0.476228	0.494784				0.40982	0.471548	0.446208	0.41656	0.483616	0.430818	0.376721	0.437561	0.443905				0.40244	0.474363	0.447009	0.404547	0.546041	0.41284	0.389127	0.420017	0.5243
191.162	0.404304	0.476334	0.448803	0.40547	0.521969	0.441929	0.396567	0.478937	0.4895				0.406486	0.471728	0.441028	0.413841	0.483564	0.434649	0.374247	0.441203	0.441743				0.398864	0.473326	0.443081	0.402802	0.548232	0.411098	0.389433	0.423281	0.524479
191.406	0.40523	0.476416	0.447933	0.402743	0.519163	0.441974	0.398815	0.47272	0.494434				0.408025	0.47357	0.449538	0.417109	0.489357	0.4362	0.370755	0.442344	0.439953				0.397943	0.475362	0.442846	0.403181	0.548339	0.410371	0.388458	0.419513	0.524871
191.65	0.40324	0.473203	0.448291	0.401913	0.5219	0.438912	0.398215	0.473828	0.494911				0.40523	0.474475	0.448172	0.420943	0.486092	0.429164	0.370513	0.441965	0.441337				0.398764	0.472964	0.442741	0.40422	0.549401	0.409018	0.390296	0.419423	0.522112
191.894	0.400588	0.469136	0.443471	0.403792	0.523521	0.433555	0.392201	0.47428	0.492844				0.399779	0.474533	0.4421	0.419685	0.478789	0.428334	0.368675	0.444615	0.448523				0.398391	0.470961	0.443502	0.403209	0.546676	0.409347	0.387199	0.418117	0.521658
192.139	0.402459	0.469389	0.441174	0.402395	0.523344	0.435684	0.391985	0.471317	0.490755				0.399105	0.472362	0.43727	0.414102	0.476853	0.425901	0.369692	0.4417	0.439873				0.397344	0.469368	0.43955	0.403005	0.546943	0.411908	0.386796	0.415681	0.520485
192.383	0.401218	0.469605	0.440275	0.402165	0.52304	0.438418	0.393495	0.472078	0.489141				0.400304	0.468545	0.439542	0.41267	0.478729	0.422376	0.367434	0.436842	0.438206				0.398379	0.470012	0.439593	0.402644	0.543152	0.408443	0.386907	0.41417	0.521584
192.627	0.399828	0.471166	0.443426	0.399528	0.520581	0.436447	0.390993	0.468977	0.488877				0.401115	0.470302	0.435926	0.414681	0.481098	0.427808	0.368403	0.437578	0.439266				0.397926	0.470681	0.438944	0.403344	0.544179	0.404016	0.387195	0.418422	0.520686
192.871	0.397252	0.466751	0.439774	0.399695	0.518167	0.433769	0.391908	0.469103	0.486851				0.399256	0.470735	0.435808	0.410653	0.474944	0.427026	0.365225	0.436624	0.434683				0.393094	0.471624	0.440109	0.400741	0.546777	0.405674	0.386711	0.414289	0.525247
193.115	0.39713	0.467428	0.441754	0.401057	0.51677	0.433988	0.393347	0.468261	0.48676				0.400519	0.46601	0.438114	0.412923	0.474241	0.427516	0.365794	0.435486	0.435813				0.391122	0.470396	0.438214	0.398936	0.539184	0.405994	0.387584	0.409718	0.518738
193.359	0.399788	0.468632	0.438413	0.40257	0.517121	0.434513	0.392303	0.466535	0.479573				0.401757	0.469692	0.438847	0.413099	0.478069	0.424136	0.36545	0.432459	0.43762				0.390025	0.469226	0.440182	0.397869	0.538172	0.405465	0.384148	0.410603	0.515011
193.603	0.398411	0.466934	0.438704	0.399157	0.519902	0.432796	0.391499	0.466799	0.479353				0.399522	0.470623	0.434712	0.41278	0.471594	0.421579	0.361854	0.43359	0.435217				0.389646	0.470364	0.436237	0.394742	0.537639	0.403411	0.383941	0.415036	0.51878
193.848	0.396427	0.466362	0.43804	0.398084	0.522713	0.435038	0.388084	0.466028	0.483907				0.397821	0.468183	0.436667	0.40956	0.473648	0.423704	0.359428	0.434491	0.437278				0.389403	0.469099	0.438288	0.393751	0.534012	0.404937	0.382395	0.41379	0.517963
194.092	0.398197	0.468686	0.436529	0.400543	0.520819	0.4306	0.389099	0.464364	0.483683				0.396868	0.465456	0.436728	0.411104	0.476226	0.420982	0.362871	0.428307	0.434707				0.389441	0.46611	0.436815	0.393326	0.535859	0.404232	0.381455	0.411726	0.514762
194.336	0.399544	0.468495	0.437964	0.396541	0.515902	0.427498	0.391158	0.470309	0.480994				0.398318	0.463897	0.433573	0.411811	0.474289	0.425626	0.36587	0.426667	0.430849				0.388485	0.465228	0.436373	0.394327	0.536441	0.402807	0.381232	0.407855	0.51494
194.58	0.396124	0.463422	0.436304	0.393673	0.512211	0.427423	0.391367	0.468211	0.485697				0.398159	0.461605	0.432448	0.409174	0.472251	0.419217	0.363054	0.432115	0.432892				0.389678	0.464549	0.434915	0.392985	0.536182	0.401197	0.379184	0.410066	0.509985
194.824	0.393298	0.460922	0.435178	0.390469	0.514786	0.429702	0.390024	0.462481	0.484074				0.398627	0.461864	0.436095	0.408845	0.480662	0.416424	0.363517	0.429227	0.434191				0.392944	0.462785	0.430521	0.392437	0.534343	0.399704	0.377689	0.409765	0.508031
195.068	0.397088	0.462637	0.431886	0.389944	0.511929	0.428513	0.383998	0.458321	0.479296				0.397838	0.460659	0.431729	0.406062	0.476067	0.413068	0.361812	0.425922	0.42879				0.388562	0.461491	0.432783	0.391273	0.530521	0.40202	0.380677	0.406325	0.509841
195.312	0.393071	0.463356	0.429678	0.393953	0.507546	0.425883	0.383019	0.4576	0.481526				0.393545	0.460839	0.430376	0.40145	0.474536	0.416939	0.360372	0.42486	0.425504				0.383249	0.46024	0.431706	0.388225	0.530552	0.398761	0.381614	0.406996	0.510084
195.557	0.389352	0.467507	0.428407	0.395901	0.50683	0.422665	0.384686	0.456779	0.482468				0.395687	0.462568	0.42969	0.402227	0.472643	0.42148	0.360663	0.42676	0.428613				0.384746	0.458325	0.433593	0.389006	0.533131	0.397371	0.381696	0.404573	0.506022
195.801	0.389849	0.462179	0.428746	0.393628	0.507783	0.426565	0.383228	0.456931	0.478546				0.395411	0.458139	0.431083	0.401202	0.469897	0.419321	0.360524	0.425661	0.42951				0.383437	0.458428	0.431641	0.389375	0.533359	0.397419	0.378121	0.404772	0.502489
196.045	0.390896	0.461774	0.429032	0.39022	0.512022	0.42436	0.379225	0.459994	0.479622				0.394141	0.456208	0.430076	0.405557	0.47295	0.411785	0.358896	0.423531	0.429162				0.385511	0.459443	0.43249	0.388391	0.534319	0.396943	0.378347	0.40223	0.50508
196.289	0.392589	0.459645	0.427199	0.388817	0.508531	0.422507	0.382436	0.458177	0.480068				0.393632	0.455192	0.430468	0.404405	0.471505	0.410284	0.358626	0.421627	0.418303				0.385582	0.46023	0.432867	0.387638	0.529958	0.393702	0.378025	0.404025	0.509013
196.533	0.393483	0.455979	0.424585	0.387822	0.50568	0.422695	0.383651	0.457753	0.477939				0.392322	0.458034	0.43253	0.403928	0.469566	0.411285	0.357034	0.418867	0.423276				0.387934	0.457354	0.430597	0.386831	0.529054	0.393623	0.376553	0.404531	0.504141
196.777	0.392725	0.454101	0.426506	0.385936	0.50638	0.420906	0.38537	0.454603	0.476344				0.391473	0.456976	0.427332	0.401657	0.470346	0.413019	0.355334	0.423312	0.429416				0.384881	0.45716	0.428604	0.388685	0.526323	0.397013	0.376635	0.404642	0.505372
197.022	0.389504	0.455248	0.427346	0.387829	0.511289	0.420756	0.382754	0.453043	0.473877				0.393327	0.45494	0.425374	0.400199	0.467443	0.41359	0.358417	0.427754	0.429744				0.380354	0.456461	0.428362	0.388486	0.526111	0.394835	0.372901	0.400681	0.503105
197.266	0.385796	0.457393	0.427202	0.387492	0.506221	0.423265	0.380411	0.455453	0.473791				0.392965	0.455598	0.428467	0.40427	0.467693	0.410689	0.356775	0.422016	0.429664				0.378164	0.456481	0.429911	0.38776	0.528231	0.392456	0.372138	0.397472	0.505539
197.51	0.384456	0.455742	0.428792	0.388265	0.505039	0.422235	0.379144	0.455853	0.473766				0.390017	0.455151	0.430617	0.403531	0.469676	0.40964	0.353255	0.420169	0.428715				0.378655	0.454385	0.427193	0.386375	0.528035	0.395254	0.372192	0.3979	0.502747
197.754	0.389028	0.453808	0.428025	0.388912	0.507049	0.423774	0.378651	0.449358	0.473024				0.389447	0.455039	0.428028	0.401773	0.466373	0.410683	0.355315	0.422739	0.425544				0.376893	0.455832	0.428229	0.383964	0.525806	0.394384	0.37122	0.399756	0.497906
197.998	0.389671	0.453794	0.423741	0.384183	0.500387	0.419099	0.37709	0.445925	0.475803				0.389408	0.45728	0.427073	0.398736	0.464452	0.412118	0.355766	0.419917	0.429564				0.378771	0.451674	0.429122	0.384942	0.524695	0.391566	0.37159	0.397858	0.496831
198.242	0.388674	0.450158	0.423383	0.382782	0.498263	0.413971	0.378073	0.445026	0.47355				0.390447	0.454814	0.424055	0.397198	0.467245	0.411742	0.35606	0.421494	0.425509				0.379169	0.447792	0.428534	0.384934	0.520523	0.391941	0.372536	0.398386	0.498973
198.486	0.389145	0.452082	0.421717	0.384561	0.499894	0.414964	0.379152	0.443024	0.469212				0.387675	0.454668	0.423115	0.396646	0.468036	0.41039	0.353049	0.415888	0.420526				0.378442	0.45012	0.426248	0.382404	0.524812	0.390347	0.371372	0.398483	0.498135
198.731	0.383892	0.454862	0.423072	0.38366	0.50138	0.417001	0.377701	0.442339	0.468918				0.386787	0.454875	0.426304	0.397203	0.463489	0.409899	0.350864	0.416849	0.423674				0.377689	0.450267	0.426147	0.383927	0.523945	0.387147	0.373462	0.399244	0.497549
198.975	0.382941	0.451269	0.42095	0.382776	0.502385	0.415978	0.375383	0.444995	0.462856				0.388316	0.449661	0.422635	0.398806	0.465454	0.409724	0.34984	0.417311	0.423829				0.379536	0.448142	0.424373	0.382847	0.518652	0.385602	0.370916	0.397752	0.498332
199.219	0.38341	0.450249	0.42209	0.381673	0.498881	0.417515	0.37486	0.444907	0.465386				0.391299	0.451373	0.417614	0.397891	0.472894	0.407521	0.349718	0.41663	0.421898				0.379016	0.451968	0.422497	0.382416	0.515632	0.386838	0.36726	0.394852	0.50167
199.463	0.381036	0.448618	0.420526	0.380319	0.496742	0.417225	0.372977	0.448359	0.467766				0.391247	0.449409	0.419839	0.393043	0.468615	0.405106	0.348573	0.415117	0.41466				0.378512	0.449191	0.420743	0.380931	0.516662	0.383988	0.366208	0.392272	0.499769
199.707	0.376796	0.448367	0.419316	0.379087	0.496391	0.415922	0.374716	0.447081	0.465769				0.383538	0.448815	0.420467	0.394647	0.459405	0.405511	0.349732	0.41485	0.412946				0.377112	0.44753	0.417366	0.378874	0.517306	0.383756	0.364292	0.3924	0.495864
199.951	0.377691	0.443576	0.416107	0.376327	0.494947	0.418118	0.372879	0.443915	0.467429				0.384621	0.449003	0.421185	0.392745	0.4559	0.407621	0.348968	0.4128	0.413625				0.376324	0.445727	0.419637	0.37575	0.516941	0.383648	0.365165	0.392252	0.493579
200.195	0.379105	0.440835	0.416523	0.376782	0.494174	0.415239	0.373314	0.441759	0.468137				0.385326	0.448194	0.41912	0.392707	0.452828	0.405869	0.349932	0.413242	0.413832				0.378891	0.445743	0.418719	0.375779	0.521147	0.384856	0.365411	0.390106	0.493481
200.44	0.382015	0.444561	0.415552	0.378292	0.497631	0.410173	0.371918	0.440762	0.463103				0.382251	0.447188	0.417368	0.394677	0.465041	0.403392	0.346685	0.408972	0.415488				0.380243	0.446377	0.417816	0.375402	0.51994	0.383682	0.364944	0.391554	0.492262
200.684	0.379932	0.445431	0.417611	0.376309	0.494538	0.409604	0.371081	0.442085	0.463233				0.378049	0.446499	0.414539	0.396305	0.463843	0.401488	0.349135	0.409775	0.414358				0.373792	0.444994	0.417768	0.375443	0.513029	0.38401	0.364435	0.388684	0.487374
200.928	0.379387	0.445918	0.418972	0.376518	0.494454	0.408574	0.370443	0.440555	0.463465				0.378966	0.446714	0.417284	0.392754	0.460829	0.403227	0.347941	0.409903	0.416211				0.371618	0.442303	0.417693	0.375174	0.51182	0.382569	0.359523	0.38714	0.486393
201.172	0.375177	0.446402	0.416108	0.375419	0.493763	0.409729	0.369605	0.437192	0.464572				0.379835	0.44556	0.417142	0.38941	0.459167	0.406769	0.347044	0.407519	0.414705				0.371863	0.441107	0.416858	0.37732	0.512183	0.382677	0.361003	0.388569	0.485731
201.416	0.377966	0.445068	0.416185	0.371482	0.495584	0.408055	0.372849	0.435451	0.463448				0.383961	0.441225	0.415999	0.385941	0.460239	0.402163	0.346323	0.405102	0.415556				0.370609	0.442585	0.417034	0.374943	0.512402	0.381981	0.360886	0.389303	0.486375
201.66	0.378002	0.446858	0.41664	0.371741	0.4919	0.408968	0.375376	0.436642	0.460328				0.380266	0.441402	0.412475	0.386934	0.462735	0.404849	0.345896	0.405671	0.418256				0.365922	0.441385	0.415146	0.375674	0.513044	0.381306	0.360571	0.389066	0.489068
201.904	0.375351	0.440299	0.416007	0.370885	0.490799	0.411466	0.372543	0.43892	0.454975				0.376006	0.444267	0.410087	0.385269	0.457885	0.401836	0.348268	0.405254	0.415867				0.367728	0.438419	0.413053	0.37508	0.508745	0.38112	0.361184	0.387315	0.486315
202.148	0.372981	0.438384	0.416503	0.370157	0.496575	0.407354	0.370229	0.436795	0.456116				0.375404	0.444791	0.408959	0.383377	0.46304	0.398796	0.34696	0.40621	0.41503				0.369434	0.439627	0.416004	0.37212	0.507237	0.382216	0.359491	0.38599	0.488438
202.393	0.37445	0.441549	0.41732	0.372809	0.494144	0.405129	0.369893	0.432961	0.458631				0.377566	0.443898	0.414744	0.382297	0.456809	0.397319	0.34339	0.407561	0.414452				0.366372	0.438908	0.417598	0.369736	0.513572	0.380993	0.360976	0.384682	0.49092
202.637	0.375241	0.441546	0.416071	0.373351	0.489975	0.406575	0.368599	0.433818	0.455913				0.379673	0.439928	0.412585	0.382693	0.456024	0.396966	0.339269	0.408891	0.409206				0.366074	0.438201	0.413888	0.371066	0.507347	0.378736	0.360362	0.382356	0.484671
202.881	0.375353	0.437604	0.411792	0.372734	0.492325	0.403375	0.365735	0.430519	0.456335				0.377364	0.438178	0.413663	0.385619	0.457425	0.400108	0.340472	0.404931	0.40914				0.369644	0.439986	0.411911	0.370146	0.506822	0.377279	0.358493	0.382881	0.488878
203.125	0.377734	0.437296	0.410726	0.369781	0.491411	0.403788	0.364565	0.430484	0.457927				0.382158	0.438514	0.4105	0.384887	0.448477	0.4003	0.339529	0.40245	0.40957				0.369415	0.438834	0.410951	0.36878	0.505992	0.379048	0.359813	0.385019	0.485233
203.369	0.37525	0.434333	0.410733	0.367103	0.487927	0.40338	0.366924	0.430285	0.457177				0.377074	0.435183	0.408984	0.383611	0.449427	0.39628	0.33855	0.402483	0.409811				0.367983	0.439796	0.408928	0.365564	0.509261	0.37857	0.359547	0.383137	0.48208
203.613	0.373467	0.431825	0.41073	0.366669	0.49046	0.40378	0.367473	0.431346	0.456388				0.374562	0.43377	0.409026	0.385104	0.454202	0.394396	0.340138	0.403186	0.407888				0.364397	0.435891	0.406633	0.367279	0.510225	0.37781	0.360272	0.379749	0.481688
203.857	0.371744	0.432041	0.409115	0.365784	0.490633	0.400754	0.363957	0.4291	0.455784				0.374653	0.435133	0.410153	0.380406	0.452191	0.3964	0.340879	0.401155	0.408782				0.364527	0.435202	0.41032	0.368736	0.504844	0.37764	0.357997	0.378382	0.482126
204.102	0.369454	0.436428	0.408131	0.369179	0.488144	0.395955	0.366149	0.425075	0.452568				0.376384	0.435038	0.410353	0.376814	0.447214	0.396366	0.339594	0.39746	0.409539				0.365843	0.43423	0.410238	0.366616	0.503337	0.373645	0.356094	0.380393	0.480906
204.346	0.367326	0.436011	0.408749	0.365341	0.486459	0.393227	0.364807	0.427883	0.452599				0.375653	0.434165	0.406554	0.37925	0.451473	0.390811	0.339778	0.394541	0.407455				0.366369	0.432022	0.408412	0.36616	0.504407	0.371871	0.352112	0.380855	0.478375
204.59	0.370912	0.434478	0.405306	0.363849	0.484544	0.394137	0.360512	0.429175	0.455151				0.372915	0.430805	0.405692	0.37607	0.451452	0.392702	0.340814	0.395453	0.407531				0.364822	0.432634	0.405243	0.365469	0.502249	0.370398	0.352071	0.38212	0.47617
204.834	0.371188	0.434174	0.40593	0.364418	0.485341	0.394443	0.359685	0.426102	0.45338				0.377019	0.432002	0.410076	0.378337	0.449554	0.396375	0.339625	0.398528	0.407199				0.361874	0.433125	0.407764	0.366105	0.504073	0.370102	0.35536	0.379434	0.475737
205.078	0.368787	0.432651	0.405553	0.363526	0.487259	0.397802	0.36113	0.423531	0.452225				0.377514	0.43402	0.408997	0.379517	0.447763	0.393364	0.339609	0.399857	0.410021				0.360932	0.430073	0.40991	0.367198	0.504186	0.370479	0.352018	0.375941	0.476189
205.322	0.363746	0.432025	0.405942	0.362951	0.485639	0.397106	0.363023	0.423073	0.447732				0.376365	0.432862	0.406761	0.379263	0.447901	0.392888	0.338839	0.398968	0.410516				0.363469	0.429635	0.406347	0.365021	0.499372	0.370246	0.352325	0.378734	0.472488
205.566	0.363945	0.429308	0.404645	0.362094	0.48305	0.395168	0.362416	0.425538	0.448315				0.370914	0.431364	0.406881	0.382532	0.447325	0.389118	0.337526	0.399817	0.405914				0.361053	0.429496	0.406629	0.364105	0.498136	0.372484	0.351857	0.376265	0.472233
205.811	0.364716	0.429688	0.40589	0.363279	0.479921	0.396832	0.359901	0.423318	0.446629				0.372139	0.430885	0.404867	0.380268	0.450846	0.389483	0.336875	0.399032	0.40737				0.360413	0.42987	0.405421	0.363643	0.500101	0.368764	0.352295	0.374219	0.474513
206.055	0.36787	0.43195	0.406494	0.363596	0.477827	0.399144	0.357457	0.424847	0.445785				0.368895	0.431368	0.402655	0.379233	0.451875	0.39155	0.334125	0.396699	0.410566				0.35996	0.428308	0.40562	0.365232	0.502879	0.370047	0.354182	0.376883	0.47182
206.299	0.366361	0.429749	0.4071	0.361133	0.481303	0.398727	0.35834	0.421806	0.447324				0.36957	0.429934	0.405471	0.377879	0.45321	0.389118	0.331665	0.399131	0.40816				0.357885	0.427613	0.40167	0.363976	0.499681	0.368407	0.352415	0.376883	0.472048
206.543	0.363561	0.4312	0.404338	0.361778	0.479742	0.391914	0.360672	0.41699	0.448477				0.369959	0.42704	0.404469	0.37525	0.451064	0.385422	0.334388	0.39749	0.40308				0.356346	0.424777	0.40156	0.360744	0.499386	0.366232	0.352338	0.374704	0.470265
206.787	0.367581	0.429046	0.404614	0.360282	0.478284	0.391125	0.357955	0.417338	0.445209				0.365031	0.430233	0.401909	0.371008	0.45357	0.388648	0.334701	0.392977	0.401336				0.356343	0.426988	0.403348	0.35866	0.501301	0.367403	0.349932	0.372776	0.468763
207.031	0.364609	0.42924	0.402491	0.360065	0.478234	0.392654	0.3609	0.41948	0.447736				0.36498	0.427943	0.406055	0.37013	0.449547	0.387828	0.333796	0.394314	0.397395				0.353593	0.427963	0.403876	0.359479	0.496942	0.366741	0.352617	0.373592	0.468785
207.275	0.362734	0.428293	0.401171	0.35855	0.481012	0.389219	0.359424	0.419501	0.449374				0.365061	0.425119	0.402908	0.375087	0.445899	0.384987	0.334777	0.394658	0.397325				0.354212	0.427732	0.401781	0.360014	0.496358	0.365726	0.348051	0.373966	0.469435
207.519	0.361575	0.426956	0.399065	0.360475	0.478181	0.389207	0.357028	0.415388	0.448545				0.364868	0.424988	0.401554	0.37286	0.442754	0.385741	0.333632	0.394968	0.401714				0.35694	0.425295	0.401638	0.357931	0.496274	0.367118	0.349713	0.371016	0.467229
207.764	0.361816	0.424535	0.400214	0.362246	0.477695	0.392571	0.357732	0.413974	0.445079				0.365862	0.422699	0.397175	0.371623	0.449243	0.383256	0.332202	0.393343	0.400599				0.359593	0.423121	0.403376	0.354924	0.494517	0.36462	0.348795	0.367724	0.465534
208.008	0.361982	0.420598	0.397223	0.360407	0.480188	0.393719	0.357853	0.417807	0.439439				0.364225	0.423796	0.403193	0.370636	0.446821	0.385506	0.333835	0.393422	0.39864				0.35802	0.423695	0.402715	0.356217	0.497031	0.363927	0.346739	0.369045	0.466329
208.252	0.36176	0.420979	0.396271	0.356129	0.480111	0.39153	0.357929	0.413239	0.439559				0.364874	0.423666	0.399131	0.369477	0.44468	0.387149	0.332055	0.392954	0.397474				0.355391	0.420754	0.401571	0.355172	0.493737	0.361287	0.348826	0.372037	0.46673
208.496	0.360245	0.421733	0.39966	0.35709	0.477225	0.390028	0.357981	0.412299	0.438758				0.363487	0.419542	0.398017	0.369669	0.442537	0.383777	0.33314	0.39095	0.393923				0.356275	0.423065	0.398799	0.354205	0.490882	0.359338	0.34394	0.371121	0.466656
208.74	0.361667	0.421359	0.397995	0.356523	0.47707	0.390547	0.357901	0.414801	0.438467				0.363766	0.420212	0.396063	0.368407	0.445059	0.378604	0.330241	0.390531	0.396969				0.356598	0.421592	0.399074	0.354903	0.49226	0.359646	0.343762	0.367363	0.463525
208.984	0.361357	0.423286	0.396054	0.355107	0.472293	0.392159	0.356844	0.41177	0.436677				0.36458	0.422068	0.396045	0.365546	0.444851	0.3814	0.331334	0.386802	0.39676				0.356484	0.419911	0.395031	0.353292	0.494326	0.359821	0.344311	0.367261	0.462765
209.228	0.357937	0.419801	0.395339	0.355005	0.469944	0.388283	0.353085	0.411279	0.43661				0.362784	0.421156	0.395029	0.366544	0.447051	0.383837	0.329745	0.383772	0.397637				0.356986	0.419776	0.394314	0.355738	0.490399	0.360685	0.345461	0.368349	0.463922
209.473	0.358653	0.418648	0.391331	0.356068	0.472532	0.387758	0.354417	0.412299	0.438207				0.363273	0.42087	0.396744	0.367889	0.442934	0.384149	0.330196	0.385081	0.395553				0.355432	0.41779	0.393872	0.357567	0.490494	0.36213	0.344806	0.366219	0.463905
209.717	0.35744	0.419154	0.393182	0.355005	0.473792	0.387486	0.353938	0.413272	0.436727				0.363433	0.42153	0.396499	0.365782	0.441	0.383708	0.332546	0.386539	0.39559				0.351448	0.415903	0.394862	0.356593	0.487452	0.359865	0.344955	0.364752	0.459822
209.961	0.356868	0.41729	0.390155	0.35359	0.4739	0.384345	0.354286	0.410899	0.435264				0.362345	0.417411	0.393424	0.365342	0.442052	0.379158	0.33052	0.389424	0.395326				0.350017	0.414442	0.394445	0.352132	0.486253	0.359491	0.34497	0.364218	0.459492
210.205	0.3538	0.416863	0.389928	0.352344	0.468786	0.382608	0.35273	0.410562	0.434334				0.360711	0.418142	0.395719	0.365684	0.445519	0.379572	0.329901	0.388629	0.392554				0.351127	0.41473	0.394723	0.347729	0.485858	0.356513	0.344337	0.365591	0.45974
210.449	0.352084	0.417573	0.390386	0.350307	0.466316	0.384416	0.351728	0.409995	0.435823				0.359096	0.418851	0.395697	0.367032	0.442927	0.378458	0.328231	0.387553	0.386226				0.351262	0.417206	0.395973	0.34976	0.485719	0.355736	0.343849	0.36343	0.461262
210.693	0.351876	0.420989	0.390001	0.351696	0.469773	0.383593	0.350511	0.40817	0.434171				0.358409	0.416346	0.394913	0.364288	0.441264	0.376195	0.324956	0.385999	0.387437				0.34841	0.417232	0.395244	0.351765	0.485062	0.354847	0.339854	0.364052	0.45941
210.938	0.353138	0.420302	0.390627	0.351363	0.467127	0.385012	0.348602	0.408844	0.433091				0.358444	0.411925	0.394967	0.362717	0.444344	0.377924	0.325538	0.385667	0.392121				0.347045	0.419484	0.39298	0.351841	0.488546	0.356839	0.341801	0.364975	0.456763
211.182	0.351327	0.420015	0.390334	0.349067	0.467907	0.381714	0.349733	0.409418	0.433785				0.358499	0.412262	0.393758	0.364368	0.440765	0.379697	0.327165	0.384681	0.390582				0.347194	0.417911	0.393195	0.351156	0.488807	0.356714	0.341908	0.363693	0.454267
211.426	0.350084	0.419079	0.388202	0.350899	0.468598	0.381962	0.345426	0.408304	0.434503				0.357074	0.415385	0.390192	0.36196	0.44114	0.375488	0.328433	0.384974	0.390945				0.347548	0.416543	0.395253	0.349811	0.484666	0.353043	0.340519	0.363665	0.456066
211.67	0.35116	0.416654	0.389023	0.350732	0.470377	0.381267	0.343128	0.406015	0.433832				0.355222	0.41336	0.389894	0.363178	0.437279	0.375182	0.328456	0.386161	0.387826				0.347357	0.415378	0.392672	0.348794	0.488654	0.352977	0.339903	0.362313	0.452697
211.914	0.352282	0.415794	0.390086	0.350784	0.468003	0.378555	0.346242	0.404113	0.43241				0.355472	0.411006	0.391163	0.365047	0.43331	0.375771	0.325604	0.382478	0.387458				0.34722	0.415401	0.387266	0.34647	0.487689	0.354073	0.341021	0.36011	0.452317
212.158	0.351206	0.415355	0.389936	0.348346	0.464644	0.378768	0.344618	0.406186	0.430967				0.355652	0.414847	0.389221	0.366192	0.43386	0.373505	0.321204	0.381985	0.385668				0.345223	0.413812	0.389936	0.345144	0.484379	0.353726	0.342428	0.359196	0.451317
212.402	0.354114	0.413098	0.386882	0.347624	0.465787	0.379668	0.347212	0.40422	0.427782				0.356871	0.414443	0.388517	0.363849	0.435707	0.37316	0.321799	0.379952	0.385702				0.346761	0.410887	0.389371	0.346571	0.480849	0.353214	0.338987	0.361835	0.452001
212.647	0.352118	0.41325	0.385016	0.347481	0.467469	0.379691	0.344386	0.401082	0.43127				0.355914	0.41353	0.387392	0.357932	0.43741	0.37352	0.322325	0.380713	0.387685				0.347974	0.410076	0.390902	0.3465	0.480981	0.353702	0.335813	0.362542	0.453528
212.891	0.350969	0.412594	0.384838	0.347657	0.465574	0.379518	0.345612	0.402867	0.427205				0.353673	0.412914	0.386554	0.358443	0.438457	0.371585	0.323586	0.37974	0.389981				0.344663	0.410309	0.390477	0.345472	0.479852	0.351556	0.340316	0.358051	0.453237
213.135	0.350043	0.407815	0.387764	0.347845	0.464202	0.380218	0.346394	0.403613	0.424629				0.355714	0.414232	0.389408	0.35949	0.436253	0.370424	0.321389	0.3795	0.385082				0.343575	0.408215	0.386108	0.346243	0.477273	0.352987	0.337582	0.358709	0.454953
213.379	0.348432	0.412418	0.386311	0.344574	0.463758	0.378565	0.34503	0.400006	0.423548				0.354125	0.412884	0.385996	0.363708	0.433215	0.367348	0.321186	0.380265	0.383222				0.343245	0.406956	0.386015	0.344323	0.47634	0.352678	0.336082	0.358986	0.45362
213.623	0.349969	0.408722	0.383854	0.346837	0.46123	0.377751	0.342523	0.401008	0.428914				0.354834	0.411603	0.386835	0.364054	0.430033	0.368106	0.320374	0.38063	0.383137				0.342231	0.405039	0.384592	0.342979	0.476975	0.351181	0.334975	0.356761	0.454933
213.867	0.350346	0.407471	0.3831	0.3452	0.460192	0.378341	0.345422	0.399855	0.428408				0.355183	0.407374	0.386351	0.36337	0.433065	0.371242	0.319647	0.377837	0.381001				0.342717	0.407749	0.386617	0.344101	0.478257	0.348717	0.335852	0.355443	0.455665
214.111	0.34925	0.40653	0.382058	0.345148	0.453968	0.373866	0.344135	0.400305	0.426656				0.360453	0.403544	0.384513	0.363166	0.434272	0.370209	0.318214	0.374149	0.382565				0.342417	0.407559	0.385444	0.342977	0.476993	0.350165	0.332809	0.354273	0.451367
214.356	0.34861	0.405002	0.383136	0.342777	0.456098	0.369854	0.348227	0.401064	0.423106				0.358906	0.4061	0.385471	0.359701	0.429936	0.366756	0.319107	0.373144	0.381427				0.340971	0.40722	0.386364	0.342411	0.472199	0.345512	0.332793	0.358976	0.450188
214.6	0.349255	0.404525	0.3827	0.342622	0.455976	0.370588	0.347019	0.396859	0.419395				0.352154	0.408005	0.387522	0.360387	0.431379	0.365556	0.318068	0.374719	0.382541				0.338362	0.405664	0.382912	0.343344	0.470791	0.347038	0.332902	0.358862	0.451117
214.844	0.348603	0.406294	0.382306	0.341609	0.456112	0.372024	0.343046	0.39547	0.42454				0.34841	0.405296	0.390016	0.360932	0.435546	0.367632	0.319274	0.373793	0.386329				0.339531	0.403552	0.382522	0.341862	0.473128	0.349015	0.334277	0.355338	0.447933
215.088	0.346992	0.405896	0.380018	0.341451	0.455983	0.372399	0.342472	0.395729	0.422389				0.347477	0.401833	0.385396	0.356907	0.434672	0.368791	0.32148	0.377651	0.37831				0.338246	0.402996	0.381955	0.343438	0.474256	0.345004	0.335149	0.352823	0.446277
215.332	0.34801	0.404819	0.381603	0.341675	0.456758	0.37446	0.34184	0.397853	0.420924				0.350726	0.400262	0.383737	0.357407	0.432846	0.364939	0.320737	0.377709	0.380186				0.335629	0.403341	0.381314	0.340052	0.471829	0.346155	0.333433	0.351591	0.443486
215.576	0.348849	0.404878	0.382954	0.342197	0.455835	0.376438	0.338794	0.397341	0.421512				0.352837	0.400625	0.385527	0.360266	0.433467	0.364028	0.318455	0.377386	0.37845				0.337052	0.403906	0.383666	0.338653	0.472303	0.346771	0.333363	0.354593	0.444408
215.82	0.343749	0.404992	0.383024	0.339121	0.456171	0.373553	0.341014	0.399207	0.42079				0.351247	0.403656	0.383716	0.355879	0.433903	0.362602	0.317625	0.370723	0.377554				0.337908	0.40557	0.380643	0.340603	0.477347	0.344457	0.330987	0.353201	0.445992
216.065	0.344572	0.404714	0.377271	0.339691	0.455749	0.370486	0.338961	0.396148	0.422714				0.351065	0.402408	0.380312	0.351085	0.432183	0.363867	0.31587	0.371647	0.374328				0.337961	0.404967	0.380833	0.342021	0.475302	0.342572	0.33095	0.351777	0.447304
216.309	0.343855	0.404338	0.374913	0.341948	0.450323	0.36984	0.341832	0.396867	0.419707				0.350248	0.402182	0.3823	0.349676	0.431239	0.363473	0.318706	0.375582	0.375832				0.339147	0.402258	0.382484	0.339625	0.472859	0.344317	0.331517	0.351339	0.446376
216.553	0.344808	0.404809	0.37795	0.341159	0.452574	0.37113	0.337914	0.396484	0.41987				0.350397	0.403407	0.383288	0.357785	0.429821	0.362716	0.318496	0.375487	0.379878				0.335141	0.402555	0.380642	0.339251	0.468806	0.34627	0.331732	0.352984	0.442942
216.797	0.342489	0.403848	0.376713	0.335501	0.448133	0.370122	0.336444	0.393468	0.419497				0.348114	0.404928	0.382497	0.358341	0.426069	0.361838	0.316438	0.374452	0.375728				0.334549	0.403574	0.379601	0.339263	0.470507	0.345147	0.330823	0.349563	0.445422
217.041	0.340669	0.402213	0.379049	0.336844	0.452578	0.368401	0.337327	0.393384	0.418575				0.348376	0.401879	0.381499	0.357366	0.425201	0.361141	0.317381	0.373133	0.374331				0.337459	0.401918	0.378701	0.339714	0.468909	0.345585	0.330387	0.349422	0.439967
217.285	0.33894	0.398483	0.380349	0.337176	0.457664	0.369139	0.33792	0.390499	0.416641				0.350093	0.400183	0.378422	0.352213	0.427374	0.360065	0.3167	0.370125	0.371482				0.33672	0.399225	0.37732	0.338243	0.467515	0.345123	0.330089	0.35071	0.441144
217.529	0.341797	0.401172	0.381695	0.337621	0.453463	0.370189	0.336384	0.390041	0.416645				0.348774	0.402164	0.378328	0.352002	0.427224	0.364739	0.314798	0.368144	0.372564				0.336196	0.398183	0.375623	0.337857	0.469302	0.338014	0.327303	0.351765	0.445613
217.773	0.3419	0.398329	0.377295	0.336572	0.454864	0.36845	0.337134	0.392828	0.41682				0.347908	0.402114	0.376301	0.352328	0.427824	0.364547	0.314709	0.368135	0.37175				0.335092	0.399608	0.372685	0.33644	0.467685	0.335567	0.327002	0.350648	0.444475
218.018	0.342418	0.39629	0.37518	0.337771	0.455785	0.3653	0.336662	0.39466	0.416063				0.344313	0.40015	0.379792	0.350746	0.425243	0.360042	0.314599	0.369978	0.373505				0.336635	0.401325	0.375672	0.33359	0.46712	0.339174	0.326699	0.346759	0.444409
218.262	0.341488	0.396917	0.371692	0.334064	0.450323	0.366372	0.334514	0.389782	0.41312				0.342392	0.397679	0.3789	0.350115	0.425712	0.360776	0.315897	0.374433	0.374034				0.333755	0.39952	0.374711	0.332013	0.467278	0.339711	0.325715	0.345649	0.438429
218.506	0.338302	0.398444	0.373762	0.334096	0.450914	0.364487	0.332929	0.389525	0.414685				0.342942	0.399158	0.375792	0.353303	0.423999	0.360648	0.315508	0.371712	0.372355				0.330954	0.398098	0.374726	0.334018	0.466192	0.33832	0.327328	0.348107	0.43213
218.75	0.340548	0.398267	0.373515	0.33643	0.450534	0.361057	0.333536	0.390774	0.410743				0.346041	0.399086	0.378268	0.352018	0.424732	0.359052	0.309015	0.369187	0.370986				0.331604	0.397338	0.378298	0.334961	0.467432	0.336981	0.326122	0.347731	0.434592
218.994	0.341741	0.398282	0.370511	0.335636	0.453689	0.360941	0.334943	0.388581	0.413058				0.345486	0.396281	0.381428	0.350606	0.427231	0.360484	0.309064	0.369975	0.371612				0.334244	0.394953	0.379387	0.334101	0.465986	0.338492	0.324648	0.347842	0.435373
219.238	0.335681	0.395907	0.371878	0.332984	0.451108	0.364796	0.333952	0.389041	0.415591				0.344706	0.394956	0.377527	0.350387	0.429577	0.36314	0.310115	0.364429	0.367542				0.333901	0.397226	0.37768	0.334623	0.462293	0.338253	0.323958	0.345546	0.432109
219.482	0.337093	0.396192	0.373368	0.331895	0.449582	0.364418	0.332851	0.388887	0.416255				0.343987	0.397115	0.374256	0.350627	0.430653	0.360806	0.309356	0.360673	0.370457				0.334109	0.399309	0.374429	0.334176	0.465152	0.340226	0.324406	0.344247	0.431396
219.727	0.339371	0.396349	0.372571	0.332024	0.452198	0.361966	0.336193	0.390041	0.416024				0.341031	0.395874	0.374849	0.347135	0.424544	0.360365	0.311109	0.366856	0.367202				0.331311	0.397548	0.374267	0.332613	0.463809	0.338381	0.323092	0.344664	0.431821
219.971	0.339905	0.393346	0.371076	0.331378	0.45242	0.360349	0.334047	0.386111	0.411151				0.341578	0.396058	0.375928	0.346037	0.423662	0.358248	0.310061	0.368302	0.365521				0.33006	0.395331	0.375248	0.33347	0.461508	0.336255	0.321351	0.347967	0.435482
220.215	0.337636	0.391189	0.369626	0.331131	0.44809	0.360497	0.332486	0.387329	0.412766				0.338494	0.394763	0.375278	0.343984	0.426548	0.35842	0.309188	0.365616	0.367949				0.326239	0.395449	0.371724	0.330473	0.460652	0.336994	0.320485	0.347247	0.434626
220.459	0.339282	0.392484	0.373231	0.332211	0.443524	0.363748	0.330977	0.384922	0.408693				0.340811	0.391963	0.369156	0.344212	0.426035	0.359353	0.309078	0.366233	0.369774				0.32939	0.394413	0.370905	0.327669	0.461375	0.337197	0.321353	0.34527	0.434558
220.703	0.337602	0.392959	0.370465	0.332652	0.441346	0.363734	0.329817	0.385051	0.410885				0.342977	0.393323	0.373083	0.342595	0.42567	0.359401	0.308171	0.365779	0.368949				0.33074	0.393701	0.370262	0.327975	0.460514	0.332333	0.322571	0.341867	0.432057
220.947	0.336727	0.390016	0.367616	0.328794	0.439339	0.363392	0.331429	0.384406	0.409643				0.340749	0.392097	0.376823	0.34153	0.420706	0.354272	0.308673	0.365474	0.366952				0.328639	0.391395	0.371166	0.331376	0.459912	0.33512	0.321775	0.338738	0.427386
221.191	0.335606	0.392392	0.36874	0.328172	0.444435	0.361883	0.328882	0.384747	0.406386				0.341264	0.392315	0.374916	0.343236	0.422032	0.353231	0.308402	0.363135	0.36698				0.326924	0.38968	0.371007	0.329094	0.463094	0.336527	0.322995	0.34145	0.430621
221.436	0.333883	0.393139	0.367327	0.328621	0.448992	0.359982	0.327465	0.382734	0.407207				0.338463	0.392601	0.372283	0.342318	0.417435	0.355145	0.305385	0.362288	0.364673				0.328243	0.388642	0.37037	0.328603	0.461547	0.333277	0.324032	0.34279	0.4316
221.68	0.33312	0.389684	0.368358	0.328287	0.445636	0.359232	0.329243	0.380607	0.408863				0.339226	0.392584	0.377829	0.343766	0.418387	0.356797	0.30365	0.362092	0.364333				0.327486	0.387909	0.370643	0.326516	0.461147	0.33287	0.3233	0.341064	0.428796
221.924	0.332751	0.390812	0.368405	0.326781	0.437612	0.358061	0.32835	0.380259	0.406446				0.339645	0.391086	0.377316	0.342951	0.419748	0.354048	0.303309	0.359677	0.365277				0.326561	0.389779	0.368899	0.325857	0.461435	0.330153	0.318937	0.34101	0.429711
222.168	0.334282	0.390959	0.367532	0.329259	0.437457	0.357127	0.329144	0.380891	0.404729				0.339075	0.388908	0.372915	0.342463	0.414703	0.352181	0.304306	0.357539	0.365658				0.327391	0.387873	0.369313	0.32882	0.460573	0.331217	0.320099	0.339292	0.427027
222.412	0.331775	0.391049	0.366748	0.328923	0.438668	0.358025	0.327792	0.381242	0.405552				0.336189	0.389063	0.370797	0.34212	0.420803	0.353071	0.303302	0.363683	0.366035				0.326742	0.389486	0.371727	0.328126	0.457133	0.3328	0.319765	0.339528	0.425324
222.656	0.328223	0.389533	0.365625	0.325791	0.440508	0.358978	0.327848	0.381487	0.40629				0.336638	0.388337	0.374636	0.342361	0.419872	0.353843	0.306125	0.363853	0.364505				0.326197	0.387822	0.36926	0.324093	0.458389	0.329443	0.319177	0.339293	0.428696
222.9	0.329616	0.387882	0.361806	0.326751	0.441045	0.36117	0.328943	0.381627	0.403909				0.336745	0.387729	0.369296	0.342506	0.416183	0.353227	0.305032	0.360467	0.365247				0.324546	0.387226	0.367159	0.323643	0.45758	0.329771	0.319079	0.338518	0.431922
223.144	0.331005	0.388118	0.362547	0.326178	0.439002	0.357562	0.327013	0.381007	0.402897				0.337145	0.389668	0.371748	0.343283	0.418491	0.355101	0.303872	0.358439	0.361831				0.325182	0.388415	0.365984	0.324424	0.457098	0.330702	0.318213	0.336585	0.427196
223.389	0.329352	0.388889	0.362002	0.325448	0.434392	0.356606	0.327813	0.382066	0.401777				0.335291	0.390564	0.372788	0.340907	0.415554	0.354331	0.302829	0.357894	0.364539				0.323726	0.386916	0.368212	0.324458	0.455464	0.327379	0.315743	0.338157	0.426833
223.633	0.329105	0.386605	0.361551	0.32503	0.431903	0.355237	0.328078	0.378055	0.404429				0.336693	0.388709	0.374901	0.340813	0.418866	0.352965	0.303799	0.357715	0.367353				0.321627	0.38644	0.367398	0.325124	0.454667	0.328902	0.317139	0.339415	0.426926
223.877	0.329921	0.386881	0.361687	0.323415	0.433586	0.353613	0.325263	0.375259	0.400955				0.338198	0.386954	0.370041	0.338141	0.414257	0.353161	0.303661	0.358021	0.36409				0.323831	0.384989	0.366453	0.324479	0.453602	0.329894	0.317804	0.338496	0.425972
224.121	0.328022	0.384121	0.361035	0.322482	0.436166	0.354557	0.325828	0.373657	0.403799				0.335078	0.385902	0.371154	0.34134	0.414602	0.35258	0.302639	0.355169	0.364131				0.323199	0.385685	0.366139	0.323689	0.452442	0.327354	0.315659	0.335941	0.424023
224.365	0.329173	0.383793	0.363378	0.323781	0.439598	0.354439	0.326363	0.372049	0.401161				0.335255	0.385996	0.368885	0.342293	0.415071	0.352247	0.301686	0.356542	0.36255				0.322335	0.386569	0.366151	0.322679	0.452665	0.327967	0.316487	0.335808	0.423223
224.609	0.325882	0.382398	0.364455	0.322944	0.442218	0.353762	0.328873	0.373883	0.402415				0.333446	0.386768	0.369119	0.340398	0.413233	0.350019	0.303207	0.361236	0.356885				0.321088	0.383339	0.36524	0.323907	0.45458	0.327686	0.317278	0.335491	0.422711
224.853	0.327765	0.38339	0.361687	0.322489	0.43743	0.351454	0.327178	0.374252	0.400024				0.333753	0.38519	0.371227	0.337353	0.411978	0.348934	0.301723	0.358282	0.360924				0.321083	0.38268	0.362171	0.323704	0.454601	0.329392	0.314993	0.334545	0.425506
225.098	0.32782	0.385736	0.360817	0.321886	0.43762	0.351189	0.324712	0.373046	0.399286				0.332186	0.384511	0.370192	0.338898	0.410386	0.348896	0.301698	0.351209	0.359625				0.323585	0.382893	0.362822	0.32309	0.45301	0.328471	0.31418	0.334084	0.421045
225.342	0.327262	0.384232	0.363647	0.324816	0.434991	0.350125	0.323669	0.3727	0.3965				0.334738	0.383797	0.367519	0.340763	0.415719	0.346849	0.303368	0.354104	0.359135				0.324051	0.380918	0.364577	0.321307	0.451413	0.326051	0.313162	0.333364	0.417413
225.586	0.327851	0.3807	0.360106	0.321774	0.433978	0.35049	0.320282	0.374048	0.396008				0.335287	0.385811	0.364575	0.339139	0.413843	0.345585	0.302897	0.353245	0.362566				0.322717	0.382334	0.362602	0.323439	0.450037	0.328091	0.315157	0.334668	0.41853
225.83	0.326959	0.382735	0.358274	0.320667	0.435122	0.350762	0.323803	0.374067	0.398527				0.33157	0.382529	0.36708	0.338535	0.4145	0.345183	0.301046	0.354875	0.361087				0.319268	0.383634	0.361291	0.321781	0.449991	0.32822	0.315475	0.333437	0.418601
226.074	0.32711	0.38629	0.360525	0.32061	0.439358	0.348265	0.324977	0.373294	0.397717				0.335951	0.382638	0.367182	0.335628	0.409074	0.346393	0.301178	0.355967	0.358652				0.315147	0.383454	0.360336	0.319198	0.451219	0.327439	0.314589	0.332569	0.418859
226.318	0.32497	0.384779	0.360951	0.320319	0.43114	0.349809	0.321994	0.373503	0.395268				0.332789	0.382287	0.368007	0.338028	0.411648	0.347132	0.299874	0.35371	0.357855				0.315986	0.381754	0.35972	0.321286	0.451795	0.327453	0.312402	0.333666	0.419972
226.562	0.324366	0.381659	0.360564	0.322029	0.430817	0.349643	0.31938	0.371997	0.395539				0.328391	0.380727	0.364585	0.335087	0.413523	0.348264	0.300829	0.353297	0.355913				0.317123	0.380727	0.361138	0.32046	0.449834	0.328079	0.311877	0.334432	0.420036
226.807	0.326829	0.379628	0.357607	0.320352	0.433412	0.348069	0.3174	0.371818	0.394218				0.329076	0.379953	0.364424	0.333497	0.41367	0.349849	0.2979	0.355492	0.356445				0.316731	0.381114	0.361781	0.318252	0.448081	0.325976	0.312831	0.333116	0.41882
227.051	0.324511	0.378026	0.358	0.320974	0.431208	0.348957	0.318112	0.372889	0.395676				0.33189	0.380106	0.364855	0.32988	0.409135	0.347077	0.29874	0.355809	0.357005				0.315222	0.378493	0.361296	0.317784	0.444894	0.320606	0.315248	0.334082	0.417143
227.295	0.321406	0.379075	0.357991	0.318021	0.43167	0.346315	0.317083	0.371034	0.393591				0.332572	0.376266	0.364254	0.331936	0.407389	0.347137	0.297091	0.352419	0.356474				0.316392	0.376942	0.3575	0.317672	0.447297	0.322122	0.313555	0.331997	0.418414
227.539	0.321783	0.377379	0.356368	0.318296	0.433151	0.34905	0.318959	0.371361	0.392087				0.333106	0.37819	0.363436	0.333335	0.407571	0.347575	0.295465	0.350821	0.353602				0.314825	0.376365	0.359929	0.316144	0.446514	0.324061	0.312069	0.331177	0.418146
227.783	0.324618	0.375646	0.356866	0.317383	0.430181	0.345878	0.318825	0.369039	0.390914				0.331109	0.379856	0.361208	0.336186	0.411799	0.34657	0.296435	0.353589	0.350839				0.316263	0.378385	0.358859	0.317192	0.444491	0.321499	0.311422	0.330175	0.415722
228.027	0.324067	0.378105	0.356856	0.317687	0.429364	0.34677	0.31934	0.368733	0.393641				0.32617	0.379355	0.363468	0.331818	0.411271	0.344189	0.296414	0.354117	0.353868				0.31634	0.37597	0.356973	0.31619	0.445355	0.320215	0.310067	0.330106	0.413154
228.272	0.323815	0.376949	0.354177	0.313652	0.425515	0.347708	0.317413	0.367069	0.393503				0.326412	0.379702	0.361232	0.331782	0.402725	0.342676	0.296835	0.351959	0.351293				0.316393	0.376254	0.355935	0.315913	0.446286	0.321519	0.309489	0.328586	0.413571
228.516	0.320795	0.375274	0.355289	0.313911	0.422287	0.348539	0.318652	0.365881	0.388479				0.327829	0.374075	0.360862	0.333981	0.403688	0.347162	0.297691	0.351915	0.352447				0.317641	0.376626	0.357194	0.313318	0.446943	0.319234	0.309843	0.327383	0.414623
228.76	0.318436	0.376265	0.358035	0.315864	0.421325	0.346492	0.318419	0.369483	0.388287				0.327513	0.373169	0.363193	0.331406	0.40736	0.344141	0.298148	0.353871	0.351013				0.314618	0.372732	0.356688	0.313954	0.443958	0.320418	0.309654	0.325652	0.415823
229.004	0.319148	0.374446	0.356951	0.313682	0.420655	0.346452	0.317649	0.368544	0.391816				0.328872	0.373485	0.361584	0.331937	0.407902	0.34072	0.296961	0.349954	0.353087				0.316518	0.376285	0.356161	0.315446	0.443262	0.319201	0.310886	0.325537	0.414709
229.248	0.319654	0.376096	0.355008	0.313584	0.425676	0.344241	0.31525	0.36875	0.392224				0.32798	0.375314	0.359044	0.33276	0.411573	0.338957	0.295094	0.34978	0.352181				0.317829	0.37589	0.356228	0.3136	0.443228	0.319119	0.310415	0.327427	0.414209
229.492	0.320847	0.375251	0.353051	0.313591	0.425096	0.343658	0.313603	0.365987	0.39211				0.323868	0.37432	0.357432	0.332736	0.408214	0.340146	0.291911	0.351471	0.350426				0.316302	0.374098	0.355298	0.314583	0.441858	0.318044	0.308942	0.327406	0.412779
229.736	0.32069	0.373758	0.353104	0.312364	0.427955	0.344379	0.315952	0.366577	0.387355				0.324288	0.374625	0.35499	0.334295	0.40581	0.340612	0.294588	0.348967	0.351267				0.315394	0.370336	0.355606	0.314184	0.440987	0.317381	0.308023	0.324617	0.410084
229.981	0.320941	0.375388	0.352581	0.31244	0.426926	0.344875	0.31502	0.367837	0.388227				0.325048	0.373862	0.355046	0.329588	0.407715	0.341189	0.293436	0.347863	0.35249				0.314773	0.370181	0.357633	0.313197	0.442012	0.316175	0.306994	0.322691	0.410453
230.225	0.31919	0.374431	0.354111	0.312921	0.428026	0.344009	0.313388	0.367865	0.38744				0.328805	0.371723	0.356076	0.327142	0.407923	0.343183	0.293648	0.351449	0.348594				0.312921	0.37126	0.355995	0.313887	0.442368	0.318348	0.305199	0.323779	0.411431
230.469	0.317449	0.373386	0.352315	0.312212	0.420786	0.344506	0.311403	0.363262	0.385225				0.329829	0.370737	0.35456	0.326121	0.406542	0.342814	0.29381	0.350779	0.348816				0.310464	0.372167	0.353134	0.311145	0.438702	0.317999	0.305188	0.323241	0.408813
230.713	0.31653	0.373941	0.350041	0.312775	0.421723	0.344764	0.311697	0.366077	0.386442				0.328014	0.371866	0.353739	0.325596	0.402673	0.342273	0.29357	0.347069	0.346146				0.309414	0.369506	0.351681	0.311338	0.441271	0.316823	0.307737	0.322524	0.406704
230.957	0.316455	0.370357	0.346717	0.31089	0.428851	0.341168	0.312798	0.365813	0.388947				0.324138	0.371079	0.352056	0.326012	0.400029	0.340551	0.294062	0.346189	0.348348				0.310042	0.372108	0.351013	0.312395	0.440055	0.316147	0.306866	0.322732	0.409898
231.201	0.315909	0.369811	0.348987	0.311172	0.42411	0.340702	0.313775	0.363863	0.390862				0.322109	0.371018	0.354312	0.326234	0.404608	0.338279	0.294915	0.343365	0.346753				0.309151	0.374561	0.351932	0.31323	0.441236	0.315086	0.306427	0.323162	0.408496
231.445	0.317583	0.370715	0.34897	0.312367	0.42066	0.343032	0.314752	0.361102	0.388481				0.323094	0.368274	0.352783	0.327345	0.40583	0.339573	0.294148	0.346424	0.346053				0.309533	0.374394	0.353573	0.311246	0.438322	0.314376	0.304136	0.323406	0.407299
231.69	0.318129	0.372405	0.347532	0.310291	0.42088	0.339789	0.31259	0.363454	0.383451				0.323372	0.370823	0.355727	0.329815	0.402438	0.342063	0.292739	0.347235	0.34573				0.312382	0.372167	0.352501	0.308312	0.438982	0.314374	0.304836	0.325136	0.406124
231.934	0.31754	0.370336	0.349455	0.310342	0.423699	0.339378	0.308159	0.364893	0.385244				0.322635	0.371088	0.355352	0.32948	0.401501	0.340355	0.290544	0.347127	0.348248				0.308687	0.371337	0.349426	0.310235	0.441025	0.316508	0.30288	0.322307	0.408796
232.178	0.318529	0.370114	0.348504	0.311552	0.426233	0.339721	0.311783	0.364367	0.383526				0.318344	0.36855	0.352741	0.327921	0.400208	0.338459	0.288364	0.34817	0.348327				0.307718	0.371038	0.351867	0.30878	0.441659	0.312601	0.302268	0.320118	0.408468
232.422	0.314846	0.370916	0.348009	0.309085	0.4234	0.34018	0.313717	0.360873	0.382364				0.317696	0.366499	0.352701	0.324583	0.404888	0.342344	0.290028	0.346639	0.345892				0.308014	0.370792	0.352937	0.309932	0.438805	0.312566	0.302679	0.319784	0.408118
232.666	0.314551	0.36942	0.345768	0.307082	0.42191	0.33839	0.31361	0.359661	0.382567				0.317879	0.367116	0.353859	0.324144	0.4039	0.344128	0.288856	0.346403	0.344513				0.308461	0.368233	0.35189	0.308042	0.438227	0.312974	0.301998	0.319949	0.404253
232.91	0.312943	0.368502	0.347146	0.30638	0.419982	0.338894	0.311085	0.358578	0.381232				0.317574	0.369118	0.356712	0.324057	0.404321	0.338994	0.287255	0.346618	0.344639				0.309241	0.366628	0.349058	0.30613	0.435853	0.311531	0.302104	0.320487	0.403076
233.154	0.312847	0.367057	0.347	0.307545	0.418498	0.3376	0.310019	0.359241	0.384125				0.319135	0.368764	0.355101	0.323721	0.397838	0.336093	0.287058	0.345811	0.348366				0.308366	0.366368	0.348517	0.307609	0.438757	0.312271	0.303212	0.321019	0.401874
233.398	0.314475	0.364756	0.346014	0.307557	0.419356	0.338591	0.309991	0.359322	0.381893				0.321218	0.368393	0.354613	0.326003	0.395945	0.335292	0.288268	0.342768	0.345299				0.305887	0.368896	0.348233	0.306437	0.437731	0.312262	0.303637	0.320688	0.404274
233.643	0.314717	0.364621	0.34646	0.308456	0.41848	0.339999	0.310174	0.358849	0.379968				0.32002	0.36481	0.352459	0.325347	0.399267	0.338676	0.289376	0.344366	0.340262				0.306232	0.368162	0.347847	0.305044	0.432726	0.311716	0.301697	0.320669	0.404071
233.887	0.311479	0.366103	0.341677	0.306359	0.422404	0.336591	0.310173	0.359806	0.3797				0.321541	0.363757	0.351112	0.326424	0.398063	0.338265	0.287699	0.344654	0.341774				0.306231	0.367939	0.34635	0.307359	0.430965	0.312331	0.299196	0.321787	0.40364
234.131	0.311574	0.368693	0.345525	0.306923	0.419367	0.335848	0.310475	0.361339	0.38003				0.32206	0.364226	0.354306	0.324006	0.399009	0.337552	0.28738	0.346589	0.33958				0.305972	0.367808	0.343695	0.305973	0.433965	0.310939	0.297322	0.319876	0.400926
234.375	0.31232	0.364986	0.346311	0.30688	0.419006	0.336009	0.31003	0.359979	0.379949				0.319359	0.365742	0.35402	0.320708	0.400247	0.334586	0.285189	0.343174	0.336826				0.307011	0.366739	0.343343	0.302335	0.430599	0.309992	0.300358	0.31916	0.400512
234.619	0.312073	0.366261	0.344504	0.30624	0.415845	0.336261	0.306746	0.35839	0.375697				0.319613	0.364941	0.351282	0.321447	0.394934	0.334823	0.286377	0.342296	0.339764				0.307171	0.366779	0.346282	0.30305	0.432884	0.307338	0.300447	0.318954	0.400389
234.863	0.310289	0.362419	0.343986	0.306567	0.415732	0.335475	0.30679	0.359193	0.376937				0.32101	0.364217	0.349039	0.317213	0.393532	0.3379	0.288461	0.347015	0.342926				0.306381	0.364476	0.344722	0.302934	0.434371	0.30816	0.299897	0.316703	0.401662
235.107	0.307455	0.362691	0.345394	0.304435	0.420996	0.333048	0.305949	0.357263	0.378863				0.320806	0.366102	0.349457	0.31824	0.396602	0.334064	0.286701	0.345095	0.343268				0.305809	0.362104	0.343181	0.302366	0.432966	0.309379	0.29891	0.315353	0.398358
235.352	0.308962	0.361313	0.343899	0.301494	0.417308	0.333027	0.306641	0.356938	0.379898				0.31863	0.365387	0.352134	0.320269	0.395602	0.334456	0.283794	0.340845	0.342794				0.304206	0.363143	0.342289	0.302515	0.431019	0.308727	0.29733	0.317013	0.398234
235.596	0.309846	0.36304	0.343766	0.302642	0.416518	0.335369	0.306209	0.356977	0.375577				0.315716	0.361201	0.350215	0.316464	0.394475	0.335585	0.283518	0.33854	0.340378				0.303869	0.365687	0.341761	0.302573	0.431452	0.307271	0.297883	0.318436	0.397913
235.84	0.30943	0.363367	0.342852	0.304403	0.416876	0.335258	0.307487	0.354589	0.374343				0.315562	0.360338	0.350809	0.31695	0.394953	0.336117	0.284982	0.340934	0.339393				0.304766	0.365058	0.34403	0.301914	0.431866	0.307016	0.294597	0.31765	0.395819
236.084	0.307422	0.362146	0.339593	0.302986	0.41645	0.333202	0.306086	0.355505	0.375932				0.315254	0.362406	0.34995	0.319779	0.394377	0.334132	0.28592	0.337731	0.342834				0.303795	0.363875	0.34211	0.301243	0.432285	0.303078	0.296121	0.314682	0.395145
236.328	0.306253	0.358059	0.338644	0.301254	0.417043	0.334578	0.302907	0.355346	0.375992				0.315123	0.361101	0.34863	0.319823	0.394397	0.331209	0.284106	0.336638	0.339345				0.303217	0.362334	0.343456	0.303003	0.431369	0.305662	0.295677	0.3153	0.396811
236.572	0.30559	0.358217	0.340367	0.302535	0.416724	0.33615	0.302514	0.355356	0.373917				0.317194	0.361466	0.349011	0.319559	0.389982	0.32937	0.283001	0.338597	0.3405				0.302178	0.362828	0.342957	0.30215	0.429968	0.305664	0.294353	0.317153	0.399319
236.816	0.305485	0.360997	0.340306	0.300855	0.416512	0.333445	0.305429	0.356087	0.372586				0.317688	0.359783	0.349846	0.318154	0.394028	0.330509	0.284153	0.341598	0.336597				0.302754	0.359686	0.343181	0.303352	0.431421	0.30587	0.297867	0.31548	0.395041
237.061	0.305819	0.3599	0.339518	0.300462	0.416292	0.332378	0.304141	0.356386	0.368394				0.319816	0.360048	0.34993	0.31999	0.394692	0.330603	0.283666	0.337908	0.335529				0.304335	0.360152	0.342619	0.302484	0.430225	0.307127	0.296019	0.315773	0.391776
237.305	0.308656	0.35961	0.34011	0.300989	0.417115	0.331617	0.303729	0.355121	0.371364				0.318402	0.359581	0.350226	0.320625	0.397086	0.330302	0.28318	0.339161	0.33838				0.30176	0.358954	0.343396	0.300644	0.432871	0.306778	0.294827	0.3135	0.391691
237.549	0.307611	0.360341	0.339052	0.300088	0.416926	0.332473	0.302417	0.353983	0.371835				0.31775	0.362738	0.350387	0.31924	0.399115	0.326429	0.280539	0.337939	0.340372				0.301791	0.357058	0.342819	0.300043	0.428964	0.305214	0.294396	0.31508	0.393617
237.793	0.305252	0.358959	0.340574	0.301498	0.414684	0.330466	0.305533	0.350382	0.370714				0.31594	0.360208	0.348844	0.317462	0.392	0.325435	0.28137	0.335912	0.340321				0.301462	0.360406	0.34148	0.299493	0.428041	0.304492	0.29303	0.316871	0.393647
238.037	0.307539	0.359696	0.340555	0.302445	0.412716	0.329353	0.304226	0.348284	0.371224				0.314442	0.359034	0.347926	0.315535	0.3911	0.329661	0.282729	0.338339	0.339962				0.301063	0.361	0.340489	0.298312	0.424679	0.30463	0.292756	0.312492	0.391101
238.281	0.305483	0.355888	0.339307	0.302605	0.409365	0.329383	0.305343	0.349061	0.367668				0.314333	0.358081	0.34659	0.314211	0.392967	0.329855	0.280924	0.341528	0.338816				0.299747	0.357159	0.34105	0.296469	0.427097	0.304118	0.291825	0.310791	0.387918
238.525	0.305156	0.354989	0.339704	0.300773	0.413523	0.326925	0.305342	0.350638	0.369238				0.313223	0.355608	0.347875	0.314051	0.393971	0.328489	0.27983	0.340892	0.333058				0.300423	0.357215	0.339701	0.296567	0.427212	0.304863	0.293095	0.310329	0.388206
238.769	0.301195	0.359099	0.339549	0.301083	0.412021	0.328431	0.301158	0.348651	0.369882				0.313572	0.357178	0.346213	0.316989	0.395496	0.327598	0.280004	0.3411	0.335738				0.29972	0.356787	0.340759	0.297487	0.42509	0.304546	0.290882	0.312332	0.389034
239.014	0.299711	0.359376	0.338129	0.300525	0.410878	0.32718	0.300617	0.349167	0.367891				0.312562	0.360147	0.346722	0.315515	0.388632	0.32772	0.278687	0.337319	0.335994				0.298341	0.357193	0.341682	0.297754	0.423534	0.302687	0.292151	0.312122	0.388362
239.258	0.302566	0.356179	0.338581	0.299618	0.410935	0.327563	0.302014	0.350131	0.368574				0.314123	0.359707	0.346902	0.311713	0.389344	0.325819	0.279972	0.335936	0.332697				0.299279	0.355923	0.338373	0.297383	0.42382	0.303917	0.291623	0.311562	0.389423
239.502	0.303078	0.355929	0.337814	0.298973	0.40689	0.327952	0.29875	0.3507	0.366869				0.312298	0.357857	0.345568	0.314082	0.390513	0.324763	0.27858	0.337771	0.32903				0.297228	0.356018	0.337425	0.296454	0.421401	0.304487	0.291541	0.313653	0.389688
239.746	0.303609	0.358436	0.336973	0.297997	0.404605	0.326567	0.29867	0.349138	0.367141				0.311675	0.356313	0.345329	0.316756	0.385397	0.324751	0.281926	0.337596	0.33348				0.297703	0.356061	0.338263	0.29579	0.420247	0.303221	0.293537	0.312218	0.389868
239.99	0.300648	0.35531	0.337921	0.297893	0.40751	0.328099	0.297893	0.349718	0.365671				0.310382	0.357516	0.341497	0.315415	0.3931	0.323727	0.278947	0.336743	0.333763				0.296011	0.356056	0.337516	0.293989	0.421462	0.302156	0.294968	0.312817	0.38782
240.234	0.299125	0.354244	0.338177	0.297706	0.409679	0.328168	0.297843	0.349435	0.365434				0.310443	0.356504	0.340525	0.310012	0.391716	0.326298	0.276244	0.335518	0.333802				0.29624	0.353191	0.337021	0.293681	0.423509	0.301773	0.293079	0.310487	0.388912
240.478	0.300875	0.354601	0.337898	0.296684	0.407984	0.324655	0.297058	0.348334	0.363955				0.312234	0.35251	0.341051	0.311142	0.395321	0.328601	0.277665	0.333842	0.333056				0.295377	0.352754	0.336232	0.293976	0.424604	0.301497	0.292471	0.309069	0.386008
240.723	0.300609	0.354812	0.338847	0.295968	0.412141	0.325656	0.296357	0.349304	0.363454				0.30903	0.350609	0.340772	0.310985	0.391799	0.329133	0.276745	0.332535	0.334435				0.293159	0.352987	0.336468	0.295126	0.423372	0.302189	0.295013	0.310412	0.386219
240.967	0.303263	0.352799	0.33661	0.296705	0.410794	0.325115	0.297762	0.346807	0.363345				0.310627	0.352618	0.342226	0.312489	0.391578	0.326742	0.276628	0.33149	0.335205				0.295906	0.352536	0.336298	0.295487	0.422906	0.301687	0.293247	0.308101	0.387585
241.211	0.300148	0.353019	0.33484	0.294675	0.409518	0.32419	0.296921	0.344373	0.364282				0.307914	0.353246	0.338412	0.312536	0.385998	0.324462	0.278338	0.330645	0.33317				0.295576	0.351192	0.334086	0.296429	0.422819	0.301218	0.29197	0.305924	0.386071
241.455	0.297029	0.352009	0.33231	0.295423	0.405832	0.324189	0.298457	0.346303	0.365582				0.306987	0.355046	0.342036	0.311669	0.386164	0.323617	0.278184	0.33332	0.331714				0.295114	0.352132	0.334548	0.296078	0.420974	0.300482	0.290628	0.3068	0.38608
241.699	0.298396	0.351657	0.3316	0.298575	0.409981	0.323888	0.297687	0.345659	0.36358				0.308519	0.351535	0.344242	0.308965	0.388935	0.327037	0.276352	0.332597	0.328739				0.296015	0.351067	0.333827	0.296521	0.420637	0.299146	0.289471	0.308641	0.385039
241.943	0.300075	0.348897	0.334678	0.299243	0.40875	0.322674	0.297043	0.346509	0.362846				0.307572	0.350822	0.346564	0.311976	0.393686	0.322951	0.273851	0.33056	0.328867				0.29344	0.351271	0.333504	0.29536	0.41951	0.297784	0.28879	0.305968	0.382487
242.188	0.29979	0.350592	0.333518	0.297117	0.406344	0.323294	0.296864	0.345036	0.360486				0.307313	0.349803	0.342053	0.314352	0.39525	0.321568	0.275237	0.331812	0.330817				0.293392	0.349505	0.33407	0.294152	0.420157	0.295773	0.288731	0.305051	0.38201
242.432	0.30114	0.350762	0.333396	0.294525	0.408266	0.322207	0.296392	0.343345	0.361173				0.311082	0.350747	0.343457	0.313347	0.392317	0.319659	0.276098	0.331394	0.332987				0.293767	0.350959	0.334928	0.292361	0.424335	0.297696	0.289232	0.305381	0.382257
242.676	0.302954	0.350311	0.332571	0.294287	0.40781	0.319579	0.296561	0.343579	0.364495				0.309559	0.355765	0.343352	0.310329	0.39251	0.323758	0.274964	0.329294	0.32964				0.291002	0.351866	0.332616	0.293342	0.422222	0.297785	0.290208	0.307258	0.381041
242.92	0.297509	0.351022	0.331352	0.294013	0.407459	0.320274	0.295942	0.344522	0.363852				0.307453	0.351812	0.341316	0.310213	0.390782	0.320663	0.272919	0.329269	0.32496				0.29131	0.351258	0.331196	0.293085	0.41638	0.296233	0.290016	0.305449	0.379904
243.164	0.2955	0.348205	0.330557	0.295027	0.40616	0.323026	0.294669	0.343376	0.364159				0.307057	0.347965	0.33906	0.309307	0.387892	0.318128	0.274221	0.329879	0.323142				0.293975	0.349696	0.330551	0.294236	0.416485	0.297305	0.287504	0.304067	0.380479
243.408	0.299214	0.347206	0.330704	0.295123	0.403609	0.321448	0.297096	0.343339	0.362079				0.30769	0.349455	0.337094	0.305589	0.390209	0.320176	0.273177	0.328493	0.325372				0.292502	0.348708	0.329381	0.29392	0.41816	0.29755	0.286609	0.303925	0.380676
243.652	0.300771	0.34689	0.330808	0.29286	0.402665	0.31899	0.294625	0.341933	0.360756				0.308184	0.34869	0.340702	0.305386	0.389551	0.32014	0.274339	0.330116	0.327815				0.290831	0.34933	0.328759	0.295571	0.417567	0.295632	0.286395	0.3033	0.381654
243.897	0.300921	0.347857	0.330418	0.292865	0.403283	0.319912	0.296621	0.34211	0.360685				0.306675	0.350174	0.342781	0.305783	0.388644	0.319165	0.273423	0.330188	0.328994				0.29025	0.346837	0.331669	0.293173	0.417336	0.296659	0.284493	0.303227	0.381422
244.141	0.297013	0.345867	0.331039	0.292401	0.404998	0.318647	0.298054	0.343278	0.362076				0.302645	0.350491	0.340595	0.308254	0.391695	0.322354	0.274657	0.327368	0.326123				0.291542	0.345761	0.330103	0.289304	0.415918	0.295718	0.285706	0.302098	0.377684
244.385	0.293773	0.345593	0.3293	0.291448	0.404004	0.319121	0.297646	0.341797	0.362797				0.304778	0.350944	0.338464	0.306275	0.391149	0.322131	0.275182	0.325315	0.325041				0.292612	0.346058	0.329238	0.2906	0.417296	0.294366	0.288138	0.302623	0.377478
244.629	0.294212	0.3482	0.330047	0.294	0.402792	0.319518	0.295663	0.340413	0.357769				0.306613	0.349206	0.338768	0.30507	0.386547	0.320468	0.272228	0.32668	0.32493				0.290329	0.344952	0.326979	0.289128	0.415862	0.294237	0.287528	0.302752	0.379623
244.873	0.296137	0.345771	0.327653	0.294943	0.402427	0.320691	0.294416	0.340473	0.360039				0.305931	0.349685	0.338456	0.305909	0.384445	0.321309	0.274031	0.327358	0.327445				0.289646	0.345463	0.329205	0.289694	0.411529	0.293986	0.285761	0.301308	0.379832
245.117	0.295043	0.346344	0.328898	0.292077	0.401514	0.320809	0.29395	0.343586	0.357293				0.304263	0.348474	0.336781	0.30978	0.386452	0.320809	0.273306	0.325859	0.323368				0.289319	0.347201	0.326702	0.289716	0.413394	0.294504	0.28562	0.301754	0.377012
245.361	0.293231	0.342556	0.329736	0.288594	0.402522	0.320244	0.29349	0.342993	0.352678				0.303409	0.34883	0.33439	0.306	0.384308	0.315821	0.271794	0.327579	0.323644				0.288035	0.347143	0.326444	0.287875	0.412432	0.296772	0.285123	0.303253	0.376179
245.606	0.295825	0.344121	0.329287	0.289066	0.401944	0.31906	0.293152	0.341172	0.355171				0.301538	0.348625	0.336169	0.306409	0.382263	0.316489	0.275053	0.324522	0.321562				0.287498	0.345853	0.326335	0.287003	0.412984	0.295895	0.284704	0.301557	0.377228
245.85	0.296919	0.345648	0.329316	0.288525	0.405526	0.320062	0.291508	0.338225	0.353165				0.303698	0.346407	0.334818	0.305205	0.383039	0.316288	0.27373	0.325388	0.321927				0.288297	0.34637	0.326648	0.287023	0.416822	0.292849	0.28147	0.301746	0.376172
246.094	0.295932	0.344029	0.327555	0.289283	0.40247	0.318934	0.288706	0.339578	0.351453				0.305191	0.342055	0.339032	0.305902	0.383723	0.31473	0.273867	0.32561	0.323046				0.291413	0.345753	0.322783	0.284753	0.414531	0.291638	0.283251	0.298714	0.376315
246.338	0.295873	0.344057	0.327271	0.290161	0.397655	0.318575	0.288843	0.337306	0.352532				0.305913	0.344761	0.33796	0.302382	0.384451	0.315518	0.27319	0.321276	0.322781				0.289482	0.343229	0.323757	0.286513	0.4135	0.291366	0.283263	0.297362	0.373157
246.582	0.292894	0.344372	0.323908	0.29114	0.395894	0.318109	0.291035	0.337543	0.353453				0.305833	0.348797	0.334347	0.301908	0.386014	0.318985	0.272245	0.324521	0.324758				0.289152	0.342545	0.32847	0.287481	0.412542	0.29157	0.281647	0.298796	0.373167
246.826	0.292605	0.339792	0.323401	0.288803	0.39616	0.316035	0.291215	0.337821	0.352869				0.303961	0.349078	0.33474	0.305477	0.385663	0.319472	0.269977	0.323529	0.32648				0.287583	0.34279	0.326336	0.287008	0.410382	0.291056	0.282498	0.300592	0.372607
247.07	0.293202	0.341197	0.323855	0.288835	0.397633	0.316197	0.289699	0.338461	0.353868				0.303194	0.345556	0.337506	0.304959	0.386688	0.316168	0.269489	0.321679	0.322924				0.28763	0.343211	0.326425	0.286954	0.412768	0.292721	0.284517	0.29874	0.373477
247.315	0.292719	0.342203	0.323252	0.28829	0.395999	0.315452	0.291084	0.339054	0.355043				0.301932	0.34437	0.336821	0.300451	0.386956	0.316318	0.268274	0.322357	0.321831				0.285397	0.342826	0.325831	0.287759	0.413698	0.29077	0.28297	0.299427	0.372544
247.559	0.293361	0.344813	0.320628	0.288735	0.395793	0.318354	0.291419	0.34027	0.357082				0.300033	0.345498	0.336976	0.303654	0.385055	0.315191	0.269343	0.322628	0.322357				0.285811	0.344368	0.326248	0.287559	0.411074	0.292004	0.281055	0.299161	0.373142
247.803	0.293683	0.342921	0.318878	0.286182	0.398136	0.316142	0.291698	0.338831	0.355385				0.300289	0.347829	0.334314	0.305635	0.384296	0.314628	0.269045	0.32314	0.319238				0.287565	0.346567	0.325219	0.286491	0.412662	0.291939	0.28078	0.298414	0.37319
248.047	0.290737	0.341823	0.321343	0.285453	0.400473	0.314788	0.291135	0.336761	0.352958				0.300588	0.344115	0.335872	0.303735	0.384641	0.312239	0.271166	0.324137	0.318412				0.287091	0.346029	0.323095	0.286378	0.411801	0.287602	0.279936	0.298519	0.372644
248.291	0.288881	0.340475	0.322057	0.286835	0.397835	0.315918	0.290899	0.332869	0.353075				0.30021	0.341655	0.331944	0.302966	0.382969	0.31731	0.271441	0.322321	0.318449				0.286129	0.345575	0.321354	0.284013	0.409864	0.291064	0.278341	0.299175	0.370327
248.535	0.288764	0.340673	0.323913	0.28912	0.399124	0.316314	0.289406	0.33407	0.352683				0.301864	0.343484	0.334811	0.300724	0.377525	0.319191	0.26955	0.322393	0.321229				0.282607	0.345975	0.322814	0.285763	0.407042	0.290904	0.279194	0.297733	0.369928
248.779	0.289054	0.33879	0.321645	0.288178	0.39752	0.31701	0.286396	0.334035	0.347836				0.303129	0.343184	0.336435	0.299639	0.378612	0.316094	0.267975	0.321088	0.322946				0.283779	0.33996	0.323024	0.284584	0.407107	0.290693	0.280957	0.296054	0.371615
249.023	0.289292	0.339125	0.321	0.285362	0.396737	0.316154	0.287295	0.334181	0.345198				0.301168	0.341125	0.334327	0.300394	0.382157	0.315097	0.267872	0.317619	0.32131				0.285113	0.340309	0.319821	0.283576	0.410405	0.290685	0.28036	0.297818	0.371653
249.268	0.290665	0.341107	0.320435	0.28544	0.397774	0.313417	0.286805	0.333763	0.349247				0.300648	0.340716	0.33188	0.302364	0.378662	0.319178	0.267886	0.318571	0.32094				0.285213	0.341516	0.319192	0.285081	0.40877	0.288262	0.279465	0.297408	0.369636
249.512	0.291463	0.341216	0.321673	0.284485	0.393993	0.311301	0.286936	0.333026	0.350467				0.300934	0.341613	0.33259	0.30198	0.379194	0.32034	0.26705	0.319087	0.320173				0.283376	0.341693	0.321545	0.282868	0.408048	0.289509	0.279917	0.296274	0.369953
249.756	0.290593	0.340484	0.320621	0.284117	0.398538	0.314491	0.286583	0.336161	0.347933				0.30054	0.340876	0.331612	0.301897	0.384886	0.320817	0.2693	0.319694	0.316897				0.284543	0.341595	0.32398	0.283094	0.407111	0.29174	0.278795	0.291974	0.370058
250	0.289268	0.341094	0.320492	0.284539	0.396983	0.314311	0.288162	0.333882	0.347232				0.299929	0.338788	0.328858	0.29722	0.384047	0.319376	0.267631	0.318132	0.318166				0.282094	0.340128	0.321778	0.281994	0.406874	0.287497	0.277259	0.292501	0.368604
250.244	0.289273	0.340729	0.320752	0.285196	0.399729	0.313364	0.287526	0.331638	0.348421				0.299812	0.337821	0.327366	0.301558	0.382073	0.316415	0.266161	0.319757	0.315731				0.283227	0.342702	0.321078	0.279877	0.404623	0.288752	0.276955	0.295347	0.366357
250.488	0.288354	0.336367	0.320609	0.282685	0.398844	0.312223	0.286259	0.332379	0.347164				0.299891	0.338652	0.327347	0.302315	0.379103	0.313346	0.267345	0.319962	0.314256				0.283576	0.339597	0.320143	0.281205	0.406174	0.286566	0.276997	0.295534	0.36686
250.732	0.287951	0.336011	0.319669	0.282839	0.396687	0.312298	0.287496	0.336371	0.350635				0.300526	0.3404	0.331504	0.297786	0.376725	0.313596	0.265522	0.31877	0.309334				0.282659	0.336575	0.319313	0.28177	0.406078	0.286136	0.277555	0.294708	0.366061
250.977	0.285273	0.336775	0.321263	0.283322	0.393256	0.313927	0.288091	0.336896	0.347384				0.297748	0.338997	0.330283	0.299	0.381989	0.310873	0.264782	0.317278	0.314073				0.282508	0.336768	0.321821	0.281745	0.404963	0.285874	0.277523	0.293939	0.366058
251.221	0.285513	0.335353	0.319678	0.283792	0.392379	0.313113	0.289492	0.334732	0.345161				0.296348	0.341011	0.326126	0.303349	0.379208	0.309014	0.264297	0.31686	0.314453				0.282231	0.33763	0.32228	0.278611	0.40067	0.286163	0.277594	0.292595	0.36615
251.465	0.287107	0.338929	0.31814	0.283216	0.39311	0.310161	0.286054	0.333383	0.347963				0.294008	0.341767	0.328941	0.3011	0.381036	0.307122	0.26417	0.319427	0.315961				0.282733	0.337284	0.318707	0.280162	0.403765	0.288891	0.275715	0.293261	0.363563
251.709	0.286417	0.338168	0.317673	0.283775	0.391054	0.309503	0.285559	0.330869	0.347822				0.295698	0.337703	0.329315	0.298718	0.378885	0.310879	0.263563	0.319674	0.319917				0.280642	0.337793	0.320502	0.279263	0.405938	0.286731	0.275227	0.294813	0.363402
251.953	0.286302	0.337724	0.317453	0.281887	0.394911	0.310949	0.286005	0.329392	0.345457				0.299021	0.335346	0.325902	0.299878	0.378694	0.311455	0.265029	0.316268	0.319105				0.280486	0.336232	0.318591	0.278703	0.407629	0.28671	0.275542	0.292957	0.362627
252.197	0.28682	0.337583	0.317246	0.281048	0.392904	0.308873	0.284612	0.328338	0.344577				0.299761	0.336888	0.326588	0.294411	0.379292	0.312065	0.264	0.313213	0.315898				0.281398	0.336157	0.315871	0.280153	0.405792	0.2874	0.273649	0.291879	0.363189
252.441	0.286523	0.335682	0.316921	0.282287	0.392518	0.307658	0.282164	0.328347	0.344198				0.298474	0.337629	0.330611	0.294376	0.37467	0.313318	0.263232	0.318099	0.315174				0.280658	0.336593	0.317241	0.279358	0.400994	0.286628	0.273289	0.291212	0.362568
252.686	0.286722	0.333446	0.317649	0.28358	0.393067	0.308832	0.282478	0.328399	0.346062				0.295252	0.336237	0.32827	0.296814	0.372816	0.30926	0.260456	0.318084	0.317353				0.279467	0.335482	0.317053	0.279269	0.399518	0.287102	0.274286	0.291767	0.362304
252.93	0.28671	0.335172	0.319004	0.28329	0.390102	0.307476	0.281465	0.327136	0.347705				0.296641	0.334713	0.326165	0.2967	0.377256	0.307037	0.263241	0.316532	0.316924				0.279148	0.336308	0.315706	0.2803	0.400983	0.286612	0.275011	0.292861	0.360133
253.174	0.286364	0.331816	0.317283	0.280343	0.389365	0.308544	0.283225	0.328361	0.342136				0.298971	0.333304	0.327413	0.297968	0.375288	0.3098	0.263619	0.318204	0.317174				0.279371	0.336007	0.315686	0.278054	0.400962	0.285202	0.277203	0.292515	0.363234
253.418	0.285728	0.331662	0.31841	0.280203	0.391716	0.308892	0.281443	0.327182	0.340717				0.296216	0.334427	0.32615	0.299532	0.371296	0.309841	0.263028	0.315043	0.318779				0.278572	0.334787	0.318804	0.27819	0.398991	0.286106	0.274945	0.290827	0.362143
253.662	0.283687	0.334429	0.316937	0.282134	0.390002	0.309355	0.282517	0.328863	0.34129				0.296053	0.335467	0.32562	0.29923	0.37642	0.311654	0.262167	0.311395	0.31422				0.275551	0.335345	0.317455	0.280219	0.398464	0.285608	0.274808	0.29067	0.357853
253.906	0.28507	0.333089	0.316176	0.281962	0.390187	0.308031	0.283359	0.330414	0.344364				0.295024	0.335299	0.322698	0.29787	0.37524	0.310222	0.260889	0.312001	0.313105				0.276989	0.33361	0.31838	0.280124	0.39922	0.283427	0.276002	0.292428	0.358717
254.15	0.284552	0.330989	0.315843	0.280246	0.388382	0.307621	0.282235	0.329576	0.341348				0.295083	0.335613	0.325296	0.296992	0.374808	0.308293	0.261018	0.313669	0.312758				0.277051	0.332571	0.316091	0.280299	0.40012	0.281527	0.275114	0.292502	0.360298
254.394	0.281319	0.330462	0.312147	0.278158	0.387284	0.309333	0.282568	0.327967	0.339201				0.292523	0.335657	0.325928	0.295355	0.371025	0.30757	0.261847	0.315603	0.311948				0.276192	0.334204	0.316233	0.279356	0.400291	0.282342	0.274983	0.291838	0.35893
254.639	0.281528	0.331886	0.312924	0.277756	0.389499	0.308123	0.283272	0.326824	0.34016				0.293564	0.334334	0.324761	0.291398	0.37433	0.311211	0.263253	0.315058	0.31281				0.274305	0.334623	0.315443	0.276336	0.397616	0.2838	0.2729	0.291655	0.361288
254.883	0.280931	0.330186	0.315144	0.27993	0.391322	0.307738	0.281543	0.327772	0.344257				0.295733	0.332887	0.325151	0.295429	0.375341	0.309015	0.265119	0.316225	0.31177				0.275848	0.329461	0.314569	0.277254	0.398246	0.28379	0.273771	0.290644	0.357884
255.127	0.281162	0.330185	0.313205	0.281357	0.392376	0.30659	0.281821	0.325665	0.340877				0.294786	0.329812	0.32515	0.295276	0.378717	0.309656	0.262117	0.316403	0.310832				0.277751	0.330552	0.315783	0.278996	0.397828	0.282595	0.274262	0.29049	0.35936
255.371	0.281883	0.330993	0.314684	0.278732	0.390411	0.305021	0.281294	0.324871	0.337784				0.29382	0.33071	0.323674	0.293814	0.375521	0.311639	0.260964	0.313938	0.307655				0.276346	0.331126	0.314418	0.276382	0.399624	0.283041	0.272772	0.289908	0.360019
255.615	0.283517	0.330237	0.313154	0.277763	0.390799	0.30445	0.278894	0.328121	0.334795				0.293486	0.333298	0.322074	0.293101	0.375382	0.310496	0.259832	0.309014	0.309079				0.27469	0.330876	0.312309	0.274449	0.400503	0.279917	0.273303	0.28886	0.357747
255.859	0.281942	0.328924	0.315471	0.277649	0.389432	0.304822	0.278194	0.326646	0.334946				0.293513	0.332066	0.322634	0.293711	0.376645	0.30733	0.258484	0.308177	0.309313				0.273791	0.329473	0.310935	0.276718	0.398814	0.281201	0.271076	0.290828	0.355529
256.103	0.282365	0.330903	0.315153	0.274101	0.38625	0.306074	0.279207	0.326322	0.337735				0.290254	0.332448	0.319318	0.294459	0.374074	0.309225	0.258253	0.306285	0.310118				0.276078	0.330549	0.312139	0.275131	0.397516	0.282519	0.270213	0.287448	0.358328
256.348	0.28398	0.33478	0.313664	0.277391	0.381664	0.307419	0.281856	0.326007	0.337554				0.290923	0.333581	0.319116	0.295482	0.36877	0.307414	0.257224	0.309783	0.310878				0.274701	0.330711	0.31198	0.273619	0.397243	0.278857	0.271213	0.286971	0.359591
256.592	0.282479	0.333923	0.310389	0.277565	0.386317	0.306437	0.282445	0.324131	0.336263				0.289392	0.332207	0.321648	0.294237	0.373184	0.306871	0.2574	0.310553	0.310838				0.274618	0.331211	0.309937	0.275159	0.397686	0.277783	0.268439	0.285869	0.358391
256.836	0.280735	0.333284	0.309318	0.276161	0.384035	0.308275	0.278723	0.323048	0.335468				0.28814	0.331416	0.322053	0.292285	0.375066	0.305607	0.257886	0.307883	0.307217				0.273186	0.329231	0.309054	0.275203	0.394014	0.280264	0.268967	0.283809	0.354392
257.08	0.281256	0.331532	0.308224	0.276459	0.384216	0.306724	0.276873	0.321825	0.34081				0.289749	0.332099	0.319141	0.290768	0.375001	0.305567	0.258924	0.310009	0.308377				0.274006	0.327981	0.311079	0.272602	0.392712	0.281502	0.269924	0.283927	0.354453
257.324	0.282368	0.330888	0.30773	0.276493	0.381875	0.305011	0.275745	0.32375	0.338432				0.293146	0.332078	0.320754	0.293899	0.376502	0.305965	0.258703	0.311026	0.306949				0.273892	0.329472	0.311872	0.271151	0.393245	0.281745	0.268211	0.287126	0.353831
257.568	0.281393	0.331844	0.310226	0.277368	0.379556	0.303423	0.278729	0.322063	0.337072				0.294196	0.331438	0.321561	0.290752	0.371626	0.305569	0.25924	0.310825	0.308328				0.274194	0.326831	0.312228	0.27218	0.394621	0.281023	0.268097	0.290108	0.351996
257.812	0.278398	0.331651	0.308845	0.275701	0.382806	0.304036	0.277058	0.319967	0.339384				0.294492	0.330989	0.322771	0.290296	0.372238	0.3068	0.258208	0.310781	0.310517				0.273071	0.324679	0.311314	0.274282	0.396512	0.280356	0.2679	0.288247	0.353464
258.057	0.278479	0.329201	0.309244	0.27354	0.384703	0.303625	0.276085	0.321226	0.33586				0.294154	0.330184	0.321899	0.292266	0.371279	0.305946	0.258727	0.308565	0.30927				0.275808	0.326765	0.3085	0.273109	0.392563	0.280002	0.266002	0.288948	0.352712
258.301	0.279068	0.327561	0.312258	0.274417	0.383652	0.304838	0.278303	0.323781	0.330862				0.291797	0.328759	0.319059	0.293566	0.370696	0.306688	0.256996	0.307174	0.307241				0.274642	0.327875	0.307061	0.271801	0.393115	0.280582	0.266879	0.286445	0.352096
258.545	0.27886	0.327136	0.312599	0.274805	0.388184	0.303103	0.280678	0.322452	0.332894				0.287958	0.327516	0.321941	0.292775	0.370471	0.308258	0.257878	0.308657	0.305032				0.273226	0.326321	0.308299	0.272836	0.393957	0.280804	0.268615	0.285504	0.357268
258.789	0.277064	0.325169	0.310024	0.275229	0.386274	0.302676	0.278783	0.321588	0.335202				0.289633	0.328778	0.318966	0.288637	0.369859	0.307244	0.258277	0.306693	0.306606				0.272645	0.326903	0.310418	0.272333	0.395498	0.280132	0.268128	0.286684	0.354801
259.033	0.275533	0.327504	0.305857	0.276618	0.381901	0.302003	0.278358	0.320378	0.332563				0.289005	0.325943	0.319412	0.288695	0.369602	0.303857	0.258738	0.306156	0.304815				0.270958	0.327716	0.309953	0.271403	0.393906	0.278661	0.268577	0.285051	0.351897
259.277	0.27856	0.328724	0.306007	0.273964	0.381867	0.301542	0.278642	0.322091	0.331748				0.289121	0.325499	0.321605	0.29172	0.368601	0.304291	0.258467	0.310796	0.30386				0.2723	0.325848	0.310971	0.273278	0.392753	0.277655	0.269894	0.285117	0.350745
259.522	0.277258	0.324477	0.306974	0.273628	0.380135	0.304244	0.277979	0.320495	0.331657				0.289106	0.327976	0.317698	0.28966	0.368975	0.305049	0.255642	0.30905	0.301879				0.272851	0.325199	0.311096	0.271383	0.394111	0.277877	0.271203	0.284529	0.350776
259.766	0.275805	0.323755	0.307263	0.274893	0.382848	0.303572	0.274276	0.320124	0.32884				0.290513	0.326733	0.319217	0.287539	0.370788	0.3037	0.255855	0.30724	0.303198				0.273567	0.323223	0.310995	0.272206	0.392314	0.278833	0.267301	0.284673	0.349702
260.01	0.276398	0.325696	0.308718	0.272955	0.381631	0.300774	0.274389	0.322826	0.332205				0.290079	0.32547	0.320321	0.288256	0.364959	0.305835	0.255056	0.30486	0.301241				0.272297	0.323461	0.308247	0.273588	0.393581	0.277411	0.266313	0.282264	0.351724
260.254	0.274843	0.323888	0.305536	0.272895	0.382144	0.300238	0.276277	0.32238	0.331703				0.29061	0.326988	0.31877	0.288736	0.367071	0.303472	0.254925	0.305385	0.301753				0.2703	0.324558	0.308629	0.271809	0.393279	0.277012	0.267335	0.281623	0.353254
260.498	0.27303	0.323464	0.306425	0.272597	0.379316	0.302266	0.273288	0.319434	0.330386				0.292875	0.326425	0.314105	0.288939	0.367931	0.301658	0.255626	0.307126	0.30527				0.27036	0.323024	0.307613	0.270156	0.392908	0.278432	0.26942	0.282558	0.352734
260.742	0.274372	0.323123	0.306521	0.274519	0.380249	0.301158	0.271616	0.319144	0.332151				0.292511	0.327601	0.315957	0.289998	0.367739	0.302229	0.256473	0.308448	0.305835				0.270095	0.325545	0.304818	0.270314	0.392771	0.275936	0.27013	0.281224	0.349826
260.986	0.273828	0.324763	0.305055	0.270504	0.383161	0.299253	0.272438	0.319522	0.331681				0.290956	0.325129	0.315926	0.287963	0.369397	0.299307	0.256924	0.307892	0.302546				0.2679	0.324477	0.305204	0.270584	0.39061	0.276749	0.267099	0.279803	0.346657
261.231	0.274387	0.326898	0.30355	0.271833	0.385346	0.298944	0.27249	0.319942	0.331685				0.287645	0.322439	0.315573	0.287603	0.364637	0.30055	0.255164	0.304534	0.299688				0.267662	0.324246	0.306005	0.269915	0.388142	0.2753	0.266616	0.282234	0.346594
261.475	0.27522	0.324215	0.304289	0.27344	0.377795	0.300313	0.274539	0.320837	0.327753				0.285763	0.324878	0.316927	0.287343	0.365991	0.302329	0.254297	0.304895	0.300382				0.269387	0.323852	0.305406	0.270933	0.390452	0.274379	0.265552	0.282025	0.349209
261.719	0.27418	0.320704	0.305773	0.27051	0.378666	0.302038	0.273102	0.318929	0.325181				0.286742	0.324775	0.318349	0.287288	0.368014	0.303115	0.254689	0.30799	0.299081				0.268876	0.322302	0.304073	0.269448	0.392017	0.273293	0.265501	0.281269	0.350472
261.963	0.27585	0.319545	0.305335	0.268963	0.37732	0.299658	0.274702	0.317865	0.328422				0.283538	0.32473	0.318058	0.284386	0.367151	0.302794	0.256542	0.306476	0.299117				0.269533	0.322852	0.304294	0.267119	0.389647	0.272377	0.26472	0.281244	0.351313
262.207	0.276761	0.320091	0.305105	0.269953	0.375675	0.299927	0.276171	0.317476	0.328482				0.283687	0.323711	0.31541	0.288162	0.367282	0.300774	0.25706	0.306645	0.300238				0.269207	0.325076	0.304169	0.265994	0.389377	0.277333	0.264267	0.280008	0.348017
262.451	0.273541	0.320526	0.303589	0.268373	0.37768	0.300756	0.273486	0.318589	0.326416				0.285195	0.323604	0.311266	0.288075	0.369943	0.300951	0.254644	0.305134	0.301079				0.269085	0.321827	0.304072	0.268462	0.389683	0.277292	0.263296	0.281423	0.348778
262.695	0.275218	0.321781	0.302389	0.268564	0.378008	0.298757	0.272523	0.316366	0.328309				0.285583	0.323149	0.314207	0.286686	0.366437	0.299335	0.252294	0.303454	0.301013				0.26901	0.320926	0.304415	0.267213	0.390448	0.275754	0.2644	0.28283	0.345851
262.94	0.274981	0.321396	0.303867	0.270328	0.372031	0.298808	0.273684	0.317275	0.326731				0.286133	0.32143	0.31269	0.284848	0.366506	0.299489	0.252473	0.303493	0.298619				0.268668	0.32233	0.302208	0.267364	0.38661	0.27383	0.263406	0.281739	0.344022
263.184	0.272614	0.317663	0.305174	0.270154	0.376434	0.30035	0.272874	0.317475	0.324646				0.287192	0.323816	0.311596	0.283902	0.36486	0.299698	0.253386	0.303275	0.297182				0.271153	0.323276	0.303355	0.268038	0.387499	0.273748	0.261953	0.27982	0.344811
263.428	0.271757	0.317817	0.306277	0.267059	0.380859	0.300983	0.273373	0.318584	0.324263				0.289791	0.324131	0.314613	0.285456	0.368978	0.300814	0.251831	0.302316	0.297342				0.270439	0.324074	0.302266	0.266422	0.388826	0.27248	0.260937	0.278475	0.344749
263.672	0.273064	0.319993	0.304951	0.269093	0.380538	0.297383	0.272586	0.316773	0.326526				0.288043	0.322833	0.315853	0.284291	0.367315	0.300932	0.254813	0.301212	0.294935				0.268371	0.321898	0.302288	0.265554	0.389767	0.272461	0.261322	0.276843	0.34328
263.916	0.271736	0.320254	0.303158	0.269541	0.378718	0.298021	0.274021	0.31637	0.326154				0.285869	0.322723	0.31464	0.282428	0.368432	0.298618	0.254014	0.302947	0.298868				0.26878	0.321656	0.302833	0.263872	0.388783	0.27278	0.263962	0.277072	0.344713
264.16	0.269437	0.31924	0.302254	0.270228	0.376284	0.298749	0.276062	0.316999	0.324921				0.286544	0.32301	0.314425	0.285673	0.361149	0.299754	0.252722	0.304602	0.299795				0.266874	0.320907	0.301632	0.263668	0.385269	0.270942	0.263472	0.280653	0.343798
264.404	0.270976	0.317815	0.303217	0.269568	0.375001	0.298558	0.274769	0.316088	0.320974				0.284929	0.321343	0.314417	0.283971	0.361283	0.301087	0.252325	0.304569	0.295723				0.267051	0.318987	0.300699	0.265048	0.385376	0.269101	0.261853	0.279128	0.344699
264.648	0.273934	0.319407	0.303478	0.268185	0.3775	0.295755	0.271895	0.31785	0.324146				0.282673	0.321821	0.313862	0.284271	0.364354	0.29973	0.250018	0.304589	0.298476				0.267675	0.317541	0.301069	0.264887	0.387292	0.271705	0.260766	0.278873	0.344087
264.893	0.273623	0.319055	0.301095	0.267448	0.376751	0.294755	0.273161	0.316248	0.325037				0.280047	0.321076	0.315702	0.282481	0.361944	0.298846	0.250285	0.300364	0.298734				0.267095	0.320171	0.300284	0.26521	0.38581	0.273053	0.260797	0.277691	0.341977
265.137	0.271859	0.317741	0.300668	0.267163	0.376007	0.295697	0.271558	0.313471	0.324151				0.283348	0.321778	0.312102	0.282223	0.36227	0.299473	0.251032	0.302891	0.294998				0.267342	0.320565	0.301645	0.265003	0.384212	0.273572	0.262999	0.275791	0.342393
265.381	0.2707	0.315967	0.299872	0.263883	0.376654	0.295637	0.267755	0.313639	0.324449				0.283947	0.319137	0.313491	0.285431	0.367218	0.299666	0.250614	0.3032	0.295869				0.265901	0.318424	0.30097	0.265724	0.386153	0.273287	0.262157	0.274681	0.343512
265.625	0.271155	0.314938	0.299569	0.266159	0.376187	0.296098	0.268769	0.31378	0.321633				0.283822	0.319096	0.310038	0.288554	0.365484	0.29977	0.249954	0.298586	0.296015				0.26432	0.318728	0.300733	0.263466	0.386167	0.271065	0.260536	0.274174	0.340833
265.869	0.270822	0.317451	0.299188	0.266388	0.37416	0.295536	0.267962	0.311349	0.320609				0.284363	0.321129	0.311907	0.28514	0.360454	0.299483	0.250449	0.300546	0.295544				0.263641	0.317409	0.302334	0.263684	0.383585	0.27011	0.26116	0.27838	0.340592
266.113	0.269446	0.319678	0.299098	0.266264	0.371565	0.293703	0.26722	0.31241	0.322989				0.283399	0.319229	0.312582	0.28275	0.357669	0.297955	0.250687	0.299358	0.296182				0.263878	0.316795	0.29975	0.262376	0.384965	0.26938	0.262549	0.276846	0.344293
266.357	0.270228	0.319479	0.300437	0.264722	0.372237	0.294925	0.265815	0.313271	0.32426				0.284368	0.318292	0.309767	0.281575	0.360607	0.299347	0.251235	0.299982	0.292334				0.264991	0.31629	0.297432	0.261869	0.384522	0.268505	0.260672	0.276274	0.340585
266.602	0.271651	0.318408	0.302272	0.264816	0.374262	0.295135	0.270024	0.313315	0.327707				0.280457	0.317703	0.313398	0.280666	0.362662	0.299324	0.251307	0.301882	0.294055				0.264458	0.31818	0.298366	0.263425	0.382553	0.2706	0.260554	0.27424	0.337315
266.846	0.270462	0.318558	0.299293	0.264959	0.374663	0.29337	0.271809	0.312937	0.32397				0.279128	0.317715	0.311063	0.281793	0.361057	0.296368	0.250305	0.298041	0.295945				0.26342	0.317952	0.297122	0.262589	0.385838	0.270083	0.2597	0.273454	0.339873
267.09	0.269601	0.317401	0.298987	0.265432	0.376167	0.291593	0.269107	0.311037	0.320814				0.281731	0.317013	0.309446	0.282553	0.358258	0.297079	0.251137	0.29981	0.296627				0.264369	0.317639	0.29899	0.260854	0.382023	0.268428	0.2604	0.275112	0.340471
267.334	0.268702	0.316414	0.299211	0.263333	0.371445	0.294022	0.268724	0.312608	0.32067				0.283964	0.318033	0.310006	0.283416	0.3566	0.298029	0.251772	0.301217	0.297047				0.264996	0.314686	0.299516	0.259858	0.384081	0.268259	0.26056	0.276634	0.342913
267.578	0.268803	0.315253	0.298939	0.262297	0.369201	0.292607	0.267577	0.310356	0.320144				0.28377	0.317545	0.311568	0.279362	0.361482	0.297147	0.251447	0.299345	0.296716				0.264812	0.317032	0.296917	0.261831	0.384769	0.267753	0.259798	0.276411	0.339498
267.822	0.270753	0.31466	0.297186	0.265196	0.369293	0.29496	0.264112	0.310773	0.319304				0.281292	0.317028	0.312588	0.280043	0.362655	0.293893	0.250503	0.299142	0.293818				0.265872	0.317067	0.2956	0.261255	0.380837	0.269501	0.257312	0.275427	0.340306
268.066	0.271102	0.314488	0.296541	0.264524	0.369113	0.295083	0.267146	0.311204	0.319				0.27967	0.318172	0.310583	0.281916	0.361264	0.29544	0.251227	0.297825	0.292364				0.263598	0.314159	0.298741	0.261385	0.383387	0.26838	0.255858	0.274039	0.337664
268.311	0.269125	0.312455	0.297044	0.264173	0.370075	0.291955	0.266637	0.311197	0.319023				0.276493	0.316224	0.307755	0.28074	0.361561	0.293139	0.249915	0.298079	0.293948				0.263583	0.312621	0.297916	0.259897	0.38295	0.269121	0.257854	0.274072	0.336382
268.555	0.268165	0.311931	0.296706	0.261896	0.367941	0.291079	0.266226	0.312022	0.319184				0.281208	0.317083	0.307629	0.279606	0.363653	0.294001	0.248684	0.298312	0.29542				0.262033	0.313377	0.297433	0.259201	0.383066	0.268994	0.256328	0.273257	0.335437
268.799	0.267218	0.313571	0.295502	0.263159	0.364628	0.292537	0.268309	0.309885	0.320475				0.276417	0.317853	0.309128	0.280096	0.361427	0.296034	0.248585	0.29976	0.295047				0.262659	0.314854	0.298001	0.260596	0.383443	0.269431	0.25607	0.272068	0.3354
269.043	0.267316	0.313744	0.297137	0.264	0.364878	0.290893	0.267863	0.307048	0.320315				0.276855	0.315091	0.309284	0.283735	0.36003	0.297092	0.24743	0.298832	0.295572				0.261987	0.315191	0.296887	0.259437	0.380849	0.266272	0.256617	0.271495	0.337355
269.287	0.267091	0.314362	0.297131	0.262134	0.367451	0.292366	0.265655	0.307518	0.32067				0.280335	0.316706	0.309865	0.285713	0.36086	0.29909	0.246823	0.29826	0.296091				0.262969	0.314882	0.297291	0.259655	0.382669	0.26758	0.255203	0.27026	0.336677
269.531	0.266904	0.313109	0.29405	0.259251	0.367052	0.292802	0.263661	0.309693	0.319563				0.280951	0.315813	0.309743	0.281896	0.360483	0.296151	0.2474	0.296414	0.293986				0.261894	0.31556	0.300052	0.258715	0.381875	0.269428	0.256697	0.271799	0.334704
269.775	0.267172	0.313173	0.29458	0.260244	0.371063	0.293547	0.261989	0.3111	0.313578				0.277673	0.315611	0.307789	0.280752	0.358299	0.294673	0.247386	0.296108	0.294691				0.26175	0.313527	0.29903	0.25854	0.381057	0.267643	0.25726	0.272776	0.335861
270.019	0.269053	0.311216	0.2938	0.262386	0.368216	0.289574	0.264215	0.309484	0.313991				0.27969	0.316506	0.30872	0.280542	0.357699	0.295179	0.246456	0.296276	0.291761				0.25994	0.31369	0.298204	0.259355	0.378395	0.26738	0.258642	0.273315	0.334215
270.264	0.269488	0.312871	0.293714	0.262024	0.369686	0.288511	0.265721	0.308121	0.316579				0.281545	0.315507	0.308267	0.280154	0.357774	0.293798	0.244832	0.29819	0.289866				0.260366	0.314659	0.297946	0.260179	0.37834	0.266806	0.257663	0.273131	0.335944
270.508	0.268446	0.311603	0.294935	0.261417	0.372211	0.29105	0.265988	0.307986	0.317799				0.280963	0.313153	0.307113	0.277998	0.357067	0.295075	0.244089	0.299251	0.290962				0.261655	0.313911	0.295771	0.261626	0.381601	0.266429	0.256714	0.27305	0.336346
270.752	0.264916	0.311449	0.293857	0.261378	0.368559	0.291333	0.264675	0.307004	0.317468				0.277916	0.311615	0.309546	0.276867	0.35645	0.292896	0.246106	0.299171	0.289595				0.261395	0.31396	0.295901	0.261786	0.380138	0.265964	0.253549	0.273439	0.331838
270.996	0.264294	0.312553	0.291055	0.260674	0.364191	0.291907	0.262434	0.307423	0.317838				0.276603	0.310989	0.305309	0.28058	0.361425	0.297386	0.245452	0.295856	0.286728				0.259791	0.312471	0.295258	0.258391	0.375493	0.264706	0.254753	0.271409	0.332159
271.24	0.264059	0.312673	0.294272	0.262765	0.369544	0.291332	0.262035	0.309219	0.317994				0.276929	0.313117	0.306079	0.281664	0.361783	0.296866	0.246876	0.293902	0.287325				0.260373	0.312256	0.297181	0.259734	0.374156	0.266735	0.255935	0.271558	0.332288
271.484	0.265954	0.311797	0.295472	0.26043	0.370854	0.288726	0.263636	0.305501	0.316348				0.276431	0.313439	0.305125	0.278308	0.357708	0.295066	0.24725	0.290701	0.286723				0.260027	0.313634	0.296307	0.259112	0.376816	0.265748	0.255317	0.272301	0.33037
271.728	0.266508	0.311029	0.29332	0.260771	0.371437	0.288495	0.261835	0.306582	0.316683				0.276318	0.310264	0.303014	0.276969	0.3531	0.296717	0.246935	0.293011	0.288022				0.260885	0.311172	0.297313	0.258388	0.379914	0.262361	0.253698	0.271865	0.331653
271.973	0.264797	0.310073	0.293534	0.259154	0.367426	0.287697	0.26484	0.305478	0.315653				0.277204	0.312521	0.305136	0.278586	0.356374	0.293232	0.244323	0.295343	0.289195				0.260819	0.311129	0.295071	0.256111	0.376721	0.261966	0.252185	0.270359	0.333794
272.217	0.265205	0.309469	0.292727	0.259252	0.365107	0.289793	0.266149	0.307638	0.318134				0.277156	0.309723	0.305791	0.278284	0.36075	0.291086	0.244239	0.29718	0.291118				0.259114	0.312003	0.292673	0.254027	0.373389	0.264568	0.25249	0.268998	0.331027
272.461	0.262545	0.308482	0.29433	0.258798	0.362459	0.288998	0.263727	0.306719	0.317661				0.278115	0.310413	0.305066	0.275374	0.358903	0.292623	0.245079	0.293997	0.292139				0.258609	0.309333	0.29159	0.254811	0.375439	0.264656	0.254323	0.271145	0.329098
272.705	0.26283	0.308104	0.293633	0.259912	0.364873	0.289432	0.264544	0.306014	0.314792				0.277358	0.308821	0.306868	0.275925	0.357013	0.294354	0.244748	0.293876	0.292656				0.259145	0.30975	0.291704	0.258459	0.376761	0.26635	0.254079	0.270827	0.32767
272.949	0.262906	0.310613	0.292954	0.258296	0.365763	0.288762	0.264228	0.309344	0.313949				0.276319	0.308489	0.308021	0.276134	0.355882	0.294866	0.245266	0.29468	0.289735				0.260822	0.309908	0.292632	0.257389	0.376082	0.265207	0.252508	0.270649	0.328797
273.193	0.265801	0.309457	0.293222	0.258413	0.362481	0.287251	0.262486	0.306499	0.314182				0.274035	0.309287	0.3049	0.275446	0.356377	0.292171	0.243213	0.292789	0.287184				0.257397	0.310459	0.291875	0.255856	0.37664	0.264192	0.25371	0.268827	0.332441
273.438	0.262471	0.307715	0.293964	0.257609	0.361763	0.287749	0.262497	0.305725	0.314281				0.274171	0.30877	0.30221	0.277126	0.35521	0.29163	0.243661	0.291442	0.290138				0.25944	0.309617	0.290379	0.254996	0.375311	0.264664	0.255536	0.268526	0.329621
273.682	0.260172	0.307839	0.293401	0.257602	0.36197	0.286975	0.264332	0.304851	0.31463				0.275328	0.309187	0.303766	0.27531	0.356512	0.292821	0.241379	0.289885	0.287834				0.258884	0.305951	0.291286	0.256035	0.373244	0.264642	0.253694	0.267665	0.32995
273.926	0.263888	0.307397	0.29246	0.25718	0.366841	0.286295	0.261244	0.303379	0.312059				0.279875	0.310426	0.303647	0.274641	0.352559	0.290886	0.242846	0.293016	0.286704				0.258269	0.307928	0.291311	0.256485	0.373725	0.265499	0.253515	0.270177	0.329911
274.17	0.262206	0.309067	0.290386	0.257273	0.365499	0.284501	0.260578	0.303446	0.312908				0.278985	0.309776	0.302096	0.276007	0.355245	0.292837	0.243768	0.293695	0.284934				0.257297	0.30855	0.291038	0.25579	0.371918	0.265147	0.252359	0.269598	0.328393
274.414	0.262137	0.308967	0.291653	0.256912	0.361346	0.285324	0.260441	0.302928	0.310598				0.275023	0.308204	0.301381	0.275371	0.358101	0.288164	0.243113	0.293111	0.28941				0.257873	0.308636	0.291187	0.254718	0.374113	0.263857	0.253687	0.266258	0.328333
274.658	0.262309	0.308851	0.292645	0.256787	0.365577	0.285053	0.261919	0.30145	0.310518				0.275921	0.308049	0.302081	0.27546	0.351264	0.290729	0.242802	0.289967	0.292493				0.258078	0.309064	0.291122	0.254019	0.375555	0.264261	0.254697	0.263709	0.3285
274.902	0.261096	0.307337	0.2921	0.255025	0.363832	0.285512	0.259787	0.302917	0.3116				0.273555	0.307038	0.303019	0.274541	0.350902	0.290491	0.242877	0.291346	0.289569				0.256021	0.306771	0.289883	0.254917	0.373751	0.26284	0.253617	0.26486	0.328593
275.147	0.260198	0.305079	0.28922	0.255831	0.36076	0.284912	0.262732	0.305467	0.312055				0.275139	0.30671	0.305558	0.271005	0.351208	0.289685	0.243051	0.293258	0.288314				0.254848	0.30657	0.289412	0.254283	0.376172	0.262694	0.253202	0.265362	0.325837
275.391	0.260346	0.305285	0.288764	0.255345	0.360847	0.284777	0.262471	0.303862	0.310634				0.275912	0.308182	0.305268	0.273999	0.350477	0.291219	0.242734	0.291046	0.287752				0.255542	0.306311	0.289788	0.254317	0.374726	0.263827	0.253301	0.265703	0.326921
275.635	0.260263	0.303246	0.289921	0.253773	0.362266	0.285492	0.260224	0.301284	0.309528				0.274479	0.308766	0.301461	0.27453	0.352657	0.292755	0.24213	0.288827	0.283998				0.257207	0.30625	0.291032	0.251908	0.370472	0.263426	0.251741	0.267241	0.324731
275.879	0.261499	0.299343	0.289106	0.256775	0.36186	0.285887	0.257364	0.301164	0.307941				0.275828	0.308049	0.30045	0.271971	0.348824	0.289264	0.240914	0.288904	0.278345				0.257758	0.305957	0.288762	0.251882	0.372401	0.261589	0.252164	0.265183	0.325248
276.123	0.262537	0.30104	0.2889	0.256276	0.362827	0.286395	0.258103	0.301081	0.309731				0.272736	0.30768	0.300743	0.27624	0.351697	0.291246	0.240453	0.291069	0.282192				0.256663	0.306443	0.28836	0.254179	0.370651	0.261611	0.25035	0.262023	0.325492
276.367	0.262426	0.304399	0.28849	0.256123	0.358673	0.288302	0.258859	0.298132	0.309961				0.272895	0.307401	0.301744	0.274757	0.351643	0.290104	0.238527	0.288641	0.281577				0.254826	0.3056	0.290049	0.254565	0.369629	0.25973	0.251453	0.264846	0.324379
276.611	0.259788	0.303939	0.287277	0.254474	0.358225	0.284619	0.258565	0.29876	0.307783				0.275103	0.305274	0.300912	0.271674	0.350818	0.287967	0.240214	0.286573	0.283943				0.255423	0.304604	0.290308	0.254905	0.372189	0.259812	0.252925	0.265377	0.324577
276.856	0.259472	0.304928	0.286128	0.253488	0.357389	0.284419	0.259741	0.299963	0.308029				0.273743	0.307659	0.30265	0.273227	0.3523	0.287454	0.240096	0.28745	0.283008				0.25587	0.306071	0.290495	0.254087	0.36974	0.261029	0.251656	0.262896	0.324741
277.1	0.260667	0.305318	0.286865	0.255878	0.358309	0.28273	0.259616	0.301399	0.309023				0.272225	0.309121	0.299426	0.271128	0.350356	0.28824	0.239332	0.288895	0.283734				0.254023	0.304256	0.288785	0.252001	0.370262	0.259752	0.250762	0.265543	0.325188
277.344	0.258909	0.305164	0.285594	0.256626	0.359516	0.283204	0.257202	0.302772	0.308607				0.273347	0.306898	0.299447	0.271155	0.348366	0.289834	0.241871	0.288537	0.282327				0.254577	0.301936	0.289316	0.251973	0.372424	0.259069	0.248809	0.26847	0.324022
277.588	0.258275	0.306127	0.286869	0.256023	0.357675	0.282703	0.258647	0.301619	0.30876				0.274818	0.305338	0.302476	0.268956	0.35144	0.290143	0.238718	0.287394	0.278892				0.254082	0.304946	0.291484	0.253031	0.371921	0.259762	0.249527	0.265985	0.324171
277.832	0.258413	0.304419	0.287741	0.25705	0.360617	0.281931	0.2572	0.300731	0.308372				0.271855	0.307908	0.301332	0.271416	0.348849	0.288152	0.236756	0.285737	0.282626				0.252389	0.304381	0.289028	0.252448	0.372157	0.261765	0.252124	0.263534	0.322145
278.076	0.25997	0.304226	0.287722	0.255284	0.36244	0.284541	0.257758	0.300737	0.307496				0.272442	0.306026	0.295953	0.271162	0.350623	0.289884	0.238001	0.285011	0.284059				0.251602	0.305709	0.286649	0.25268	0.373135	0.26168	0.250948	0.266003	0.325519
278.32	0.257595	0.303471	0.289578	0.255364	0.361506	0.284708	0.261081	0.2991	0.307236				0.273582	0.30517	0.297791	0.270349	0.351828	0.29064	0.23766	0.287565	0.283695				0.252893	0.305692	0.288095	0.252024	0.367481	0.260053	0.248926	0.263972	0.326379
278.565	0.257834	0.302852	0.287467	0.253626	0.362079	0.282665	0.259829	0.301511	0.306389				0.270095	0.305109	0.300369	0.271471	0.346952	0.28945	0.237575	0.287691	0.282687				0.252394	0.304932	0.288818	0.252157	0.367735	0.260232	0.249089	0.264133	0.323389
278.809	0.259973	0.301001	0.285709	0.250889	0.36327	0.283029	0.257546	0.301018	0.304801				0.269676	0.303045	0.299075	0.273123	0.346587	0.289595	0.236703	0.284527	0.282363				0.252743	0.305899	0.285651	0.252725	0.370414	0.260462	0.250651	0.265303	0.322904
279.053	0.259479	0.301696	0.2847	0.253406	0.36148	0.283205	0.255936	0.29899	0.304118				0.27123	0.30481	0.298783	0.272802	0.352995	0.29028	0.237064	0.28731	0.283338				0.253676	0.304701	0.28665	0.251543	0.370909	0.257329	0.248417	0.265742	0.320643
279.297	0.258071	0.299555	0.284368	0.253622	0.357825	0.282348	0.254182	0.29956	0.305526				0.270114	0.301694	0.29748	0.271697	0.3533	0.287966	0.238468	0.288079	0.282919				0.251549	0.300428	0.287115	0.249999	0.366762	0.257474	0.247503	0.264624	0.322445
279.541	0.255648	0.299866	0.284781	0.254105	0.355716	0.282876	0.254746	0.298153	0.304083				0.270056	0.302417	0.297305	0.26997	0.349928	0.289987	0.238565	0.284436	0.282133				0.251422	0.301042	0.284774	0.249395	0.365177	0.258383	0.249278	0.262674	0.322505
279.785	0.256526	0.298544	0.285413	0.252976	0.358835	0.282195	0.256419	0.299158	0.304296				0.271211	0.304848	0.298389	0.268938	0.349308	0.288842	0.23882	0.286584	0.282481				0.251809	0.30099	0.285873	0.249794	0.367613	0.257281	0.248287	0.261949	0.323438
280.029	0.257305	0.299719	0.285274	0.251144	0.356405	0.278712	0.257473	0.299537	0.302705				0.27233	0.304721	0.296757	0.268814	0.348535	0.287516	0.236631	0.286458	0.282296				0.252675	0.302228	0.285717	0.250263	0.36705	0.25844	0.246664	0.261423	0.323494
280.273	0.257431	0.300125	0.284702	0.251755	0.356383	0.277966	0.25718	0.298756	0.30415				0.272223	0.302701	0.294421	0.2699	0.34713	0.286494	0.236147	0.286645	0.281113				0.250596	0.302546	0.285127	0.250198	0.368975	0.257498	0.247251	0.26135	0.321158
280.518	0.255277	0.29982	0.28536	0.251836	0.359664	0.280671	0.258313	0.297575	0.302723				0.27257	0.302567	0.296965	0.269843	0.341738	0.284816	0.236071	0.287758	0.281103				0.251627	0.300576	0.285558	0.248275	0.367424	0.257601	0.244897	0.261217	0.32204
280.762	0.25412	0.298538	0.283116	0.252916	0.355699	0.278929	0.257785	0.297149	0.304586				0.271758	0.302022	0.296362	0.269447	0.347726	0.284519	0.235272	0.28584	0.281055				0.252451	0.300384	0.285338	0.249094	0.367067	0.25851	0.244948	0.260123	0.323688
281.006	0.257165	0.296057	0.282165	0.251774	0.354853	0.279191	0.255835	0.298239	0.306709				0.272462	0.304556	0.296202	0.26817	0.349456	0.28457	0.235518	0.284557	0.279309				0.252678	0.298191	0.284023	0.249436	0.365664	0.257079	0.2479	0.261451	0.321165
281.25	0.257091	0.295827	0.284055	0.25279	0.352662	0.282026	0.255642	0.298015	0.304591				0.270223	0.301726	0.296089	0.268666	0.345422	0.289226	0.235546	0.284644	0.280254				0.250358	0.298176	0.285715	0.248287	0.365753	0.257623	0.249866	0.262124	0.321642
281.494	0.256413	0.299319	0.285246	0.250628	0.354597	0.278917	0.255994	0.296428	0.302275				0.268181	0.300499	0.295332	0.267637	0.346706	0.287024	0.23513	0.288797	0.280371				0.250236	0.30165	0.285645	0.246661	0.362947	0.256678	0.247079	0.260943	0.319784
281.738	0.25631	0.299241	0.285036	0.251212	0.355272	0.27986	0.256832	0.295762	0.304597				0.269324	0.300342	0.295054	0.268078	0.344505	0.286285	0.236254	0.285089	0.27729				0.248478	0.304956	0.285484	0.247372	0.364458	0.258704	0.248396	0.259995	0.319166
281.982	0.257958	0.298922	0.28372	0.250219	0.356372	0.280791	0.257126	0.295417	0.302446				0.26798	0.300012	0.295937	0.267182	0.343948	0.285594	0.237983	0.28279	0.280423				0.248332	0.301472	0.28408	0.250243	0.363531	0.257815	0.247044	0.260953	0.319698
282.227	0.259796	0.296687	0.283612	0.251062	0.355052	0.278522	0.257358	0.294383	0.302411				0.270325	0.300539	0.297847	0.268461	0.347084	0.284777	0.235465	0.282777	0.283963				0.250948	0.298657	0.283508	0.250784	0.364679	0.255762	0.247235	0.260515	0.317955
282.471	0.256191	0.297266	0.281663	0.248541	0.356383	0.278571	0.256063	0.292732	0.302887				0.268296	0.300898	0.29475	0.265744	0.344687	0.285618	0.234872	0.28283	0.281952				0.250545	0.298002	0.283451	0.249763	0.362792	0.256622	0.248017	0.262287	0.318068
282.715	0.253438	0.297997	0.283138	0.24808	0.35551	0.279069	0.254687	0.294992	0.301793				0.268948	0.300911	0.292451	0.269389	0.343315	0.281851	0.234605	0.284932	0.280705				0.252111	0.298742	0.28151	0.248682	0.363736	0.257466	0.245745	0.262682	0.316857
282.959	0.253773	0.297896	0.283069	0.248136	0.35548	0.278466	0.254416	0.29754	0.300486				0.267703	0.301689	0.2937	0.267372	0.344527	0.284873	0.234696	0.286376	0.280924				0.251086	0.299598	0.281871	0.249122	0.363892	0.256939	0.246368	0.261082	0.316685
283.203	0.252291	0.296689	0.28033	0.24953	0.35451	0.279622	0.254747	0.295939	0.298544				0.266094	0.302056	0.29468	0.269249	0.345694	0.283904	0.235423	0.286234	0.281371				0.249248	0.29875	0.282701	0.246913	0.363778	0.25609	0.247091	0.26103	0.317499
283.447	0.252444	0.296619	0.282179	0.249509	0.350265	0.279549	0.253494	0.294478	0.301538				0.266271	0.299909	0.296543	0.269424	0.34728	0.285752	0.234838	0.282717	0.282486				0.248754	0.297755	0.284401	0.248978	0.364119	0.255273	0.245746	0.259425	0.31754
283.691	0.253953	0.297955	0.281862	0.248758	0.348215	0.278284	0.252363	0.295541	0.302819				0.268138	0.299166	0.294355	0.269181	0.342579	0.284014	0.234773	0.283376	0.281349				0.249076	0.29726	0.282242	0.250342	0.363432	0.255737	0.245021	0.259081	0.319126
283.936	0.255266	0.296331	0.280369	0.248512	0.351569	0.279196	0.252813	0.295251	0.302357				0.266895	0.299449	0.295775	0.266421	0.343516	0.284912	0.232526	0.283305	0.277842				0.250646	0.29512	0.281995	0.248469	0.361268	0.255232	0.243224	0.26061	0.316382
284.18	0.252363	0.295749	0.279126	0.246502	0.350914	0.277473	0.255054	0.29244	0.300499				0.266923	0.297011	0.294487	0.265005	0.345153	0.282267	0.23145	0.283387	0.278161				0.251207	0.297171	0.281029	0.246417	0.362505	0.257389	0.243493	0.259916	0.315783
284.424	0.251031	0.294215	0.278951	0.245956	0.354119	0.276873	0.251799	0.291413	0.299002				0.267811	0.297438	0.295297	0.266802	0.341575	0.280789	0.233187	0.28198	0.278281				0.248664	0.297399	0.281819	0.247695	0.362716	0.254274	0.243369	0.261046	0.315555
284.668	0.253407	0.295135	0.280307	0.248237	0.353078	0.278545	0.250229	0.290234	0.299386				0.266411	0.295567	0.293348	0.268658	0.340725	0.279768	0.235257	0.280429	0.279407				0.247411	0.297456	0.283536	0.248432	0.361936	0.253861	0.245399	0.260454	0.317866
284.912	0.252039	0.294491	0.278323	0.248806	0.35048	0.2765	0.251679	0.292639	0.299907				0.268702	0.298181	0.293117	0.267647	0.344793	0.281487	0.235455	0.282108	0.278652				0.24781	0.297879	0.281834	0.250043	0.363771	0.254687	0.242958	0.258555	0.317389
285.156	0.251565	0.29464	0.277029	0.245945	0.350682	0.27587	0.251763	0.293894	0.30022				0.270636	0.298094	0.290504	0.26675	0.34341	0.284236	0.2329	0.282178	0.277942				0.248713	0.297048	0.280779	0.249745	0.361629	0.255982	0.241662	0.256814	0.316667
285.4	0.253829	0.295872	0.278224	0.24829	0.350619	0.274544	0.253542	0.29258	0.298501				0.266446	0.297409	0.292418	0.2644	0.340409	0.283837	0.233121	0.283797	0.275145				0.247789	0.296039	0.28189	0.245458	0.36482	0.254044	0.241429	0.256105	0.314899
285.644	0.252786	0.294431	0.278984	0.248088	0.34965	0.2737	0.252787	0.293567	0.296129				0.26614	0.298761	0.293399	0.265842	0.340268	0.28196	0.233214	0.284505	0.272978				0.247556	0.29613	0.280725	0.245848	0.360664	0.250975	0.24374	0.257155	0.312037
285.889	0.250892	0.29245	0.280207	0.247627	0.350255	0.276668	0.252819	0.295167	0.296579				0.269015	0.299811	0.2934	0.263281	0.346655	0.281502	0.232376	0.284317	0.273285				0.246608	0.295377	0.279753	0.245677	0.359552	0.251398	0.24258	0.256677	0.314876
286.133	0.250748	0.292623	0.27842	0.244827	0.351285	0.275842	0.253272	0.292145	0.299126				0.268562	0.296318	0.292934	0.263719	0.34644	0.280675	0.23173	0.280588	0.275663				0.246372	0.292399	0.278048	0.246052	0.359329	0.250458	0.241718	0.256776	0.316513
286.377	0.251909	0.293784	0.277069	0.245628	0.346849	0.274197	0.253895	0.28974	0.298826				0.266963	0.295859	0.294155	0.263839	0.346194	0.282372	0.231603	0.281263	0.274246				0.246674	0.293529	0.279079	0.24582	0.359513	0.251058	0.243422	0.256951	0.314302
286.621	0.252165	0.291842	0.275627	0.246731	0.346283	0.275805	0.250599	0.288514	0.295747				0.265219	0.297614	0.293801	0.263677	0.345835	0.282751	0.232624	0.28084	0.278237				0.24632	0.294946	0.280755	0.243718	0.359642	0.250118	0.243509	0.25522	0.311591
286.865	0.251106	0.291034	0.275958	0.246176	0.349098	0.275221	0.248647	0.290607	0.294382				0.264797	0.294682	0.291279	0.26147	0.348015	0.283102	0.232909	0.280471	0.279726				0.244421	0.294615	0.280439	0.244127	0.360872	0.251534	0.242195	0.255273	0.312791
287.109	0.250757	0.292637	0.2753	0.244698	0.350895	0.274221	0.250875	0.291441	0.295316				0.263362	0.292644	0.287203	0.260026	0.345702	0.283301	0.233194	0.278398	0.279379				0.246254	0.295611	0.278926	0.244813	0.356628	0.253672	0.242294	0.255693	0.315922
287.353	0.249278	0.29314	0.276227	0.245101	0.349705	0.271676	0.249702	0.289977	0.297461				0.264405	0.292314	0.287226	0.264323	0.342725	0.282872	0.231796	0.278569	0.279254				0.244867	0.296461	0.277895	0.240629	0.355627	0.252522	0.24268	0.256516	0.31654
287.598	0.249135	0.291468	0.276753	0.244707	0.346915	0.271838	0.248844	0.288576	0.298644				0.263595	0.293392	0.290777	0.264983	0.345736	0.285215	0.22974	0.281959	0.276216				0.245531	0.29833	0.276692	0.240158	0.357166	0.252124	0.241972	0.254694	0.313552
287.842	0.250674	0.29469	0.274581	0.245481	0.349338	0.271063	0.249085	0.289004	0.298432				0.263728	0.295122	0.290945	0.264966	0.340487	0.284401	0.230445	0.278184	0.275937				0.245983	0.295226	0.274259	0.241755	0.358663	0.253349	0.241391	0.253977	0.316367
288.086	0.249788	0.294047	0.274136	0.245644	0.349179	0.273797	0.248674	0.290506	0.295166				0.262987	0.294837	0.289389	0.262933	0.339675	0.280647	0.230247	0.275342	0.278695				0.24498	0.293476	0.27472	0.242105	0.357444	0.251879	0.242762	0.254526	0.314242
288.33	0.248227	0.292959	0.274274	0.247973	0.348584	0.274909	0.245822	0.289896	0.294349				0.261632	0.292696	0.290254	0.261619	0.34212	0.28025	0.228365	0.27805	0.27541				0.244284	0.291291	0.277247	0.243102	0.358947	0.251239	0.240896	0.254454	0.311859
288.574	0.249624	0.28911	0.273654	0.246837	0.346829	0.273088	0.24691	0.289875	0.292544				0.263035	0.292251	0.289799	0.262282	0.341354	0.280057	0.230014	0.277106	0.272386				0.24445	0.28985	0.277764	0.243073	0.357587	0.249774	0.238183	0.253641	0.312162
288.818	0.248728	0.287565	0.275441	0.244234	0.347193	0.27272	0.248044	0.289787	0.293237				0.264943	0.291168	0.289279	0.262938	0.339886	0.280184	0.230986	0.276549	0.270927				0.243422	0.29173	0.276543	0.242882	0.357051	0.250949	0.237933	0.256056	0.311895
289.062	0.248629	0.289863	0.274832	0.244544	0.347248	0.273657	0.249132	0.290681	0.295399				0.263864	0.292327	0.289531	0.262757	0.341212	0.283504	0.230457	0.279702	0.275381				0.243857	0.290893	0.275892	0.243637	0.357353	0.250776	0.23863	0.25488	0.313309
289.307	0.249076	0.290236	0.274292	0.244254	0.349099	0.27358	0.249168	0.290757	0.294018				0.26438	0.291343	0.291044	0.260167	0.342554	0.28219	0.231558	0.278406	0.274748				0.243419	0.290441	0.275658	0.242758	0.354141	0.24843	0.23971	0.254955	0.313892
289.551	0.250481	0.289104	0.274734	0.244294	0.345812	0.27326	0.247161	0.288647	0.291214				0.263289	0.291347	0.292908	0.259292	0.342666	0.280166	0.229287	0.279473	0.273035				0.243226	0.290725	0.276601	0.242775	0.355919	0.250177	0.239907	0.255732	0.308557
289.795	0.249085	0.289093	0.275548	0.242922	0.347639	0.272426	0.247558	0.286679	0.290315				0.262707	0.289129	0.291423	0.260363	0.341048	0.278925	0.228742	0.277805	0.274091				0.243648	0.292552	0.277372	0.243205	0.35763	0.251293	0.238565	0.252322	0.305658
290.039	0.247193	0.288616	0.275571	0.243215	0.347232	0.271831	0.247656	0.28535	0.290983				0.264438	0.29035	0.287792	0.261692	0.340873	0.278919	0.229964	0.27672	0.270717				0.242639	0.293617	0.275152	0.24262	0.358618	0.248849	0.237641	0.253053	0.308054
290.283	0.24764	0.28893	0.274672	0.243131	0.343077	0.272132	0.246162	0.286411	0.292803				0.26462	0.292394	0.286429	0.263869	0.33754	0.279048	0.231442	0.277177	0.268206				0.244048	0.293974	0.275259	0.242926	0.355942	0.247792	0.237394	0.253085	0.30832
290.527	0.248439	0.289387	0.276096	0.241705	0.346018	0.271695	0.246296	0.286614	0.294247				0.26129	0.290995	0.285578	0.262813	0.339785	0.280524	0.231309	0.275045	0.272149				0.242035	0.291751	0.275022	0.242604	0.357039	0.24847	0.237042	0.25365	0.30847
290.772	0.246791	0.291376	0.275199	0.241862	0.344827	0.269892	0.247206	0.287356	0.292187				0.260796	0.290822	0.286336	0.258231	0.341945	0.280095	0.228528	0.275811	0.272338				0.241182	0.291516	0.276886	0.24006	0.356735	0.249595	0.239703	0.25228	0.305786
291.016	0.245998	0.291994	0.27304	0.242847	0.341718	0.271249	0.245948	0.287442	0.292737				0.26085	0.290315	0.284356	0.258916	0.34	0.278372	0.227326	0.279836	0.272285				0.24335	0.290712	0.276487	0.240798	0.357073	0.248306	0.240515	0.250692	0.30642
291.26	0.24651	0.289093	0.272228	0.244689	0.343168	0.271872	0.247974	0.286488	0.293096				0.25904	0.291167	0.287509	0.260295	0.339784	0.277678	0.227798	0.278199	0.271366				0.241516	0.289468	0.275954	0.242486	0.354534	0.249255	0.237477	0.252228	0.310556
291.504	0.248119	0.289204	0.27139	0.2438	0.342756	0.272409	0.249133	0.285475	0.29116				0.260125	0.292516	0.285919	0.259344	0.337315	0.28004	0.227403	0.278182	0.268634				0.241531	0.289327	0.27606	0.240885	0.35349	0.247752	0.23766	0.252412	0.307775
291.748	0.247494	0.287099	0.273498	0.242111	0.343713	0.269143	0.24759	0.285834	0.289368				0.259896	0.291779	0.28494	0.256055	0.336831	0.279564	0.226546	0.277696	0.270158				0.242321	0.289152	0.27436	0.239074	0.352944	0.247613	0.236726	0.252532	0.306553
291.992	0.246669	0.287156	0.274634	0.241213	0.345614	0.270751	0.248093	0.284564	0.289644				0.260579	0.291977	0.286003	0.25764	0.336649	0.277683	0.22815	0.276612	0.270838				0.24218	0.287106	0.274426	0.238568	0.350079	0.248714	0.236868	0.25161	0.306776
292.236	0.24906	0.284613	0.273791	0.239208	0.344852	0.271277	0.245495	0.284901	0.28858				0.259327	0.288577	0.28649	0.261893	0.339587	0.277816	0.229101	0.2752	0.268701				0.242687	0.288922	0.275041	0.240602	0.352187	0.248188	0.238257	0.250403	0.307913
292.481	0.248353	0.286768	0.271156	0.240009	0.345284	0.270518	0.246595	0.285857	0.290638				0.259074	0.287815	0.285327	0.259932	0.336602	0.279882	0.228475	0.276663	0.269072				0.242302	0.288673	0.275219	0.238983	0.352146	0.247325	0.23967	0.249731	0.306242
292.725	0.247929	0.288141	0.271493	0.239676	0.346612	0.269667	0.246175	0.284511	0.2899				0.259792	0.289425	0.285106	0.260884	0.332825	0.27913	0.226639	0.277144	0.270292				0.241273	0.28794	0.273527	0.237547	0.351498	0.24543	0.238324	0.25037	0.307563
292.969	0.24754	0.285423	0.273051	0.238822	0.344625	0.269356	0.246298	0.283591	0.290245				0.259785	0.287144	0.284682	0.259996	0.334914	0.278969	0.226306	0.27482	0.268666				0.240214	0.289233	0.274241	0.237193	0.353053	0.245473	0.236758	0.252167	0.306877
293.213	0.246054	0.287344	0.270441	0.238632	0.341408	0.269482	0.247379	0.283833	0.288951				0.256982	0.287168	0.286115	0.257059	0.337277	0.27718	0.22642	0.273899	0.267712				0.240776	0.288325	0.274749	0.238845	0.352826	0.246204	0.236119	0.25165	0.304544
293.457	0.246063	0.285399	0.269259	0.239237	0.340472	0.267933	0.246345	0.282585	0.286682				0.259947	0.286471	0.287201	0.256903	0.334695	0.276928	0.227466	0.276143	0.267284				0.240058	0.287786	0.274261	0.241225	0.353422	0.246544	0.236716	0.249285	0.303821
293.701	0.245195	0.284901	0.269704	0.239856	0.33866	0.270869	0.245691	0.28321	0.287266				0.258935	0.285069	0.285185	0.258391	0.331849	0.276775	0.226101	0.276795	0.267943				0.238729	0.288119	0.27389	0.240549	0.350858	0.24704	0.23669	0.248926	0.304849
293.945	0.247008	0.286188	0.268854	0.240585	0.339601	0.272362	0.245745	0.283062	0.289433				0.25879	0.286567	0.281919	0.257497	0.333904	0.276037	0.225177	0.275609	0.267458				0.240423	0.287556	0.272437	0.239589	0.351342	0.24722	0.235982	0.250455	0.303124
294.19	0.248199	0.287514	0.269973	0.24166	0.34183	0.269473	0.244528	0.285145	0.291257				0.259238	0.289333	0.285645	0.25943	0.338667	0.274754	0.226575	0.274624	0.266686				0.241848	0.28625	0.272782	0.238905	0.352687	0.247089	0.234706	0.249031	0.305392
294.434	0.245675	0.285395	0.269483	0.240375	0.339739	0.267208	0.246493	0.286054	0.288531				0.256543	0.290128	0.287208	0.257541	0.336333	0.271693	0.225771	0.274245	0.265997				0.23984	0.285388	0.270866	0.238692	0.351685	0.247854	0.234567	0.250061	0.305499
294.678	0.24319	0.283691	0.267863	0.240508	0.340351	0.267867	0.245955	0.28678	0.28802				0.257538	0.287238	0.284801	0.258244	0.336221	0.273686	0.225323	0.273839	0.264489				0.238323	0.286862	0.270587	0.238484	0.351682	0.247525	0.235976	0.248431	0.30293
294.922	0.242826	0.285266	0.270587	0.239157	0.341835	0.267983	0.246053	0.284269	0.287407				0.257973	0.285937	0.28505	0.258234	0.33349	0.275879	0.225111	0.272139	0.264679				0.240196	0.286676	0.272527	0.239144	0.352941	0.246141	0.236074	0.248512	0.303172
295.166	0.243729	0.283217	0.27159	0.239289	0.342292	0.267068	0.244442	0.282818	0.288672				0.255685	0.284705	0.28556	0.256834	0.338494	0.275092	0.226532	0.274356	0.265306				0.238931	0.287187	0.27166	0.239148	0.350639	0.2474	0.236863	0.248655	0.302885
295.41	0.243568	0.28225	0.271269	0.238783	0.340855	0.268004	0.244475	0.282758	0.285827				0.257684	0.283453	0.283699	0.255934	0.338802	0.274269	0.225443	0.275126	0.267447				0.23895	0.287223	0.273423	0.239436	0.348441	0.244072	0.23521	0.249285	0.30398
295.654	0.243446	0.281944	0.270662	0.238458	0.340741	0.269599	0.244794	0.2807	0.286988				0.256992	0.284043	0.284017	0.255844	0.332472	0.274968	0.224228	0.273499	0.265387				0.23832	0.285246	0.272215	0.238865	0.350774	0.243999	0.234647	0.250192	0.30464
295.898	0.243298	0.283913	0.268778	0.237279	0.338496	0.265922	0.245596	0.28273	0.287969				0.256306	0.285581	0.281969	0.255444	0.334478	0.273578	0.226472	0.273465	0.266892				0.236928	0.285954	0.268982	0.236178	0.347086	0.242121	0.234261	0.250209	0.302163
296.143	0.243513	0.283184	0.266657	0.235309	0.337201	0.264188	0.245092	0.282738	0.286405				0.257432	0.285573	0.281793	0.253368	0.333284	0.274607	0.224291	0.272435	0.266525				0.236813	0.285896	0.268767	0.235213	0.347809	0.244842	0.233798	0.250461	0.300353
296.387	0.244199	0.283748	0.268057	0.236536	0.337317	0.265767	0.242967	0.283338	0.284558				0.258259	0.285683	0.281666	0.254441	0.330801	0.275835	0.224338	0.271488	0.263682				0.237506	0.285236	0.271064	0.234872	0.348297	0.245892	0.233198	0.249351	0.302291
296.631	0.244277	0.285001	0.269004	0.237528	0.33889	0.266284	0.243097	0.280511	0.283885				0.255579	0.285489	0.285068	0.254492	0.333315	0.273086	0.224609	0.272646	0.263145				0.239364	0.284107	0.268319	0.236459	0.349975	0.244449	0.234467	0.247545	0.30428
296.875	0.243112	0.283237	0.267848	0.23878	0.337233	0.266597	0.242978	0.279982	0.285792				0.253604	0.283543	0.285042	0.253187	0.334273	0.273093	0.224205	0.271934	0.264277				0.238994	0.282611	0.269203	0.235674	0.348201	0.244317	0.234505	0.246773	0.301255
297.119	0.24108	0.281853	0.266993	0.238753	0.338768	0.267252	0.243124	0.283198	0.287417				0.253702	0.285325	0.283276	0.25233	0.334975	0.274943	0.223182	0.271962	0.262021				0.237672	0.284219	0.268814	0.234741	0.346411	0.243214	0.236301	0.247002	0.301614
297.363	0.241619	0.284095	0.267084	0.238436	0.337007	0.265749	0.239736	0.281012	0.288306				0.255252	0.282579	0.281763	0.2527	0.33456	0.275626	0.222615	0.270555	0.260301				0.23766	0.283234	0.267448	0.234562	0.345485	0.243661	0.235839	0.24656	0.29997
297.607	0.242938	0.282441	0.266763	0.237302	0.33623	0.26622	0.240779	0.279281	0.282286				0.256264	0.282753	0.281369	0.253606	0.33582	0.272398	0.222756	0.271456	0.263883				0.238122	0.28422	0.266912	0.234682	0.345958	0.243386	0.232667	0.24639	0.29971
297.852	0.242182	0.279348	0.265078	0.236973	0.33973	0.265545	0.242624	0.279418	0.285404				0.257877	0.283477	0.280007	0.254295	0.334547	0.268935	0.222916	0.271523	0.266097				0.236181	0.286012	0.266911	0.235677	0.347048	0.242073	0.233369	0.247414	0.298804
298.096	0.242693	0.279061	0.266147	0.235601	0.341209	0.264427	0.240348	0.280358	0.285716				0.25664	0.284601	0.279375	0.253556	0.335752	0.271884	0.222268	0.272815	0.266047				0.237298	0.284727	0.267492	0.234612	0.348996	0.242243	0.233589	0.247084	0.298943
298.34	0.241853	0.279395	0.266515	0.235252	0.339596	0.263192	0.239457	0.28118	0.283147				0.255071	0.28327	0.279859	0.254702	0.335672	0.270727	0.221899	0.272449	0.265738				0.238427	0.284391	0.270832	0.234956	0.349166	0.242366	0.233426	0.24619	0.29865
298.584	0.240619	0.280669	0.267232	0.235254	0.33395	0.264114	0.240459	0.279512	0.282324				0.255141	0.281086	0.280872	0.253927	0.332345	0.273215	0.222381	0.271248	0.263508				0.237277	0.283209	0.269959	0.23527	0.350253	0.241633	0.234314	0.24556	0.301249
298.828	0.239814	0.2797	0.265988	0.235624	0.334074	0.26499	0.242378	0.279676	0.283117				0.253988	0.281929	0.281868	0.254292	0.331475	0.274331	0.220701	0.272096	0.264949				0.235096	0.283114	0.269815	0.236171	0.344545	0.242395	0.233267	0.244597	0.300587
299.072	0.239213	0.278988	0.265939	0.235922	0.332731	0.264464	0.238575	0.28083	0.281933				0.254335	0.281955	0.280732	0.256991	0.331227	0.271154	0.220923	0.273548	0.264981				0.235186	0.284274	0.267388	0.23513	0.343999	0.240686	0.233358	0.244384	0.30214
299.316	0.239968	0.278472	0.266735	0.23516	0.331253	0.264937	0.237452	0.278329	0.279431				0.255491	0.281799	0.281409	0.254697	0.333932	0.270321	0.222204	0.274567	0.263897				0.235028	0.284349	0.267346	0.234445	0.34231	0.242896	0.233278	0.245253	0.297896
299.561	0.24032	0.28075	0.26491	0.233212	0.334441	0.263978	0.241715	0.278585	0.282851				0.252872	0.28262	0.280824	0.254487	0.330532	0.269848	0.222907	0.272921	0.262281				0.234137	0.282497	0.267379	0.234344	0.341711	0.243398	0.232823	0.244542	0.295784
299.805	0.240107	0.28219	0.265036	0.235475	0.334446	0.265763	0.241359	0.280008	0.281496				0.248481	0.281212	0.278507	0.2556	0.330682	0.269293	0.22255	0.271921	0.261309				0.23555	0.281586	0.266516	0.234226	0.342053	0.242883	0.231767	0.244818	0.29786
300.049	0.240294	0.281583	0.265527	0.235007	0.336403	0.266303	0.241191	0.278707	0.280469				0.252981	0.281503	0.278832	0.253924	0.324841	0.270029	0.222312	0.27178	0.261298				0.237048	0.281985	0.26755	0.232912	0.344852	0.24155	0.231476	0.244431	0.299578
300.293	0.238719	0.280735	0.265859	0.235165	0.336893	0.265081	0.24076	0.278096	0.28334				0.253289	0.283101	0.279128	0.250936	0.32663	0.272149	0.220255	0.269228	0.259197				0.237205	0.281815	0.266971	0.233096	0.344125	0.241594	0.231268	0.243778	0.298809
300.537	0.238053	0.280254	0.266297	0.235279	0.337456	0.261741	0.239972	0.279637	0.282699				0.252491	0.281683	0.279223	0.251215	0.32779	0.271194	0.220134	0.267824	0.258091				0.23665	0.281919	0.266574	0.233551	0.343718	0.239539	0.230273	0.243583	0.298754
300.781	0.2391	0.280625	0.265633	0.234699	0.334543	0.262607	0.239202	0.279202	0.280682				0.254318	0.283425	0.278994	0.25329	0.331334	0.272175	0.219126	0.271253	0.260624				0.237608	0.279984	0.267826	0.233676	0.344041	0.240428	0.230628	0.24542	0.299741
301.025	0.239547	0.279884	0.264207	0.233943	0.332335	0.263124	0.24074	0.279405	0.280519				0.253287	0.282682	0.27985	0.252047	0.335145	0.27132	0.218751	0.269051	0.26169				0.23607	0.280019	0.26661	0.233964	0.343519	0.240853	0.229577	0.244467	0.297985
301.269	0.238947	0.277739	0.26376	0.233218	0.330193	0.261956	0.240064	0.277627	0.27863				0.253377	0.279496	0.279176	0.250235	0.328977	0.267932	0.219063	0.269582	0.260067				0.236136	0.281541	0.267062	0.234636	0.344274	0.242941	0.230099	0.244051	0.298211
301.514	0.236788	0.277813	0.263485	0.231563	0.331416	0.259956	0.240044	0.277049	0.280361				0.255185	0.278045	0.276712	0.250314	0.327028	0.265522	0.221575	0.269421	0.259819				0.235519	0.281713	0.2668	0.233867	0.343549	0.243105	0.231509	0.243529	0.297464
301.758	0.238269	0.277807	0.264642	0.232435	0.332149	0.261115	0.242728	0.276552	0.282121				0.251696	0.278783	0.276423	0.247814	0.328691	0.267437	0.220886	0.269813	0.26278				0.235299	0.280274	0.266789	0.232705	0.34198	0.238958	0.230257	0.2463	0.294861
302.002	0.239702	0.279908	0.262404	0.232321	0.332534	0.260631	0.242037	0.274943	0.279197				0.252394	0.279521	0.279797	0.250233	0.33023	0.268535	0.219138	0.269006	0.263916				0.235524	0.279996	0.264595	0.231287	0.342088	0.236585	0.229076	0.243014	0.295104
302.246	0.240017	0.281397	0.261048	0.233272	0.331547	0.261725	0.238064	0.276097	0.279612				0.251287	0.278429	0.279496	0.249615	0.327985	0.26843	0.220982	0.268477	0.263146				0.235043	0.278795	0.265448	0.230071	0.341532	0.238099	0.229286	0.240672	0.296025
302.49	0.24086	0.279541	0.260287	0.234431	0.327162	0.258924	0.238588	0.276336	0.281672				0.248817	0.277989	0.278017	0.250736	0.325784	0.27061	0.220712	0.268431	0.259915				0.235429	0.276356	0.26579	0.231239	0.341405	0.239379	0.229007	0.242397	0.294575
302.734	0.237686	0.278631	0.262435	0.233598	0.331892	0.259401	0.23899	0.274324	0.279371				0.246924	0.2789	0.277877	0.249925	0.323168	0.270621	0.219477	0.268206	0.258804				0.232839	0.27656	0.263849	0.230634	0.339725	0.238932	0.229811	0.242969	0.290995
302.978	0.237902	0.279146	0.261667	0.232875	0.335161	0.260068	0.239531	0.274999	0.275894				0.248114	0.278709	0.277244	0.250602	0.325535	0.26735	0.220304	0.267459	0.2594				0.234035	0.27801	0.26453	0.231217	0.340675	0.240176	0.22994	0.243082	0.29254
303.223	0.238606	0.278154	0.26347	0.233472	0.333098	0.260083	0.238107	0.275621	0.277691				0.247941	0.27579	0.276279	0.250624	0.326977	0.2675	0.220783	0.266031	0.256507				0.233511	0.278137	0.265364	0.232134	0.339044	0.239311	0.231509	0.241819	0.293786
303.467	0.23822	0.275029	0.262342	0.233508	0.334046	0.260445	0.23798	0.276	0.281641				0.250849	0.276673	0.275465	0.250477	0.329302	0.268468	0.220352	0.266258	0.254863				0.233196	0.277502	0.265659	0.229378	0.336889	0.238721	0.23075	0.241824	0.294642
303.711	0.237599	0.276048	0.262582	0.234601	0.331604	0.260906	0.23729	0.274025	0.280146				0.251643	0.278186	0.27446	0.250725	0.32202	0.268299	0.218894	0.269658	0.255359				0.233048	0.276562	0.26415	0.230021	0.336786	0.240213	0.228876	0.242338	0.294475
303.955	0.235945	0.275438	0.262549	0.232972	0.329549	0.257702	0.236856	0.274487	0.279889				0.250633	0.278115	0.274584	0.251003	0.323866	0.267769	0.218563	0.268502	0.258096				0.230956	0.276263	0.263162	0.229963	0.337798	0.240295	0.229311	0.240692	0.293234
304.199	0.234922	0.274292	0.262185	0.231025	0.329141	0.259224	0.238228	0.275896	0.279015				0.249045	0.276673	0.274999	0.250474	0.327286	0.268038	0.21751	0.268896	0.255542				0.230749	0.277836	0.262049	0.229546	0.342372	0.237636	0.228422	0.239598	0.293032
304.443	0.234705	0.272689	0.261366	0.230038	0.331898	0.261216	0.235795	0.273492	0.27707				0.249759	0.277003	0.273198	0.249498	0.325089	0.265035	0.216736	0.268727	0.255131				0.232288	0.276452	0.261869	0.229932	0.338448	0.238389	0.228563	0.240768	0.294284
304.688	0.234878	0.272954	0.261093	0.230231	0.333176	0.257797	0.233386	0.271676	0.274908				0.249268	0.278203	0.275504	0.248627	0.319834	0.265226	0.217008	0.267604	0.254427				0.230575	0.276007	0.261742	0.230034	0.340214	0.237645	0.228609	0.241368	0.294953
304.932	0.237975	0.275891	0.258323	0.230842	0.3319	0.256633	0.234429	0.273511	0.273582				0.250573	0.276898	0.275294	0.249685	0.322404	0.26782	0.218611	0.267644	0.255559				0.229183	0.275956	0.263406	0.229608	0.34091	0.237355	0.224843	0.241503	0.293339
305.176	0.238693	0.275948	0.260897	0.230642	0.330486	0.257852	0.235998	0.273274	0.275433				0.247933	0.275736	0.272977	0.247399	0.323704	0.268925	0.216726	0.266594	0.256052				0.230656	0.276185	0.260775	0.228368	0.338657	0.237433	0.225818	0.241237	0.292649
305.42	0.23627	0.274713	0.259864	0.23149	0.327799	0.259013	0.234643	0.273214	0.275422				0.247444	0.275682	0.272958	0.246826	0.321282	0.266643	0.216585	0.267307	0.256739				0.231244	0.278607	0.263223	0.227659	0.339707	0.23741	0.228658	0.241461	0.294055
305.664	0.233249	0.274121	0.260431	0.231645	0.329502	0.258797	0.233486	0.271819	0.274821				0.249226	0.277474	0.272539	0.247017	0.322442	0.265705	0.218942	0.268391	0.258756				0.231029	0.277658	0.264243	0.228441	0.338445	0.236803	0.228743	0.240807	0.291458
305.908	0.234018	0.271147	0.258677	0.230099	0.327519	0.259437	0.232148	0.271154	0.274927				0.248784	0.277413	0.27241	0.247489	0.320069	0.267443	0.219542	0.266416	0.254225				0.230072	0.27546	0.262463	0.228371	0.33657	0.233617	0.226936	0.239117	0.290513
306.152	0.235012	0.272379	0.260191	0.229235	0.32869	0.257193	0.233749	0.271415	0.276867				0.250072	0.273796	0.271637	0.24827	0.319963	0.266667	0.215805	0.265153	0.25603				0.231366	0.275094	0.261137	0.228614	0.333589	0.234306	0.225225	0.238577	0.292233
306.397	0.235187	0.27329	0.259135	0.229588	0.32613	0.254271	0.236113	0.272039	0.27521				0.249264	0.275166	0.274151	0.246284	0.323044	0.264338	0.215879	0.266047	0.25887				0.230576	0.275842	0.260063	0.228468	0.338161	0.23538	0.224794	0.239349	0.291558
306.641	0.23516	0.273696	0.258768	0.228524	0.326671	0.257292	0.234099	0.270905	0.275515				0.247649	0.278019	0.275018	0.247611	0.322149	0.264719	0.219254	0.26265	0.258497				0.230853	0.276546	0.259296	0.227081	0.336152	0.238677	0.226125	0.240628	0.291027
306.885	0.233963	0.27276	0.259558	0.227774	0.327017	0.256508	0.232127	0.270988	0.276492				0.249246	0.276533	0.275387	0.245202	0.320614	0.264263	0.216869	0.263635	0.258191				0.231527	0.275031	0.260473	0.227769	0.334377	0.238528	0.226004	0.239923	0.289632
307.129	0.234192	0.271334	0.25871	0.227655	0.327121	0.256288	0.233396	0.271721	0.275261				0.24972	0.273351	0.275692	0.246366	0.322755	0.265893	0.216052	0.265626	0.256312				0.228506	0.275058	0.259625	0.227707	0.339216	0.23577	0.226765	0.238114	0.289581
307.373	0.233966	0.273104	0.259295	0.227133	0.329846	0.257038	0.23393	0.270989	0.275751				0.247	0.271038	0.274018	0.247548	0.32362	0.266648	0.216892	0.26635	0.251171				0.228896	0.275736	0.258072	0.227635	0.339788	0.235356	0.226472	0.236327	0.291067
307.617	0.233602	0.272093	0.258076	0.226856	0.328801	0.257645	0.236379	0.271415	0.274035				0.246449	0.274416	0.27247	0.244844	0.323427	0.264535	0.215814	0.265524	0.252571				0.229687	0.274642	0.258907	0.226306	0.340692	0.234778	0.226323	0.236774	0.289822
307.861	0.23399	0.273047	0.258539	0.227632	0.326784	0.255997	0.235849	0.271694	0.276022				0.245171	0.275035	0.271357	0.245368	0.320709	0.263757	0.215157	0.265845	0.254807				0.229545	0.274833	0.259494	0.226432	0.337379	0.235708	0.226213	0.238719	0.291111
308.106	0.233844	0.273141	0.257508	0.227119	0.325551	0.255383	0.232056	0.270549	0.274036				0.247388	0.276206	0.270772	0.24883	0.321566	0.264423	0.215379	0.266349	0.256937				0.230015	0.275419	0.25857	0.226702	0.336985	0.234447	0.228619	0.238177	0.291709
308.35	0.234335	0.273548	0.256876	0.227542	0.323703	0.254611	0.232641	0.271156	0.272816				0.247778	0.273292	0.270372	0.246155	0.321285	0.265514	0.218046	0.264953	0.255482				0.229697	0.273934	0.2585	0.225258	0.338268	0.234168	0.227774	0.238903	0.290862
308.594	0.232357	0.269994	0.256323	0.227485	0.322662	0.256914	0.232487	0.272079	0.2725				0.244515	0.272457	0.272352	0.247398	0.320893	0.262948	0.216461	0.266329	0.255248				0.227592	0.273281	0.25856	0.225021	0.335727	0.233644	0.22607	0.240139	0.288954
308.838	0.23182	0.270738	0.258574	0.226635	0.323923	0.257167	0.229967	0.270051	0.273213				0.244464	0.27405	0.271323	0.246485	0.31674	0.264116	0.215901	0.265404	0.255902				0.227452	0.273442	0.259857	0.224392	0.33418	0.233362	0.22776	0.239895	0.28778
309.082	0.233755	0.270839	0.259289	0.227673	0.32491	0.255163	0.228544	0.269629	0.273077				0.247579	0.274042	0.271895	0.246368	0.318601	0.263087	0.214718	0.265394	0.25391				0.227466	0.275417	0.258311	0.225302	0.334793	0.23452	0.226314	0.239466	0.289208
309.326	0.234761	0.269978	0.25614	0.228198	0.324535	0.256514	0.230778	0.270858	0.272259				0.247361	0.273796	0.270477	0.246443	0.318706	0.260919	0.215747	0.263931	0.252296				0.227412	0.274974	0.256192	0.22604	0.33321	0.233652	0.225496	0.23924	0.28803
309.57	0.234758	0.271072	0.255991	0.230066	0.32344	0.256386	0.231765	0.271009	0.272168				0.24691	0.273402	0.269844	0.245967	0.32371	0.262727	0.214188	0.263992	0.252768				0.227895	0.273524	0.256276	0.22432	0.334359	0.233517	0.225118	0.237413	0.28706
309.815	0.233467	0.271709	0.258086	0.227902	0.321713	0.25611	0.233347	0.271262	0.271367				0.246326	0.271017	0.269027	0.245449	0.318495	0.263205	0.213049	0.26602	0.252953				0.226367	0.2725	0.258328	0.224667	0.335925	0.2332	0.223762	0.237163	0.288488
310.059	0.233197	0.268607	0.258911	0.226847	0.322482	0.255854	0.234185	0.271027	0.271536				0.246989	0.272792	0.269745	0.244796	0.314447	0.260769	0.214434	0.265983	0.252144				0.22657	0.270967	0.257272	0.225613	0.335017	0.233193	0.225085	0.236557	0.288759
310.303	0.23081	0.268084	0.256521	0.227081	0.319471	0.254385	0.2334	0.268585	0.270321				0.244628	0.272857	0.269317	0.243495	0.319059	0.260151	0.214353	0.265157	0.252095				0.227181	0.269482	0.258776	0.224639	0.334724	0.232157	0.226357	0.237013	0.28818
310.547	0.230903	0.269124	0.25532	0.228531	0.3209	0.254619	0.230198	0.269048	0.269362				0.247089	0.271392	0.269657	0.243441	0.315918	0.261644	0.212243	0.263089	0.252102				0.227781	0.270119	0.259114	0.22621	0.332412	0.2359	0.223396	0.237018	0.286217
310.791	0.231408	0.269066	0.255431	0.2259	0.323482	0.254438	0.230832	0.268381	0.270531				0.245128	0.270283	0.2697	0.245709	0.312413	0.263288	0.212954	0.264056	0.253741				0.228436	0.271251	0.258027	0.22385	0.331485	0.233976	0.22496	0.236342	0.287785
311.035	0.229764	0.267948	0.254156	0.225215	0.32084	0.253167	0.231281	0.265972	0.270649				0.24401	0.272987	0.268359	0.244358	0.318322	0.262216	0.211505	0.262671	0.253949				0.227311	0.27145	0.256238	0.223358	0.333405	0.231928	0.226144	0.235284	0.290989
311.279	0.230023	0.266736	0.255678	0.225177	0.321925	0.253644	0.231191	0.267205	0.271338				0.247197	0.272121	0.266879	0.243893	0.321894	0.265183	0.212454	0.264582	0.250365				0.22759	0.27256	0.255938	0.223573	0.333194	0.231755	0.223482	0.236115	0.287991
311.523	0.23197	0.267326	0.256707	0.226315	0.321144	0.253261	0.230745	0.269309	0.269733				0.24457	0.27019	0.268805	0.243605	0.32251	0.26534	0.211633	0.264364	0.248962				0.227811	0.271368	0.258104	0.222895	0.332286	0.231651	0.222702	0.236684	0.287912
311.768	0.23237	0.267872	0.256058	0.226192	0.321253	0.253218	0.229954	0.267383	0.271252				0.245665	0.2698	0.268524	0.244875	0.32129	0.263434	0.212416	0.264558	0.250887				0.227308	0.268814	0.25679	0.225059	0.334175	0.230323	0.222688	0.23534	0.284568
312.012	0.228218	0.26914	0.255379	0.226444	0.322141	0.253051	0.228288	0.266147	0.271257				0.24503	0.271073	0.26645	0.242512	0.31868	0.261856	0.213985	0.265631	0.25009				0.225971	0.269802	0.255625	0.222905	0.334032	0.231203	0.224443	0.235942	0.285532
312.256	0.22901	0.267282	0.255575	0.227082	0.322112	0.252335	0.22751	0.26515	0.270145				0.245671	0.269414	0.265562	0.244817	0.318808	0.26282	0.213899	0.264526	0.250615				0.224262	0.26965	0.257716	0.222565	0.330566	0.231533	0.223287	0.236086	0.288045
312.5	0.226829	0.265479	0.254711	0.226749	0.323094	0.251002	0.22796	0.267245	0.270868				0.244899	0.270002	0.265859	0.2435	0.317242	0.262265	0.211086	0.263945	0.250511				0.225945	0.268061	0.258093	0.223096	0.3303	0.231424	0.222858	0.235664	0.285274
312.744	0.22705	0.265467	0.254541	0.22386	0.321979	0.252044	0.230114	0.266087	0.269387				0.244514	0.268983	0.265178	0.239953	0.320411	0.263962	0.210863	0.265147	0.250576				0.225181	0.267952	0.255763	0.222028	0.332561	0.2309	0.223275	0.235141	0.285263
312.988	0.229489	0.266931	0.255744	0.223642	0.322969	0.251032	0.230675	0.267318	0.270148				0.244088	0.270139	0.265653	0.242232	0.322689	0.260453	0.208536	0.265265	0.252586				0.223679	0.267947	0.254131	0.223423	0.332649	0.232262	0.22323	0.232999	0.286534
313.232	0.229246	0.26701	0.252422	0.223649	0.32175	0.25478	0.228862	0.265225	0.268546				0.244247	0.270028	0.265499	0.243181	0.32048	0.259438	0.208681	0.262532	0.25294				0.223159	0.270262	0.255796	0.223997	0.331037	0.230443	0.223204	0.233081	0.286204
313.477	0.229915	0.267565	0.25208	0.224449	0.322796	0.254571	0.228356	0.2663	0.268404				0.244019	0.267006	0.265099	0.244427	0.317164	0.25942	0.212005	0.263112	0.249563				0.224053	0.271188	0.256331	0.224171	0.329754	0.228879	0.222184	0.23415	0.286636
313.721	0.230905	0.266852	0.25265	0.222157	0.322189	0.251084	0.230717	0.268077	0.267665				0.240729	0.267197	0.266956	0.244201	0.315783	0.261528	0.211264	0.263723	0.250602				0.224488	0.270664	0.255733	0.225633	0.328832	0.228209	0.222918	0.234631	0.283845
313.965	0.2302	0.26518	0.252955	0.222626	0.317485	0.252565	0.231711	0.268079	0.266661				0.240701	0.268332	0.266019	0.243177	0.314253	0.2597	0.211872	0.261543	0.250601				0.224115	0.267933	0.254445	0.224298	0.331001	0.230075	0.221502	0.233599	0.284179
314.209	0.229609	0.265636	0.253251	0.223464	0.316595	0.251867	0.230299	0.266978	0.268606				0.241026	0.26886	0.267676	0.240113	0.317037	0.26015	0.213012	0.259834	0.247788				0.223451	0.267805	0.25506	0.222681	0.332128	0.230607	0.222186	0.234677	0.282302
314.453	0.231603	0.264233	0.253184	0.224721	0.317072	0.251169	0.2284	0.266229	0.267629				0.240929	0.267499	0.265992	0.241567	0.315985	0.262354	0.210759	0.25989	0.246861				0.224581	0.268945	0.255909	0.22114	0.328807	0.228201	0.223725	0.232408	0.282864
314.697	0.228929	0.262752	0.253148	0.225862	0.31707	0.24996	0.226555	0.264927	0.268237				0.241046	0.26784	0.26576	0.241169	0.310531	0.26068	0.210843	0.260744	0.247706				0.224187	0.267792	0.254455	0.220549	0.328877	0.22858	0.22272	0.23231	0.283674
314.941	0.227604	0.265437	0.252417	0.224905	0.317976	0.250746	0.227963	0.264833	0.266652				0.240143	0.269435	0.266162	0.239647	0.315282	0.259604	0.20956	0.259933	0.24923				0.223217	0.267669	0.253629	0.221524	0.329788	0.228031	0.219359	0.233604	0.283852
315.186	0.227892	0.2663	0.250912	0.222002	0.316215	0.250482	0.228183	0.265864	0.267421				0.241491	0.268046	0.266068	0.240234	0.315917	0.257108	0.208982	0.261364	0.24723				0.220758	0.26874	0.251981	0.220603	0.328888	0.22784	0.220116	0.233364	0.281016
315.43	0.229306	0.265411	0.251224	0.220818	0.316477	0.248901	0.226968	0.26458	0.267313				0.240714	0.267081	0.264239	0.240335	0.314093	0.256086	0.211343	0.262655	0.246663				0.222465	0.26853	0.254433	0.220868	0.32887	0.228415	0.220813	0.232837	0.280853
315.674	0.228732	0.264856	0.251639	0.221624	0.315801	0.248865	0.227149	0.264624	0.267308				0.243295	0.266174	0.26565	0.24205	0.31269	0.255734	0.209563	0.261773	0.24767				0.223458	0.26666	0.252583	0.221382	0.329619	0.229586	0.22124	0.232131	0.279303
315.918	0.225674	0.264266	0.250486	0.221431	0.315266	0.247417	0.225905	0.264266	0.265174				0.243543	0.266071	0.265491	0.243299	0.317757	0.254813	0.20835	0.258887	0.250025				0.221724	0.267025	0.253441	0.221399	0.327217	0.227926	0.220607	0.231228	0.279234
316.162	0.226666	0.265029	0.250593	0.222764	0.314044	0.247896	0.228201	0.263182	0.26413				0.242832	0.266108	0.26374	0.240422	0.318215	0.258139	0.211163	0.2602	0.249253				0.220944	0.265502	0.253815	0.221206	0.328217	0.22799	0.220576	0.232153	0.281091
316.406	0.225984	0.265025	0.249317	0.222845	0.315156	0.248666	0.227849	0.263078	0.265105				0.240429	0.263678	0.263289	0.240017	0.315868	0.259039	0.21158	0.26177	0.248382				0.220889	0.264101	0.252671	0.220867	0.327765	0.228588	0.219718	0.232737	0.281359
316.65	0.227011	0.263696	0.250665	0.222496	0.316476	0.248339	0.22603	0.262363	0.264224				0.239672	0.264073	0.26479	0.237751	0.317357	0.257678	0.211306	0.260396	0.246737				0.221628	0.265247	0.251255	0.219925	0.329248	0.228981	0.219739	0.232499	0.280839
316.894	0.227884	0.261412	0.250802	0.22151	0.315545	0.251186	0.227955	0.262491	0.263256				0.240092	0.265485	0.264801	0.239116	0.312384	0.258124	0.208824	0.261221	0.244426				0.221663	0.265074	0.251726	0.219864	0.328133	0.227044	0.219927	0.232501	0.279227
317.139	0.225649	0.262925	0.250091	0.2218	0.317286	0.24977	0.228905	0.262093	0.263745				0.239834	0.266351	0.266683	0.240541	0.309436	0.259533	0.208158	0.261427	0.242956				0.223003	0.264391	0.252988	0.220137	0.328049	0.228846	0.218371	0.231828	0.279418
317.383	0.225627	0.266461	0.251481	0.221445	0.318713	0.24825	0.227555	0.261545	0.264197				0.240651	0.264717	0.267085	0.239927	0.314265	0.258634	0.20737	0.263078	0.246611				0.224548	0.266755	0.253846	0.2183	0.327637	0.230151	0.218132	0.232633	0.279165
317.627	0.225811	0.263774	0.251254	0.221402	0.318131	0.250426	0.227077	0.261423	0.264511				0.239264	0.266149	0.264435	0.236743	0.317449	0.258955	0.20861	0.259962	0.248951				0.223851	0.264524	0.251438	0.218218	0.326791	0.226463	0.21916	0.231156	0.278272
317.871	0.224995	0.260346	0.251334	0.223389	0.317915	0.248498	0.22565	0.261462	0.264028				0.238993	0.26621	0.264426	0.239316	0.318244	0.255789	0.208036	0.25853	0.245999				0.224426	0.2639	0.251704	0.220014	0.324773	0.225895	0.219214	0.231033	0.279021
318.115	0.225007	0.260045	0.25186	0.222992	0.314375	0.24795	0.224419	0.259541	0.263429				0.238178	0.265473	0.26368	0.240013	0.31485	0.255947	0.206728	0.258725	0.245689				0.22228	0.262534	0.250912	0.218812	0.327124	0.227136	0.219808	0.229158	0.279693
318.359	0.226294	0.261679	0.251537	0.22213	0.315436	0.247984	0.22621	0.259987	0.263741				0.240857	0.264177	0.263676	0.240131	0.313573	0.255022	0.208744	0.259672	0.244547				0.220168	0.263402	0.250493	0.21905	0.325563	0.226918	0.219612	0.230341	0.279338
318.603	0.225817	0.260965	0.251594	0.221768	0.31484	0.247656	0.226926	0.26123	0.262454				0.239873	0.264412	0.265638	0.241891	0.312675	0.256841	0.210515	0.258019	0.244322				0.21946	0.265548	0.250454	0.220297	0.326298	0.226955	0.218276	0.231893	0.277626
318.848	0.225485	0.262335	0.249847	0.220388	0.314932	0.24806	0.224734	0.264578	0.262666				0.238177	0.264617	0.262176	0.241536	0.313371	0.256049	0.209604	0.257629	0.24082				0.220094	0.265563	0.250606	0.219806	0.326844	0.225111	0.217811	0.230446	0.27638
319.092	0.226039	0.262003	0.247518	0.219548	0.315392	0.248227	0.224319	0.262485	0.26236				0.23653	0.263244	0.262072	0.239384	0.308657	0.253923	0.207137	0.257497	0.241211				0.220036	0.265104	0.250104	0.219629	0.325817	0.225528	0.218952	0.22991	0.278942
319.336	0.223871	0.260456	0.247912	0.219599	0.314299	0.246978	0.223516	0.261565	0.263868				0.239594	0.26302	0.263388	0.239132	0.310929	0.254429	0.207124	0.256491	0.241531				0.219651	0.263848	0.25148	0.220047	0.324566	0.225505	0.217767	0.228965	0.279971
319.58	0.223682	0.259255	0.247806	0.219841	0.314016	0.246873	0.223647	0.261045	0.261692				0.238827	0.262995	0.262334	0.239481	0.30859	0.254081	0.207644	0.255606	0.242765				0.218813	0.262007	0.250935	0.219412	0.32294	0.226026	0.217174	0.22983	0.279778
319.824	0.223921	0.259785	0.247934	0.219798	0.315376	0.247744	0.222356	0.261507	0.260906				0.238266	0.263815	0.265672	0.237841	0.311129	0.254516	0.207386	0.255184	0.244213				0.221727	0.26257	0.251173	0.217371	0.321977	0.225247	0.21612	0.229529	0.278825
320.068	0.221797	0.260888	0.248414	0.219909	0.316709	0.247473	0.224551	0.264066	0.261703				0.237514	0.263149	0.263608	0.236008	0.311465	0.255382	0.207515	0.259173	0.242056				0.222379	0.263093	0.250445	0.218119	0.322239	0.223928	0.217842	0.228785	0.277047
320.312	0.22041	0.262624	0.247843	0.219812	0.313126	0.244104	0.225065	0.263554	0.262184				0.236158	0.2639	0.260204	0.238631	0.307251	0.253701	0.206844	0.261606	0.240994				0.219515	0.261286	0.249443	0.218699	0.322957	0.224402	0.218542	0.227886	0.277075
320.557	0.222348	0.262594	0.248673	0.220538	0.310821	0.243928	0.224317	0.261572	0.261763				0.238187	0.262734	0.259352	0.239241	0.308949	0.253577	0.20612	0.258181	0.243678				0.217852	0.262157	0.248984	0.218336	0.322655	0.226396	0.216694	0.229083	0.276916
320.801	0.224974	0.259232	0.248307	0.219662	0.312343	0.24635	0.223596	0.260507	0.259714				0.238674	0.26096	0.260439	0.237697	0.309086	0.255847	0.206042	0.255269	0.242894				0.218825	0.263766	0.249408	0.218549	0.322452	0.226651	0.214963	0.228549	0.275928
321.045	0.223943	0.259041	0.249642	0.217229	0.312412	0.246177	0.223896	0.261098	0.260667				0.237653	0.261574	0.259485	0.238513	0.310123	0.253995	0.206667	0.259215	0.242194				0.219345	0.263802	0.250746	0.218631	0.323449	0.224841	0.215836	0.228311	0.276814
321.289	0.221891	0.258724	0.248208	0.218133	0.311918	0.243516	0.222243	0.261294	0.261953				0.237091	0.262921	0.2603	0.240603	0.311249	0.253603	0.205307	0.26023	0.24309				0.220386	0.262008	0.249598	0.217163	0.324813	0.224491	0.217901	0.228969	0.277184
321.533	0.222347	0.261344	0.248124	0.220137	0.311883	0.243416	0.224334	0.259547	0.261704				0.236394	0.263641	0.26327	0.239926	0.311087	0.251926	0.207628	0.258868	0.243602				0.219897	0.260169	0.248534	0.216661	0.32235	0.225459	0.216005	0.22783	0.277301
321.777	0.222293	0.261711	0.247807	0.217199	0.311801	0.245652	0.224751	0.260222	0.260812				0.238342	0.261625	0.261798	0.237466	0.30905	0.25277	0.207853	0.257264	0.241229				0.219595	0.259425	0.25	0.215978	0.321542	0.22441	0.213582	0.226428	0.278393
322.022	0.223426	0.261824	0.24709	0.217038	0.310157	0.244937	0.223612	0.260225	0.260836				0.241447	0.260477	0.260138	0.238105	0.30939	0.254955	0.20745	0.256819	0.241922				0.21891	0.260892	0.249194	0.216615	0.321667	0.224291	0.215438	0.226021	0.276147
322.266	0.221688	0.261427	0.246994	0.218045	0.311861	0.243733	0.223638	0.258618	0.259997				0.239315	0.259379	0.25889	0.235307	0.309346	0.255034	0.206881	0.256177	0.241797				0.217999	0.262386	0.249649	0.216667	0.320171	0.224096	0.215343	0.22694	0.273702
322.51	0.223051	0.259809	0.248442	0.21888	0.311556	0.241526	0.22323	0.259109	0.260414				0.235667	0.259524	0.259506	0.235248	0.311366	0.253082	0.206595	0.256253	0.240363				0.217549	0.260646	0.249561	0.217014	0.321245	0.2254	0.213967	0.226651	0.273601
322.754	0.2234	0.256888	0.249136	0.217642	0.311351	0.242647	0.22278	0.258647	0.25948				0.234885	0.261363	0.259203	0.237033	0.31275	0.253928	0.206653	0.256485	0.241603				0.218425	0.258711	0.24861	0.216369	0.320726	0.226651	0.214419	0.22671	0.274413
322.998	0.223151	0.258035	0.246675	0.218537	0.312077	0.24397	0.224666	0.260655	0.258545				0.236283	0.262834	0.258398	0.236528	0.311761	0.254384	0.207123	0.256935	0.240231				0.217954	0.259786	0.246908	0.216306	0.321033	0.225279	0.215201	0.226703	0.272583
323.242	0.222862	0.259021	0.247119	0.218875	0.311008	0.243359	0.224531	0.260381	0.259934				0.236824	0.260152	0.258754	0.235375	0.308625	0.252478	0.20676	0.255221	0.24401				0.218544	0.260056	0.245967	0.216474	0.320749	0.223329	0.214214	0.22609	0.273245
323.486	0.22343	0.259562	0.247211	0.219269	0.309349	0.242698	0.224853	0.256945	0.257171				0.237634	0.259041	0.257243	0.232351	0.308478	0.252694	0.206472	0.256426	0.24152				0.21636	0.260023	0.245859	0.215848	0.318296	0.222579	0.213311	0.226952	0.274968
323.731	0.223271	0.259111	0.247602	0.216963	0.307289	0.243999	0.223245	0.258108	0.257757				0.237423	0.260387	0.261197	0.231994	0.308745	0.252016	0.207482	0.2588	0.238293				0.216134	0.259354	0.246064	0.217147	0.319513	0.222522	0.212861	0.227261	0.274733
323.975	0.221676	0.259678	0.24672	0.216733	0.309426	0.244455	0.221472	0.25807	0.257345				0.235923	0.260695	0.259103	0.234635	0.306003	0.247891	0.2058	0.257342	0.240052				0.216165	0.258284	0.245366	0.217175	0.319342	0.222549	0.213771	0.226944	0.273942
324.219	0.222408	0.258766	0.245828	0.218715	0.30867	0.242592	0.221557	0.257398	0.256382				0.234595	0.261194	0.256324	0.236868	0.307862	0.248512	0.204171	0.256451	0.238529				0.217836	0.257603	0.245131	0.216223	0.318965	0.222253	0.212918	0.226512	0.272682
324.463	0.223071	0.255735	0.245637	0.217156	0.307575	0.243851	0.220927	0.257871	0.254852				0.235368	0.260096	0.256032	0.236618	0.310103	0.251152	0.205808	0.256157	0.238304				0.218843	0.258486	0.245805	0.215564	0.321734	0.220688	0.214411	0.227006	0.273111
324.707	0.221228	0.256494	0.244587	0.216683	0.306603	0.244136	0.219373	0.260014	0.259028				0.237605	0.260363	0.256508	0.236333	0.310043	0.251494	0.204188	0.254325	0.237697				0.216546	0.258576	0.248112	0.216355	0.322572	0.219337	0.214684	0.227678	0.272985
324.951	0.221548	0.257647	0.246183	0.216745	0.307051	0.240505	0.21988	0.259802	0.257199				0.235439	0.260252	0.257671	0.237203	0.310192	0.248711	0.203653	0.254796	0.236049				0.216223	0.257634	0.247265	0.21728	0.317708	0.220204	0.212939	0.226542	0.273321
325.195	0.221433	0.256054	0.246596	0.214053	0.307927	0.240547	0.220821	0.257024	0.258455				0.233014	0.257827	0.258047	0.2352	0.307154	0.250171	0.203947	0.252833	0.23677				0.217472	0.258418	0.247119	0.215814	0.317375	0.220472	0.214345	0.225346	0.272864
325.44	0.221098	0.257406	0.247853	0.215384	0.304826	0.240702	0.220028	0.258975	0.25802				0.235993	0.257665	0.257463	0.233892	0.302421	0.250478	0.204903	0.251971	0.23739				0.21785	0.257896	0.246036	0.215377	0.317064	0.220762	0.214665	0.225824	0.270419
325.684	0.21926	0.25713	0.244882	0.216392	0.305171	0.241742	0.219233	0.258587	0.258225				0.234277	0.256016	0.256706	0.232256	0.303821	0.249687	0.20338	0.253759	0.238746				0.216666	0.257575	0.245603	0.214658	0.314686	0.220545	0.212443	0.226992	0.271283
325.928	0.221432	0.256474	0.246004	0.217749	0.306311	0.241124	0.220206	0.256403	0.256496				0.233927	0.256528	0.255146	0.233128	0.303518	0.248078	0.203232	0.252719	0.238474				0.215031	0.257708	0.245676	0.214328	0.316391	0.222306	0.214169	0.224856	0.270247
326.172	0.22023	0.255087	0.246302	0.217015	0.305044	0.24218	0.219862	0.255383	0.256071				0.234307	0.25769	0.257739	0.233033	0.305326	0.248397	0.202272	0.251226	0.239487				0.214951	0.256861	0.246555	0.215475	0.317238	0.221955	0.213076	0.226025	0.269834
326.416	0.219325	0.254898	0.245189	0.215802	0.30519	0.24178	0.219681	0.257178	0.256562				0.233679	0.260526	0.255208	0.231166	0.306503	0.247625	0.201478	0.252302	0.240729				0.21442	0.257154	0.246182	0.214884	0.319948	0.220218	0.212587	0.22644	0.271534
326.66	0.220095	0.253573	0.246113	0.215363	0.304313	0.240859	0.218487	0.255864	0.255983				0.233329	0.258292	0.254145	0.233102	0.309174	0.248849	0.202103	0.251566	0.239589				0.21411	0.256921	0.244652	0.214773	0.316794	0.219816	0.212604	0.223964	0.271169
326.904	0.220303	0.254544	0.244058	0.215067	0.306856	0.240886	0.219212	0.253898	0.255569				0.234124	0.257986	0.255369	0.234267	0.306702	0.24733	0.202166	0.251275	0.238362				0.216539	0.257117	0.243738	0.215384	0.3154	0.219862	0.213593	0.22376	0.2704
327.148	0.220606	0.255399	0.242643	0.215044	0.307399	0.239141	0.219207	0.254823	0.254503				0.233232	0.257498	0.257849	0.234902	0.306163	0.247813	0.203446	0.252022	0.237923				0.215404	0.257364	0.243893	0.214002	0.317141	0.221996	0.212976	0.223452	0.270782
327.393	0.218691	0.254653	0.244323	0.215834	0.306074	0.240572	0.219455	0.256233	0.254589				0.232379	0.258617	0.258727	0.231942	0.305276	0.250226	0.204306	0.253095	0.236885				0.215095	0.257646	0.244367	0.2128	0.31838	0.220085	0.213459	0.222992	0.271581
327.637	0.215446	0.254131	0.244	0.216716	0.30704	0.239817	0.219442	0.257703	0.253894				0.231547	0.261101	0.257919	0.231057	0.304238	0.250647	0.204888	0.252267	0.23706				0.214906	0.256304	0.243084	0.213976	0.316893	0.219319	0.213903	0.223074	0.271552
327.881	0.21624	0.255349	0.242941	0.214162	0.30831	0.241027	0.220008	0.258626	0.255826				0.230416	0.258176	0.258942	0.232844	0.305097	0.25093	0.203245	0.25535	0.237872				0.215609	0.257039	0.243661	0.21315	0.3151	0.219501	0.212145	0.223418	0.270385
328.125	0.217111	0.256632	0.243569	0.214492	0.307611	0.240923	0.219163	0.257312	0.257247				0.233168	0.257606	0.254671	0.232688	0.306615	0.248203	0.203196	0.252281	0.237535				0.213639	0.255069	0.243984	0.213474	0.316681	0.219319	0.210855	0.224228	0.270365
328.369	0.218388	0.253546	0.243336	0.213463	0.305944	0.238707	0.219399	0.255353	0.256668				0.236638	0.258189	0.254832	0.232622	0.302903	0.244588	0.202011	0.248778	0.236861				0.212931	0.257145	0.243498	0.212033	0.316147	0.219581	0.211927	0.22415	0.268667
328.613	0.218403	0.254174	0.243083	0.213308	0.305022	0.238463	0.220215	0.254323	0.2533				0.233768	0.256036	0.256453	0.23225	0.307285	0.244543	0.202967	0.248697	0.235177				0.212872	0.257454	0.242082	0.211492	0.315626	0.219144	0.212002	0.222623	0.267189
328.857	0.217334	0.253504	0.242813	0.212405	0.301746	0.237319	0.219474	0.252381	0.252395				0.232116	0.255457	0.255275	0.233735	0.304085	0.247547	0.201805	0.249603	0.236158				0.21342	0.255617	0.241303	0.212223	0.315968	0.219168	0.212239	0.223218	0.267331
329.102	0.217562	0.255614	0.244185	0.211977	0.303318	0.238013	0.219506	0.25376	0.2519				0.232033	0.256416	0.253566	0.232887	0.305594	0.245978	0.201976	0.250007	0.23559				0.212438	0.253723	0.243204	0.213463	0.315655	0.21987	0.212241	0.223153	0.266775
329.346	0.218942	0.254782	0.241478	0.213512	0.305329	0.237309	0.219087	0.254424	0.254174				0.231633	0.25529	0.253421	0.230516	0.305714	0.2464	0.20314	0.251929	0.235889				0.21322	0.255383	0.243611	0.213193	0.315642	0.219227	0.212126	0.223943	0.266434
329.59	0.215318	0.253745	0.241682	0.211918	0.302817	0.235947	0.219396	0.254701	0.254413				0.232766	0.254653	0.256524	0.22801	0.302842	0.247574	0.20209	0.252187	0.234942				0.212821	0.255465	0.243977	0.213043	0.316841	0.2173	0.210793	0.223333	0.266246
329.834	0.215296	0.252745	0.241854	0.211883	0.300074	0.238728	0.21831	0.252473	0.254955				0.23169	0.25587	0.25429	0.230093	0.30325	0.247531	0.202584	0.251673	0.234437				0.213037	0.255044	0.244064	0.211993	0.313872	0.217864	0.210043	0.223562	0.268692
330.078	0.216997	0.251867	0.242209	0.21256	0.302063	0.23818	0.21837	0.251321	0.253025				0.231373	0.256848	0.25376	0.232524	0.303285	0.246619	0.201127	0.253931	0.233045				0.213606	0.253548	0.24234	0.211998	0.311932	0.218017	0.209982	0.222295	0.268454
330.322	0.216762	0.253778	0.241125	0.211972	0.305762	0.237279	0.217812	0.252051	0.251744				0.232269	0.255546	0.255375	0.23316	0.302871	0.245189	0.202543	0.253724	0.235647				0.213433	0.254202	0.243148	0.21167	0.310647	0.217322	0.210538	0.222206	0.268223
330.566	0.21775	0.253546	0.241322	0.21212	0.304619	0.23734	0.218171	0.251346	0.249564				0.230201	0.254804	0.254301	0.23012	0.302493	0.244716	0.202553	0.251732	0.23375				0.212427	0.25519	0.24436	0.212209	0.31436	0.216898	0.210671	0.222732	0.267987
330.811	0.217068	0.253495	0.240318	0.211823	0.302492	0.238013	0.218062	0.252217	0.25062				0.230649	0.253202	0.254795	0.229602	0.302018	0.245499	0.201321	0.251466	0.234757				0.213462	0.253766	0.2422	0.211715	0.314583	0.216729	0.209852	0.223196	0.266475
331.055	0.215829	0.252157	0.23913	0.212226	0.301106	0.236588	0.217572	0.252948	0.250814				0.229353	0.253809	0.254985	0.226869	0.29905	0.245769	0.201128	0.251971	0.236128				0.211702	0.253336	0.240759	0.212932	0.312727	0.216687	0.211103	0.22161	0.265825
331.299	0.215976	0.251929	0.24017	0.209498	0.299829	0.236473	0.216167	0.252684	0.251302				0.230352	0.253866	0.254641	0.22741	0.298961	0.247859	0.202237	0.25087	0.234258				0.21087	0.252337	0.240827	0.210988	0.312743	0.216908	0.21145	0.220468	0.266985
331.543	0.216846	0.251004	0.239471	0.20901	0.302136	0.236498	0.214699	0.252671	0.251356				0.229894	0.25165	0.252708	0.227897	0.299155	0.244997	0.199614	0.251438	0.234293				0.212761	0.252679	0.241087	0.210772	0.311301	0.21632	0.210484	0.219096	0.264559
331.787	0.2158	0.251605	0.241263	0.210496	0.300094	0.237131	0.21641	0.252609	0.250971				0.229361	0.252298	0.253782	0.229052	0.302262	0.243254	0.199168	0.250295	0.233859				0.213644	0.25364	0.242532	0.211848	0.312216	0.216351	0.211608	0.219504	0.265427
332.031	0.217338	0.250681	0.24109	0.212243	0.299235	0.236928	0.218091	0.251615	0.24961				0.22871	0.252601	0.251771	0.229924	0.299612	0.245037	0.199321	0.248498	0.235267				0.213166	0.253049	0.241759	0.210827	0.313029	0.215039	0.211146	0.219004	0.266187
332.275	0.217586	0.249488	0.240024	0.212701	0.30365	0.236363	0.217526	0.251298	0.249887				0.231863	0.25322	0.250991	0.228951	0.300718	0.244567	0.198802	0.251409	0.233291				0.210656	0.252803	0.241352	0.208835	0.30961	0.214463	0.209319	0.220829	0.265509
332.519	0.217292	0.249632	0.240149	0.211346	0.300279	0.234826	0.216357	0.252213	0.249301				0.232216	0.252732	0.253442	0.227179	0.29843	0.245571	0.199188	0.247558	0.231044				0.209436	0.252694	0.241437	0.210242	0.310127	0.214862	0.210609	0.221269	0.266708
332.764	0.214769	0.250762	0.23991	0.211937	0.300261	0.233487	0.215268	0.251886	0.249311				0.228512	0.25318	0.254062	0.227936	0.300834	0.244506	0.19707	0.246847	0.234191				0.211315	0.253527	0.241871	0.210477	0.310946	0.215255	0.208688	0.221364	0.264466
333.008	0.214879	0.252005	0.238258	0.211741	0.302032	0.234742	0.213971	0.251224	0.24956				0.227281	0.253574	0.25343	0.228319	0.302805	0.242624	0.196978	0.248599	0.235078				0.211708	0.254581	0.240483	0.21193	0.312385	0.213947	0.208447	0.220711	0.264139
333.252	0.216121	0.249217	0.236988	0.211957	0.30257	0.23589	0.21422	0.252671	0.249701				0.230517	0.253256	0.253089	0.230355	0.300084	0.244436	0.199415	0.248073	0.234062				0.21043	0.252874	0.238564	0.210283	0.313831	0.213386	0.210018	0.219874	0.264438
333.496	0.214499	0.248834	0.236156	0.211992	0.300647	0.23512	0.216261	0.252736	0.250829				0.230243	0.251954	0.25035	0.22854	0.300353	0.242385	0.198498	0.248312	0.23304				0.211381	0.253718	0.238457	0.208974	0.310535	0.215258	0.210429	0.219204	0.264669
333.74	0.214428	0.249927	0.238472	0.209889	0.301194	0.235459	0.217351	0.250894	0.251466				0.229828	0.252883	0.24986	0.227421	0.301557	0.242778	0.198028	0.248209	0.233464				0.210911	0.253122	0.239158	0.209426	0.310395	0.214713	0.209601	0.217375	0.262913
333.984	0.215875	0.251047	0.240285	0.210115	0.302383	0.235671	0.215395	0.254208	0.250444				0.228671	0.253228	0.252264	0.228293	0.303429	0.240979	0.199727	0.244495	0.233871				0.210965	0.251145	0.238621	0.208036	0.311783	0.214755	0.20918	0.218041	0.265346
334.228	0.214615	0.249365	0.238988	0.210929	0.300004	0.235652	0.214448	0.253317	0.251414				0.228094	0.252754	0.2517	0.230192	0.301231	0.240154	0.199207	0.24433	0.231069				0.211072	0.249373	0.237499	0.207247	0.309653	0.214277	0.208733	0.218931	0.265446
334.473	0.21325	0.248243	0.238589	0.207962	0.298318	0.235242	0.211677	0.252987	0.252714				0.228684	0.252397	0.253282	0.231407	0.298707	0.241653	0.197585	0.245956	0.231264				0.21015	0.251146	0.238989	0.207823	0.310174	0.213203	0.209667	0.22084	0.264037
334.717	0.212847	0.246859	0.236598	0.207145	0.30047	0.236069	0.213114	0.251432	0.250397				0.226783	0.252537	0.252998	0.227573	0.297343	0.240652	0.199757	0.246825	0.232452				0.211388	0.253011	0.239596	0.208248	0.309078	0.213286	0.207831	0.219913	0.264547
334.961	0.210995	0.248055	0.238381	0.208425	0.298634	0.234567	0.214041	0.249591	0.250401				0.227903	0.249377	0.252026	0.227753	0.298447	0.241045	0.199831	0.247411	0.233152				0.211079	0.250974	0.239452	0.208551	0.307384	0.215893	0.207036	0.218374	0.263674
335.205	0.21186	0.246132	0.238773	0.210006	0.300748	0.232681	0.212839	0.250776	0.248288				0.229071	0.249639	0.251279	0.226825	0.295591	0.24305	0.199338	0.246168	0.23421				0.21162	0.249721	0.239466	0.207675	0.305974	0.214325	0.20946	0.218031	0.262729
335.449	0.213262	0.247884	0.237725	0.210819	0.302173	0.236287	0.213978	0.24695	0.246873				0.228024	0.249556	0.253211	0.22612	0.291518	0.240483	0.198639	0.245386	0.232924				0.212127	0.248511	0.239482	0.207863	0.306467	0.213633	0.209489	0.218302	0.262493
335.693	0.211268	0.248074	0.238742	0.209381	0.301995	0.233499	0.215378	0.248828	0.245418				0.227915	0.250975	0.251065	0.227407	0.294586	0.241232	0.197898	0.243967	0.231606				0.211371	0.248989	0.238348	0.207425	0.306879	0.211926	0.207662	0.218511	0.263023
335.938	0.211418	0.249665	0.238178	0.20971	0.303022	0.230713	0.214285	0.251585	0.245496				0.229093	0.250866	0.249252	0.225325	0.295337	0.242326	0.198574	0.245795	0.231415				0.210638	0.249428	0.237418	0.207932	0.307038	0.21279	0.207497	0.220141	0.264249
336.182	0.214355	0.248529	0.234188	0.209822	0.300419	0.23201	0.215126	0.251832	0.244901				0.22817	0.250356	0.248408	0.225719	0.295129	0.24042	0.198035	0.24596	0.230493				0.20823	0.248335	0.238785	0.208488	0.307486	0.214257	0.207026	0.219467	0.265347
336.426	0.214536	0.24714	0.234389	0.208179	0.298492	0.23306	0.215905	0.250718	0.246921				0.22746	0.248789	0.249685	0.226362	0.294957	0.241541	0.197467	0.245033	0.230641				0.207152	0.248609	0.239239	0.2068	0.306886	0.214846	0.207361	0.218178	0.263295
336.67	0.213332	0.247361	0.236043	0.207351	0.298742	0.233771	0.2137	0.247826	0.245817				0.225452	0.247875	0.250544	0.226225	0.295966	0.240093	0.196312	0.245439	0.229592				0.209312	0.24849	0.237965	0.205757	0.308755	0.212894	0.206787	0.21946	0.262583
336.914	0.212544	0.248516	0.238147	0.20845	0.296342	0.233278	0.212231	0.247793	0.246164				0.225704	0.249508	0.250126	0.226811	0.296723	0.238263	0.196724	0.246254	0.228947				0.20905	0.248216	0.23562	0.207115	0.30948	0.212808	0.205453	0.219526	0.261669
337.158	0.213507	0.248686	0.238252	0.20909	0.294679	0.234259	0.211335	0.248564	0.247607				0.226723	0.250952	0.249891	0.226812	0.294799	0.238641	0.198852	0.245998	0.230237				0.209276	0.248044	0.237451	0.206343	0.307071	0.212611	0.205311	0.217112	0.259079
337.402	0.212743	0.248349	0.237509	0.207035	0.296334	0.235297	0.212319	0.248129	0.246763				0.225954	0.251871	0.247951	0.226501	0.293312	0.23976	0.198931	0.244417	0.231192				0.209388	0.250547	0.237205	0.206772	0.3071	0.213313	0.204804	0.215801	0.25919
337.647	0.212209	0.247364	0.236378	0.20921	0.297819	0.232574	0.212296	0.248532	0.245408				0.226215	0.250138	0.246233	0.225117	0.296694	0.240321	0.197235	0.243923	0.230419				0.20873	0.248326	0.238103	0.208292	0.309922	0.214366	0.206058	0.218604	0.258127
337.891	0.211459	0.245426	0.234468	0.209378	0.298374	0.230545	0.213254	0.248949	0.246898				0.225968	0.248084	0.248912	0.225743	0.296546	0.238652	0.195565	0.246213	0.229876				0.208863	0.24641	0.236731	0.207861	0.307988	0.212989	0.208983	0.217112	0.259557
338.135	0.21162	0.245181	0.234567	0.207886	0.298757	0.231421	0.212411	0.25004	0.247541				0.225149	0.248692	0.248297	0.227938	0.295352	0.240441	0.196175	0.248094	0.229706				0.208035	0.247659	0.234299	0.206808	0.306451	0.213199	0.208218	0.216622	0.260084
338.379	0.212621	0.244377	0.235774	0.207926	0.294661	0.230753	0.211894	0.250165	0.245667				0.223055	0.246918	0.247941	0.225516	0.293094	0.239663	0.197609	0.245419	0.229479				0.207193	0.248159	0.235556	0.20656	0.307102	0.213045	0.205623	0.216763	0.260608
338.623	0.212615	0.24563	0.234878	0.208425	0.295557	0.230271	0.211309	0.247903	0.244802				0.223242	0.245886	0.248287	0.222545	0.293979	0.239848	0.19774	0.244971	0.230478				0.206967	0.248252	0.236322	0.208909	0.308591	0.211503	0.204838	0.217201	0.259627
338.867	0.211665	0.248195	0.236222	0.208012	0.295427	0.230542	0.210987	0.246876	0.245321				0.223683	0.247525	0.248431	0.224345	0.290862	0.239176	0.196436	0.243945	0.230527				0.206316	0.248881	0.234988	0.207562	0.306841	0.210294	0.205473	0.215202	0.260679
339.111	0.209872	0.247796	0.236494	0.20864	0.294022	0.231358	0.21045	0.249384	0.245619				0.223053	0.246288	0.24828	0.224259	0.292344	0.238381	0.19481	0.243769	0.230029				0.205481	0.248278	0.233636	0.20631	0.305555	0.209825	0.206667	0.215764	0.26029
339.356	0.209956	0.246945	0.235973	0.20728	0.293046	0.230188	0.212517	0.246528	0.245444				0.223496	0.246474	0.249657	0.224765	0.291335	0.237841	0.193732	0.242241	0.229886				0.206095	0.248146	0.234787	0.206329	0.305525	0.210385	0.209007	0.216409	0.260489
339.6	0.210111	0.247517	0.233918	0.20564	0.294991	0.230023	0.211418	0.248627	0.246219				0.224529	0.246896	0.248851	0.222757	0.294117	0.237267	0.194906	0.240683	0.229058				0.207206	0.24825	0.234391	0.205142	0.306448	0.211695	0.207008	0.215596	0.259882
339.844	0.209156	0.246721	0.233678	0.207086	0.294174	0.231137	0.210412	0.247706	0.245837				0.22348	0.247508	0.248209	0.223096	0.292977	0.238538	0.193946	0.241985	0.229914				0.206798	0.24788	0.234694	0.206491	0.305231	0.211607	0.204524	0.216823	0.258588
340.088	0.209105	0.245921	0.235345	0.207699	0.291352	0.232309	0.211361	0.24573	0.245126				0.223834	0.246925	0.24842	0.223228	0.297247	0.238305	0.195496	0.243002	0.229347				0.207349	0.247225	0.234744	0.206434	0.304184	0.210894	0.204848	0.215393	0.260132
340.332	0.209592	0.246618	0.23477	0.207564	0.295334	0.233084	0.210814	0.243897	0.244215				0.224574	0.245923	0.248307	0.225181	0.294971	0.235247	0.196512	0.242081	0.228317				0.207063	0.246643	0.236339	0.206575	0.304623	0.210036	0.203449	0.216303	0.259176
340.576	0.211174	0.245046	0.23396	0.205677	0.301571	0.231787	0.210127	0.24525	0.245595				0.224703	0.248337	0.246994	0.225665	0.291812	0.236435	0.194992	0.241108	0.228596				0.207308	0.24697	0.235348	0.206459	0.30431	0.210129	0.204305	0.214354	0.258214
340.82	0.212298	0.245066	0.233135	0.205434	0.296611	0.230732	0.210614	0.246743	0.244428				0.223448	0.245601	0.2464	0.222895	0.295043	0.236105	0.193714	0.241788	0.227549				0.205471	0.245347	0.234125	0.206847	0.306077	0.210226	0.205065	0.213773	0.259116
341.065	0.20992	0.245384	0.232339	0.206294	0.292996	0.229567	0.209693	0.247159	0.243344				0.221137	0.245058	0.244803	0.221999	0.291727	0.236597	0.192459	0.24192	0.228445				0.204115	0.24526	0.232878	0.206785	0.308146	0.21022	0.204931	0.216271	0.260372
341.309	0.208572	0.2438	0.233006	0.207202	0.290025	0.229344	0.210597	0.245294	0.243745				0.221166	0.244921	0.24448	0.222672	0.288101	0.237971	0.193191	0.243743	0.228809				0.204546	0.244386	0.233081	0.205915	0.30475	0.209142	0.20416	0.213103	0.25848
341.553	0.20743	0.245929	0.232755	0.205539	0.294099	0.229893	0.210599	0.24361	0.243741				0.221434	0.24532	0.245577	0.222193	0.288601	0.237288	0.193871	0.241598	0.227919				0.204186	0.244437	0.233707	0.204033	0.303411	0.209864	0.20382	0.212923	0.258826
341.797	0.20735	0.244787	0.231175	0.20601	0.293167	0.229032	0.210671	0.244281	0.242724				0.222026	0.248005	0.24524	0.221572	0.291003	0.238168	0.19326	0.242193	0.228708				0.207012	0.245343	0.233297	0.203006	0.304932	0.20945	0.204105	0.213847	0.257568
342.041	0.208182	0.242998	0.230446	0.205139	0.293055	0.229932	0.211535	0.244617	0.24141				0.223413	0.247732	0.24808	0.223015	0.290489	0.238175	0.193068	0.243505	0.22695				0.205176	0.24456	0.232668	0.204297	0.30393	0.208533	0.204817	0.213306	0.256674
342.285	0.207748	0.243266	0.231572	0.205136	0.293684	0.229856	0.212732	0.245058	0.241669				0.223547	0.247562	0.247756	0.222776	0.288615	0.23617	0.193161	0.243466	0.226651				0.20483	0.243402	0.233325	0.204755	0.303499	0.207684	0.204975	0.211147	0.255529
342.529	0.208136	0.244558	0.23255	0.205303	0.29252	0.227996	0.210981	0.24472	0.242141				0.223551	0.245975	0.245395	0.220051	0.292178	0.238168	0.193271	0.242799	0.226564				0.206109	0.246098	0.232431	0.204563	0.302318	0.210025	0.203429	0.213185	0.256727
342.773	0.208439	0.244097	0.232538	0.205312	0.291278	0.227402	0.210994	0.243464	0.242082				0.223027	0.244108	0.243119	0.221072	0.290379	0.233918	0.194731	0.24082	0.22771				0.206004	0.246443	0.233559	0.204854	0.30264	0.209607	0.203092	0.212353	0.255479
343.018	0.208374	0.243428	0.231918	0.206201	0.288893	0.227789	0.210501	0.244084	0.242395				0.223919	0.242898	0.243071	0.219844	0.28932	0.235903	0.196694	0.238448	0.228739				0.205618	0.245076	0.232222	0.204805	0.305206	0.208704	0.202658	0.212334	0.256703
343.262	0.207601	0.242799	0.231756	0.2056	0.290048	0.227637	0.209136	0.246214	0.242862				0.224363	0.24423	0.244999	0.218637	0.289769	0.235711	0.195423	0.239892	0.227526				0.205383	0.244914	0.232765	0.20449	0.304487	0.209289	0.20413	0.212424	0.256529
343.506	0.207655	0.243549	0.231956	0.205599	0.289761	0.226989	0.209285	0.245017	0.242937				0.222521	0.243857	0.244486	0.218823	0.286306	0.236364	0.194652	0.24092	0.226032				0.203618	0.245759	0.232583	0.203972	0.304372	0.209281	0.203916	0.213122	0.257588
343.75	0.206907	0.243885	0.230104	0.20633	0.291593	0.227072	0.208338	0.243181	0.242401				0.22106	0.245082	0.243677	0.221262	0.288134	0.238413	0.19444	0.23793	0.227003				0.203242	0.244067	0.22994	0.203686	0.304148	0.208857	0.203219	0.213293	0.255301
343.994	0.210123	0.243125	0.23098	0.204373	0.291297	0.228448	0.206838	0.244334	0.24275				0.221956	0.244755	0.24576	0.221652	0.286452	0.23701	0.193828	0.237539	0.224486				0.203673	0.243872	0.230823	0.203238	0.303061	0.207857	0.202478	0.214378	0.253641
344.238	0.209499	0.241516	0.230182	0.204174	0.289112	0.226986	0.206758	0.244421	0.240961				0.221257	0.242626	0.248638	0.220288	0.287824	0.234822	0.193174	0.23943	0.224303				0.201486	0.243091	0.231543	0.201518	0.301923	0.208056	0.202666	0.211898	0.254042
344.482	0.20877	0.239199	0.231443	0.20432	0.288897	0.226007	0.207589	0.244087	0.240857				0.218557	0.24492	0.244588	0.221501	0.288973	0.23508	0.192882	0.24052	0.22615				0.201057	0.243763	0.232233	0.20198	0.304477	0.208921	0.201565	0.212454	0.255779
344.727	0.207942	0.241945	0.232522	0.203228	0.290874	0.226812	0.208593	0.244911	0.241427				0.220582	0.24316	0.243866	0.218922	0.288419	0.233596	0.193661	0.240281	0.224951				0.201807	0.243719	0.232016	0.202554	0.302452	0.2084	0.202297	0.212562	0.254806
344.971	0.206068	0.244417	0.231427	0.202962	0.289149	0.226685	0.210292	0.244095	0.239572				0.221064	0.243741	0.244068	0.219932	0.28605	0.231933	0.190953	0.237445	0.225197				0.203994	0.243359	0.232179	0.202498	0.302337	0.208	0.202855	0.212048	0.2541
345.215	0.207575	0.243872	0.230596	0.203675	0.290956	0.226384	0.21008	0.24435	0.238279				0.221072	0.243509	0.24439	0.219427	0.288167	0.233354	0.190804	0.238015	0.224837				0.203599	0.24295	0.232344	0.201898	0.300437	0.205702	0.202709	0.212317	0.256206
345.459	0.206901	0.242432	0.231468	0.203752	0.288077	0.226632	0.205612	0.244818	0.240301				0.220601	0.241865	0.243923	0.21896	0.288783	0.233836	0.191803	0.237319	0.22425				0.204556	0.242682	0.230734	0.202591	0.300124	0.208363	0.200737	0.212434	0.255811
345.703	0.20652	0.241956	0.23291	0.202529	0.287342	0.225329	0.206302	0.243197	0.239449				0.221093	0.24159	0.242415	0.219223	0.28672	0.235211	0.191708	0.235313	0.221709				0.204464	0.242928	0.230445	0.201475	0.299907	0.209087	0.202271	0.212457	0.25476
345.947	0.208156	0.243354	0.230974	0.201608	0.287739	0.226188	0.207489	0.242699	0.239663				0.221207	0.243531	0.242141	0.221423	0.287423	0.234768	0.191193	0.234759	0.223213				0.203287	0.243023	0.231298	0.200693	0.302732	0.206472	0.201437	0.211908	0.254265
346.191	0.207013	0.243673	0.230374	0.202194	0.288398	0.227078	0.206406	0.242303	0.24028				0.221131	0.242243	0.239646	0.220945	0.285481	0.233332	0.190286	0.235994	0.224513				0.202346	0.241137	0.23379	0.200285	0.301035	0.206891	0.199773	0.21197	0.25575
346.436	0.206677	0.243734	0.231839	0.203284	0.290263	0.227494	0.20749	0.242476	0.239582				0.219968	0.240574	0.241469	0.220587	0.286626	0.233385	0.190652	0.237678	0.225074				0.200406	0.240678	0.230616	0.2014	0.302766	0.206209	0.201686	0.212158	0.255577
346.68	0.206412	0.241885	0.230244	0.202913	0.289514	0.227585	0.207419	0.243064	0.23813				0.220859	0.24029	0.244487	0.218275	0.288364	0.233791	0.192448	0.239416	0.225598				0.202908	0.240826	0.231225	0.201288	0.301661	0.206508	0.201841	0.214076	0.255171
346.924	0.205643	0.241557	0.228932	0.203287	0.289221	0.225378	0.207923	0.242774	0.237645				0.220839	0.240753	0.245382	0.218279	0.285765	0.235828	0.192436	0.23795	0.225657				0.202996	0.242251	0.229211	0.20126	0.300986	0.20724	0.202417	0.213506	0.255118
347.168	0.206207	0.241057	0.229375	0.203701	0.287603	0.224052	0.207204	0.24117	0.238691				0.219869	0.241811	0.244093	0.220962	0.285556	0.236123	0.190825	0.237822	0.222857				0.202772	0.241787	0.229778	0.202015	0.300935	0.206	0.202395	0.211017	0.254264
347.412	0.20583	0.244059	0.228178	0.20331	0.286679	0.225441	0.206159	0.242618	0.23671				0.219299	0.240045	0.243315	0.220461	0.28345	0.233472	0.191575	0.237711	0.223424				0.204546	0.241288	0.23052	0.200011	0.299725	0.205619	0.201553	0.209219	0.252292
347.656	0.207692	0.242777	0.227335	0.203114	0.286071	0.222882	0.205535	0.243224	0.236381				0.219252	0.240365	0.24195	0.217421	0.286279	0.230561	0.192008	0.235592	0.22688				0.203967	0.240168	0.230586	0.201363	0.300774	0.206014	0.200082	0.210732	0.253549
347.9	0.208104	0.240325	0.22611	0.201233	0.287947	0.221736	0.208395	0.243442	0.239524				0.215803	0.240397	0.241205	0.218111	0.286956	0.230612	0.193261	0.234798	0.224566				0.202377	0.241048	0.22996	0.20124	0.299302	0.205825	0.201826	0.2111	0.253312
348.144	0.205756	0.240054	0.227161	0.201691	0.285936	0.221572	0.209785	0.242037	0.237896				0.217357	0.24	0.239145	0.21766	0.28434	0.231897	0.192452	0.237676	0.225383				0.201384	0.242396	0.229418	0.198959	0.301766	0.205521	0.201765	0.210834	0.254078
348.389	0.206021	0.241502	0.228193	0.202215	0.288099	0.222386	0.209077	0.242476	0.237897				0.21772	0.240686	0.240245	0.218983	0.281719	0.232304	0.192681	0.236334	0.225866				0.201269	0.240409	0.228938	0.199255	0.3007	0.203899	0.200024	0.211038	0.252738
348.633	0.205404	0.24079	0.229463	0.202082	0.287861	0.22376	0.206728	0.240371	0.238347				0.219573	0.242815	0.241511	0.218891	0.283173	0.232107	0.191279	0.236685	0.224671				0.202051	0.240129	0.229147	0.200547	0.299395	0.203939	0.201163	0.209834	0.251576
348.877	0.203861	0.242617	0.226819	0.203379	0.286414	0.223939	0.205305	0.240015	0.236724				0.217883	0.242762	0.243457	0.219298	0.284111	0.229587	0.19123	0.234525	0.226956				0.200623	0.241884	0.229033	0.199873	0.300037	0.204371	0.200699	0.211039	0.251803
349.121	0.205631	0.241086	0.228099	0.201869	0.285019	0.222913	0.205769	0.238859	0.236196				0.216311	0.241786	0.243603	0.219269	0.287591	0.230129	0.1923	0.23413	0.225447				0.200132	0.239911	0.227618	0.199558	0.299369	0.205175	0.20028	0.209232	0.253328
349.365	0.204263	0.239707	0.226866	0.201447	0.287744	0.220711	0.205246	0.239568	0.236136				0.21829	0.240341	0.243921	0.219019	0.287411	0.230041	0.190774	0.232781	0.222084				0.200937	0.24166	0.2286	0.19933	0.298988	0.204936	0.201055	0.209869	0.252392
349.609	0.20287	0.240735	0.227725	0.202191	0.287595	0.22046	0.205273	0.239924	0.23722				0.218158	0.237739	0.241936	0.219669	0.284537	0.229787	0.189374	0.235057	0.221321				0.199876	0.242618	0.228852	0.199503	0.296394	0.204926	0.200668	0.211613	0.249573
349.853	0.204863	0.239695	0.228216	0.200554	0.288212	0.219545	0.204975	0.240815	0.236905				0.218646	0.239375	0.242571	0.218342	0.284924	0.229413	0.19036	0.23468	0.222417				0.199609	0.24227	0.225803	0.198721	0.298883	0.205943	0.199536	0.210477	0.250238
350.098	0.2058	0.238954	0.228649	0.200936	0.28546	0.220208	0.205042	0.240033	0.23817				0.217681	0.240422	0.241116	0.218304	0.282575	0.230767	0.189924	0.236479	0.222278				0.200234	0.239858	0.227385	0.198988	0.300422	0.205685	0.198363	0.209443	0.250832
350.342	0.204175	0.239387	0.227951	0.201459	0.282847	0.221917	0.204315	0.240148	0.236935				0.21728	0.239006	0.240017	0.217579	0.279563	0.233633	0.188626	0.236798	0.221879				0.199487	0.238976	0.228858	0.200224	0.297893	0.203194	0.197848	0.208809	0.251747
350.586	0.203686	0.239662	0.227837	0.200067	0.284359	0.222568	0.204592	0.241876	0.237434				0.217442	0.240476	0.240026	0.215513	0.281487	0.230687	0.190612	0.234228	0.219819				0.199086	0.240309	0.228312	0.199881	0.29923	0.202048	0.198385	0.208015	0.249695
350.83	0.202345	0.239389	0.229197	0.198856	0.284905	0.221145	0.204823	0.239713	0.237889				0.215843	0.241176	0.237731	0.217347	0.281952	0.229847	0.189342	0.234491	0.220445				0.199285	0.240226	0.228543	0.197752	0.297116	0.201802	0.197245	0.208322	0.249376
351.074	0.202856	0.237438	0.228215	0.199956	0.28499	0.220938	0.203331	0.241551	0.236201				0.216038	0.240543	0.238046	0.218195	0.284196	0.230828	0.189465	0.236557	0.222192				0.199463	0.239292	0.229323	0.198912	0.296581	0.203836	0.198386	0.207565	0.249752
351.318	0.202732	0.235995	0.227899	0.199754	0.283991	0.220929	0.204231	0.24024	0.237584				0.217356	0.240383	0.239315	0.216544	0.284006	0.230439	0.188952	0.233537	0.222382				0.198606	0.239295	0.225745	0.199584	0.296503	0.203813	0.199134	0.20707	0.248992
351.562	0.202989	0.236701	0.227057	0.199685	0.282961	0.221045	0.203854	0.238048	0.237323				0.217542	0.239017	0.239345	0.218011	0.280436	0.231726	0.188355	0.230238	0.221483				0.199971	0.239675	0.226518	0.199312	0.296757	0.203387	0.199229	0.208254	0.247822
351.807	0.202614	0.237697	0.226442	0.200188	0.286532	0.221964	0.202839	0.236461	0.235702				0.217477	0.240454	0.240563	0.218693	0.280567	0.230391	0.189308	0.231551	0.221425				0.201152	0.236541	0.226416	0.200374	0.297805	0.203345	0.198525	0.209982	0.248346
352.051	0.203737	0.237223	0.224441	0.201712	0.2883	0.223192	0.202048	0.236599	0.236048				0.217961	0.239094	0.239692	0.217232	0.282446	0.228582	0.191569	0.234636	0.221914				0.199985	0.236523	0.226389	0.199326	0.296099	0.203741	0.1983	0.209522	0.248992
352.295	0.203652	0.237875	0.223824	0.199386	0.286164	0.221945	0.203807	0.238183	0.235423				0.218849	0.238846	0.239862	0.217547	0.281328	0.229182	0.18896	0.235809	0.221916				0.199812	0.237441	0.226148	0.199304	0.295438	0.20136	0.197824	0.208649	0.24984
352.539	0.203701	0.238115	0.224186	0.199951	0.284349	0.221727	0.203941	0.238036	0.234828				0.216619	0.239829	0.237889	0.216661	0.281303	0.227729	0.188452	0.234195	0.221944				0.199643	0.235928	0.226133	0.200372	0.294438	0.201488	0.198633	0.207266	0.249443
352.783	0.204177	0.236307	0.22615	0.19874	0.283708	0.220451	0.201838	0.237241	0.235643				0.216749	0.239499	0.23588	0.216429	0.280165	0.228178	0.190691	0.233591	0.22171				0.199303	0.236758	0.226436	0.198506	0.295712	0.203337	0.198253	0.207027	0.251093
353.027	0.20316	0.235999	0.226903	0.198448	0.282986	0.220191	0.201582	0.235098	0.235349				0.216494	0.23856	0.238785	0.216756	0.278656	0.228375	0.18831	0.232483	0.219918				0.199889	0.239347	0.227744	0.19784	0.294885	0.203816	0.199523	0.207935	0.251363
353.272	0.20359	0.236323	0.225506	0.198331	0.281775	0.219105	0.202318	0.23538	0.235338				0.216159	0.238398	0.237511	0.216697	0.281213	0.229136	0.187255	0.230985	0.217021				0.197593	0.237631	0.227215	0.197251	0.293933	0.202801	0.200067	0.206345	0.249706
353.516	0.203328	0.237481	0.22386	0.197761	0.282694	0.219644	0.202828	0.236141	0.233296				0.216297	0.237471	0.236663	0.215847	0.281203	0.229598	0.18884	0.229613	0.218878				0.197689	0.235968	0.227512	0.19711	0.294482	0.20149	0.197806	0.20682	0.248726
353.76	0.20228	0.236449	0.22381	0.198378	0.281339	0.221465	0.202548	0.237317	0.233961				0.214499	0.237493	0.238426	0.21553	0.281215	0.225076	0.189443	0.23187	0.21793				0.197143	0.237673	0.225733	0.196758	0.29388	0.201815	0.196194	0.208389	0.248976
354.004	0.201838	0.236129	0.224923	0.198476	0.280158	0.219153	0.203686	0.238063	0.234246				0.215732	0.236897	0.238147	0.217433	0.281378	0.225343	0.188033	0.231373	0.219323				0.197041	0.237939	0.225769	0.196837	0.294739	0.203026	0.196476	0.206649	0.24889
354.248	0.202499	0.235628	0.225128	0.199858	0.28091	0.220106	0.204588	0.239069	0.232627				0.213007	0.237893	0.23561	0.216763	0.280548	0.224735	0.189519	0.229563	0.221722				0.19881	0.239153	0.225719	0.197246	0.294524	0.202243	0.195628	0.205294	0.247486
354.492	0.202469	0.234822	0.224829	0.200936	0.283629	0.220002	0.203297	0.23897	0.234302				0.212547	0.238135	0.237773	0.216995	0.279076	0.224744	0.190246	0.230062	0.222008				0.198693	0.238846	0.224124	0.197399	0.296744	0.19982	0.195865	0.204384	0.247242
354.736	0.204204	0.234953	0.224678	0.199359	0.283038	0.219778	0.202601	0.237993	0.236392				0.214637	0.236309	0.238849	0.214764	0.277782	0.226285	0.189107	0.229134	0.220255				0.19719	0.237445	0.224319	0.196814	0.296097	0.199183	0.194515	0.207123	0.246698
354.981	0.20457	0.235023	0.22521	0.199545	0.283425	0.219093	0.203838	0.237515	0.235207				0.214837	0.23474	0.238409	0.213612	0.277656	0.227018	0.1883	0.231315	0.218568				0.196971	0.234896	0.225396	0.195644	0.293434	0.201224	0.195035	0.207127	0.24635
355.225	0.202123	0.235869	0.225061	0.199438	0.281908	0.219357	0.204148	0.238101	0.234219				0.215754	0.232157	0.236359	0.21631	0.276428	0.226748	0.185871	0.230949	0.21722				0.198309	0.236652	0.227509	0.196654	0.295325	0.202846	0.195758	0.206543	0.246143
355.469	0.201104	0.235063	0.226058	0.198442	0.278061	0.219013	0.202627	0.23792	0.234985				0.214979	0.23399	0.237095	0.215576	0.278288	0.22791	0.185274	0.230163	0.216117				0.198362	0.236519	0.227722	0.196241	0.295175	0.202272	0.195789	0.205634	0.245838
355.713	0.198578	0.235033	0.224307	0.198139	0.27815	0.218868	0.203242	0.237881	0.233872				0.212876	0.234648	0.236913	0.214474	0.278087	0.22606	0.184897	0.230907	0.218691				0.196931	0.237087	0.225919	0.196152	0.294957	0.199706	0.195181	0.204944	0.247037
355.957	0.198618	0.23617	0.224359	0.198453	0.281823	0.218192	0.203219	0.239873	0.232191				0.212912	0.235002	0.233552	0.214702	0.279543	0.227272	0.184683	0.229849	0.219242				0.196299	0.237364	0.225134	0.197611	0.291278	0.200775	0.195818	0.205755	0.24715
356.201	0.200963	0.235152	0.224923	0.200261	0.283232	0.220232	0.204082	0.237469	0.231168				0.213925	0.23412	0.236396	0.212191	0.279841	0.226171	0.186278	0.229454	0.219481				0.196553	0.235301	0.225112	0.196543	0.291793	0.200821	0.196423	0.204809	0.246389
356.445	0.201299	0.232788	0.223652	0.198567	0.280359	0.219166	0.203129	0.234247	0.231322				0.213316	0.233035	0.237573	0.212639	0.277175	0.224986	0.186148	0.23104	0.218769				0.198003	0.235827	0.225916	0.196068	0.293224	0.201725	0.195689	0.205385	0.245148
356.69	0.199445	0.232545	0.224027	0.196504	0.279597	0.218968	0.203508	0.235528	0.23301				0.214759	0.234587	0.235975	0.214645	0.278972	0.224757	0.186787	0.229766	0.217129				0.197359	0.23576	0.224799	0.196189	0.294303	0.199504	0.196257	0.206597	0.245391
356.934	0.199856	0.232163	0.223479	0.198639	0.278703	0.219532	0.203181	0.234871	0.231783				0.213547	0.235455	0.23494	0.215975	0.27955	0.227537	0.187184	0.227797	0.219511				0.196174	0.234228	0.222716	0.196063	0.294482	0.200128	0.196187	0.204933	0.24536
357.178	0.199004	0.234287	0.225822	0.197438	0.280265	0.217744	0.201722	0.232298	0.232414				0.213531	0.235808	0.234734	0.215511	0.27946	0.228074	0.186202	0.229799	0.220885				0.197062	0.235858	0.223213	0.196278	0.291674	0.200335	0.196986	0.203122	0.244911
357.422	0.199664	0.234527	0.225156	0.197127	0.28005	0.217673	0.200329	0.233155	0.233448				0.213159	0.23604	0.237209	0.215753	0.280598	0.225432	0.185564	0.229154	0.217151				0.196826	0.237258	0.224564	0.196444	0.291175	0.200251	0.197257	0.206107	0.244935
357.666	0.199254	0.234072	0.225113	0.197882	0.279561	0.217869	0.20108	0.235847	0.233516				0.214042	0.233428	0.236328	0.213841	0.277826	0.224985	0.186893	0.23054	0.217228				0.196252	0.236442	0.224618	0.195828	0.2907	0.199731	0.197009	0.205791	0.245784
357.91	0.198129	0.233913	0.222965	0.19649	0.276249	0.215996	0.199363	0.234727	0.230637				0.212609	0.234256	0.236724	0.213707	0.278489	0.225402	0.186915	0.230457	0.218842				0.195979	0.234288	0.224838	0.195001	0.288827	0.199473	0.196323	0.205059	0.246039
358.154	0.199281	0.233559	0.223763	0.195408	0.273662	0.216168	0.199665	0.233811	0.230627				0.21391	0.235952	0.233937	0.214278	0.280738	0.223956	0.185024	0.230766	0.217368				0.195884	0.23521	0.224333	0.196431	0.28926	0.199205	0.195021	0.205638	0.246574
358.398	0.199022	0.233517	0.223607	0.195654	0.278178	0.216384	0.198785	0.232838	0.231756				0.213283	0.233258	0.234893	0.212405	0.282565	0.222886	0.185204	0.230025	0.217817				0.196375	0.233933	0.224107	0.195213	0.290382	0.199165	0.195548	0.203814	0.245454
358.643	0.200098	0.235377	0.223717	0.196701	0.280618	0.215879	0.198477	0.232712	0.231128				0.211777	0.231414	0.23465	0.208446	0.281245	0.224936	0.186373	0.227611	0.215556				0.197249	0.234233	0.223971	0.196427	0.291319	0.197988	0.195375	0.20375	0.244174
358.887	0.199788	0.235764	0.222343	0.197032	0.278146	0.215364	0.1981	0.234957	0.231302				0.213227	0.233611	0.235577	0.210551	0.282444	0.223598	0.186418	0.230043	0.216604				0.19711	0.234331	0.224553	0.195533	0.291605	0.197757	0.195922	0.203241	0.243745
359.131	0.199831	0.234783	0.22206	0.196781	0.277161	0.215524	0.200583	0.234211	0.230033				0.210921	0.234761	0.234757	0.212403	0.27716	0.221867	0.185803	0.230098	0.216998				0.197234	0.232634	0.224497	0.195244	0.291174	0.198623	0.195599	0.202284	0.244772
359.375	0.200424	0.232638	0.222196	0.196534	0.279483	0.218341	0.199486	0.232034	0.229446				0.209216	0.234406	0.235196	0.20913	0.276057	0.22126	0.184628	0.228808	0.214886				0.19453	0.23365	0.222851	0.193213	0.290131	0.199169	0.194197	0.203318	0.243785
359.619	0.200238	0.231281	0.222015	0.196281	0.277929	0.218245	0.197909	0.232312	0.230267				0.209169	0.233783	0.231599	0.21278	0.278555	0.221102	0.185302	0.227871	0.215126				0.194091	0.234644	0.222319	0.193359	0.28795	0.197749	0.194364	0.202336	0.24386
359.863	0.200315	0.231362	0.222404	0.195945	0.277372	0.215926	0.198944	0.232349	0.233024				0.211511	0.232925	0.231264	0.212773	0.277722	0.221152	0.185787	0.22947	0.215772				0.19423	0.233171	0.22144	0.194252	0.290903	0.197232	0.195127	0.201689	0.24297
360.107	0.198882	0.233075	0.22215	0.196285	0.277694	0.214293	0.1994	0.232271	0.231578				0.211545	0.233958	0.231525	0.211223	0.279752	0.222283	0.185609	0.227326	0.214672				0.194501	0.232691	0.222847	0.193545	0.290856	0.197627	0.194355	0.202459	0.244258
360.352	0.196373	0.232718	0.221119	0.198028	0.278552	0.215049	0.20023	0.233953	0.230593				0.209936	0.233122	0.232408	0.210706	0.279988	0.222053	0.183528	0.22525	0.215063				0.195052	0.232678	0.222921	0.193961	0.292704	0.198186	0.193542	0.202853	0.244692
360.596	0.197281	0.231839	0.221375	0.198004	0.27789	0.216468	0.19906	0.23353	0.231017				0.208911	0.232221	0.230792	0.211732	0.276293	0.223435	0.186367	0.225543	0.214889				0.195186	0.231768	0.222426	0.194162	0.29206	0.198682	0.193388	0.203168	0.24463
360.84	0.197479	0.230984	0.219451	0.196676	0.278664	0.216747	0.199214	0.233396	0.229863				0.209357	0.232595	0.232998	0.211526	0.275512	0.223183	0.185567	0.22545	0.218528				0.196036	0.233297	0.222858	0.195066	0.291275	0.198496	0.194377	0.203481	0.240836
361.084	0.197319	0.231512	0.220474	0.195628	0.278788	0.214964	0.19982	0.2332	0.232293				0.210563	0.232584	0.236676	0.209394	0.275844	0.223794	0.185135	0.227111	0.214983				0.194047	0.234026	0.222677	0.194876	0.288928	0.19898	0.195233	0.202524	0.240004
361.328	0.199163	0.23192	0.222051	0.194714	0.275762	0.214963	0.200214	0.23166	0.233136				0.211919	0.23079	0.234099	0.208282	0.275407	0.22155	0.186329	0.226456	0.215928				0.193455	0.232422	0.220912	0.194523	0.286164	0.19841	0.193514	0.202239	0.242592
361.572	0.199447	0.231175	0.2202	0.194844	0.274105	0.216106	0.200443	0.230978	0.231825				0.210764	0.230666	0.230842	0.210434	0.276524	0.219727	0.184461	0.226757	0.216165				0.196374	0.232393	0.220588	0.192829	0.288353	0.196036	0.19455	0.202222	0.242151
361.816	0.19937	0.231687	0.222907	0.195281	0.274348	0.217291	0.199803	0.232838	0.230751				0.211408	0.230616	0.227202	0.209371	0.274994	0.221487	0.183831	0.226701	0.217023				0.197121	0.231296	0.222871	0.191457	0.286589	0.197506	0.195135	0.201676	0.239465
362.061	0.197818	0.231541	0.222706	0.19626	0.274743	0.215968	0.199736	0.232998	0.228929				0.209775	0.231427	0.229763	0.209992	0.273367	0.224123	0.183275	0.226654	0.214708				0.195193	0.232486	0.22276	0.193217	0.288372	0.196873	0.193828	0.202626	0.239384
362.305	0.197652	0.232247	0.221415	0.196857	0.276745	0.215891	0.198816	0.231245	0.228332				0.211158	0.233248	0.231125	0.211189	0.275869	0.221808	0.183888	0.22579	0.212194				0.193214	0.233233	0.222967	0.193746	0.287924	0.195836	0.194837	0.204587	0.241741
362.549	0.198209	0.231192	0.220646	0.195049	0.27924	0.21467	0.198163	0.231333	0.227247				0.210996	0.232731	0.232133	0.210315	0.275995	0.221332	0.183942	0.225933	0.212846				0.192778	0.231879	0.221285	0.193364	0.289869	0.198438	0.195365	0.203022	0.243311
362.793	0.196933	0.228813	0.221018	0.195893	0.276743	0.213869	0.200219	0.231734	0.228039				0.20806	0.231212	0.230995	0.210088	0.274721	0.222145	0.184521	0.229239	0.21484				0.192341	0.232904	0.219761	0.192857	0.290639	0.199414	0.193159	0.202368	0.241575
363.037	0.197908	0.231304	0.220682	0.195698	0.275757	0.21544	0.199444	0.231259	0.228233				0.208129	0.230767	0.231279	0.21059	0.273951	0.220022	0.184291	0.225099	0.212549				0.193091	0.231618	0.219702	0.190939	0.290142	0.19844	0.192429	0.201304	0.24061
363.281	0.197364	0.232527	0.221452	0.193433	0.278768	0.213798	0.197768	0.23047	0.227895				0.209626	0.230459	0.231232	0.210744	0.271993	0.218449	0.182899	0.225504	0.213328				0.193894	0.231243	0.219762	0.191189	0.287274	0.196343	0.19227	0.201481	0.240555
363.525	0.197461	0.231175	0.21975	0.194271	0.278471	0.214201	0.19789	0.22987	0.22837				0.208829	0.23251	0.230258	0.208856	0.27295	0.220069	0.182334	0.225474	0.213781				0.191793	0.233313	0.220375	0.191549	0.286239	0.197551	0.191049	0.202518	0.239868
363.769	0.196623	0.23031	0.22038	0.19399	0.277141	0.213217	0.197067	0.230477	0.227892				0.208414	0.231137	0.231607	0.211327	0.273886	0.221274	0.182602	0.22577	0.212083				0.191825	0.232402	0.220142	0.191561	0.28595	0.197359	0.193267	0.20153	0.238466
364.014	0.19609	0.229269	0.220281	0.194166	0.273483	0.212208	0.196667	0.230847	0.22841				0.209449	0.230628	0.23085	0.210057	0.273311	0.221772	0.182498	0.226787	0.212683				0.192066	0.231668	0.218471	0.190901	0.286283	0.196524	0.192741	0.20095	0.239459
364.258	0.197315	0.229578	0.220095	0.194232	0.273604	0.214496	0.195963	0.230052	0.227554				0.208116	0.232557	0.229264	0.208708	0.275653	0.219559	0.183279	0.223067	0.214417				0.19149	0.232142	0.219123	0.191789	0.285411	0.197174	0.192655	0.201332	0.240209
364.502	0.197888	0.229489	0.22129	0.194831	0.27727	0.215018	0.196621	0.229242	0.227441				0.20759	0.229141	0.230773	0.209096	0.27493	0.220148	0.184296	0.222578	0.213742				0.191312	0.231203	0.218966	0.191123	0.286624	0.196212	0.191936	0.201567	0.240032
364.746	0.197312	0.230516	0.220395	0.194964	0.273741	0.213732	0.196933	0.228881	0.226813				0.209201	0.230912	0.228028	0.208575	0.271105	0.219091	0.182454	0.221809	0.213026				0.191389	0.230688	0.219127	0.192659	0.288064	0.195511	0.191709	0.200714	0.240283
364.99	0.196126	0.232197	0.219637	0.19303	0.272842	0.214412	0.196991	0.229007	0.22523				0.208187	0.231982	0.226303	0.209464	0.273269	0.219817	0.182433	0.22266	0.211989				0.192653	0.229571	0.219749	0.192628	0.287152	0.196318	0.191294	0.19893	0.239472
365.234	0.196592	0.23092	0.218793	0.192788	0.275226	0.214164	0.196863	0.229653	0.224989				0.207759	0.229157	0.225708	0.208177	0.270164	0.220665	0.183497	0.22394	0.209774				0.192014	0.22917	0.218174	0.192715	0.286358	0.195626	0.190627	0.198934	0.239253
365.478	0.196049	0.229893	0.218378	0.193839	0.274948	0.213961	0.196243	0.230449	0.223753				0.2067	0.229595	0.226478	0.208392	0.267789	0.21862	0.18353	0.225507	0.211222				0.191261	0.229889	0.217682	0.191975	0.286542	0.195137	0.19299	0.199783	0.239722
365.723	0.197084	0.231364	0.21867	0.194724	0.275044	0.213622	0.195547	0.231815	0.227359				0.206179	0.230559	0.228735	0.206919	0.267868	0.219101	0.181933	0.226171	0.213813				0.192605	0.22946	0.219101	0.191489	0.285324	0.197363	0.194281	0.199263	0.237132
365.967	0.196167	0.231909	0.217235	0.193715	0.275543	0.212774	0.196614	0.230996	0.228402				0.207803	0.231524	0.230958	0.207181	0.274543	0.218564	0.182435	0.222918	0.213261				0.191991	0.228729	0.218623	0.191772	0.286356	0.196667	0.192823	0.200172	0.23812
366.211	0.19517	0.229731	0.216849	0.192993	0.273446	0.213461	0.197796	0.230859	0.227536				0.208094	0.231373	0.230397	0.207906	0.275027	0.218042	0.182107	0.220786	0.210962				0.190914	0.22945	0.218474	0.192449	0.286591	0.194509	0.19185	0.199859	0.238541
366.455	0.193762	0.22983	0.216929	0.193214	0.27439	0.211731	0.198509	0.229335	0.228131				0.207862	0.229106	0.230387	0.208423	0.270505	0.215903	0.180296	0.220402	0.211178				0.190542	0.228015	0.218138	0.190906	0.285302	0.194454	0.191646	0.199961	0.238772
366.699	0.193431	0.227941	0.218295	0.192067	0.273722	0.211776	0.198376	0.230491	0.228358				0.207922	0.22779	0.230758	0.209961	0.27283	0.216634	0.181252	0.222619	0.212078				0.19041	0.229138	0.217302	0.190839	0.286533	0.19475	0.191446	0.200262	0.239133
366.943	0.194202	0.226832	0.218508	0.193166	0.270435	0.213172	0.196982	0.23024	0.22707				0.209724	0.229673	0.230516	0.206896	0.268327	0.217831	0.18382	0.223629	0.210461				0.189804	0.229342	0.218846	0.190496	0.284526	0.194838	0.189737	0.19938	0.238065
367.188	0.193166	0.225311	0.217209	0.193278	0.27353	0.2129	0.195497	0.228068	0.226877				0.210151	0.230064	0.229364	0.207616	0.269494	0.217924	0.181116	0.222703	0.209278				0.189826	0.229472	0.219959	0.191738	0.283202	0.194868	0.1885	0.199955	0.237148
367.432	0.194615	0.226377	0.216389	0.191618	0.273628	0.213422	0.195712	0.22721	0.22616				0.208561	0.228257	0.230208	0.207339	0.269815	0.215928	0.181256	0.221109	0.210728				0.191244	0.228271	0.217653	0.191524	0.284896	0.193306	0.190032	0.201994	0.236251
367.676	0.194688	0.227419	0.215828	0.191302	0.274191	0.213717	0.19653	0.227464	0.225423				0.206526	0.226925	0.228034	0.208851	0.270482	0.21483	0.18217	0.222474	0.212214				0.191907	0.229315	0.218113	0.1907	0.284804	0.191947	0.189984	0.201379	0.235906
367.92	0.194219	0.227645	0.216966	0.190832	0.273001	0.213267	0.195797	0.229568	0.226759				0.205231	0.227986	0.227426	0.207415	0.271336	0.216831	0.180961	0.222652	0.209662				0.191973	0.228807	0.217692	0.191493	0.282697	0.192569	0.191366	0.198739	0.236175
368.164	0.195185	0.228649	0.219182	0.189674	0.27409	0.211674	0.194754	0.227576	0.225475				0.20603	0.228112	0.22852	0.206868	0.268372	0.216113	0.180516	0.221527	0.20896				0.190112	0.228192	0.215799	0.191336	0.284751	0.193411	0.191019	0.199158	0.236933
368.408	0.195019	0.229414	0.217857	0.190877	0.275266	0.211925	0.196162	0.227225	0.223678				0.204452	0.228266	0.226961	0.206445	0.267846	0.215615	0.179748	0.221387	0.208806				0.190637	0.227667	0.216152	0.189456	0.283674	0.194155	0.19005	0.198696	0.236394
368.652	0.195091	0.227877	0.217545	0.19087	0.27335	0.212706	0.194836	0.227679	0.224449				0.203996	0.228458	0.228591	0.208098	0.266201	0.217308	0.180016	0.221394	0.207429				0.191328	0.228999	0.217086	0.189751	0.283388	0.193279	0.188177	0.197379	0.23776
368.897	0.195783	0.226782	0.218522	0.190861	0.270843	0.212177	0.19409	0.229558	0.225125				0.204377	0.227718	0.229745	0.206658	0.26725	0.219228	0.181593	0.220383	0.208785				0.192016	0.228643	0.216224	0.189094	0.284353	0.194019	0.189842	0.197334	0.237588
369.141	0.195642	0.224035	0.217259	0.192194	0.270424	0.209864	0.194272	0.228598	0.225493				0.204832	0.226713	0.228168	0.207027	0.270076	0.217073	0.182943	0.219936	0.210792				0.191821	0.227433	0.217244	0.189292	0.281867	0.193832	0.189425	0.198011	0.236499
369.385	0.193672	0.225178	0.215982	0.192497	0.270894	0.210298	0.194396	0.22742	0.225732				0.204757	0.227333	0.227437	0.208737	0.269545	0.215264	0.181659	0.219991	0.209131				0.189117	0.225733	0.216204	0.19066	0.283105	0.194275	0.189906	0.197781	0.237551
369.629	0.194795	0.22627	0.215914	0.190366	0.270768	0.209992	0.19528	0.226802	0.225436				0.206284	0.227185	0.226843	0.206632	0.266414	0.218356	0.179809	0.217853	0.207205				0.188306	0.226021	0.216973	0.190487	0.281744	0.195236	0.190021	0.197757	0.23759
369.873	0.196444	0.225479	0.21606	0.191419	0.269311	0.209459	0.194913	0.227469	0.224533				0.204684	0.225905	0.225379	0.205961	0.269419	0.21737	0.178702	0.217222	0.212285				0.187372	0.227458	0.216689	0.189476	0.281941	0.194376	0.188677	0.197364	0.236559
370.117	0.196374	0.22712	0.218261	0.190905	0.269468	0.212531	0.192604	0.227688	0.223035				0.203853	0.226472	0.225621	0.205215	0.271274	0.216594	0.178731	0.218245	0.210212				0.189193	0.226955	0.218101	0.188731	0.281826	0.193119	0.188917	0.197419	0.236642
370.361	0.195331	0.226641	0.217168	0.19002	0.271239	0.213283	0.193831	0.227106	0.224429				0.203535	0.226786	0.224985	0.205513	0.269115	0.21649	0.179884	0.219727	0.210005				0.189759	0.22659	0.216996	0.189116	0.282125	0.192121	0.190418	0.195706	0.237431
370.606	0.195085	0.227353	0.215239	0.190322	0.269725	0.212919	0.196403	0.228353	0.226028				0.203967	0.226973	0.226914	0.205851	0.267697	0.217379	0.178716	0.219138	0.209091				0.189306	0.227575	0.217464	0.18838	0.282205	0.192603	0.188867	0.19485	0.238145
370.85	0.195842	0.228002	0.21489	0.190306	0.27031	0.211198	0.195188	0.226911	0.223991				0.207151	0.225572	0.226296	0.20473	0.267198	0.214864	0.178849	0.217621	0.210706				0.188848	0.225771	0.216294	0.189922	0.280862	0.193801	0.188126	0.196223	0.238431
371.094	0.195617	0.224644	0.215252	0.189897	0.270536	0.208722	0.194293	0.226003	0.22195				0.206042	0.227445	0.224677	0.203216	0.271608	0.21447	0.180074	0.218839	0.210629				0.189112	0.224728	0.216841	0.190901	0.279806	0.19317	0.190054	0.197399	0.237159
371.338	0.195404	0.225668	0.215754	0.189828	0.26864	0.208669	0.193425	0.226552	0.221498				0.206716	0.227815	0.225943	0.204158	0.270797	0.216287	0.179296	0.219893	0.210458				0.188894	0.226948	0.216569	0.188944	0.281214	0.190985	0.189384	0.196296	0.236264
371.582	0.193167	0.227948	0.217323	0.191318	0.268313	0.209293	0.192858	0.227481	0.222725				0.205919	0.226717	0.226857	0.203632	0.266411	0.217356	0.179474	0.218991	0.210876				0.187805	0.225505	0.212916	0.189477	0.281409	0.192293	0.186827	0.195934	0.234275
371.826	0.194011	0.228463	0.21589	0.19024	0.268396	0.210797	0.19335	0.227396	0.221797				0.204921	0.225602	0.22603	0.20294	0.261864	0.216846	0.180103	0.216979	0.20797				0.188488	0.225241	0.214891	0.188366	0.281479	0.193282	0.187737	0.195422	0.236035
372.07	0.193655	0.226112	0.215301	0.190093	0.26811	0.210228	0.194947	0.227486	0.224177				0.203784	0.225741	0.223817	0.202186	0.266272	0.213625	0.180497	0.218232	0.209925				0.189308	0.225935	0.216254	0.188356	0.279279	0.191007	0.187871	0.194293	0.236572
372.315	0.193096	0.22458	0.215931	0.18931	0.267124	0.20781	0.194136	0.226079	0.224867				0.203006	0.226837	0.223263	0.202375	0.266504	0.215269	0.179535	0.219271	0.208517				0.187942	0.225752	0.217089	0.188513	0.280121	0.191689	0.187031	0.195151	0.235587
372.559	0.193333	0.223463	0.216831	0.18979	0.269269	0.209222	0.193202	0.225331	0.223087				0.203233	0.228066	0.223716	0.202568	0.266057	0.214986	0.179168	0.21842	0.210578				0.187216	0.226806	0.216573	0.188652	0.281463	0.191255	0.187687	0.195034	0.235252
372.803	0.19229	0.22449	0.214414	0.189791	0.268916	0.209528	0.19473	0.224934	0.222739				0.205121	0.22676	0.225263	0.204589	0.2673	0.215971	0.179412	0.219697	0.208843				0.187618	0.224991	0.2153	0.189188	0.281183	0.190275	0.188217	0.195378	0.234158
373.047	0.191602	0.224546	0.213153	0.189494	0.268239	0.20926	0.195333	0.225848	0.222745				0.203099	0.226402	0.224979	0.205019	0.266637	0.215871	0.17754	0.220345	0.208288				0.188521	0.225966	0.216465	0.187289	0.2815	0.188782	0.189603	0.196812	0.234501
373.291	0.191364	0.224673	0.215158	0.188678	0.268151	0.210136	0.194946	0.225602	0.221368				0.201926	0.22524	0.224203	0.202847	0.264644	0.214864	0.1769	0.218595	0.20942				0.187368	0.225582	0.214944	0.18721	0.280553	0.190079	0.188131	0.196191	0.235796
373.535	0.191338	0.225294	0.215211	0.189839	0.266046	0.20927	0.193339	0.225874	0.223103				0.202519	0.225673	0.224882	0.204148	0.262892	0.214391	0.178033	0.21848	0.209183				0.186661	0.22601	0.215744	0.187533	0.27843	0.191247	0.187349	0.19498	0.235576
373.779	0.190784	0.224799	0.21519	0.190605	0.267226	0.209659	0.192369	0.226647	0.223864				0.202406	0.224847	0.225866	0.205293	0.265157	0.213673	0.177328	0.21696	0.207767				0.18809	0.224709	0.215515	0.187862	0.276373	0.192028	0.187504	0.195143	0.233304
374.023	0.191832	0.224629	0.214168	0.189011	0.267705	0.206807	0.191849	0.226917	0.223582				0.202369	0.225303	0.225166	0.204955	0.266785	0.211875	0.176195	0.217482	0.207513				0.18785	0.225543	0.215614	0.188737	0.277282	0.191187	0.188124	0.194772	0.232895
374.268	0.191954	0.22433	0.215059	0.187655	0.268911	0.205176	0.194744	0.223309	0.223826				0.202415	0.22422	0.223818	0.208048	0.265143	0.212367	0.177883	0.216267	0.206617				0.187523	0.225082	0.216084	0.187451	0.278347	0.190576	0.188117	0.193302	0.233441
374.512	0.192315	0.224777	0.214382	0.188483	0.267384	0.207582	0.193449	0.224754	0.221627				0.203141	0.225627	0.223932	0.206457	0.267607	0.214712	0.178029	0.215943	0.207312				0.186375	0.223694	0.214044	0.188126	0.278507	0.192227	0.188068	0.194875	0.233536
374.756	0.19159	0.224105	0.212529	0.188747	0.265784	0.205654	0.192522	0.224391	0.221229				0.20395	0.226166	0.222265	0.205097	0.267347	0.21663	0.176735	0.216513	0.206466				0.186194	0.223459	0.215039	0.188905	0.279662	0.191014	0.186062	0.194792	0.232993
375	0.191442	0.223495	0.213262	0.188651	0.267645	0.206563	0.193841	0.224698	0.220461				0.203371	0.225504	0.220519	0.204436	0.267587	0.216381	0.176271	0.218253	0.205224				0.187221	0.22437	0.214311	0.188578	0.277216	0.189861	0.18751	0.194314	0.231592
375.244	0.190322	0.223882	0.215882	0.188991	0.268373	0.207701	0.193722	0.222372	0.21956				0.201547	0.2253	0.222887	0.204622	0.266727	0.215345	0.177625	0.218542	0.206588				0.188219	0.225606	0.213954	0.187994	0.27679	0.190195	0.186659	0.195198	0.231695
375.488	0.191037	0.223577	0.214343	0.189422	0.268574	0.2062	0.192187	0.223138	0.221539				0.200362	0.224817	0.225016	0.203347	0.266913	0.215895	0.177775	0.215808	0.208301				0.187879	0.224943	0.213143	0.187408	0.276713	0.18865	0.187192	0.194901	0.234368
375.732	0.190515	0.225261	0.212543	0.189865	0.264603	0.206501	0.193091	0.224345	0.221541				0.201717	0.225693	0.222417	0.201525	0.267755	0.214464	0.178027	0.216162	0.207573				0.186554	0.223748	0.213765	0.186841	0.276229	0.188129	0.18729	0.194458	0.234131
375.977	0.190441	0.224932	0.212716	0.189874	0.262069	0.207438	0.192911	0.224005	0.222026				0.201152	0.22512	0.22294	0.203795	0.266047	0.212471	0.177883	0.21721	0.20621				0.186328	0.224162	0.214295	0.186878	0.279022	0.189629	0.186605	0.194566	0.233488
376.221	0.191104	0.223199	0.212366	0.187519	0.265433	0.207313	0.193394	0.222381	0.222772				0.201484	0.223975	0.224252	0.203842	0.264159	0.212041	0.178987	0.216227	0.206553				0.185699	0.224023	0.213968	0.187781	0.276769	0.18975	0.187136	0.193574	0.235373
376.465	0.190736	0.222988	0.213118	0.187219	0.266473	0.206915	0.191868	0.223181	0.222352				0.201848	0.222994	0.224815	0.199715	0.264861	0.212129	0.17892	0.213521	0.206482				0.185949	0.222796	0.214928	0.186896	0.277129	0.191672	0.187834	0.192337	0.234196
376.709	0.191268	0.223141	0.213598	0.188494	0.265369	0.207799	0.192255	0.223528	0.221637				0.201132	0.223744	0.224439	0.201253	0.26598	0.212034	0.179686	0.216187	0.206217				0.186062	0.223098	0.214251	0.186199	0.277561	0.190824	0.186578	0.191719	0.232803
376.953	0.190321	0.222772	0.210322	0.187413	0.262698	0.207442	0.191793	0.223711	0.218832				0.202774	0.225138	0.223101	0.201547	0.26719	0.212991	0.179042	0.21635	0.206734				0.186745	0.223164	0.214434	0.18698	0.27683	0.190706	0.185853	0.191776	0.233468
[truncated: 504 more rows]

[truncated: 5 more sheets: Wake PSpect LP (ZT00-12), NREM PSpect DP (ZT12-00), NREM PSpect LP (ZT00-12), REM PSpect DP (ZT12-00), REM PSpect LP (ZT00-12)]
