# Supplementary material for: Endocannabinoid Signaling Regulates Sleep Stability
Source: PLoS One. 2016 Mar 31;11(3):e0152473. doi: 10.1371/journal.pone.0152473 (PMC4816426; doi:10.1371/journal.pone.0152473)
Supplement: S1 Data — (ZIP) [file pone.0152473.s001.zip › CP47 data.xlsx]

## Sheet: %Time NREM
	Vehicle									0.1 mg/kg CP 47,497									1.0 mg/kg CP 47,497
12:00	31.0556	33.8889	25.7407	27.3704	20.0185	10.6667	29.2222	21.3148	22.6852	50.7963	47.7778	39.2963	23.8518	48.1482	16.5926	39.3889	22.6852	35.6296	62.1852	63.037	50.0185	43.5	54.0926	46.5	41.0556	56.8518	41.5741
15:00	43.0741	38.9815	29.0926	39.9074	50.1296	42.7037	42.6667	28.3518	28.3518	48.4815	38.7407	32.7593	41.4259	55.0926	40.4815	50.8333	27.6111	37.3889	62.6482	63.2407	58	74.0741	71	51.2778	64.2593	45.3889	72.9074
18:00	49.4259	55.8889	52.2963	44.7037	45.8148	77.5185	70.3704	58.6667	48.3333	50.2593	61.1852	51.3148	42.8704	46.5741	56.9259	50.2407	42.037	49.3518	57.037	54.9815	50.6852	40.4074	57.9444	48.1296	53.4259	61	63.7222
21:00	46.4074	39.8518	39.4815	33.5926	49.3518	41.2963	46.1296	27.037	36.3148	46.7963	40.2963	35.3333	27.6296	34.1667	22.0556	37.7593	31.537	21.4815	34.2037	43.7222	33.7963	18.2037	45.0926	27.4259	54.8333	36.6667	32.0556
00:00	62.963	50.9074	61.963	71.5556	74.6852	54.1852	35.3518	55.9815	59.3518	53.2593	42.7222	52.4074	69.2407	72.7593	69.7593	41.2222	63.7778	61.9815	56	39.2407	45.8518	58.2037	46.7407	66.2963	35.7037	44.5926	44.5556
03:00	72.7778	68.4815	65.1111	66.963	73.8333	73.5185	70.1667	64	78.6667	66.5556	65.7778	72.0926	71.9815	71.9444	75.3148	73.5741	74.3889	78.537	60.7037	61.9074	58.7407	59.9259	70.6111	76.1667	56.7963	52.6852	62.0185
06:00	69.2222	64.2593	60.4815	61.037	65.3889	79.1852	76.7778	70.3704	57.8889	78.6296	68.5926	61.6111	64.6852	70.0556	60.2222	72.537	75.1667	65.0556	63.5741	70.6852	63.8333	64.3889	61.537	67.5926	58.1111	65.4074	64.7222
09:00	66.9234	69.6963	62.0599	57.7685	65.6852	60.4162	50.4981	60.7926	61.988	57.7384	69.0022	55.9867	58.0931	69.5062	71.8639	57.7847	62.3665	66.1699	66.0583	72.0369	53.8074	61.1705	58.2778	52.8518	59.7778	62.1482	40.537

## Sheet: NREM Bout Duration
	Vehicle									0.1 mg/kg CP 47,497									1.0 mg/kg CP 47,497
12:00	78	89.2683	73.1579	75.1053	86.48	86.1667	115	68.375	92.9167	114.292	118.884	105.55	104.75	162.5	84.2	146.69	74.2424	108.765	129.154	137.796	96.1961	81	124.298	85.1186	107.257	84.2727	104.326
15:00	94.9388	89.5745	129.583	106.1	144.703	146.452	139.636	113.407	98.2581	85.0492	87.1667	84.2381	114.718	152.564	141.032	144.474	114.692	115.371	161.951	189.722	161.892	258.065	173.227	158.229	153.956	129	183.116
18:00	127.095	105.895	148.229	114.952	128.368	170.857	143.396	154.55	125.4	101.66	148.864	120.478	85.7407	167.667	167.889	114.565	232.421	156.765	99.3548	126.34	124.191	117.946	121.843	178.074	149.278	168.051	190.514
21:00	87.0175	114.27	112.21	139.538	130	139.375	95.8077	85.8824	156.88	103.143	92.5957	123.097	97.3103	127.241	125.368	133.448	113.533	82.8571	83.9545	109.814	84.8837	97	173.929	102.138	123.375	104.21	98.9143
00:00	135.66	281.765	159.6	133.893	183.318	188.774	157.652	189.931	166.743	165.29	115.722	137.135	92.7532	167.689	129.815	178.08	264.5	150.048	80.3099	128.903	137.556	105.036	146.5	147.583	175.273	126	90.7925
03:00	194.895	158.864	150.244	91.6712	245.862	178.947	173.5	164.667	161.796	111.373	163.368	158.043	118.588	166.409	171.733	228.258	261.867	137.69	126.766	132.731	144.439	105.684	173.318	160.16	245.36	123.696	159.476
06:00	166.578	224.062	117.216	94.2121	166.609	192.488	209.892	169.952	164.3	110.754	95.8082	111.472	121.833	234.6	143.726	140.604	182.293	157.792	111.031	114.23	176.222	78.4471	162.098	202.778	169.622	141.28	170.488
09:00	129.269	176.316	112.933	75.5556	130.217	224.933	133.45	148.75	121.277	93.5758	153.234	87.3429	93.3731	147.08	165.897	129.575	164	118.308	115.429	129.552	154.158	106.951	125.88	101.321	134.5	155.902	107.231

## Sheet: NREM Num Bouts
	Vehicle									0.1 mg/kg CP 47,497									1.0 mg/kg CP 47,497
12:00	43	41	38	38	25	12	26	32	24	48	43	40	24	32	20	29	33	34	52	49	51	58	47	59	35	66	43
15:00	49	47	24	40	37	31	33	27	31	61	48	42	39	39	31	38	26	35	41	36	37	31	44	35	45	38	43
18:00	42	57	35	42	38	49	53	40	40	53	44	46	54	30	36	46	19	34	62	47	42	37	51	27	36	39	35
21:00	57	37	38	26	41	32	52	34	25	49	47	31	29	29	19	29	30	28	44	43	43	20	28	29	48	38	35
00:00	47	17	40	56	44	31	23	29	35	31	36	37	77	45	54	25	24	42	71	31	36	56	32	48	22	37	53
03:00	38	44	41	73	29	38	36	42	49	67	38	47	68	44	45	31	30	58	47	52	41	57	44	50	25	46	42
06:00	45	32	51	66	46	41	37	42	40	69	73	53	48	30	51	53	41	48	64	61	36	85	41	36	37	50	41
09:00	52	38	60	81	46	30	40	40	47	66	47	70	67	50	39	47	41	52	56	58	38	61	50	56	48	41	39

## Sheet: %Time REM
	Vehicle									0.1 mg/kg CP 47,497									1.0 mg/kg CP 47,497
12:00	0.0555556	0.0925926	0.981482	0.407407	0.907407	0	1.22222	0	0.12963	0.722222	0.685185	0.759259	0.425926	0	0	0.0925926	0	0	2.83333	0.203704	0	0.185185	1	0.222222	0.222222	0.0925926	0
15:00	1.2037	0.240741	0.407407	0.12963	1.07407	0.944444	0	0	0.574074	0.740741	0.259259	1.75926	0.185185	1.74074	1.42593	2.07407	0	1.25926	0.240741	0.203704	0.166667	0.407407	0.0185185	0	3.12963	0	0.87037
18:00	3.96296	0.388889	7.27778	1.2037	0.462963	4.05556	5.74074	5.27778	4.92593	2.5	2.81481	5.38889	6.2963	0.944444	4.09259	3.16667	0.796296	4.2963	3.22222	0.777778	4.27778	3.72222	0.203704	1.7963	2.85185	1.44444	3.87037
21:00	0.37037	0.0925926	1.77778	0.574074	1.22222	3.44444	2.2963	1.92593	4.66667	3.35185	0.518518	1.96296	1.64815	0.611111	1.12963	0.833333	1.62963	1.57407	0.351852	0.796296	4.5	0.0555556	2.46296	1.90741	4.2037	1.35185	1.51852
00:00	6.5	1.55556	4.87037	11.4074	6.94444	2.57407	3.37037	5.66667	3.51852	4.55556	4.90741	4.27778	9.5	4.81482	3.77778	4.16667	8.38889	3.85185	4.44444	2.68519	2.68519	0.185185	2.68519	2.51852	1.98148	2.37037	3.48148
03:00	9.64815	5.55556	5.48148	9.88889	5.2963	6.98148	5.42593	7.98148	9.27778	7.03704	2.05556	4.31482	10.2593	5.44444	7.81482	7.35185	9.33333	8.2037	6.42593	2.90741	6.61111	6.16667	8.22222	7.75926	5.75926	4.77778	10.3148
06:00	4.22222	2.61111	4.57407	10.1667	5.94444	2.68519	7.77778	9.90741	8.24074	6.33333	10.5926	4.94444	8.40741	7.81482	5.07407	7.09259	8.55556	5.74074	5.51852	6.61111	7.74074	9.68519	7.27778	7.35185	5.59259	10.463	10.7407
09:00	7.79049	5.50176	5.87588	7.02025	5.44609	4.95904	4.91477	5.75603	5.66748	6.11973	4.07982	7.31707	9.20177	6.78381	2.80249	4.871	5.38256	5.16014	5.91567	7.63583	4.69897	14.7262	5.62963	2.40741	3.72222	6.37037	3.85185

## Sheet: REM Bout Duration
	Vehicle									0.1 mg/kg CP 47,497									1.0 mg/kg CP 47,497
12:00	6	5	21.2	7.33333	49		26.4		4.66667	11.1429	7.4	13.6667	11.5			10			10.5517	3.66667		10	8.30769	6	3	10
15:00	32.5	8.66667	22	3.5	29	25.5			20.6667	26.6667	7	47.5	6.66667	94	25.6667	24.8889		45.3333	8.66667	11	9	8.8	2		48.2857		47
18:00	47.5556	7	71.4545	13	12.5	32.9231	27.1111	35.625	53.2	30	15.2	52.9091	18.8889	34	44.2	34.2	28.6667	51.5556	38.6667	14	57.75	22.3333	22	38.8	61.6	39	59.7143
21:00	10	10	27.4286	8.85714	44	74.4	31	41.6	42	40.2222	9.33333	26.5	11.125	16.5	24.4	30	44	28.3333	12.6667	9.55556	69.4286	6	33.25	68.6667	50.4444	73	54.6667
00:00	49.4286	22.5714	43.0909	31.9394	62.5	30.8889	45.5	51.0909	28.6	61.5	17	57.75	16.2857	39.0909	30.6154	56.25	60.4	66	48	18.6154	29	10	96.6667	38.8571	53.5	21.3333	20.8889
03:00	82.8333	27.7273	45.5385	29.85	50.8	47.7143	42.5455	48	34.25	48.5714	22.8	38.8333	24.5333	75.3333	32.1538	63.5	84	30.5185	40.2353	19.5556	43.3846	17.125	63.4286	33.52	69.1111	24.5714	60.7778
06:00	34.7692	26.8	30.3333	24.5263	31.5294	28.1538	72.3077	49.8	41.2	29.7273	16.6441	32.9231	30.24	57.8462	22.64	51.2308	55.3846	43.875	37.875	14.1463	69.1429	20.4211	60.4615	32.0833	50.3333	40.3571	55.2381
09:00	36.2857	42.8333	31.4118	16.0377	44.1333	28.625	51.3333	28.2857	32.1111	31.0476	22.2308	23.9375	21.9111	78	15.75	43.8462	49.1429	46.4	47	25.6471	35.8462	33.3333	38	28.8889	50.25	43	52

## Sheet: REM Num Bouts
	Vehicle									0.1 mg/kg CP 47,497									1.0 mg/kg CP 47,497
12:00	1	2	5	6	2	0	5	0	3	7	10	6	4	0	0	1	0	0	29	6	0	2	13	4	8	1	0
15:00	4	3	2	4	4	4	0	0	3	3	4	4	3	2	6	9	0	3	3	2	2	5	1	0	7	0	2
18:00	9	6	11	10	4	13	18	16	10	9	20	11	36	3	10	10	3	9	9	6	8	18	1	5	5	4	7
21:00	4	1	7	7	3	5	8	5	12	9	6	8	16	4	5	3	4	6	3	9	7	1	8	3	9	2	3
00:00	14	7	11	33	12	9	8	11	10	8	28	8	63	11	13	8	15	6	10	13	10	2	3	7	4	12	18
03:00	12	22	13	40	10	14	11	19	32	14	10	12	45	9	26	12	12	27	17	18	13	32	14	25	9	21	18
06:00	13	10	18	38	17	13	13	20	20	22	59	13	25	13	25	13	13	16	16	41	14	57	13	24	12	28	21
09:00	21	12	17	53	15	16	9	21	18	21	26	32	45	9	16	13	14	10	12	34	13	42	16	9	8	16	8
