# Supplementary material for: Endocannabinoid Signaling Regulates Sleep Stability
Source: PLoS One. 2016 Mar 31;11(3):e0152473. doi: 10.1371/journal.pone.0152473 (PMC4816426; doi:10.1371/journal.pone.0152473)
Supplement: S1 Data — (ZIP) [file pone.0152473.s001.zip › CP47 Delta Theta Gamma Data.xlsx]

## Sheet: NREM Delta
	Vehicle									0.1 mg/kg CP 47,497									1.0 mg/kg CP 47,497
12:00	396.324	278.188	293.574	328.21	266.498	214.195	307.221	290.297	343.38	396.629	281.764	318.583	350.28	257.546	197.851	326.139	289.06	351.442	406.42	294.37	301.692	361.843	242.985	156.524	327.218	286.328	373.288
15:00	389.715	290.789	324.315	334.483	265.439	208.387	303.646	295.037	356.096	387.082	281.206	310.181	337.86	256.226	192.786	315.199	311.801	342.682	399.062	313.516	305.476	317.464	279.01	206.249	337.637	293.947	352.846
18:00	394.008	283.222	307.218	330.457	262.307	194.302	334.317	301.146	354.929	397.715	299.971	313.424	327.563	276.847	205.99	325.665	307.866	352.488	390.366	285.456	293.449	331.425	255.54	195.466	348.805	304.518	332.589
21:00	354.36	276.831	283.747	350.219	262.404	182.542	304.565	274.451	329.814	384.674	272.275	290.955	378.119	253.24	183.322	300.138	280.47	313.639	392.976	285.871	261.018	330.613	265.748	183.895	310.787	281.127	303.82
00:00	393.119	319.674	309.186	342.675	273.128	202.749	359.362	309.74	366.902	433.373	313.636	329.327	334.502	286.794	197.262	379.016	309.786	362.242	391.058	317.054	300.059	363.132	303.026	197.534	383.15	308.219	360.419
03:00	375.724	291.464	283.285	324.204	272.089	185.012	341.492	277.224	328.991	355.278	293.203	294.184	314.233	272.943	177.588	361.245	281.23	324.535	400.233	292.477	288.198	315.978	279.95	171.375	374.793	281.145	351.128
06:00	353.914	271.822	277.108	318.182	253.588	176.756	309.048	271.937	322.081	351.32	269.112	285.999	322.031	255.791	169.28	320.099	263.027	320.121	369.427	290.715	294.61	311.557	264.312	168.773	333.116	264.086	333.389
09:00	338.522	275.145	262.448	289.912	264.127	172.93	291.973	267.366	322.66	345.703	281.789	281.935	305.694	256.387	167.305	312.671	262.275	315.93	371.109	269.172	275.619	313.37	261.519	167.596	300.023	261.797	337.227

## Sheet: NREM Theta
	Vehicle									0.1 mg/kg CP 47,497									1.0 mg/kg CP 47,497
12:00	378.007	297.693	296.407	343.568	265.357	177.98	293.117	319.31	366.909	400.967	305.161	330.099	361.083	269.922	186.242	296.63	326.97	382.88	319.323	243.052	302.301	329.245	257.208	160.963	304.623	286.383	334.202
15:00	405.337	306.406	326.834	333.962	265.705	172.113	282.641	328.82	347.297	405.421	296.324	323.696	340.885	264.454	161.982	287.34	338.206	352.982	377.647	292.154	292.588	307.636	248.596	176.926	297.328	308.975	328.333
18:00	395.599	297.345	296.695	330.292	272.27	163.786	272.291	295.73	350.792	407.173	277.899	287.49	329.876	260.762	163.144	280.759	319.121	345.27	377.471	277.412	278.917	308.563	256.929	157.933	291.359	300.106	316.248
21:00	388.157	294.067	297.807	331.319	267.912	158.851	271.786	303.321	338.107	387.925	282.67	299.966	325.115	263.405	144.977	289.508	329.108	341.645	378.897	281.889	287.449	309.15	261.546	156.076	290.645	299.726	325.171
00:00	371.07	280.201	266.365	299.415	256.676	154.111	269.071	291.171	329.597	351.924	266.911	290.742	292.562	266.521	156.127	277.033	284.154	334.601	364.997	280.455	279.664	297.534	266.653	154.314	267.057	298.476	324.264
03:00	328.986	266.179	268.49	289.962	250.234	154.54	252.094	270.37	317.756	333.481	248.565	266.487	302.281	249.627	145.301	264.542	262.733	314.4	335.552	266.267	275.908	281.311	250.936	139.071	250.544	281.748	317.717
06:00	321.896	256.737	259.3	288.376	245.253	146.944	242.792	270.171	314.34	326.023	251.59	273.391	300.529	245.633	135.65	249.591	265.907	316.155	319.203	255.026	274.426	274.772	260.12	138.191	244.282	273.479	315.16
09:00	345.406	261.965	274.15	295.876	246.961	149.173	265.139	278.243	324.945	366.541	257.64	278.963	307.18	250.945	146.721	255.603	274.25	331.878	335.416	254.54	281.353	288.353	258.272	141.163	258.384	282.307	331.485

## Sheet: NREM Gamma
	Vehicle									0.1 mg/kg CP 47,497									1.0 mg/kg CP 47,497
12:00	282.014	245.221	247.994	265.88	285.615	176.867	299.338	297.113	336.599	280.497	236.989	249.757	263.835	278.119	173.102	288.172	297.765	329.84	228.28	198.917	211.947	216.678	245.115	144.044	285.255	221.841	265.783
15:00	290.655	253.434	250.941	262.91	278.062	167.906	286.774	293.397	316.173	284.075	243.048	253.313	254.303	270.166	162.122	276.403	298.272	315.314	256.346	220	221.171	224.258	232.259	158.65	275.303	238.297	271.051
18:00	283.018	245.642	243.61	259.024	278.223	162.567	278.607	273.293	320.899	286.55	237.448	241.755	259.093	261.404	166.795	279.883	272.19	311.47	267.681	227.241	232.851	242.584	246.702	161.581	278.457	252.602	282.973
21:00	286.186	244.082	246.951	254.954	277.861	164.474	290.383	279.017	322.556	288.998	242.657	242.943	254.308	274.958	157.76	286.39	280.102	322.966	278.322	235.656	239.83	251.646	264.546	162.181	284.5	264.801	298.664
00:00	277.819	230.912	228.25	250.339	269.333	159.174	276.804	259.598	306.737	265.528	229.216	235.547	248.469	263.575	163.966	269.187	256.675	300.915	270.073	233.739	231.581	239.259	259.855	163.106	265.117	259.819	299.68
03:00	267.731	232.678	229.748	246.723	260.822	158.646	267.396	254.896	306.66	265.517	221.64	233.828	249.947	258.133	154.907	267.238	245.653	297.753	262.634	227.119	233.12	236.242	256.692	154.356	254.727	258.241	297.432
06:00	262.52	227.3	231.759	245.662	261.902	156.75	263.306	257.792	307.63	265.82	228.123	235.95	250.716	254.886	150.011	265.207	247.924	300.937	262.346	232.694	235.254	237.396	259.337	151.782	255.287	255.648	290.426
09:00	277.652	230.866	239.044	252.228	271.766	161.705	273.036	263.161	315.07	278.896	231.243	240.139	249.741	268.399	159.071	271.051	256.944	309.542	269.325	233.634	242.137	245.055	267.63	155.147	267.981	261.504	311.307

## Sheet: Wake Delta
	Vehicle									0.1 mg/kg CP 47,497									1.0 mg/kg CP 47,497
12:00	208.811	147.889	163.021	181.708	131.835	102.928	177.657	192.66	210.155	210.78	149.362	161.105	185.388	129.822	100.487	177.125	169.337	205.599	232.634	169.281	170.781	202.811	126.812	91.2203	170.836	187.541	221.292
15:00	219.528	161.574	182.353	194.535	130.39	105.518	186.803	189.686	216.712	237.592	159.312	168.641	197.423	132.006	105.573	191.725	184.097	221.328	230.723	163.557	164.201	196.92	135.383	98.0391	180.22	186.128	227.059
18:00	233.946	165.872	161.566	194.897	143.183	110.787	195.703	200.092	230.309	235.583	177.014	161.101	194.071	143.686	109.097	205.242	193.964	229.043	222.963	168.989	161.409	202.671	134.459	111.879	203.062	193.265	239.805
21:00	225.608	170.688	171.097	213.893	149.964	111.022	195.5	199.128	216.055	249.622	172.373	182.33	224.258	146.549	108.352	201.919	186.883	218.988	220.272	168.888	172.526	204.38	138.533	104.544	192.49	187.492	211.498
00:00	245.6	184.285	190.244	222.299	146.975	114.579	216.182	210.055	240.07	254.432	184.492	197.281	194.523	146.347	112.779	222.01	210.602	237.039	222.793	183.576	181.357	211.729	156.415	109.112	221.854	200.313	224.385
03:00	242.032	186.589	203.014	233.31	151.819	108.724	204.374	210.538	243.955	234.741	176.496	200.957	244.017	152.407	110.185	216.48	189.214	211.244	262.056	177.2	186.793	206.335	148.495	112.11	203.034	182.836	232.366
06:00	235.905	174.043	197.984	228.399	146.206	111.121	200.946	200.175	234.695	237.767	183.082	196.236	213.464	147.689	113.534	205.282	187.103	235.957	226.973	181.571	189.357	218.183	149.151	109.864	222.425	176.539	222.028
09:00	245.052	170.468	192.216	213.28	147.523	115.006	208.332	195.883	226.796	238.176	179.922	196.45	211.788	149.87	114.074	203.972	187.903	228.841	247.988	181.341	189.751	227.145	149.04	110.927	208.881	190.711	243.384

## Sheet: Wake Theta
	Vehicle									0.1 mg/kg CP 47,497									1.0 mg/kg CP 47,497
12:00	236.98	164.527	183.308	224.841	144.963	99.3786	211.956	217.881	225.772	246.365	164.321	184.965	221.634	144.289	93.2531	207.469	202.511	233.571	220.285	159.332	154.298	181.369	134.587	82.2129	201.793	189.68	198.609
15:00	285.068	200.666	209.654	251.627	155.104	106.279	223.408	239.353	247.596	282.201	185.797	216.78	258.874	148.796	105.053	217.201	233.915	258.672	241.768	177.461	171.847	218.344	146.548	99.1383	212.703	220.192	215.048
18:00	278.111	193.521	209.682	256.14	158.353	106.137	214.098	248.312	252.593	283.839	186.518	211.255	266.397	154.179	105.343	211.86	236.166	265.096	267.563	189.454	186.737	244.079	154.8	111.289	209.561	226.25	234.74
21:00	274.88	191.371	212.871	272.549	159.366	104.311	214.616	248.923	250.17	285.485	188.389	221.382	281.309	156.623	108.591	220.779	245.956	274.355	279.337	193.653	196.913	262.528	160.02	109.038	209.018	237.798	248.907
00:00	268.669	199.497	212.627	231.778	166.716	108.764	223.328	241.426	258.068	283.346	196.791	222.997	214.532	171.762	108.355	226.298	239.985	273.91	276.217	205.141	205.149	235.509	172.047	111.021	216.782	243.195	268.237
03:00	238.46	196.202	195.015	229.654	163.921	100.315	204.768	234.304	235.216	242.595	186.603	200.218	240.206	160.376	103.728	209.474	217.676	230.328	259.675	185.641	196.944	220.597	170.249	100.188	212.062	229.529	261.162
06:00	236.685	179.922	193.004	234.959	163.898	102.706	189.072	214.967	241.666	216.942	187.712	197.871	234.774	162.257	102.819	198.14	213.083	245.833	230.756	178.161	189.219	211.526	168.959	100.007	203.175	214.917	251.276
09:00	245.526	176.104	192.801	233.562	163.448	102.558	207.202	220.502	240.762	251.11	181.476	200.281	234.874	160.844	98.5137	207.562	210.701	242.961	235.714	175.102	182.761	216.989	169.856	100.93	204.083	226.896	256.018

## Sheet: Wake Gamma
	Vehicle									0.1 mg/kg CP 47,497									1.0 mg/kg CP 47,497
12:00	360.51	303.929	294.195	314.878	390.478	240.184	414.476	325.141	402.185	349.417	306.959	288.147	314.9	384.755	230.271	408.759	318.995	381.315	337.517	293.128	253.41	285.126	379.435	220.591	408.753	297.315	349.615
15:00	358.589	308.702	298.426	314.58	363.329	236.451	421.285	320.644	400.833	359.748	316.974	291.48	299.056	379.933	238.364	411.189	319.488	394.587	340.215	313.888	275.954	300.306	349.292	227.605	399.307	303.308	377.003
18:00	355.176	301.599	284.753	302.357	374.017	229.383	403.776	321.786	400.135	348.352	317.491	286.471	310.103	398.545	244.428	411.072	316.602	400.259	346.791	311.566	291.051	318.681	388.262	244.243	420.307	317.416	404.994
21:00	347.636	316.539	290.669	324.382	389.784	239.681	403.724	321.243	383.812	357.41	323.203	293.959	325.884	401.671	239.878	414.015	310.337	393.635	351.736	313.495	289.002	314.557	390.66	240.79	400.506	313.986	396.049
00:00	342.629	321.926	292.65	296.333	363.865	240.048	428.536	317.004	408.24	359.491	334.356	298.607	284.337	358.271	226.478	434.563	318.36	396.92	330.33	332.564	294.612	302.632	400.625	235.384	420.497	315.522	391.366
03:00	329.168	312.297	295.337	299.248	372.064	231.121	384.575	309.72	376.83	325.804	289.319	284.034	297.265	361.097	218.418	393.284	288.85	339.28	347.866	302.888	291.1	292.158	379.136	230.028	394.541	295.212	386.509
06:00	329.589	292.689	291.718	304.537	360.577	224.808	361.397	296.384	388.131	297.651	293.115	283.227	306.19	352.183	222.751	366.13	283	366.145	319.385	306.645	289.485	289.141	345.703	228.876	413.154	284.592	373.548
09:00	347.612	293.32	283.673	300.375	355.851	234.405	400.027	300.875	385.471	334.726	294.252	285.489	297.434	351.541	229.214	369.416	286.355	368.813	327.984	292.878	288.679	297.497	361.033	221.006	387.97	299.08	398.935

## Sheet: REM Delta
	Vehicle									0.1 mg/kg CP 47,497									1.0 mg/kg CP 47,497
12:00	235.544	154.627	155.194	157.859	137.394		159.853		205.048	196.055	162.829	161.929	199.23			153.918			211.482	172.604		186.539	122.211	91.0354	135.891	125.48
15:00	166.378	167.779	126.071	293.023	133.768	103.913			160.459	166.488	152.517	135.347	229.796	130.423	99.3779	168.264		159.593	166.163	172.351	118.808	176.062	315.799		168.458		162.79
18:00	165.745	164.78	138.883	225.525	145.206	100.248	172.079	145.509	165.681	190.801	177.522	141.657	182.321	130.857	103.969	167.832	142.838	159.501	204.698	136.406	125.329	185.06	138.759	95.022	168.356	151.724	157.515
21:00	173.064	189.565	133.088	248.465	146.84	95.965	162.586	146.802	172.368	182.176	155.609	133.074	251.181	139.295	100.746	171.706	143.947	153.458	184.888	155.72	129.405	259.551	147.468	99.0401	169.489	138.447	156.798
00:00	175.449	154.272	134.113	180.44	141.862	102.048	159.209	141.711	174.906	200.173	164.693	134.069	214.882	145.151	100.068	158.736	142.875	165.627	182.844	156.394	125.932	230.307	149.473	99.5035	167.595	139.374	172.381
03:00	176.213	161.144	142.553	183.342	147.184	95.8898	164.214	138.434	173.484	172.668	162.233	144.068	180.614	143.328	96.1442	160.934	131.603	171.573	191.959	156.206	138.127	171.193	150.687	92.8383	159.64	147.244	162.313
06:00	178.57	165.254	139.369	178.113	144.187	95.4127	155.812	142.027	178.009	186.312	166.128	142.089	189.545	139.299	96.3426	156.433	136.971	169.816	174.676	166.017	134.984	183.304	141.987	90.824	158.077	134.943	164.026
09:00	191.454	152.188	143.116	218.791	141.815	101.951	161.658	141.778	175.219	177.383	159.96	147.648	192.451	146.641	98.7828	166.684	137.442	171.553	190.467	173.995	141.706	172.78	141.256	89.6981	157.822	141.208	159.345

## Sheet: REM Theta
	Vehicle									0.1 mg/kg CP 47,497									1.0 mg/kg CP 47,497
12:00	255.6	192.119	176.795	191.12	196.96		206.012		219.042	260.382	167.785	227.689	157.029			137.395			217.788	140.187		159.624	129.374	70.1905	169.089	136.976
15:00	221.57	199.012	210.674	186.672	200.961	119.854			222.036	242.644	180.578	211.559	187.942	211.396	110.605	193.449		246.327	221.98	163.939	141.666	199.778	132.582		213.82		243.313
18:00	231.46	166.631	192.551	208.247	181.613	111.592	193.478	170.302	213.741	235.039	167.334	196.562	205.221	192.109	106.507	195.826	169.403	214.982	229.633	157.243	159.877	197.359	193.121	101.931	197.93	239.738	256.821
21:00	215.467	168.08	176.567	198.318	207.513	107.013	206.147	184.116	223.156	247.177	158.382	182.713	207.248	200.065	89.7893	168.482	194.378	206.894	217.318	171.837	161.666	187.91	202.553	102.081	213.351	174.59	233.407
00:00	212.572	166.577	154.596	182.954	204.965	99.473	186.982	171.113	221.745	211.022	161.037	166.739	188.791	197.168	102.078	179.344	167.061	223.422	203.469	164.69	147.918	175.534	215.521	106.162	179.818	168.094	221.184
03:00	207.993	166.911	168.147	187.761	204.54	106.494	172.949	172.924	225.016	214.208	148.83	166.15	189.562	198.63	95.5393	185.613	163.222	223.133	207.347	160.679	161.908	170.746	212.435	96.3308	179.654	169.605	221.163
06:00	203.858	164.316	170.724	181.775	202.372	93.7939	181.004	172.834	227.813	209.576	158.592	165.581	188.511	198.974	96.9769	189.203	171.368	228.248	200.749	166.205	162.054	172.807	205.627	97.3154	180.064	163.723	223.186
09:00	219.174	170.205	172.254	195.772	199.767	106.801	179.541	177.53	224.855	202.804	159.767	172.096	197.192	199.369	93.2699	198.182	177.812	222.388	215.073	174.182	167.777	180.552	209.725	93.9992	178.724	163.409	225.35

## Sheet: REM Gamma
	Vehicle									0.1 mg/kg CP 47,497									1.0 mg/kg CP 47,497
12:00	297.568	247.097	247.538	236.064	307.304		319.364		325.562	287.612	229.387	256.051	241.086			266.201			227.78	193.763		199.776	249.554	156.895	250.006	216.367
15:00	309.958	247.793	263.651	259.063	306.182	171.281			339.705	313.61	216.401	264.647	234.39	314.424	177.611	308.334		334.649	244.68	195.3	191.367	233.87	242.384		317.583		312.354
18:00	312.208	250.971	271.881	263.005	321.747	184.685	318.555	269.856	367.031	311.29	257.37	275.742	267.252	315.811	185.31	326.387	277.157	359.962	303.205	246.959	261.993	260.563	325.658	176.922	335.786	284.832	349.879
21:00	310.017	251.03	270.859	248.393	345.958	184.782	319.727	272.509	355.122	324.311	258.345	265.57	267.17	336.888	173.366	341.985	284.586	346.778	299.082	234.947	272.322	258.689	337.796	178.016	330.892	273.044	346.284
00:00	308.88	259.489	262.645	270.137	334.492	180.753	325.574	268.511	349.674	309.472	248.564	272.326	264.589	327.431	175.614	321.535	267.735	363.026	309.303	259.154	271.478	236.561	345.348	185.954	317.962	259.984	351.078
03:00	308.411	263.675	266.403	269.682	333.295	182.717	317.176	272.668	365.565	304.186	250.534	269.053	275.952	336.999	172.254	322.829	267.516	340.141	312.001	263.515	269.833	261.95	336.041	173.965	309.53	264.706	368.169
06:00	304.053	249.251	270.947	271.125	327.37	172.252	320.312	271.979	367.083	305.888	240.106	268.531	273.74	326.758	176.371	324.272	272.035	365.347	307.341	262.824	275.886	260.971	326.714	175.992	320.221	268.634	358.719
09:00	307.236	272.439	271.268	249.337	327.021	180.358	313.621	269.636	351.996	308.611	265.384	266.229	267.46	340.123	170.811	315.424	271.979	360.806	307.63	255.873	270.058	267.919	335.624	170.231	320.177	268.051	368.557

## Sheet: Wake PSpect DP (ZT12-00)
Hz	Vehicle												0.1 mg/kg CP 47,497												1.0 mg/kg CP 47,497
0	8.28987	8.20309	9.52953	10.7437	8.79421	7.93951	10.7573	9.47067	10.4038				8.16491	8.2001	9.37548	10.5485	9.00482	8.03752	10.8377	9.38612	10.5891				8.41709	8.05441	8.92357	10.3686	8.87845	7.80574	9.99418	9.27562	10.1237
0.244141	9.43362	7.8917	8.96968	10.5515	9.76922	7.06436	12.2106	11.3857	11.0792				9.41569	7.9191	8.77526	10.4015	10.2704	6.98575	12.3709	10.3905	11.1659				9.07849	7.6734	7.82294	10.245	9.35167	6.62353	10.8717	10.333	10.362
0.488281	10.7438	8.11762	8.9465	10.5113	10.232	7.16814	13.1134	12.6538	12.1585				10.9916	8.34815	8.81623	10.6634	10.7835	6.91973	13.5717	11.4439	12.1009				10.0433	7.83915	7.59445	10.0925	9.35017	6.64511	12.0778	11.0008	11.4072
0.732422	11.7218	8.7134	9.57535	10.8348	10.0551	7.4752	12.9112	12.7906	12.9489				12.0885	8.95397	9.28102	11.2333	10.4165	7.21912	13.5973	11.7345	12.6198				10.8512	8.36262	8.06076	10.3184	9.16861	6.7539	12.2033	11.2365	12.0827
0.976562	12.2552	9.08104	9.8868	11.1015	10.014	7.4022	12.3404	12.5206	13.3483				12.6902	9.2103	9.62782	11.5447	10.3239	7.28704	13.0489	11.6143	12.9877				11.4694	8.69742	8.45761	10.4984	9.51295	6.57884	11.6149	11.202	12.4483
1.2207	12.6782	9.26945	10.107	11.1606	9.02878	7.10665	11.6181	12.1916	13.766				13.0994	9.38859	9.87134	11.6877	9.22341	7.08943	12.4902	11.421	13.3423				11.9199	9.07727	8.73641	10.7053	8.42659	6.36192	11.1516	11.2413	12.5994
1.46484	12.8981	9.47115	10.2992	11.2572	8.43611	6.72449	11.0726	11.9251	13.8517				13.4644	9.56111	10.0542	11.833	8.58908	6.72699	11.9643	11.3364	13.4452				12.2699	9.33498	9.07611	11.0688	7.73782	6.12958	10.7507	11.2697	12.8822
1.70898	13.2591	9.66593	10.3932	11.4852	8.30319	6.43935	10.7479	11.7258	13.6683				13.8588	9.66706	10.1481	12.0075	8.36803	6.51513	11.6651	11.2219	13.5878				12.8201	9.64649	9.47114	11.4107	7.75132	6.03269	10.5978	11.2999	13.1828
1.95312	13.5593	9.8101	10.4582	11.6623	8.42236	6.2444	10.6739	11.5269	13.6086				14.0365	9.82568	10.1909	12.083	8.4865	6.29936	11.54	11.1314	13.6508				13.3463	10.0545	9.71712	11.7099	8.49075	6.01108	10.5403	11.4025	13.4828
2.19727	13.6816	9.90693	10.4327	11.9353	8.06068	6.08624	10.6866	11.5452	13.6577				14.2733	10.0482	10.2707	12.2088	8.00893	6.17377	11.2964	11.0734	13.6358				13.9125	10.4856	10.0274	12.1073	7.87943	5.90299	10.6917	11.4937	13.6645
2.44141	13.9127	10.0528	10.5141	12.0458	7.69626	6.0328	10.7413	11.5554	13.6163				14.7503	10.2337	10.3859	12.2944	7.64649	6.04514	11.2763	11.1527	13.6432				14.6006	10.9181	10.4417	12.4276	7.35779	5.90231	10.8967	11.6031	14.1321
2.68555	14.2992	10.3347	10.6424	12.1989	7.63851	6.01644	10.9157	11.6262	13.5547				15.3342	10.5312	10.6259	12.5445	7.59814	6.00171	11.2391	11.1308	13.7015				15.1644	11.3455	11.0961	12.9876	7.37154	6.01649	11.197	11.6673	14.4982
2.92969	14.821	10.6045	10.8226	12.6068	7.86799	6.13016	11.1526	11.8179	13.635				16.0676	10.9488	10.8914	12.9892	7.82837	6.06413	11.2287	11.1187	13.8359				16.1046	11.7915	11.8325	13.5961	7.9242	6.18532	11.5831	11.7325	15.1923
3.17383	15.4615	11.0776	11.2751	13.1892	7.86928	6.29658	11.4659	12.0775	13.7898				16.787	11.3964	11.3145	13.443	7.66941	6.18838	11.4903	11.34	14.0741				17.254	12.4242	12.813	14.4839	8.12614	6.382	12.0434	12.1473	15.9059
3.41797	16.2908	11.5359	11.8539	14.0404	7.89295	6.48594	11.9273	12.443	14.1428				17.7815	11.9909	11.9825	14.2041	7.62545	6.3496	11.8772	11.6504	14.5442				18.2284	12.8904	13.7461	15.759	8.25817	6.61229	12.5698	12.8202	16.338
3.66211	17.3462	12.2768	12.6431	15.029	8.16172	6.7003	12.4143	13.0458	14.7072				18.8569	12.5508	12.8908	15.1484	7.84508	6.6057	12.1988	12.1373	15.3285				18.8416	13.4757	14.3129	17.06	8.50136	6.76745	13.0147	13.4737	16.7389
3.90625	18.3107	13.0157	13.5581	16.3191	8.52212	6.88163	12.831	13.7725	15.4998				20.0913	13.0033	13.9466	16.407	8.1347	6.80356	12.5401	12.7266	16.2966				19.4962	13.8504	14.6259	18.2161	8.80621	6.77826	13.8596	14.2875	16.8599
4.15039	19.3572	13.5722	14.5168	17.9738	8.77388	6.98169	13.3249	14.4256	16.3058				20.8795	13.3149	14.9122	17.8606	8.39691	6.89366	13.0137	13.3195	17.3186				19.9678	14.0232	14.6891	18.361	9.06857	6.85837	14.2553	14.9971	17.1064
4.39453	19.9024	13.7582	15.1708	19.0743	8.97535	7.08427	13.8378	15.031	16.6988				21.1565	13.2325	15.6213	19.232	8.66331	7.00523	13.6094	14.1077	18.1751				20.3404	13.8201	14.3151	18.1786	9.22475	6.99395	14.0936	15.2567	17.1407
4.63867	20.1792	13.5626	15.4293	19.5939	9.14391	7.04907	14.2937	15.664	16.8978				21.1348	13.0509	15.9657	19.8632	8.9708	6.99399	14.0127	14.791	18.7255				20.2177	13.6034	13.6848	17.9276	9.43694	7.00333	13.9235	15.6495	16.7215
4.88281	20.1512	13.1821	15.2321	19.5106	9.39682	6.94802	14.5663	16.1689	16.9435				20.7102	12.8327	16.0021	19.8161	9.29444	6.7978	14.2545	15.345	19.0596				19.8878	13.1369	12.9303	17.2093	9.5752	6.95034	13.5885	15.9629	16.1147
5.12695	19.5043	13.0685	14.6988	18.823	9.46742	6.85138	14.7973	16.5742	16.7896				19.8043	12.4509	15.5825	19.0811	9.39361	6.65992	14.4523	15.8277	18.7457				18.9961	12.8018	12.2127	16.6591	9.59657	6.82614	13.4209	16.1132	15.5319
5.37109	18.6126	12.7522	14.1203	17.9121	9.40084	6.73035	14.8493	16.8143	16.4266				18.8724	12.1111	14.9783	18.3596	9.41431	6.56718	14.6372	16.1745	18.0776				17.9694	12.1843	11.714	15.9357	9.42095	6.73564	13.6529	15.9203	14.9682
5.61523	17.7631	12.1602	13.3684	16.7163	9.41846	6.62687	14.4741	16.5173	15.7311				17.8853	11.8173	14.1012	17.2009	9.42577	6.48503	14.6724	16.1124	17.1194				16.9544	11.6645	11.3143	15.0821	9.41035	6.54312	13.6759	15.3641	14.4267
5.85938	16.7519	11.6449	12.8017	15.7275	9.42923	6.47327	14.0191	15.8716	15.1982				17.1298	11.394	13.328	16.2384	9.38061	6.43278	14.3369	15.6427	16.3158				16.1037	11.2162	10.9759	14.4679	9.47064	6.45178	13.4288	14.5732	14.0667
6.10352	15.9828	11.2983	12.3799	14.8861	9.6016	6.37738	13.6022	15.1308	14.7869				16.4826	11.0445	12.7362	15.3716	9.546	6.38418	13.7896	15.0489	15.5729				15.3251	10.8599	10.6865	13.8197	9.55877	6.3824	13.1921	13.6405	13.6344
6.34766	15.3581	11.0147	11.7885	14.1334	9.84871	6.28884	13.2638	14.4743	14.4752				16.0694	10.7273	12.1168	14.6044	9.5971	6.33412	13.2731	14.4791	15.1152				14.7992	10.6202	10.3903	13.2656	9.57172	6.30384	12.9322	13.0722	13.3794
6.5918	14.9502	10.7818	11.3355	13.5859	9.96014	6.23634	13.064	14.0116	14.1677				15.4542	10.4434	11.595	14.026	9.69719	6.28833	12.8698	13.9185	14.8045				14.205	10.41	10.089	12.8011	9.64657	6.23191	12.4719	12.6588	13.0065
6.83594	14.4114	10.5034	10.9689	13.0815	9.99378	6.13317	12.8492	13.707	13.966				14.8253	10.238	11.2115	13.4768	9.89469	6.2434	12.6735	13.444	14.4561				13.7141	10.1533	9.80211	12.5721	9.48145	6.0301	12.204	12.2096	12.7277
7.08008	14.1456	10.2067	10.628	12.7741	10.0259	6.00563	12.6373	13.3749	13.7864				14.2452	10.0697	10.7554	13.0334	9.91582	6.10181	12.5267	13.0299	14.1942				13.173	9.86169	9.49813	12.082	9.43759	5.80201	11.9697	11.8163	12.4391
7.32422	13.659	9.97142	10.3156	12.5055	9.95892	5.88719	12.352	13.18	13.6682				13.7902	9.84265	10.3991	12.794	10.0032	5.88701	12.3277	12.6824	13.8299				12.6618	9.61413	9.17067	11.7795	9.2818	5.56149	11.6937	11.4504	12.0138
7.56836	13.127	9.6295	10.0607	12.2482	9.93827	5.70919	12.2746	12.971	13.4288				13.4248	9.55778	10.035	12.4185	9.99409	5.70347	12.0272	12.4611	13.5025				11.9856	9.33339	8.81048	11.3422	9.07813	5.34262	11.5947	11.0546	11.6153
7.8125	12.5525	9.42353	9.71319	11.747	9.91353	5.54518	11.916	12.6765	13.1687				12.7842	9.21312	9.56431	12.0081	9.84695	5.52989	11.8456	12.0364	13.157				11.3865	8.87571	8.39704	11.0106	8.72826	5.13021	11.332	10.5941	11.0716
8.05664	11.9692	9.08208	9.38453	11.3588	9.71261	5.3506	11.6624	12.2918	12.8393				12.1296	8.84501	9.19911	11.524	9.64448	5.37286	11.4517	11.5934	12.8215				10.8337	8.47391	8.06863	10.5229	8.44189	4.92221	10.93	10.2678	10.6117
8.30078	11.4749	8.61419	9.0597	10.9268	9.46943	5.16573	11.1747	11.874	12.4942				11.5541	8.45804	8.87599	11.0979	9.46827	5.21927	11.0188	11.1894	12.453				10.2015	7.98361	7.76926	10.0069	8.1073	4.77357	10.3873	9.77691	10.2969
8.54492	10.893	8.31463	8.8147	10.4449	9.11413	4.93643	10.7027	11.3942	12.0844				10.9919	8.11046	8.54021	10.641	9.11659	5.03936	10.513	10.6632	11.9338				9.58687	7.58409	7.38721	9.4989	7.70763	4.58258	9.85524	9.32433	9.81612
8.78906	10.2627	7.93877	8.44176	10.0034	8.64044	4.76354	10.1588	10.8589	11.5402				10.419	7.70837	8.17221	10.1935	8.64096	4.8466	9.99476	10.2186	11.3563				9.12532	7.17431	7.05611	8.95331	7.32179	4.40798	9.41982	8.84695	9.37793
9.0332	9.68999	7.48984	8.02976	9.57129	8.2621	4.60006	9.65935	10.2577	10.9801				9.86163	7.31905	7.7928	9.7293	8.23548	4.63265	9.47541	9.6669	10.8278				8.6377	6.81051	6.70334	8.54086	6.9636	4.24215	8.94743	8.42402	8.9756
9.27734	9.08097	7.02246	7.66118	9.08195	7.84599	4.43454	9.11837	9.76838	10.4502				9.23511	6.97573	7.42706	9.30279	7.84142	4.44296	9.04532	9.12104	10.3299				8.16849	6.50639	6.3769	8.17685	6.6388	4.09904	8.46926	7.91557	8.59586
9.52148	8.54255	6.69665	7.29425	8.57674	7.44241	4.31496	8.62113	9.17613	9.9303				8.63663	6.61092	6.98722	8.82791	7.39738	4.2631	8.63952	8.61981	9.85586				7.75168	6.14928	6.02829	7.73445	6.34713	3.95885	8.08067	7.50364	8.16896
9.76562	8.0663	6.39019	6.99464	8.17408	7.0035	4.11417	8.18957	8.70469	9.46079				8.14361	6.27498	6.60002	8.3542	7.02358	4.09311	8.20079	8.17318	9.4434				7.39705	5.8349	5.76883	7.33918	6.10418	3.83563	7.75888	7.21349	7.81322
10.0098	7.67283	6.09535	6.58115	7.77174	6.71675	3.9377	7.79439	8.17774	9.08685				7.72372	5.95692	6.33002	7.91312	6.66421	3.95455	7.86834	7.8351	9.01544				7.07683	5.61675	5.47905	6.93923	5.90928	3.71746	7.37288	6.97295	7.49586
10.2539	7.28078	5.88512	6.20954	7.38914	6.33186	3.80219	7.48501	7.72631	8.64883				7.25899	5.68217	6.02629	7.50595	6.31922	3.79241	7.49646	7.44555	8.63319				6.7707	5.43741	5.26075	6.67429	5.73367	3.61725	7.1102	6.74567	7.09641
10.498	6.93054	5.64943	5.97121	6.96875	6.06123	3.6702	7.30981	7.36484	8.19673				6.95894	5.44935	5.79454	7.18161	6.03296	3.6374	7.20094	7.17086	8.20961				6.56068	5.29834	5.06266	6.39741	5.5556	3.49449	6.95471	6.53446	6.78964
10.7422	6.64564	5.40129	5.691	6.69869	5.85338	3.54901	7.05755	7.00424	7.81123				6.75751	5.27734	5.50986	6.83191	5.82177	3.55223	7.02971	6.87641	7.80333				6.30539	5.12846	4.88635	6.14567	5.41261	3.4252	6.76567	6.33418	6.58713
10.9863	6.38554	5.2419	5.41663	6.4542	5.63246	3.44115	6.84032	6.71331	7.45957				6.54323	5.11545	5.28291	6.50154	5.62323	3.4474	6.80482	6.64907	7.42088				6.15187	4.94751	4.74515	5.92334	5.30736	3.33437	6.53579	6.18199	6.38894
11.2305	6.204	5.08601	5.16889	6.14163	5.46773	3.35922	6.64246	6.49293	7.08372				6.36543	4.98162	5.12948	6.21469	5.40553	3.31937	6.62543	6.44708	7.09066				5.99779	4.84148	4.55782	5.67907	5.18875	3.20953	6.38681	5.95794	6.10066
11.4746	6.08672	4.9931	4.96811	5.86555	5.30068	3.25531	6.39722	6.29707	6.81029				6.20354	4.78966	4.96567	5.9785	5.25206	3.23698	6.39994	6.30621	6.78565				5.83533	4.67861	4.4013	5.47475	5.01157	3.14427	6.23852	5.76477	5.91521
11.7188	6.02815	4.82062	4.77321	5.62715	5.13967	3.16923	6.19858	6.01929	6.52788				6.05997	4.64604	4.76605	5.74872	5.11902	3.14344	6.24314	6.09852	6.50253				5.74519	4.55051	4.30012	5.31402	4.91971	3.08147	6.0962	5.5329	5.73306
11.9629	5.87976	4.67063	4.55406	5.42708	4.96315	3.07551	5.99531	5.7754	6.28275				5.93942	4.48844	4.54735	5.53794	5.05296	3.05585	5.99892	5.93004	6.20746				5.56768	4.39595	4.24658	5.14272	4.84921	3.0063	5.94999	5.37639	5.55092
12.207	5.71723	4.4104	4.4077	5.22644	4.82923	2.99074	5.85368	5.59385	6.00042				5.82921	4.29169	4.37557	5.37968	4.87131	2.96014	5.84488	5.74436	5.95334				5.31307	4.29042	4.0815	4.96862	4.69786	2.90672	5.74266	5.21645	5.40216
12.4512	5.47179	4.27876	4.26934	5.0816	4.66528	2.89705	5.64795	5.41383	5.79863				5.57404	4.10766	4.24993	5.20012	4.6764	2.85949	5.67087	5.56788	5.74761				5.09338	4.18321	3.96068	4.78094	4.57765	2.83387	5.61113	5.05531	5.27096
12.6953	5.16807	4.16636	4.1179	4.92806	4.58626	2.82452	5.46694	5.20206	5.61842				5.3153	4.01977	4.12609	5.02589	4.58721	2.80947	5.42127	5.37974	5.60147				4.95704	4.0834	3.86219	4.61052	4.47972	2.78211	5.42957	4.87889	5.12501
12.9395	5.02066	4.05987	4.01336	4.79477	4.50367	2.75643	5.3583	5.02806	5.48069				5.13461	3.91743	3.99935	4.89848	4.45211	2.77276	5.29528	5.18795	5.42264				4.88188	3.98094	3.80706	4.49913	4.39713	2.74372	5.24614	4.80183	4.9497
13.1836	4.94513	3.98902	3.90624	4.69289	4.36982	2.71836	5.22652	4.87722	5.31864				5.02915	3.85696	3.91387	4.7717	4.35063	2.69398	5.17014	5.00221	5.30788				4.76346	3.91726	3.7242	4.40284	4.31184	2.68112	5.17175	4.64776	4.89442
13.4277	4.86322	3.91153	3.80594	4.55825	4.30107	2.67695	5.09878	4.76815	5.14439				4.93354	3.81831	3.86585	4.66238	4.3029	2.64345	5.014	4.8342	5.19921				4.69086	3.84813	3.64195	4.34366	4.22896	2.61765	5.06045	4.53991	4.81621
13.6719	4.77102	3.83375	3.7692	4.43132	4.25146	2.61002	4.99627	4.63232	5.02893				4.86631	3.72774	3.79006	4.53378	4.19197	2.59084	4.93708	4.68335	5.06407				4.65788	3.78964	3.56115	4.21625	4.14457	2.56605	4.92575	4.43049	4.74257
13.916	4.68639	3.77525	3.71266	4.33807	4.15422	2.56438	4.87875	4.55175	4.95105				4.76837	3.64029	3.69277	4.42575	4.19798	2.55281	4.85279	4.57949	4.95242				4.56351	3.70909	3.45608	4.1391	4.09494	2.53496	4.79794	4.36448	4.68771
14.1602	4.58509	3.70572	3.62605	4.3185	4.11657	2.54934	4.78558	4.44713	4.85098				4.67343	3.56585	3.64524	4.39659	4.15432	2.53633	4.71089	4.4747	4.88052				4.47379	3.65639	3.37835	4.08431	4.03092	2.49126	4.69663	4.29536	4.58468
14.4043	4.50458	3.61975	3.52779	4.24004	4.07649	2.49995	4.68692	4.37318	4.75823				4.6154	3.53542	3.56876	4.29999	4.05581	2.48636	4.62738	4.37962	4.7667				4.37211	3.61405	3.33783	3.9941	3.9853	2.45661	4.58535	4.18743	4.55429
14.6484	4.43036	3.55907	3.47843	4.12372	4.03271	2.44498	4.60078	4.33544	4.65352				4.56732	3.48149	3.44656	4.2384	4.03257	2.44157	4.58005	4.31948	4.66617				4.28308	3.55656	3.29193	3.96291	3.93986	2.40859	4.52969	4.12922	4.49584
14.8926	4.36724	3.54346	3.4546	4.06656	3.97304	2.43688	4.4898	4.23851	4.60444				4.52267	3.42645	3.41859	4.1646	4.00026	2.39543	4.47987	4.21664	4.62399				4.24008	3.51926	3.22702	3.90299	3.88968	2.38455	4.49214	4.06133	4.38493
15.1367	4.30902	3.51005	3.38562	4.01738	3.92514	2.42236	4.45768	4.2038	4.55579				4.49102	3.36035	3.37232	4.07974	3.92948	2.37318	4.38185	4.11189	4.56757				4.22471	3.44272	3.14335	3.8175	3.85955	2.36266	4.40733	3.98929	4.33483
15.3809	4.26168	3.45712	3.31503	3.94271	3.88073	2.3836	4.43374	4.12462	4.50866				4.36283	3.30579	3.29819	4.04603	3.8876	2.34103	4.37565	4.08153	4.50447				4.14909	3.41865	3.12933	3.72796	3.87234	2.32121	4.35221	3.95747	4.25122
15.625	4.1962	3.39635	3.2351	3.89872	3.85297	2.34814	4.37279	4.04287	4.45636				4.26913	3.27707	3.25912	3.98486	3.86035	2.31625	4.29199	4.04208	4.40968				4.02614	3.38469	3.10942	3.74552	3.86977	2.27388	4.31571	3.90079	4.20545
15.8691	4.15342	3.3665	3.19666	3.85891	3.81398	2.32861	4.30176	4.01095	4.397				4.19766	3.25082	3.21502	3.90359	3.83084	2.29108	4.23283	4.00552	4.34642				3.93065	3.3277	3.06765	3.70627	3.84005	2.25137	4.25988	3.87321	4.16742
16.1133	4.07664	3.29769	3.17599	3.79272	3.82306	2.32241	4.24932	3.93478	4.33052				4.15769	3.20512	3.12733	3.84901	3.82099	2.27772	4.15881	3.91786	4.31314				3.92253	3.28133	3.02223	3.60861	3.78782	2.22223	4.22084	3.84395	4.10713
16.3574	3.96774	3.24011	3.14293	3.73208	3.81063	2.29327	4.20599	3.89646	4.28263				4.10273	3.17079	3.09734	3.79503	3.81541	2.25092	4.15159	3.8402	4.22343				3.89107	3.23486	2.98125	3.58078	3.7365	2.20607	4.17433	3.82589	4.04979
16.6016	3.93079	3.2136	3.0852	3.66614	3.77388	2.25678	4.15753	3.87414	4.22992				4.02289	3.14003	3.08372	3.72894	3.7769	2.2266	4.12307	3.83482	4.15916				3.80264	3.20271	2.94103	3.53643	3.74288	2.19837	4.14508	3.77343	3.99464
16.8457	3.88891	3.17774	3.03458	3.6266	3.76381	2.25565	4.08087	3.85744	4.20128				3.98241	3.09278	3.02589	3.72074	3.75642	2.2122	4.0724	3.81374	4.14191				3.75778	3.12102	2.92026	3.47128	3.69942	2.16701	4.11212	3.70532	3.97673
17.0898	3.85835	3.14445	3.00731	3.58775	3.72484	2.26069	4.08887	3.83677	4.15798				3.89463	3.06155	2.96614	3.6561	3.69833	2.19189	4.01765	3.76283	4.07136				3.70338	3.09516	2.86976	3.43217	3.66411	2.16481	4.06887	3.68854	3.97489
17.334	3.80839	3.12907	2.96751	3.55411	3.67982	2.24542	4.03812	3.76222	4.11533				3.83467	3.04735	2.94271	3.61325	3.67741	2.16845	3.99174	3.72617	4.01818				3.61221	3.0511	2.85787	3.39635	3.63829	2.13896	4.00231	3.65425	3.93864
17.5781	3.71165	3.07268	2.94603	3.48074	3.64728	2.21996	3.95673	3.71172	4.07695				3.79198	3.01953	2.92866	3.52988	3.7026	2.15434	3.98462	3.70174	4.01816				3.6083	2.99618	2.79823	3.30864	3.5957	2.09356	3.97589	3.58229	3.87534
17.8223	3.65111	3.01697	2.89171	3.43328	3.65298	2.19371	3.93592	3.66925	4.05241				3.79326	2.99995	2.89199	3.47065	3.67614	2.15911	3.96753	3.67696	3.96264				3.58614	3.00222	2.77451	3.28655	3.62784	2.09314	3.93398	3.52403	3.84926
18.0664	3.61142	3.00407	2.85918	3.40258	3.60645	2.17518	3.91478	3.62323	3.99881				3.71334	2.96739	2.87187	3.44108	3.66028	2.14057	3.94615	3.65706	3.88252				3.54086	2.9761	2.77659	3.27705	3.62134	2.09289	3.93453	3.46244	3.77015
18.3105	3.58578	2.99889	2.85403	3.35905	3.62642	2.16512	3.89236	3.57966	3.93242				3.69374	2.94843	2.85428	3.39306	3.63403	2.12108	3.91732	3.58829	3.83492				3.50003	2.92988	2.76695	3.22192	3.58172	2.07629	3.96111	3.43931	3.73013
18.5547	3.55851	2.99133	2.83238	3.30783	3.58053	2.14186	3.86538	3.50754	3.89913				3.64059	2.91854	2.79601	3.36143	3.62113	2.1191	3.87777	3.55411	3.8178				3.45911	2.9521	2.73243	3.16223	3.5394	2.04901	3.91431	3.39391	3.6929
18.7988	3.52028	2.93863	2.8108	3.2845	3.60764	2.13391	3.85831	3.4997	3.86291				3.63021	2.87633	2.7763	3.31454	3.61089	2.09732	3.88514	3.51977	3.77538				3.45241	2.93212	2.69642	3.13265	3.52694	2.03485	3.86	3.3644	3.67389
19.043	3.50318	2.90811	2.77242	3.2644	3.60411	2.12468	3.81231	3.45938	3.80418				3.58887	2.86825	2.74654	3.28193	3.59503	2.08604	3.8481	3.48567	3.75133				3.40614	2.90407	2.67046	3.11022	3.53994	2.05571	3.81063	3.33773	3.6741
19.2871	3.4895	2.85849	2.72705	3.19655	3.55917	2.08672	3.76381	3.42875	3.78642				3.52096	2.83824	2.73454	3.25494	3.56348	2.07169	3.79214	3.44612	3.72925				3.38072	2.902	2.65586	3.07299	3.52406	2.03999	3.8373	3.28445	3.65137
19.5312	3.4713	2.86436	2.72588	3.15882	3.54435	2.09198	3.74471	3.36761	3.80793				3.4847	2.82756	2.72986	3.22735	3.59823	2.0579	3.75888	3.40565	3.71713				3.37769	2.9013	2.62767	3.03771	3.52803	2.02515	3.8315	3.23211	3.62795
19.7754	3.44367	2.86173	2.72628	3.13094	3.52666	2.08913	3.69182	3.34573	3.80161				3.47364	2.8343	2.70084	3.18299	3.57263	2.03618	3.75326	3.38475	3.71583				3.35156	2.86759	2.60362	3.01701	3.52662	2.00934	3.73071	3.2126	3.59695
20.0195	3.36758	2.83167	2.72149	3.13744	3.53036	2.07398	3.65623	3.30661	3.73994				3.47727	2.81656	2.69097	3.15875	3.55563	2.04046	3.75439	3.34687	3.69333				3.35795	2.86101	2.59226	2.99362	3.53644	1.99897	3.74802	3.21324	3.55139
20.2637	3.35421	2.83707	2.71119	3.12056	3.52291	2.05903	3.63024	3.25484	3.71008				3.46215	2.79239	2.68889	3.12615	3.56833	2.0322	3.72275	3.31611	3.6358				3.32843	2.83193	2.5827	2.96582	3.5044	1.98738	3.72481	3.19593	3.57119
20.5078	3.36252	2.82703	2.70786	3.10918	3.51675	2.04976	3.63784	3.26309	3.69313				3.4139	2.79841	2.68165	3.10524	3.54744	2.01946	3.70377	3.28312	3.61332				3.30639	2.82509	2.59281	2.94205	3.49005	1.97916	3.73049	3.15815	3.55341
20.752	3.33826	2.80411	2.68941	3.07151	3.50159	2.06711	3.61226	3.24239	3.68433				3.41711	2.80846	2.66194	3.09547	3.51234	2.01565	3.70172	3.24631	3.59107				3.31195	2.83749	2.57604	2.94508	3.49643	1.99173	3.7175	3.13208	3.52969
20.9961	3.34953	2.79153	2.68056	3.04783	3.49345	2.06623	3.59987	3.22049	3.66546				3.40927	2.80158	2.64899	3.05782	3.52231	2.0116	3.65561	3.21332	3.56837				3.31167	2.81831	2.56322	2.93388	3.47819	1.9877	3.70921	3.09073	3.49061
21.2402	3.30843	2.80122	2.66992	3.04959	3.50629	2.05174	3.60835	3.20323	3.647				3.39183	2.78506	2.64365	3.03182	3.53367	2.00167	3.61088	3.18466	3.5157				3.29302	2.78746	2.53324	2.8999	3.47827	1.96027	3.66031	3.09103	3.49388
21.4844	3.28603	2.78211	2.65433	3.03383	3.51375	2.03594	3.58842	3.17686	3.66229				3.36329	2.76521	2.62235	3.00027	3.50315	1.98708	3.58824	3.1475	3.51446				3.28514	2.81013	2.51917	2.89141	3.47526	1.97922	3.64616	3.09125	3.46617
21.7285	3.28296	2.78954	2.6474	2.98705	3.45462	2.01004	3.5549	3.15823	3.61319				3.34282	2.74811	2.61938	2.98521	3.51566	1.99131	3.57959	3.14231	3.48238				3.301	2.80964	2.52607	2.87309	3.49972	1.96281	3.65686	3.05611	3.42162
21.9727	3.29592	2.80399	2.65651	2.9831	3.48504	2.01993	3.56694	3.13854	3.58616				3.34716	2.76152	2.6208	2.98647	3.52076	1.98976	3.59907	3.12935	3.48093				3.28468	2.80299	2.51602	2.88017	3.51597	1.96354	3.67686	3.03205	3.42426
22.2168	3.29614	2.78863	2.64486	2.97643	3.51013	2.01241	3.56527	3.12381	3.58931				3.34337	2.77582	2.6198	2.94781	3.51742	1.96168	3.57099	3.11728	3.48303				3.24731	2.78748	2.49443	2.8764	3.45376	1.94503	3.65629	3.01078	3.4245
22.4609	3.31339	2.7773	2.64403	2.95134	3.48171	2.00158	3.51894	3.10497	3.60816				3.3335	2.7758	2.59395	2.92772	3.4768	1.96783	3.55945	3.11068	3.46292				3.234	2.79854	2.46072	2.84559	3.46091	1.94124	3.63622	3.00399	3.38638
22.7051	3.31791	2.79454	2.61471	2.92033	3.45591	1.99558	3.53443	3.1076	3.57868				3.34574	2.75773	2.58062	2.92876	3.48972	1.97265	3.55379	3.09739	3.4627				3.23877	2.75595	2.44933	2.82705	3.49699	1.95293	3.66101	2.99302	3.34754
22.9492	3.32158	2.81565	2.59196	2.89433	3.44239	2.00191	3.57013	3.11413	3.56781				3.35093	2.7302	2.57947	2.90186	3.50295	1.9604	3.54077	3.08048	3.42719				3.20359	2.73716	2.44755	2.81795	3.50617	1.93524	3.66111	2.98027	3.3688
23.1934	3.33209	2.7822	2.58011	2.89086	3.43807	1.98585	3.55078	3.09335	3.57528				3.33882	2.72622	2.5778	2.88003	3.48357	1.95124	3.60131	3.08261	3.40472				3.20903	2.74118	2.45382	2.78697	3.46465	1.92498	3.68504	2.95725	3.37044
23.4375	3.34106	2.77544	2.56109	2.87718	3.43661	1.97368	3.52409	3.08191	3.52224				3.31731	2.72608	2.56593	2.86658	3.49738	1.94899	3.59625	3.08763	3.40142				3.22173	2.74156	2.43411	2.77184	3.47509	1.92237	3.68709	2.94068	3.36112
23.6816	3.34001	2.75722	2.55266	2.87507	3.44141	1.98224	3.47878	3.06478	3.54298				3.34036	2.70851	2.51243	2.84981	3.50531	1.95607	3.53352	3.03525	3.40119				3.18491	2.73632	2.41097	2.77429	3.48222	1.921	3.69383	2.92408	3.39084
23.9258	3.3717	2.69536	2.51839	2.86317	3.43669	1.97748	3.48502	3.07038	3.54087				3.35857	2.68647	2.51447	2.83761	3.49989	1.9559	3.56208	3.02303	3.38358				3.17483	2.70595	2.40841	2.75991	3.46425	1.92498	3.69079	2.88444	3.38355
24.1699	3.3268	2.63819	2.501	2.84948	3.41985	1.97336	3.49825	3.04548	3.49132				3.34919	2.65774	2.48888	2.81444	3.50525	1.91665	3.55187	3.03081	3.38698				3.17593	2.72508	2.39067	2.75346	3.52671	1.9307	3.72101	2.86691	3.38754
24.4141	3.31723	2.61109	2.48628	2.84324	3.4442	1.96804	3.51629	3.0085	3.49965				3.33706	2.61107	2.44662	2.81734	3.53897	1.91484	3.55033	3.0172	3.40169				3.14842	2.71003	2.37	2.72615	3.52434	1.92558	3.71834	2.84286	3.35524
24.6582	3.29275	2.60358	2.48024	2.82988	3.3967	1.9595	3.51829	3.00032	3.49134				3.26544	2.61053	2.41012	2.80621	3.50639	1.89083	3.58146	3.0152	3.41461				3.1321	2.69106	2.35478	2.72368	3.52844	1.92851	3.72026	2.83613	3.34063
24.9023	3.22976	2.57609	2.4721	2.81937	3.36953	1.94372	3.51811	2.985	3.48102				3.2069	2.60375	2.40216	2.76776	3.43812	1.89765	3.57604	2.9779	3.41572				3.07144	2.67208	2.33001	2.72586	3.48433	1.94182	3.69124	2.82426	3.33063
25.1465	3.15795	2.55685	2.46568	2.81214	3.32949	1.93815	3.50579	2.94492	3.43658				3.15788	2.59865	2.40356	2.75789	3.44409	1.89984	3.52932	2.97055	3.36515				3.0315	2.68272	2.31203	2.71	3.47078	1.93333	3.65955	2.80825	3.35651
25.3906	3.10132	2.56599	2.46592	2.78688	3.34663	1.94859	3.50164	2.92067	3.44033				3.1591	2.58742	2.39601	2.75346	3.48672	1.9043	3.52587	2.9621	3.34572				3.03694	2.68335	2.31409	2.70198	3.50399	1.91494	3.64245	2.81183	3.35978
25.6348	3.08197	2.56313	2.44299	2.7782	3.37702	1.9605	3.50737	2.88208	3.42825				3.12395	2.59475	2.38413	2.75102	3.51652	1.91277	3.51649	2.91966	3.30877				3.0254	2.67894	2.30573	2.70383	3.50415	1.93326	3.67352	2.79042	3.36146
25.8789	3.06454	2.56142	2.42763	2.79898	3.34325	1.96958	3.50205	2.88072	3.44347				3.06642	2.58583	2.38988	2.75092	3.48869	1.91425	3.52318	2.88368	3.29196				3.02376	2.6745	2.32085	2.70263	3.48907	1.95892	3.72075	2.80575	3.37725
26.123	3.06513	2.54695	2.41869	2.77461	3.32998	1.95912	3.51067	2.88574	3.42133				3.05273	2.58499	2.36426	2.70418	3.45573	1.92129	3.53889	2.86501	3.32393				3.04551	2.66011	2.31334	2.67731	3.48259	1.9611	3.71131	2.77711	3.32367
26.3672	3.08081	2.55594	2.42328	2.76937	3.37391	1.94843	3.47504	2.87113	3.4049				3.03888	2.59425	2.34903	2.71063	3.45669	1.92743	3.54011	2.85115	3.31547				3.00669	2.65559	2.30984	2.65476	3.50496	1.97242	3.73405	2.76747	3.3041
26.6113	3.05006	2.55835	2.42669	2.7454	3.36195	1.9604	3.46829	2.85518	3.40832				3.04543	2.58494	2.33229	2.71279	3.47811	1.92985	3.55506	2.84985	3.28413				2.98628	2.67387	2.30686	2.66212	3.50875	1.97194	3.74878	2.7578	3.33469
26.8555	3.04252	2.55956	2.40377	2.72388	3.35637	1.99555	3.45799	2.86061	3.39687				3.04471	2.58472	2.32988	2.69902	3.52173	1.92569	3.54369	2.83694	3.26737				2.96791	2.67777	2.28333	2.66697	3.53454	1.97815	3.75165	2.74905	3.35865
27.0996	3.07348	2.54936	2.40639	2.72272	3.35022	1.99023	3.47399	2.85312	3.38898				3.02628	2.61385	2.33942	2.69149	3.49979	1.93604	3.56568	2.82567	3.28959				2.96591	2.70769	2.27076	2.63674	3.5827	2.01318	3.75812	2.75987	3.35487
27.3438	3.05213	2.54972	2.39725	2.71469	3.3286	1.99697	3.51468	2.83762	3.39848				3.02388	2.60574	2.36523	2.69754	3.5057	1.94905	3.55931	2.82531	3.26724				2.98146	2.69967	2.3054	2.66989	3.57647	2.00359	3.74962	2.75399	3.35247
27.5879	3.02451	2.55368	2.37469	2.6971	3.32259	2.00761	3.53769	2.8412	3.43036				3.01783	2.59178	2.35182	2.6853	3.50616	1.95973	3.59732	2.80927	3.26352				2.98598	2.70637	2.30456	2.66553	3.5649	1.99893	3.77944	2.76507	3.33695
27.832	3.01747	2.53913	2.41103	2.69435	3.34237	2.01963	3.53005	2.84314	3.39917				3.01759	2.59312	2.36162	2.67154	3.51171	1.97291	3.63323	2.80177	3.26809				2.98738	2.71425	2.28736	2.64074	3.53651	2.01667	3.78185	2.7472	3.32912
28.0762	3.0265	2.56793	2.39279	2.68814	3.36799	2.0232	3.51014	2.8151	3.37556				3.02977	2.58816	2.35199	2.67455	3.53442	1.98064	3.60741	2.79753	3.27942				2.96041	2.72095	2.28885	2.65901	3.5453	2.02808	3.74601	2.74239	3.33464
28.3203	3.01842	2.55502	2.38673	2.69953	3.38512	2.02472	3.54331	2.81726	3.37839				3.02191	2.61168	2.33354	2.65879	3.5409	1.97726	3.61743	2.79179	3.29516				2.94482	2.72105	2.2797	2.65569	3.58647	2.03313	3.7392	2.74478	3.31308
28.5645	2.99707	2.53832	2.38316	2.69898	3.37861	2.0318	3.54938	2.78771	3.37618				2.99939	2.62612	2.31088	2.66337	3.53703	1.97427	3.62248	2.78414	3.27824				2.96378	2.7215	2.27072	2.63851	3.60025	2.0352	3.73335	2.72798	3.32132
28.8086	2.99797	2.54893	2.36658	2.68008	3.35341	2.02403	3.53534	2.78657	3.37595				2.99161	2.62892	2.31417	2.65271	3.55548	1.97934	3.61506	2.78121	3.26618				2.95094	2.68319	2.25997	2.6293	3.5931	2.04365	3.77091	2.72877	3.34587
29.0527	2.9915	2.54941	2.36748	2.6667	3.33669	2.0343	3.54093	2.81051	3.38675				2.96001	2.61308	2.30543	2.64689	3.56735	1.98277	3.60156	2.77704	3.29263				2.93519	2.70255	2.26781	2.64741	3.58644	2.05002	3.77912	2.71765	3.33375
29.2969	2.9944	2.5551	2.35656	2.6482	3.35875	2.03174	3.53325	2.81404	3.40005				2.96007	2.62316	2.31302	2.66322	3.54194	1.98273	3.59552	2.76761	3.29051				2.93431	2.70751	2.26211	2.6194	3.58185	2.06598	3.72751	2.68716	3.32221
29.541	2.98726	2.54789	2.3536	2.64192	3.36254	2.02292	3.50338	2.80597	3.37209				2.95926	2.62813	2.30999	2.64166	3.57339	1.98027	3.58424	2.76376	3.28215				2.91733	2.69658	2.26107	2.60831	3.59013	2.05008	3.69919	2.69191	3.33762
29.7852	2.96211	2.54636	2.36402	2.64003	3.35453	2.04162	3.50701	2.79204	3.3614				2.94875	2.62674	2.33435	2.637	3.57636	1.98735	3.57112	2.75021	3.27443				2.90604	2.67996	2.27057	2.62373	3.5793	2.05676	3.68827	2.69916	3.32098
30.0293	2.96457	2.55428	2.37151	2.63566	3.36855	2.03731	3.51059	2.77185	3.37347				2.91823	2.61253	2.32383	2.65479	3.58141	2.01163	3.57145	2.73876	3.252				2.90697	2.69021	2.26096	2.61002	3.5676	2.0721	3.66333	2.69521	3.29107
30.2734	2.94009	2.53934	2.35628	2.63636	3.36672	2.01843	3.49127	2.75523	3.35531				2.90972	2.6285	2.3122	2.6315	3.58785	2.00795	3.55541	2.73269	3.28321				2.90591	2.66365	2.2806	2.59751	3.53013	2.06154	3.65284	2.68191	3.27481
30.5176	2.94795	2.55494	2.3643	2.62898	3.34309	2.01424	3.45091	2.74337	3.34054				2.90558	2.58451	2.30077	2.62816	3.57211	2.01222	3.56019	2.71185	3.28735				2.88278	2.66941	2.25957	2.60059	3.48631	2.05523	3.6677	2.67227	3.28505
30.7617	2.96004	2.56473	2.37234	2.62978	3.33679	2.02325	3.46773	2.74163	3.35129				2.91218	2.58935	2.30673	2.61637	3.56445	2.02102	3.5462	2.71468	3.26525				2.8787	2.67009	2.25376	2.60422	3.48797	2.04735	3.66716	2.66543	3.27734
31.0059	2.9366	2.543	2.34507	2.62774	3.3448	2.03453	3.47142	2.7386	3.34306				2.93284	2.59987	2.30193	2.61464	3.55385	2.01015	3.54994	2.70329	3.26992				2.87303	2.64674	2.25702	2.59219	3.5213	2.0468	3.59835	2.65166	3.30008
31.25	2.92629	2.51951	2.32587	2.60908	3.34316	2.03428	3.41628	2.72675	3.3308				2.92785	2.59764	2.29627	2.62105	3.53423	2.03076	3.50866	2.70174	3.28285				2.86496	2.62898	2.25266	2.59301	3.54575	2.04034	3.55223	2.62392	3.28674
31.4941	2.93621	2.52054	2.31194	2.59526	3.32757	2.0265	3.3859	2.70635	3.31417				2.89635	2.60672	2.29758	2.59197	3.53541	2.03706	3.47404	2.69456	3.28352				2.87116	2.61167	2.26453	2.57593	3.54113	2.05011	3.55593	2.62023	3.26419
31.7383	2.94282	2.5344	2.34422	2.60317	3.33755	2.01752	3.39295	2.70292	3.316				2.85618	2.60134	2.29476	2.57601	3.54376	2.03186	3.46758	2.67659	3.2468				2.86969	2.62371	2.26275	2.54375	3.49856	2.06566	3.58139	2.64559	3.23838
31.9824	2.9024	2.52132	2.35661	2.60184	3.34025	2.01393	3.38783	2.72075	3.31813				2.85154	2.60859	2.29325	2.57907	3.50798	2.02109	3.46906	2.68205	3.23229				2.82394	2.62569	2.24025	2.55695	3.45035	2.05866	3.54984	2.64286	3.23669
32.2266	2.88862	2.52595	2.34189	2.59677	3.37834	2.01141	3.38666	2.70458	3.31812				2.87146	2.58645	2.30736	2.56488	3.54243	2.03812	3.43308	2.68912	3.22922				2.83685	2.61756	2.22056	2.54424	3.48866	2.0623	3.49161	2.61366	3.22006
32.4707	2.87237	2.54117	2.34896	2.58548	3.32361	2.0185	3.37648	2.67331	3.31336				2.86697	2.59821	2.29921	2.58188	3.53025	2.01833	3.41349	2.69378	3.24035				2.8387	2.61749	2.22987	2.5284	3.44738	2.04049	3.45465	2.5835	3.18519
32.7148	2.86752	2.52876	2.32441	2.57886	3.26386	2.01354	3.37648	2.67088	3.30764				2.87842	2.59728	2.28946	2.56722	3.50126	2.02452	3.37269	2.68232	3.23334				2.81611	2.60962	2.23625	2.51454	3.43635	2.01792	3.44995	2.5878	3.18973
32.959	2.86535	2.51753	2.31385	2.5862	3.27374	2.01183	3.38316	2.66108	3.32608				2.86343	2.59926	2.29122	2.56757	3.51794	2.0218	3.35825	2.65788	3.23897				2.81952	2.57541	2.22506	2.53774	3.42827	2.0282	3.42246	2.58462	3.18663
33.2031	2.88021	2.52674	2.31896	2.5915	3.27926	2.00088	3.34779	2.64782	3.29116				2.8667	2.58259	2.29854	2.55066	3.50412	2.00374	3.37197	2.67485	3.2051				2.81973	2.58646	2.23024	2.52947	3.39536	2.03571	3.37442	2.58447	3.16984
33.4473	2.87835	2.51028	2.32366	2.56979	3.27865	1.98762	3.31278	2.64828	3.30652				2.84896	2.58445	2.29474	2.55943	3.4647	2.01268	3.35491	2.68173	3.20176				2.79635	2.57131	2.21093	2.51118	3.41532	2.0283	3.36878	2.57376	3.15154
33.6914	2.89399	2.51626	2.32964	2.53604	3.30294	1.99277	3.28128	2.65465	3.30753				2.81309	2.57325	2.30262	2.54897	3.47187	2.0114	3.33926	2.67257	3.22843				2.78127	2.55362	2.19875	2.5003	3.39811	2.02318	3.36015	2.57821	3.14777
33.9355	2.89751	2.52639	2.33718	2.5489	3.30074	2.00322	3.30874	2.65889	3.2813				2.83402	2.57966	2.29498	2.54414	3.48458	2.00391	3.34749	2.64533	3.1971				2.79342	2.5384	2.20145	2.47337	3.39916	2.01244	3.33728	2.56015	3.15193
34.1797	2.87516	2.51147	2.32065	2.54922	3.27656	2.00114	3.30418	2.64604	3.26593				2.83184	2.56262	2.29016	2.54265	3.44347	2.00612	3.34322	2.62463	3.18176				2.79336	2.53943	2.20348	2.45461	3.41252	2.01532	3.33731	2.5562	3.13154
34.4238	2.87172	2.49184	2.30882	2.52696	3.27636	1.99269	3.29082	2.63907	3.26159				2.83329	2.54868	2.2817	2.52445	3.47684	2.00633	3.31993	2.62618	3.18058				2.78184	2.53223	2.18748	2.47101	3.39186	2.00354	3.33592	2.53391	3.14365
34.668	2.88288	2.50111	2.29546	2.52448	3.28083	1.9873	3.2534	2.64525	3.26297				2.85268	2.54081	2.27023	2.52725	3.45951	2.01104	3.28097	2.61675	3.15948				2.76065	2.51167	2.18247	2.45365	3.34249	1.98656	3.28313	2.52385	3.10795
34.9121	2.87687	2.50463	2.27735	2.52382	3.2475	1.98427	3.24616	2.6445	3.26425				2.85421	2.53427	2.2802	2.49591	3.42514	2.00743	3.27328	2.62228	3.13946				2.75627	2.502	2.18282	2.45188	3.32113	2.00083	3.24977	2.5291	3.09074
35.1562	2.88811	2.49375	2.27158	2.50879	3.22363	1.98771	3.23985	2.61945	3.25015				2.85356	2.54244	2.27086	2.49494	3.40336	2.00701	3.25828	2.62479	3.13876				2.77381	2.47777	2.19999	2.43226	3.28746	1.99282	3.23091	2.51191	3.11626
35.4004	2.88811	2.49303	2.26936	2.49795	3.21017	2.00005	3.22017	2.60759	3.27654				2.81457	2.52634	2.24763	2.50343	3.40806	2.01456	3.24207	2.60909	3.16036				2.7565	2.4921	2.16779	2.44793	3.29243	1.98081	3.22664	2.49593	3.08718
35.6445	2.86456	2.49142	2.25972	2.482	3.20005	1.98636	3.22035	2.59796	3.2556				2.80816	2.51752	2.23555	2.48005	3.37417	1.99861	3.23591	2.59781	3.1558				2.72615	2.47386	2.15666	2.45095	3.32011	1.97323	3.24399	2.50926	3.06169
35.8887	2.86118	2.48222	2.23473	2.49397	3.20314	1.97561	3.21437	2.58461	3.23626				2.8034	2.51566	2.2321	2.46804	3.38534	1.99935	3.24713	2.59403	3.16186				2.7388	2.44517	2.1612	2.44648	3.29164	1.96116	3.22666	2.48918	3.08205
36.1328	2.86082	2.47481	2.22236	2.47849	3.20912	1.99374	3.20949	2.5878	3.22512				2.8191	2.52206	2.21687	2.47304	3.38664	1.99596	3.22667	2.58678	3.1656				2.74197	2.45074	2.18286	2.4301	3.30623	1.95039	3.17961	2.47029	3.10101
36.377	2.8464	2.46885	2.23917	2.47063	3.2104	1.9885	3.2228	2.59564	3.19534				2.82278	2.51126	2.1889	2.46767	3.37701	1.99141	3.19399	2.566	3.14662				2.71857	2.44946	2.16458	2.41831	3.24058	1.95668	3.1663	2.45371	3.05264
36.6211	2.83598	2.44841	2.23118	2.46578	3.17537	1.9941	3.17196	2.56952	3.18263				2.78901	2.52316	2.18898	2.46059	3.36032	1.99104	3.19133	2.56809	3.14412				2.69724	2.4351	2.13504	2.41417	3.24776	1.96928	3.16513	2.45286	3.02612
36.8652	2.82305	2.42575	2.23753	2.47776	3.1843	1.97988	3.16086	2.54167	3.18417				2.77782	2.50662	2.19157	2.46355	3.34258	1.98615	3.21299	2.58094	3.14705				2.68415	2.40754	2.12127	2.41142	3.25946	1.97131	3.1512	2.44112	3.04069
37.1094	2.80437	2.41315	2.22488	2.46772	3.1532	1.96376	3.18822	2.55224	3.17358				2.75211	2.49462	2.18772	2.46374	3.36261	1.97121	3.19783	2.58289	3.14517				2.67773	2.41199	2.11138	2.42214	3.22352	1.94762	3.12514	2.4187	3.0251
37.3535	2.79209	2.42788	2.2214	2.44445	3.13361	1.97307	3.16876	2.53907	3.15502				2.74414	2.50278	2.18047	2.45288	3.32045	1.98068	3.19485	2.56132	3.12872				2.64723	2.42904	2.12725	2.40824	3.20695	1.93829	3.1119	2.41204	3.0022
37.5977	2.75721	2.42398	2.22907	2.43309	3.14133	1.97027	3.14745	2.53364	3.1556				2.72384	2.48954	2.16375	2.44231	3.307	1.97085	3.15881	2.53657	3.13581				2.60638	2.42069	2.09185	2.37609	3.18579	1.93689	3.1229	2.40602	2.98707
37.8418	2.75767	2.40525	2.23231	2.43879	3.13415	1.97101	3.14096	2.51676	3.12584				2.70552	2.48415	2.18729	2.43911	3.32077	1.97982	3.13399	2.53096	3.13778				2.61531	2.41285	2.10643	2.37955	3.16331	1.93214	3.09544	2.38261	2.9832
38.0859	2.73188	2.39958	2.22574	2.42704	3.10718	1.95765	3.12724	2.5044	3.13923				2.66826	2.46744	2.18339	2.42552	3.29719	1.97418	3.15297	2.5247	3.13746				2.62708	2.40796	2.10422	2.39122	3.13457	1.93216	3.09065	2.37836	2.98302
38.3301	2.72029	2.41167	2.22478	2.41975	3.14682	1.94889	3.12648	2.51283	3.13625				2.641	2.47691	2.15244	2.44108	3.31487	1.96141	3.1554	2.50171	3.13474				2.62232	2.39794	2.0914	2.3868	3.16441	1.92908	3.08169	2.34353	2.97277
38.5742	2.72631	2.39677	2.20406	2.4176	3.14641	1.95063	3.13008	2.51111	3.12716				2.67001	2.4689	2.16201	2.43578	3.32558	1.9622	3.14929	2.49727	3.10275				2.61212	2.39082	2.07859	2.35042	3.15682	1.93389	3.0768	2.34203	2.95693
38.8184	2.69294	2.4084	2.21437	2.39707	3.12725	1.96509	3.12474	2.49247	3.13279				2.65561	2.47566	2.16071	2.41772	3.27277	1.97735	3.13158	2.50254	3.08116				2.60843	2.34498	2.0854	2.34477	3.13232	1.91184	3.04437	2.35058	2.95375
39.0625	2.7027	2.4055	2.22021	2.40338	3.12143	1.96018	3.09136	2.49773	3.12136				2.65418	2.47689	2.14218	2.3994	3.26578	1.96767	3.13097	2.46553	3.07659				2.61854	2.34117	2.09262	2.35594	3.0861	1.9063	3.05933	2.34797	2.94664
39.3066	2.6857	2.40314	2.20522	2.40071	3.0964	1.94156	3.11047	2.49185	3.11435				2.65579	2.46723	2.14095	2.40671	3.27048	1.96757	3.11684	2.44308	3.072				2.59622	2.35783	2.07521	2.3423	3.07769	1.91793	3.03438	2.35205	2.93247
39.5508	2.69714	2.38803	2.19901	2.41768	3.07809	1.95252	3.10038	2.4886	3.09964				2.65592	2.43161	2.14961	2.41515	3.24839	1.95565	3.09199	2.43941	3.04954				2.55649	2.35681	2.07595	2.34065	3.07256	1.89837	3.02001	2.32151	2.91259
39.7949	2.67387	2.38337	2.20157	2.40291	3.10061	1.94544	3.08068	2.47176	3.12396				2.64847	2.41536	2.14587	2.40886	3.24619	1.96897	3.08767	2.43148	3.05541				2.57354	2.35246	2.06524	2.35426	3.04484	1.87767	2.96886	2.3129	2.9006
40.0391	2.67462	2.37994	2.20861	2.37849	3.12384	1.9513	3.0866	2.44228	3.12011				2.66224	2.41664	2.14777	2.39026	3.24954	1.96207	3.09599	2.41772	3.0526				2.57114	2.30877	2.06518	2.33019	3.02678	1.88486	2.98569	2.30406	2.88774
40.2832	2.69726	2.38679	2.1991	2.38692	3.08832	1.96412	3.09504	2.46484	3.09465				2.61406	2.42279	2.13747	2.38476	3.2465	1.94753	3.10857	2.41344	3.06202				2.58149	2.30673	2.05837	2.30951	3.00859	1.87858	2.99889	2.27711	2.86787
40.5273	2.6937	2.37293	2.20217	2.39235	3.06529	1.92093	3.09364	2.4567	3.06736				2.59741	2.42214	2.128	2.39684	3.23176	1.93426	3.08956	2.42259	3.05956				2.55811	2.31693	2.05608	2.2787	2.96787	1.85986	2.97173	2.27036	2.85757
40.7715	2.67296	2.36556	2.1978	2.39454	3.04474	1.91246	3.07121	2.43334	3.07176				2.62217	2.424	2.1294	2.3919	3.21519	1.92872	3.07581	2.41548	3.04118				2.54584	2.32772	2.054	2.29597	2.93041	1.8669	2.96711	2.28813	2.8465
41.0156	2.64538	2.35075	2.20291	2.39034	3.02573	1.92486	3.08789	2.4235	3.09881				2.60137	2.41064	2.14491	2.38688	3.20399	1.92397	3.06979	2.40822	3.03023				2.54117	2.30263	2.03212	2.29277	2.94888	1.8628	2.9639	2.29322	2.83529
41.2598	2.65414	2.33231	2.19692	2.38352	3.02054	1.92664	3.06527	2.44533	3.08626				2.58167	2.39389	2.15127	2.38302	3.20538	1.92801	3.06434	2.38863	3.01664				2.55103	2.27587	2.05276	2.29002	2.9175	1.84592	2.93761	2.26985	2.80429
41.5039	2.64988	2.33447	2.20126	2.35823	3.01558	1.91602	3.04956	2.44855	3.06928				2.57516	2.38977	2.12528	2.38609	3.1844	1.92532	3.06721	2.3851	3.00725				2.54073	2.26897	2.05081	2.26324	2.88218	1.83893	2.93005	2.25419	2.79222
41.748	2.62657	2.32686	2.1874	2.34858	2.99734	1.91398	3.06095	2.43334	3.05113				2.5727	2.37785	2.12982	2.36891	3.13353	1.9118	3.0292	2.37361	3.0108				2.5479	2.25906	2.03548	2.2457	2.87522	1.83047	2.93102	2.23829	2.78314
41.9922	2.63158	2.32692	2.1909	2.34206	2.99727	1.89118	3.05153	2.40235	3.02444				2.58188	2.37566	2.13768	2.34463	3.09823	1.91095	3.0388	2.37035	3.0333				2.51726	2.25179	2.02131	2.24516	2.82824	1.83315	2.90652	2.24214	2.7787
42.2363	2.6301	2.31293	2.18261	2.35471	2.97029	1.87479	3.03461	2.4136	3.04162				2.55762	2.38999	2.11053	2.32554	3.09635	1.89434	3.0374	2.36675	3.01134				2.49495	2.23727	2.00833	2.23572	2.79033	1.81032	2.9074	2.2159	2.75461
42.4805	2.62783	2.28824	2.17694	2.33718	2.95327	1.86204	3.04408	2.41421	3.03243				2.56881	2.35163	2.11055	2.32863	3.06908	1.90256	3.02522	2.35699	2.98857				2.50005	2.22032	2.00028	2.22133	2.78628	1.78866	2.89784	2.20466	2.72835
42.7246	2.59709	2.27348	2.15144	2.31437	2.95315	1.868	3.05215	2.38428	3.01591				2.57617	2.3337	2.12552	2.31474	3.09327	1.89047	3.02839	2.34593	2.97722				2.47629	2.20047	2.0023	2.21833	2.77856	1.79204	2.89789	2.19046	2.7061
42.9688	2.60008	2.26967	2.1618	2.31874	2.94904	1.86191	3.04374	2.38158	2.99453				2.55422	2.32819	2.11636	2.31508	3.0506	1.87251	3.02462	2.33271	2.94834				2.45865	2.18807	1.99008	2.21172	2.7467	1.78894	2.89085	2.18599	2.69402
43.2129	2.60993	2.25637	2.16446	2.29142	2.94179	1.86577	3.02736	2.36169	2.97744				2.56099	2.33101	2.11101	2.30429	2.9973	1.84714	3.00461	2.3133	2.93581				2.46644	2.1701	1.99518	2.20297	2.73734	1.76209	2.87675	2.17315	2.69387
43.457	2.60766	2.25452	2.15515	2.28816	2.93558	1.85383	2.99754	2.3602	2.97736				2.54928	2.31264	2.11803	2.29047	2.95501	1.84432	2.97542	2.31787	2.92768				2.48882	2.17838	1.99059	2.19187	2.6971	1.73003	2.8495	2.17371	2.68295
43.7012	2.57724	2.24412	2.13483	2.28229	2.89848	1.83624	2.98533	2.36106	2.94897				2.54856	2.29464	2.09502	2.29085	2.94005	1.84532	2.96858	2.31855	2.90585				2.47797	2.16668	1.96097	2.18026	2.64413	1.73975	2.80956	2.1477	2.6871
43.9453	2.56203	2.24373	2.12505	2.28639	2.85064	1.81405	2.98499	2.37818	2.94813				2.53624	2.29976	2.08883	2.28229	2.92693	1.83644	2.96382	2.28914	2.91349				2.45756	2.14071	1.95577	2.14892	2.65218	1.72246	2.80129	2.15331	2.68575
44.1895	2.5702	2.22644	2.12417	2.28327	2.82722	1.79669	2.98656	2.35383	2.94308				2.5357	2.27922	2.0846	2.26623	2.9087	1.80422	2.94857	2.26682	2.8871				2.46319	2.13555	1.9432	2.15264	2.6671	1.70416	2.81666	2.13455	2.66769
44.4336	2.55391	2.21367	2.12655	2.26674	2.80938	1.79202	2.96098	2.32674	2.91928				2.53527	2.24711	2.06257	2.23491	2.89433	1.79534	2.951	2.25793	2.85533				2.43213	2.1331	1.92959	2.15487	2.61448	1.70407	2.80666	2.10167	2.61801
44.6777	2.57242	2.21483	2.11718	2.25495	2.80793	1.7967	2.95725	2.32302	2.90788				2.51832	2.24353	2.07161	2.23775	2.87086	1.78243	2.92962	2.26349	2.84701				2.43515	2.12876	1.94599	2.15055	2.5715	1.6927	2.78213	2.11718	2.58815
44.9219	2.57625	2.21305	2.10059	2.23762	2.81244	1.77577	2.94921	2.30298	2.91492				2.50397	2.25675	2.05153	2.22781	2.8328	1.76645	2.89668	2.26297	2.85453				2.43743	2.11838	1.94141	2.14968	2.5755	1.67732	2.76258	2.11408	2.57137
45.166	2.57051	2.22081	2.08405	2.2252	2.77439	1.74401	2.9222	2.3073	2.89594				2.47592	2.25313	2.04928	2.23502	2.78425	1.74564	2.91156	2.2431	2.82095				2.40824	2.1028	1.92325	2.13724	2.55194	1.65463	2.76877	2.10209	2.55082
45.4102	2.54534	2.18157	2.08523	2.22173	2.73596	1.74805	2.91668	2.29758	2.87758				2.47847	2.22389	2.0549	2.20701	2.75286	1.73321	2.88564	2.24067	2.79312				2.40873	2.08239	1.92586	2.11382	2.50933	1.64108	2.74539	2.10234	2.54893
45.6543	2.51053	2.15464	2.0914	2.20525	2.72154	1.74423	2.90377	2.27786	2.86413				2.47822	2.21108	2.05755	2.18943	2.746	1.7301	2.84593	2.21869	2.7873				2.41149	2.07677	1.91789	2.09992	2.48992	1.63337	2.69404	2.09374	2.57432
45.8984	2.49816	2.15871	2.06899	2.18501	2.71406	1.72693	2.88337	2.27852	2.85258				2.46435	2.19928	2.04961	2.19282	2.72572	1.71619	2.82271	2.20583	2.78123				2.38737	2.07755	1.91286	2.08105	2.48128	1.62442	2.69819	2.08202	2.55933
46.1426	2.49091	2.14218	2.06981	2.15848	2.68985	1.70868	2.84772	2.27209	2.83229				2.47435	2.18737	2.04562	2.18483	2.68224	1.70226	2.80013	2.21688	2.77818				2.37104	2.05714	1.89269	2.06497	2.49353	1.61435	2.71461	2.07906	2.5217
46.3867	2.49742	2.11887	2.07186	2.16535	2.66665	1.69791	2.82584	2.26157	2.81779				2.46404	2.17851	2.0346	2.17895	2.65752	1.68702	2.79133	2.20194	2.77821				2.36267	2.03361	1.90269	2.07361	2.47308	1.59421	2.70277	2.06538	2.53573
46.6309	2.50455	2.11946	2.05891	2.18438	2.63652	1.68737	2.83104	2.23805	2.80672				2.45336	2.16396	2.02221	2.16492	2.64026	1.67893	2.765	2.17695	2.74714				2.3618	2.02918	1.88286	2.06444	2.45661	1.5842	2.68173	2.04023	2.51371
46.875	2.50592	2.10638	2.03056	2.17034	2.59255	1.67715	2.78036	2.23802	2.76654				2.46633	2.16099	2.00768	2.16643	2.63719	1.66525	2.77071	2.17246	2.71727				2.36144	2.02405	1.87471	2.04173	2.43051	1.56479	2.66169	2.02533	2.48707
47.1191	2.49628	2.0771	2.0182	2.15695	2.57337	1.63829	2.79223	2.22135	2.76409				2.45569	2.14217	1.99828	2.14915	2.59667	1.65118	2.74879	2.17214	2.69963				2.36002	2.02277	1.87203	2.0423	2.41005	1.55737	2.63019	2.02268	2.46449
47.3633	2.48158	2.07142	2.01859	2.13253	2.55203	1.63477	2.78795	2.20829	2.74779				2.42254	2.13025	1.99457	2.12749	2.5593	1.62668	2.72043	2.17665	2.68712				2.33656	2.01129	1.87668	2.03518	2.39894	1.55882	2.64656	2.02215	2.46203
47.6074	2.45606	2.06472	1.99718	2.11357	2.52207	1.64648	2.76724	2.20557	2.73061				2.4145	2.12783	1.98358	2.10467	2.54402	1.61758	2.70526	2.15366	2.66864				2.34504	2.02005	1.86715	2.03198	2.39175	1.54601	2.63645	2.00434	2.44604
47.8516	2.44878	2.05158	1.99176	2.09503	2.5659	1.62024	2.76349	2.19064	2.73058				2.42614	2.11903	1.98405	2.10848	2.5773	1.60857	2.69611	2.13334	2.64623				2.35357	2.00667	1.86547	2.01759	2.45539	1.5378	2.62213	2.01176	2.4613
48.0957	2.44389	2.04473	1.97926	2.08918	2.57095	1.60126	2.75677	2.16607	2.71925				2.42278	2.10793	1.98066	2.09246	2.55508	1.59407	2.68998	2.12268	2.63058				2.33623	1.99154	1.84075	2.01812	2.45256	1.52024	2.62494	1.98428	2.44633
48.3398	2.43542	2.02761	1.99296	2.08239	2.46103	1.58691	2.73647	2.15845	2.6933				2.402	2.07659	1.96973	2.08844	2.47919	1.58189	2.66424	2.10218	2.61149				2.32327	1.98719	1.83716	2.01055	2.34586	1.50429	2.62879	1.96227	2.42352
48.584	2.42847	2.01495	1.98036	2.07107	2.43101	1.56638	2.69705	2.15205	2.66557				2.41196	2.06478	1.95426	2.08138	2.46642	1.55212	2.66459	2.08947	2.60273				2.3319	1.97793	1.83534	1.99318	2.34923	1.49314	2.63741	1.96208	2.41692
48.8281	2.40278	2.01342	1.95037	2.07292	2.41686	1.55715	2.68473	2.13683	2.65035				2.41714	2.06891	1.9395	2.05196	2.4269	1.5257	2.63987	2.09997	2.58982				2.33786	1.98675	1.81447	2.00946	2.33172	1.48533	2.64332	1.97188	2.41955
49.0723	2.38751	2.01154	1.95536	2.05841	2.40429	1.54413	2.65756	2.1216	2.64371				2.38431	2.07406	1.92599	2.04097	2.4296	1.526	2.6177	2.09134	2.58347				2.30777	1.99629	1.80677	2.01513	2.31851	1.4739	2.60648	1.96729	2.43299
49.3164	2.38036	2.00576	1.96158	2.06437	2.39568	1.54221	2.64838	2.09782	2.62392				2.35206	2.06145	1.94083	2.0461	2.40051	1.53033	2.60507	2.07216	2.55135				2.269	1.98435	1.81538	1.99469	2.32065	1.46128	2.6012	1.94917	2.42131
49.5605	2.37398	1.9699	1.94264	2.0498	2.38162	1.5157	2.63917	2.07756	2.62311				2.37039	2.03661	1.93002	2.02422	2.37961	1.51236	2.58596	2.04953	2.52918				2.26513	1.98811	1.81148	1.99343	2.32032	1.45177	2.59247	1.94923	2.39331
49.8047	2.37172	1.98008	1.93855	2.01978	2.36183	1.50486	2.62541	2.07638	2.58989				2.36537	2.03196	1.91714	2.01736	2.35072	1.49608	2.57462	2.05229	2.52773				2.26605	1.96175	1.79272	1.96877	2.31697	1.45186	2.59067	1.94217	2.37035
50.0488	2.34757	1.9661	1.94022	2.01763	2.3451	1.49816	2.62801	2.06155	2.55311				2.31892	2.03284	1.90488	2.0099	2.35416	1.47154	2.59446	2.0496	2.5185				2.27704	1.95717	1.77685	1.95431	2.32698	1.44423	2.60533	1.95361	2.37383
50.293	2.30431	1.94793	1.92683	2.01156	2.32606	1.48315	2.61032	2.04987	2.51772				2.30005	2.02494	1.90532	1.99315	2.33272	1.46757	2.57997	2.03496	2.48543				2.27818	1.9563	1.76937	1.95697	2.31896	1.43986	2.60642	1.94027	2.37072
50.5371	2.30701	1.92995	1.90559	2.00371	2.30595	1.48111	2.59781	2.02886	2.52216				2.30946	1.99764	1.90651	1.97835	2.29441	1.45785	2.54607	2.01544	2.45587				2.2619	1.95605	1.77307	1.94907	2.29353	1.42695	2.59086	1.92565	2.39032
50.7812	2.29988	1.90712	1.89256	2.01021	2.29247	1.47474	2.57996	2.01917	2.49526				2.30217	1.99054	1.87761	1.97721	2.2923	1.44578	2.54485	1.98954	2.44881				2.25835	1.95018	1.78845	1.93738	2.28974	1.4231	2.56875	1.9285	2.38644
51.0254	2.27725	1.91955	1.8739	1.99699	2.30533	1.45555	2.57028	2.02336	2.49972				2.30132	1.98325	1.85758	1.97358	2.31843	1.43459	2.54055	1.97701	2.42918				2.2483	1.95905	1.77716	1.95097	2.33583	1.41611	2.58528	1.91928	2.37048
51.2695	2.25375	1.91349	1.87116	1.95803	2.31132	1.44446	2.56777	2.01798	2.49717				2.29603	1.99148	1.85557	1.97036	2.31785	1.42634	2.54022	1.96603	2.42122				2.24913	1.97698	1.77516	1.9516	2.31637	1.41363	2.57379	1.91187	2.34427
51.5137	2.26846	1.90486	1.85961	1.95477	2.26701	1.4405	2.57426	1.98576	2.47034				2.27812	1.99343	1.85827	1.93906	2.28633	1.41281	2.50181	1.9717	2.40923				2.24764	1.949	1.76434	1.95043	2.28149	1.40789	2.57617	1.90823	2.35465
51.7578	2.2467	1.88406	1.8478	1.952	2.24471	1.44318	2.56542	1.97084	2.42095				2.26536	1.96775	1.85645	1.92105	2.26453	1.41206	2.49984	1.9418	2.41105				2.23727	1.9423	1.75641	1.93584	2.29291	1.414	2.5856	1.90851	2.33867
52.002	2.24117	1.89089	1.83971	1.94284	2.23701	1.42275	2.5541	1.95812	2.41025				2.24816	1.97707	1.8413	1.92149	2.25594	1.4039	2.48536	1.92221	2.3778				2.22221	1.96439	1.76634	1.93239	2.29609	1.39596	2.57395	1.9001	2.32486
52.2461	2.22821	1.89205	1.82458	1.92133	2.22466	1.41396	2.54164	1.95295	2.39446				2.25852	1.98777	1.82089	1.92334	2.24445	1.38856	2.49809	1.91456	2.34941				2.20201	1.97204	1.75151	1.93229	2.29019	1.38318	2.57399	1.90377	2.32945
52.4902	2.207	1.87771	1.82415	1.9128	2.20119	1.40794	2.5328	1.92602	2.39395				2.25416	1.95927	1.82014	1.9067	2.23062	1.36815	2.49597	1.90591	2.32043				2.2281	1.94768	1.72902	1.91022	2.28447	1.38994	2.55614	1.89751	2.33796
52.7344	2.18738	1.85754	1.81271	1.90881	2.18907	1.40387	2.52856	1.92144	2.37838				2.24917	1.94082	1.8073	1.9065	2.24398	1.35423	2.50015	1.8853	2.32746				2.20909	1.91931	1.7202	1.89841	2.27129	1.38502	2.57598	1.88683	2.3369
52.9785	2.19003	1.85343	1.79144	1.8899	2.1812	1.3956	2.5038	1.92617	2.35829				2.25179	1.93635	1.79329	1.90196	2.20956	1.34494	2.51319	1.86351	2.32				2.19377	1.91049	1.70551	1.89763	2.26718	1.36203	2.55826	1.88156	2.32078
53.2227	2.1907	1.85873	1.79088	1.88477	2.16547	1.38674	2.4862	1.93049	2.33618				2.2191	1.93192	1.78697	1.87834	2.19297	1.33795	2.47067	1.84855	2.27771				2.16383	1.91993	1.70695	1.88452	2.26872	1.35965	2.52483	1.86151	2.3346
53.4668	2.16393	1.83742	1.77511	1.86947	2.1282	1.37363	2.48041	1.91381	2.30444				2.20759	1.91656	1.76321	1.84791	2.18874	1.32458	2.44141	1.83838	2.25975				2.16547	1.92484	1.70392	1.88061	2.2753	1.36077	2.49821	1.84825	2.32838
53.7109	2.15537	1.81917	1.7542	1.84987	2.12737	1.3488	2.45938	1.88634	2.28511				2.18975	1.90598	1.74228	1.84254	2.15537	1.31236	2.43067	1.83844	2.26339				2.15942	1.91085	1.68852	1.85684	2.27108	1.35083	2.49151	1.84731	2.30419
53.9551	2.13902	1.80346	1.75236	1.84455	2.1186	1.3358	2.45332	1.86021	2.27084				2.1878	1.892	1.72868	1.84766	2.15306	1.30618	2.42964	1.81293	2.2365				2.14296	1.8785	1.68118	1.84992	2.24483	1.34083	2.52014	1.8441	2.28877
54.1992	2.11961	1.79377	1.73714	1.82594	2.0909	1.32151	2.44436	1.84185	2.25116				2.16551	1.88512	1.7278	1.83049	2.1461	1.30224	2.43191	1.80286	2.20046				2.11493	1.85247	1.65292	1.83925	2.2356	1.32554	2.51497	1.8335	2.27732
54.4434	2.08076	1.78619	1.71471	1.80958	2.05983	1.30732	2.41605	1.84018	2.21671				2.15453	1.87409	1.71891	1.80045	2.11094	1.27727	2.42172	1.7843	2.18545				2.09519	1.85779	1.64662	1.83047	2.22297	1.30586	2.47245	1.80507	2.24492
54.6875	2.0709	1.76162	1.69825	1.79069	2.05035	1.29785	2.39292	1.81676	2.20949				2.11706	1.85808	1.70163	1.77298	2.08456	1.25766	2.38708	1.76248	2.16589				2.07166	1.86462	1.63566	1.81248	2.19379	1.30026	2.4631	1.79707	2.23512
54.9316	2.04384	1.75612	1.68376	1.76944	2.03037	1.27497	2.39367	1.78699	2.18748				2.07453	1.83264	1.67142	1.76248	2.05929	1.25136	2.35917	1.74535	2.14929				2.05952	1.84801	1.62524	1.79288	2.16043	1.29663	2.44807	1.78723	2.21952
55.1758	2.00344	1.73849	1.65215	1.74034	1.99543	1.2636	2.37737	1.76177	2.15368				2.04177	1.7935	1.66773	1.73963	2.01836	1.23189	2.33532	1.71753	2.13264				2.04634	1.81675	1.59602	1.76517	2.13037	1.27853	2.41574	1.75011	2.20298
55.4199	1.97201	1.69859	1.61641	1.71983	1.96884	1.2479	2.33819	1.74186	2.11878				2.02695	1.76347	1.64034	1.69902	2.00543	1.21197	2.29868	1.69176	2.08026				1.97613	1.78969	1.56652	1.72893	2.10548	1.24796	2.3678	1.72065	2.17519
55.6641	1.959	1.66404	1.58574	1.68791	1.94049	1.22756	2.29805	1.71358	2.08273				2.01096	1.72935	1.60932	1.67536	1.99868	1.18223	2.25902	1.66223	2.04329				1.93997	1.74564	1.548	1.70576	2.08541	1.24097	2.33981	1.69484	2.13522
55.9082	1.92123	1.62763	1.57178	1.65465	1.89851	1.20334	2.2371	1.67414	2.04082				1.95999	1.71414	1.57312	1.65534	1.95943	1.14988	2.22829	1.61995	2.01305				1.91663	1.70537	1.51644	1.6761	2.04915	1.21345	2.30355	1.6582	2.10061
56.1523	1.86358	1.59507	1.53087	1.61031	1.86603	1.17213	2.18306	1.63135	1.99561				1.91149	1.68341	1.54206	1.61431	1.88745	1.12826	2.19466	1.58465	1.95626				1.86863	1.6585	1.47746	1.64504	2.00057	1.1804	2.25599	1.61928	2.04656
56.3965	1.81637	1.54641	1.47486	1.57744	1.82418	1.13966	2.15361	1.59885	1.93209				1.86041	1.63649	1.49748	1.56541	1.84637	1.10097	2.15963	1.54986	1.90153				1.82319	1.63249	1.4437	1.59928	1.93929	1.14845	2.20157	1.57367	2.00316
56.6406	1.75872	1.52097	1.4255	1.52964	1.75899	1.08569	2.09111	1.55494	1.87173				1.81368	1.57808	1.45443	1.52319	1.81056	1.06613	2.09568	1.51455	1.84605				1.77579	1.59593	1.40711	1.54323	1.88668	1.11647	2.15695	1.5378	1.93713
56.8848	1.70992	1.46939	1.38145	1.47501	1.70575	1.04706	2.0322	1.50218	1.80669				1.74337	1.51953	1.40368	1.47375	1.73983	1.0195	2.02958	1.45705	1.79047				1.71765	1.54408	1.3706	1.48677	1.82307	1.07321	2.09959	1.48982	1.88743
57.1289	1.63585	1.41969	1.3191	1.41373	1.63849	1.01382	1.9612	1.43925	1.73299				1.67379	1.45526	1.33748	1.41485	1.67296	0.986279	1.95386	1.39401	1.72419				1.65243	1.48338	1.30631	1.42813	1.74194	1.02876	2.00712	1.41422	1.8219
57.373	1.56371	1.3569	1.25164	1.35124	1.55023	0.961402	1.86891	1.36268	1.64551				1.59493	1.38878	1.27572	1.33555	1.58866	0.943704	1.85706	1.33002	1.64921				1.55533	1.40622	1.25385	1.36215	1.65856	0.977836	1.91098	1.33152	1.7267
57.6172	1.48215	1.2807	1.18135	1.27445	1.45814	0.903046	1.75209	1.28725	1.55496				1.51425	1.30554	1.20471	1.25161	1.51238	0.886327	1.73866	1.2534	1.54425				1.47003	1.31761	1.18771	1.27661	1.56671	0.923617	1.80089	1.25581	1.63096
57.8613	1.38054	1.18427	1.10453	1.19263	1.37335	0.846043	1.63927	1.19453	1.45703				1.412	1.21557	1.12496	1.18325	1.40991	0.825342	1.62235	1.17391	1.43572				1.37996	1.21458	1.09756	1.18832	1.47622	0.872433	1.67739	1.18477	1.52077
58.1055	1.25866	1.07862	1.01576	1.09443	1.26773	0.779383	1.49409	1.10798	1.34789				1.2866	1.10671	1.04133	1.09322	1.30324	0.753442	1.49787	1.08122	1.32879				1.2688	1.10862	1.00721	1.09112	1.37248	0.796165	1.53799	1.09472	1.3824
58.3496	1.1336	0.974367	0.916771	0.995315	1.12966	0.700077	1.34708	1.00211	1.20417				1.16667	1.00585	0.938802	0.980491	1.1575	0.678823	1.35392	0.977219	1.1908				1.14205	1.00379	0.910059	0.994036	1.20693	0.713055	1.38764	0.978448	1.24605
58.5938	0.996245	0.861431	0.804937	0.872001	0.989879	0.608409	1.18952	0.878855	1.05876				1.02743	0.884467	0.820096	0.862198	1.01241	0.597163	1.19522	0.855195	1.04475				1.00537	0.890329	0.798239	0.870996	1.05532	0.627265	1.22523	0.856152	1.10552
58.8379	0.84938	0.733634	0.692126	0.738963	0.848893	0.518818	1.01756	0.748117	0.903399				0.874073	0.75056	0.697988	0.735302	0.868253	0.512262	1.01629	0.72466	0.895441				0.850894	0.760961	0.672576	0.739361	0.895645	0.534017	1.05074	0.733474	0.940953
59.082	0.688097	0.599138	0.561097	0.602423	0.693548	0.423334	0.825827	0.600767	0.727793				0.706898	0.612783	0.56626	0.597134	0.711368	0.415537	0.81959	0.587028	0.728198				0.690205	0.612454	0.546332	0.599313	0.730302	0.434191	0.847549	0.593891	0.7632
59.3262	0.523203	0.448677	0.420206	0.453456	0.516894	0.319075	0.620841	0.456619	0.548534				0.535365	0.46035	0.425012	0.449587	0.531609	0.313664	0.616247	0.445097	0.551908				0.51823	0.458867	0.413277	0.451831	0.546629	0.326854	0.632089	0.449572	0.574634
59.5703	0.347876	0.299891	0.280302	0.302674	0.346261	0.215661	0.413733	0.307192	0.366421				0.354574	0.308356	0.284194	0.30024	0.35557	0.210413	0.41499	0.297913	0.367342				0.34451	0.306094	0.277068	0.302708	0.36591	0.217979	0.42021	0.301215	0.38186
59.8145	0.185293	0.160264	0.150826	0.162004	0.188331	0.117018	0.222238	0.163334	0.194049				0.189693	0.164642	0.151996	0.159155	0.190899	0.11333	0.221007	0.158742	0.193225				0.182568	0.163549	0.149006	0.161138	0.199207	0.117883	0.221858	0.162553	0.203235
60.0586	0.125394	0.108034	0.102631	0.111185	0.131835	0.0806317	0.150608	0.111644	0.13245				0.126706	0.112298	0.103851	0.110273	0.131328	0.0795506	0.149279	0.109629	0.131223				0.123359	0.111335	0.0999334	0.109739	0.138088	0.0825805	0.15042	0.112775	0.136557
60.3027	0.256043	0.219967	0.207153	0.226508	0.256492	0.157898	0.30848	0.224936	0.271875				0.263469	0.227154	0.210734	0.223189	0.261316	0.156615	0.305371	0.219434	0.270339				0.250641	0.224247	0.201827	0.221938	0.267064	0.162536	0.308657	0.221758	0.284338
60.5469	0.423939	0.361884	0.341324	0.374373	0.419771	0.257118	0.510762	0.371503	0.448204				0.433849	0.375859	0.342396	0.367629	0.433416	0.254237	0.504883	0.361592	0.444898				0.415366	0.368777	0.33506	0.364679	0.4363	0.264961	0.509647	0.361766	0.466259
60.791	0.590879	0.499592	0.47299	0.516387	0.590023	0.355371	0.707633	0.515626	0.621403				0.5954	0.518708	0.477466	0.515293	0.605536	0.349509	0.698752	0.5031	0.617996				0.57489	0.515836	0.466993	0.50327	0.603719	0.36392	0.709758	0.503779	0.644592
61.0352	0.74319	0.628694	0.600268	0.657258	0.75083	0.449273	0.894948	0.654815	0.785111				0.756566	0.64888	0.606476	0.651023	0.762098	0.444746	0.884128	0.635849	0.785098				0.724949	0.650805	0.589422	0.642407	0.770884	0.455622	0.891864	0.638674	0.812347
61.2793	0.891491	0.758015	0.716959	0.789027	0.882942	0.537591	1.06094	0.781635	0.938999				0.894991	0.774101	0.725525	0.778202	0.895087	0.52857	1.0602	0.754486	0.941138				0.863215	0.781731	0.699714	0.768676	0.907689	0.543795	1.06055	0.758878	0.965975
61.5234	1.01508	0.877907	0.827776	0.894366	1.01094	0.614047	1.21097	0.892088	1.0731				1.01949	0.888607	0.830012	0.890343	1.02371	0.606636	1.22061	0.864244	1.08809				0.989045	0.900705	0.80965	0.875993	1.02487	0.622332	1.22217	0.874577	1.10337
61.7676	1.12155	0.979262	0.922791	0.995375	1.12728	0.682543	1.36135	0.989723	1.19324				1.14106	1.00174	0.922603	0.990744	1.144	0.679698	1.356	0.963859	1.20978				1.10288	0.993895	0.90542	0.97753	1.13839	0.697013	1.34961	0.977623	1.2401
62.0117	1.23011	1.05699	1.01005	1.09875	1.23618	0.746363	1.48645	1.08247	1.30849				1.24175	1.08816	1.01073	1.08151	1.25952	0.745733	1.46847	1.0522	1.32911				1.20101	1.07174	0.997232	1.07522	1.26041	0.757431	1.46502	1.07602	1.35212
62.2559	1.32462	1.13646	1.08539	1.17973	1.3233	0.804432	1.60746	1.17014	1.40981				1.327	1.17179	1.09403	1.16793	1.3483	0.801532	1.57856	1.13482	1.43374				1.28724	1.15085	1.07567	1.14036	1.35183	0.816864	1.58318	1.14975	1.44149
62.5	1.40653	1.19805	1.16423	1.24803	1.40653	0.852441	1.69575	1.24812	1.49629				1.40866	1.23979	1.16527	1.24766	1.41571	0.853851	1.67071	1.20495	1.51876				1.35629	1.2193	1.12695	1.20865	1.40672	0.865494	1.67561	1.21439	1.5399
62.7441	1.47204	1.249	1.22734	1.31245	1.47993	0.90195	1.76743	1.299	1.57351				1.47204	1.29427	1.22605	1.30586	1.482	0.895651	1.75594	1.25688	1.58641				1.43114	1.28025	1.18547	1.28092	1.4606	0.906904	1.74947	1.27956	1.622
62.9883	1.5245	1.31219	1.27456	1.37649	1.55006	0.95049	1.84087	1.34161	1.63946				1.53104	1.34902	1.29587	1.35249	1.55181	0.926625	1.85163	1.30421	1.65867				1.49131	1.32671	1.23491	1.33903	1.53154	0.938296	1.81658	1.33096	1.67894
63.2324	1.57982	1.37471	1.32459	1.42602	1.59205	0.975595	1.89749	1.40235	1.69237				1.57587	1.40251	1.33392	1.39688	1.59307	0.961955	1.93056	1.35051	1.72519				1.52175	1.38615	1.27513	1.38106	1.55758	0.973796	1.86444	1.37147	1.72718
63.4766	1.6289	1.41384	1.38109	1.46151	1.62543	0.996455	1.96263	1.43983	1.74251				1.62207	1.44872	1.3654	1.44343	1.65017	0.993853	1.94847	1.39094	1.76892				1.56178	1.43324	1.32204	1.41912	1.58804	1.00082	1.92529	1.42301	1.78286
63.7207	1.64871	1.44211	1.40391	1.49825	1.67988	1.02495	2.01897	1.48742	1.80254				1.66881	1.46717	1.41274	1.49363	1.69266	1.01214	1.98314	1.42674	1.81331				1.60488	1.46681	1.35718	1.45495	1.63959	1.0163	1.95316	1.47001	1.81656
63.9648	1.67297	1.47554	1.43018	1.53737	1.78034	1.04336	2.04455	1.51721	1.86197				1.68825	1.50184	1.44759	1.51778	1.75833	1.03192	2.04097	1.46141	1.85528				1.6395	1.49298	1.38658	1.48354	1.7205	1.03559	1.98462	1.49488	1.8483
64.209	1.70592	1.48004	1.46432	1.55998	1.76436	1.05841	2.08172	1.54265	1.88052				1.70429	1.52683	1.48273	1.53875	1.75864	1.0434	2.07931	1.48463	1.88857				1.66485	1.51936	1.41221	1.49522	1.70335	1.05228	2.04107	1.50831	1.86336
64.4531	1.73549	1.51954	1.48963	1.5793	1.73394	1.07946	2.10885	1.56211	1.88559				1.74657	1.52956	1.49717	1.57489	1.75285	1.06447	2.10669	1.4955	1.89868				1.67918	1.53329	1.43679	1.51013	1.70235	1.07139	2.07556	1.53354	1.89868
64.6973	1.76916	1.53512	1.50597	1.5967	1.75292	1.09318	2.1119	1.58073	1.90893				1.7658	1.55846	1.5086	1.59436	1.75977	1.08451	2.12313	1.51027	1.93698				1.70732	1.53862	1.46533	1.53817	1.73016	1.07951	2.095	1.56572	1.91243
64.9414	1.77117	1.55003	1.52424	1.60359	1.77856	1.10172	2.14736	1.59951	1.9113				1.75879	1.58648	1.53238	1.60071	1.77168	1.10186	2.13183	1.53638	1.95579				1.72362	1.54574	1.47694	1.54749	1.71925	1.08619	2.10164	1.58077	1.92048
65.1856	1.77911	1.57292	1.53761	1.62663	1.78975	1.10737	2.16559	1.61807	1.93803				1.76942	1.59803	1.55045	1.61189	1.7901	1.11074	2.15427	1.56268	1.96093				1.73806	1.55803	1.48565	1.56861	1.73658	1.09067	2.12585	1.5914	1.94739
65.4297	1.79171	1.57916	1.54813	1.64915	1.80215	1.09911	2.18163	1.63131	1.94419				1.80069	1.60848	1.57145	1.62148	1.80294	1.1074	2.15629	1.55494	1.9732				1.74997	1.57184	1.48818	1.5771	1.729	1.09362	2.13153	1.60487	1.95005
65.6738	1.78045	1.59021	1.5689	1.6516	1.81301	1.11308	2.17663	1.64831	1.96096				1.79563	1.61807	1.57194	1.63465	1.81556	1.12275	2.14055	1.57424	1.99748				1.74878	1.58672	1.50331	1.60441	1.75782	1.09837	2.11268	1.62907	1.95625
65.918	1.77679	1.60474	1.58384	1.65752	1.83217	1.13063	2.19783	1.65459	1.97646				1.79605	1.61211	1.60281	1.65931	1.82756	1.13067	2.16877	1.59465	2.00488				1.73807	1.59194	1.50767	1.60061	1.78426	1.10465	2.11858	1.63574	1.96116
66.1621	1.80023	1.59541	1.58265	1.66915	1.84051	1.13686	2.19118	1.66323	1.9887				1.7859	1.61959	1.6108	1.66449	1.85041	1.11618	2.17513	1.60928	2.01788				1.75103	1.58904	1.5192	1.59222	1.7859	1.10711	2.12409	1.65266	1.97413
66.4062	1.80487	1.59521	1.60712	1.65541	1.8386	1.12612	2.18605	1.6705	2.00509				1.78708	1.63349	1.62365	1.65533	1.84189	1.11325	2.1664	1.60852	2.02506				1.76641	1.59317	1.52824	1.59513	1.75189	1.11345	2.11905	1.65898	1.97357
66.6504	1.80264	1.60968	1.62319	1.64687	1.81648	1.13119	2.19452	1.67588	1.9949				1.78937	1.6414	1.6268	1.66487	1.81972	1.12914	2.18217	1.63329	2.03102				1.75166	1.61238	1.52439	1.60294	1.73194	1.11485	2.12295	1.65267	1.98897
66.8945	1.81232	1.61541	1.62015	1.66441	1.80931	1.14032	2.18902	1.67684	1.99791				1.81111	1.66718	1.62002	1.66298	1.81331	1.12899	2.17812	1.65816	2.03777				1.76336	1.60349	1.53898	1.60418	1.7298	1.11	2.13503	1.6519	1.98973
67.1387	1.80667	1.60482	1.62245	1.6877	1.8055	1.14774	2.19106	1.67753	1.99189				1.81021	1.65408	1.61867	1.6776	1.80936	1.13629	2.16917	1.65559	2.04622				1.77828	1.60205	1.54653	1.60871	1.75078	1.10156	2.13278	1.67343	1.98491
67.3828	1.79937	1.60063	1.61736	1.68012	1.80253	1.14163	2.17631	1.67125	1.98278				1.7958	1.63775	1.62394	1.67881	1.78656	1.13041	2.17023	1.63756	2.04496				1.78154	1.6155	1.53876	1.60879	1.73985	1.1127	2.10835	1.67147	1.98018
67.6269	1.82249	1.60796	1.61614	1.68154	1.80644	1.13077	2.17167	1.68632	1.98497				1.80123	1.62997	1.63216	1.66896	1.78716	1.1318	2.15605	1.6278	2.03275				1.782	1.6049	1.53603	1.61101	1.72314	1.1124	2.09778	1.67151	1.97762
67.8711	1.8282	1.61073	1.61977	1.68448	1.80261	1.13884	2.18033	1.67962	2.00351				1.80928	1.63551	1.63935	1.66732	1.78099	1.14059	2.16016	1.63185	2.03243				1.76531	1.60104	1.531	1.61846	1.73122	1.10489	2.09921	1.68088	1.98663
68.1152	1.8113	1.61094	1.62844	1.68736	1.77712	1.14112	2.18728	1.68974	1.99143				1.81291	1.63965	1.64391	1.67869	1.77349	1.13082	2.14415	1.6249	2.04122				1.76447	1.60581	1.53549	1.60942	1.70793	1.1059	2.09924	1.66622	1.98452
68.3594	1.80409	1.62335	1.63721	1.69889	1.76553	1.14445	2.17126	1.69062	1.99547				1.79943	1.64457	1.6475	1.67548	1.78372	1.13033	2.14794	1.61506	2.03113				1.77181	1.59543	1.55116	1.60309	1.68965	1.0988	2.10059	1.66472	1.97387
68.6035	1.80767	1.61996	1.63185	1.68653	1.76456	1.13565	2.15761	1.68542	2.01711				1.79661	1.63772	1.64698	1.6751	1.76971	1.12871	2.14063	1.61685	2.0157				1.78679	1.60037	1.54766	1.6079	1.68955	1.09637	2.08208	1.66878	1.96431
68.8477	1.80486	1.61787	1.61774	1.68053	1.75483	1.12957	2.14558	1.68685	1.99879				1.79411	1.62767	1.63621	1.66422	1.7628	1.12036	2.13348	1.60902	2.02411				1.78415	1.6041	1.53765	1.6105	1.69808	1.10526	2.06565	1.66732	1.98424
69.0918	1.79339	1.59788	1.6174	1.66865	1.74272	1.12949	2.13201	1.68862	1.97659				1.7987	1.62275	1.63893	1.6633	1.76711	1.11998	2.12273	1.60927	2.03663				1.78078	1.58957	1.54345	1.60658	1.69533	1.10344	2.05171	1.6744	1.98464
69.3359	1.78585	1.60491	1.60513	1.65353	1.73206	1.13076	2.13483	1.6882	1.98782				1.78906	1.63928	1.64362	1.66196	1.75961	1.11651	2.11083	1.62003	2.03015				1.76384	1.58525	1.53998	1.61707	1.68649	1.09561	2.0388	1.67067	1.95887
69.5801	1.78638	1.60537	1.62081	1.64528	1.73368	1.12929	2.125	1.6913	1.99037				1.79675	1.63778	1.63495	1.65559	1.74729	1.11316	2.11013	1.62364	2.01407				1.7655	1.58287	1.55395	1.60981	1.6686	1.09134	2.03011	1.67468	1.95692
69.8242	1.80597	1.60911	1.62231	1.65117	1.73967	1.13255	2.09952	1.69341	1.99019				1.79431	1.63406	1.62418	1.65398	1.73209	1.11645	2.11335	1.61074	2.00407				1.74905	1.59998	1.56638	1.59694	1.66054	1.08543	2.02247	1.67693	1.96026

[truncated: 5 more sheets: Wake PSpect LP (ZT00-12), NREM PSpect DP (ZT12-00), NREM PSpect LP (ZT00-12), REM PSpect DP (ZT12-00), REM PSpect LP (ZT00-12)]
