# Supplementary material for: Endocannabinoid Signaling Regulates Sleep Stability
Source: PLoS One. 2016 Mar 31;11(3):e0152473. doi: 10.1371/journal.pone.0152473 (PMC4816426; doi:10.1371/journal.pone.0152473)
Supplement: S1 Data — (ZIP) [file pone.0152473.s001.zip › JZL184 Before Dark Data.xlsx]

## Sheet: %Time NREM
	Vehicle										1.6 mg/kg JZL 184										8.0 mg/kg JZL 184										16.0 mg/kg JZL 184										Recovery
12:00	33.3333	35.5556	36.2593	41.0741	30.7407	22.2407	34.6482	22.5185	31.1296	6.46296	31.6111	34.9074	35.537	32.4815	27.0741	17.537	38.1296	35.6852	53.6852	14.9074	42.9074	37.6852	41.6667	53.7407	23.9815	20.9444	34.1482	29.7593	23.3333	34.4259	34.7778	39.4815	45.8518	42.2963	36.3518	14.537	31.1667	44.8704	36.4259	25.5556	28.963	19.7037	19.9815	26.0926	14.4444	16.3148	21.5556	28.7222	20.6296
15:00	45.3148	32.3704	22.1111	36.037	41	19.1296	33.7222	37.8889	35.6111	51.6667	46.0185	45.2963	34.8889	32.1296	34.9259	20.3333	38.5185	39.3518	32.8518	27.2778	60.6667	69.6667	46.5185	49.1852	61.9815	41.4444	44.6852	57.6482	50.3704	35.4815	62.4444	63.8518	58.8704	60.2778	58.8704	32.518520*	56.6296	55.1296	58.7778	58.9074	35.3518	24.3704	8.27778	4.07407	40.2593	13.5	17.6667	23.5556	26.5556
18:00	50.1296	48.8889	58.3704	40.8333	54.2037	55.6482	34.8148	53.1852	54.2963	69.3889	50.0185	56.3889	42.3148	46.1667	64.8889	45.6111	38.0741	49.4815	42.2963	74.2037	61.037	69.0556	55.3148	62.1111	51.3148	52.3704	51.1482	52.3889	66.0926	69.9444	73.5556	82.4444	53.3148	76.0741	78.6296	59.7593	59.8333	55.6667	68.1852	80.1296	39.6111	64.4444	57.537	54.1667	60.0556	54.4259	34.537	44.2037	47.6667
21:00	37.5741	43.5185	29.1482	39.1482	26.3704	22.537	42.4259	30.0556	19.6852	40.6482	33.7407	48.7593	23.6296	36.3148	27.2407	38.6667	43.963	21.3148	34.9444	41.0185	34.6111	55.6852	36.4815	43.5926	33.6482	36.1111	29.3333	38.5926	32.0185	41.2593	42.2778	45.9259	33.1296	33.5556	36.7778	29.7963	41.3148	26.3333	28.3704	49.8518	38.2963	42.9815	35.7407	36.8518	22.3704	5.7963	20.7778	20.2037	26.7407
00:00	50.0185	56.5926	61.2407	61.7778	59.5741	82.3704	67.6852	63.7037	68.4074	29.0185	55.8704	52.0556	60.0556	57.6111	60.2778	82.3518	58.463	67	52.5185	42.3704	43.1296	27.9815	46.5556	47.8704	46.2037	61.8333	66.6667	49.463	48.9815	40.1296	54.4444	36.5926	43.1852	54.5741	55.5741	72.3148	52.8889	66.6852	58.4074	32.7037	54.3518	45.0556	57.7593	60.7593	57.2778	70.3704	72.1852	69.537	62.3704
03:00	64.6852	65.3889	69.3148	60.3704	66.963	75.7407	72.1852	63.1852	70.6296	67.4815	60.1667	61.5	70.8889	66.037	69.0556	80.1852	66.9259	65.9259	64.9444	70.963	62.8148	62.4444	66.2778	55.0741	70.2778	62.0185	71.4259	60.8148	67.9074	60.5741	59.2593	59.9444	67.537	56.4074	50.4815	66.8518	57.1482	50.1852	63.4259	63.9074	63.2407	73.4815	73.7963	62.8704	68.5556	84.7593	76.8518	71.2778	71.4259
06:00	61.2593	69.5185	66.2963	67.6852	62.6852	75.5185	57.1852	67.4259	59.2963	69	64.7593	59.8148	63.7407	68.8148	62.9815	60.6296	65.2593	64.7963	69.7407	57.0926	57.6111	56.4815	61.7593	57.4815	67.3889	53.5	63.8518	61.0741	57.1852	62.3148	47.4815	63.4444	58.5741	48.6852	37.4259	60.537	69	58.8889	52.1111	47.2963	67.3889	69.0185	78.7407	71.1111	73.9444	82.7407	63.0926	65.6111	66.2593
09:00	56.9207	58.1871	60.7643	58.898	52.3661	49.2779	60.0089	62.6305	68.3182	66.9185	56.3653	55.7432	61.3641	66.5408	55.4543	59.2091	63.0304	63.3193	58.0093	69.1402	47.7842	41.6533	50.6774	43.2147	46.2227	57.1527	60.9644	57.8416	67.0034	61.4696	44.0569	38.4359	52.3884	54.3435	55.01	61.1864	49.3668	56.0098	53.677	53.5214	68.5001	57.3091	69.8117	75.6717	61.8574	71.8003	74.6774	69.3463	74.8043
[truncated: 1 more columns]

## Sheet: NREM Bout Duration
	Vehicle										1.6 mg/kg JZL 184										8.0 mg/kg JZL 184										16.0 mg/kg JZL 184										Recovery
12:00	56.5517	66.2069	65.2667	97.7778	67.7551	88.963	87.0233	101.333	140.083	49.8571	74.2174	71.1321	106.611	87.55	70.3902	111.412	87.3778	91.7619	96.8475	67.0833	102.978	40.2083	112.5	141.561	56.3043	87	141.846	160.7	87.7143	185.9	115.613	127.879	136.889	146.533	44.0465	65.4167	102	155.867	140.5	131.429	68	62.7692	65.3939	128.091	47.2727	55.0625	45.6471	70.5	79.5714
15:00	77.6825	90.8947	74.625	114.471	71.4194	108.737	86.7143	151.556	124.064	214.615	96.0392	116.476	61.7705	123.929	66.717	82.9231	90.4348	146.552	95.8919	186.933	139.174	80.0426	119.619	160.97	75.6364	139	160.867	169.886	181.333	182.476	138.042	174.718	211.933	182.823	102.548	178	212.071	282.095	192.364	138.304	99.4054	129.579	89.4	88	107.35	66.2727	61.5484	254.4	84.1875
18:00	132.049	176	137.043	122.056	92.6667	193.871	100.487	155.243	124.766	168.773	97.9636	135.659	120.703	128.167	125.143	126.308	117.486	106.88	217.523800*	260.600000*	126.615	163.689	157.21	170.769	89.1936	128.233	124.182	102.109	160.465	121.484	141.821	182.875	141.8	205.4	106.15	140.304	136.979	130.696	156.425	137.365	127.677	174	188.138	243.75	115.821	103.123	100.811	111.023	84.3934
21:00	72.4643	102.13	78.7	98.3256	73.0256	304.250000*	97.4894	196.75	101.238	118.649	70.0769	92.386	77.3333	80.0408	77.421	144.462	115.805	143.875	114.364	170.385	93.4	110.755	101.026	104.622	74.1633	75.451	93.1765	109.684	182.000000*	111.4	73.6452	115.349	87.2683	113.25	53.6757	127.36	103.767	152.111	109.429	84.125	114.889	116.05	124.516	209.474	65.2973	13.6087	80.1429	155.857	51.5714
00:00	98.6038	102.964	188.606	104.847	115.346	213.2	161.952	140.636	173.641	167.429	106.481	76.0938	190.062	139.415	96.625	197.143	108.364	146.087	221.25	159.769	77.4035	54.9455	159.643	76.2903	79.2258	147.476	105.714	78.2105	186.357	140.923	83.9091	85.913	99.3953	89.6129	55.7228	193.729700*	96.1017	88.0779	86.6377	110.69	159.086	152.414	150.256	235.12	87.0448	181.75	197.59	172.439	145.511
03:00	92.4225	130.96	135.036	117.434	81.4762	152.706	178.837	157.429	132.074	148.327	90.5075	119.192	134.778	115.627	85.5122	153.057	122.947	153.277	148.5	191.842	88.3429	104.947	151.289	51.4038	111.233	114.264	105.217	121.882	153.116	89.3913	71.093	89.0794	91.3766	66.2887	44.6271	103.424	100.453	100.962	107.627	71.0989	174.324	197.579	182.233	233.407	104.941	255.657	174.318	179.179	118.237
06:00	87.0137	104.114	104.233	106.697	72.62	190.872	154.667	165.905	141.04	136.783	136.583	111.064	129.6	127.439	76.2529	163.053	126.867	144.605	176.238	149.286	98.9254	62.6067	119.586	71.3827	87.1429	90.4746	117.586	133.234	128.157	143.957	64.2162	100.25	64.2857	60.6933	36	108.519	140.353	81.1389	80.4444	81.2203	129.39	177.158	183.209	230.188	127	162.902	147.822	221.032	161.902
09:00	74.359	72.8	86.5867	99.746	80.6667	156.556	106.464	162.3	130.167	168.233	78.5128	92.1379	189.143	109.267	68.9412	133.708	132.186	150.454	132.348	167.692	58.4615	49.5625	77.0492	59.9	75.3333	100.931	75.4286	119.667	136.913	114.302	58.8095	48.5217	77.3243	62.8989	53.4141	144.273	76.8406	85.1884	80.8611	73.3077	110.197	139.956	198.171	166.292	104.188	138.393	148.453	156.298	227.765
[truncated: 1 more columns]

## Sheet: NREM Num Bouts
	Vehicle										1.6 mg/kg JZL 184										8.0 mg/kg JZL 184										16.0 mg/kg JZL 184										Recovery
12:00	58	58	60	45	49	27	43	24	24	14	46	53	36	40	41	17	45	42	59	24	45	96	40	41	46	26	26	20	28	20	31	33	36	30	86.*	24	33	30	28	21	46	26	33	22	33	32	51	44	28
15:00	63	38	32	34	62	19	42	27	31	26	51	42	61	28	53	26	46	29	37	15	46	94	42	33	88	32	30	35	30	21	48	39	30	34	62	17	28	21	33	46	37	19	10	5	40	22	31	10	32
18:00	41	30	46	36	63	31	37	37	47	44	55	41	37	36	56	39	35	50	21	30	52	45	38	39	62	43	44	55	43	62	56	48	40	40	80	46	47	46	47	63	31	40	29	24	56	57	37	43	61
21:00	56	46	40	43	39	8	47	16	21	37	52	57	33	49	38	26	41	16	33	26	40	53	39	45	49	51	34	38	19	40	62	43	41	32	74	25	43	18	28	64	36	40	31	19	37	46	28	14	56
00:00	53	56	33	59	52	40	42	44	39	14	54	64	32	41	64	42	55	46	24	26	57	55	28	62	62	42	63	57	28	26	66	46	43	62	101	37	59	77	69	29	35	29	39	25	67	40	39	41	45
03:00	71	50	56	53	84	51	43	42	54	49	67	52	54	59	82	53	57	47	44	38	70	57	45	104	60	53	69	51	43	69	86	63	77	97	118	66	53	52	59	91	37	38	43	27	68	35	44	39	59
06:00	73	70	60	66	100	39	39	42	50	46	48	62	50	57	87	38	60	43	42	42	67	89	58	81	77	59	58	47	51	47	74	64	91	75	117	54	51	72	63	59	59	38	43	32	60	51	45	31	41
09:00	78	85	75	63	60	36	56	40	48	43	78	58	35	60	85	48	43	44	46	39	78	96	61	80	69	58	77	48	46	53	84	92	74	89	99	44	69	69	72	78	61	45	35	48	64	56	53	47	34
[truncated: 1 more columns]

## Sheet: %Time REM
	Vehicle										1.6 mg/kg JZL 184										8.0 mg/kg JZL 184										16.0 mg/kg JZL 184										Recovery
12:00	2.925926*	0	0.222222	0.87037	0.314815	0	0	0	0.703704	0	0.981482	0	0.37037	1.98148	0.333333	0	0.611111	0	2.11111	0	1.22222	0.833333	1.2037	3.592593*	0.351852	0.666667	0.333333	0	0.240741	0.203704	0.481482	0	0.314815	1.27778	2.61111	0.611111	0	0	0.740741	0.777778	0.314815	0	0.814815	0.777778	0.574074	0.0555556	3.777778*	0.740741	0
15:00	4.518518*	0.148148	0.888889	2.33333	0	0	0.0555556	1.12963	0.851852	0.518518	3.94444	1.31482	4.59259	1.25926	0	0.185185	0.203704	1.46296	1.55556	0.944444	2.85185	0.37037	0	1.81482	2.2037	0	0.37037	3.2963	2.22222	0.203704	0.777778	0.148148	0.703704	0.944444	0.037037	0.037037	0	0.185185	2.22222	0.0185185	1.92593	0.037037	0	0.0740741	1.62963	0	0.833333	0.666667	0.351852
18:00	6.31482	2.37037	5.35185	4.90741	1.40741	0.703704	0.944444	4.98148	3.44444	6.68518	6.22222	4.51852	5.22222	4.24074	4.24074	4.7963	0.296296	6.16667	1.88889	7.81482	6.68518	1.75926	4.75926	6.62963	3.38889	0	1.68518	4.77778	3.72222	6.11111	2.68519	2.40741	4.05556	3.7963	2.81481	2.42593	0.425926	3.31481	4.75926	1.72222	6.24074	6.01852	2.11111	5.77778	6.01852	0.888889	2.22222	2.03704	0.407407
21:00	3.38889	1.40741	3.7037	3.72222	3.2963	1.2963	3.94444	2.18519	0.62963	4.7037	3.72222	1.7037	0	3.62963	3.22222	0.481482	1.35185	0.833333	1.5	3.01852	3.88889	3.90741	4.64815	6.33333	2.85185	1.18518	4.44444	4.03704	3.40741	1.90741	2.27778	2.81481	0.62963	3.2963	2.35185	0.759259	2.18519	1.77778	1.07407	4.31482	4.64815	2.31481	2.01852	2.87037	1.59259	1.87037	0.981482	1.27778	2
00:00	0.222222	2.27778	5.72222	5.94444	2.51852	7.7963	7.40741	11.2222	2.7037	2.72222	0	1.7037	5.46296	3.48148	5.38889	7.37037	7.53704	3.37037	5.66667	2.03704	0	0.296296	3.88889	0	3.2963	5.64815	5.48148	5.35185	3.09259	4.09259	0	2.27778	1.7037	2.31481	0.518518	6.27778	7	3.03704	6.25926	2.72222	5.98148	3.35185	1.51852	5.66667	0.0185185	7.25926	4.31482	5.05556	6.55556
03:00	1	4.68518	14.963	4.05556	8.92593	7.5	6.7963	11.8333	4.48148	6.7037	0.685185	3.94444	12.0741	3.24074	8.11111	12.3889	10.1111	10.3704	6.92593	7.42593	0.277778	6.64815	7.75926	1.01852	10.0741	14.963	7.83333	10.8148	3.2963	5.14815	0	5.83333	12.2778	1.07407	8.68519	7.87037	8.5	13.5926	10.1667	6.09259	6.05556	8.24074	2.38889	4.66667	6.11111	10.2037	1.81482	8.2963	2.25926
06:00	0.814815	6.94444	8.74074	4.11111	15.8519	6.38889	5.31482	6.44444	0	6.09259	0.907407	3.12963	5.33333	3.62963	7.2037	5.31482	7.42593	9.7963	1.33333	6.55556	0	6.81482	11.3148	0.259259	2.75926	8.53704	8.85185	13.2963	1.16667	8.98148	0	10.0926	17.7037	1.94444	9.11111	10.1296	9.05556	14.8148	2.2037	6.55556	3.7037	6	7.31482	7.66667	6.5	4.25926	1.83333	7.77778	7.24074
09:00	1.64408	4.17685	1.13308	3.17707	5.10998	4.08798	11.4863	3.37703	5.82093	7.15397	2.9549	5.44323	6.84292	7.82048	11.0198	2.79938	5.37658	8.57587	1.77738	6.75406	0	4.04133	16.1883	0.183697	4.86797	6.062	6.79678	9.78186	2.75545	9.32262	0	4.31015	20.7954	2.28838	14.1302	9.79782	6.19862	9.88669	5.48767	14.3746	7.36196	3.51174	7.61582	6.98117	7.23503	4.01946	5.90226	2.98286	4.86566
[truncated: 1 more columns]

## Sheet: REM Bout Duration
	Vehicle										1.6 mg/kg JZL 184										8.0 mg/kg JZL 184										16.0 mg/kg JZL 184										Recovery
12:00	15.0476		12	11.75	11.3333				12.6667		9.63636		20	10.7	12		22		9.91304		5.73913	30.000000*	14.4444	12.125	6.33333	7.2	4.5		6.5	11	5.77778		8.5	7.26316	17.625	8.25			8	12	5.66667		5.86667	28.000000*	7.75	6	12.3636	8
15:00	32.5333	8	19.2	28			6	30.5	23	28	28.4	71	19.84	12.3636		6.66667	4.4	26.3333	24	51	15.4	8		15.0769	14		13.3333	27.3846	24	22	5.25	8	19	6.8	4	4		10	18.4615	2	69.3333	4		8	17.6		12.8571	36	19
18:00	48.7143	28.4444	38.5333	31.1765	9.5	25.3333	34	44.8333	53.1429	51.5714	32	44.3636	33.1765	28.625	20.8182	43.1667	6.4	39.1765	102	64.9231	30.0833	12.6667	36.7143	37.6842	24.4		12.1333	46.9091	40.2	27.5	11.6	13	21.9	15.75	12.16	23.8182	15.3333	13.2593	24.4762	15.5	84.25	36.1111	57	89.1429	27.0833	48	17.1429	36.6667	44
21:00	24.4	50.6667	21.0526	19.1429	19.7778	67	15.7778	29.5	34	63.5	22.3333	36.8		11.5294	26.7692	26	13.2727	45	40.5	65.2	30	19.1818	20.9167	20.1177	30.8	21.3333	32	24.2222	33.4545	25.75	7.6875	13.2174	13.6	14.8333	18.1429	20.5	16.8571	21.3333	16.5714	20.2609	83.6667	62.5	36.3333	77.5	19.1111	18.3636	15.1429	46	43.2
00:00	24	23.4286	50.6667	42.4	16.2857	35.0833	50	48	37	61.3333		20	34.7059	37.6	20.8571	37.8889	22.6875	41	36	22		8	30		39.5556	28	16.3333	26.5	41.75	63.1429		27.3333	18	31.25	13	47.8462	19.1795	21.5714	33.125	98.000000*	38.9333	30.1667	41	76.5	2	46.1176	24.5263	54.6	64.3636
03:00	9.2	20.8571	35.6364	63.1429	19.3455	29.7037	31.8261	33.3333	32.5882	46.3333	18.5	29.6	31.7143	35	26.1538	26.6531	27.1765	33.4595	44.4444	50.9231	15	56.9091	34.9167	16	26.8571	37.0256	19.3182	29.0526	29.6667	41.1111		57.2727	25.5454	29	12.1333	38.3478	23.15	31.1489	41.25	30.8	73.7778	80.3636	32.25	52.5714	16.5	53.7778	32.6667	49.7778	69
06:00	8.44444	25.6842	25.6923	25.625	20.8235	34.8	51.4545	33.9091		54.8	8.66667	20.2353	34.2105	43.5556	19.2727	32.7273	27.6667	36.6154	36	62.1667		25.6	33.5556	22.5	25.3333	21.6191	23.8947	42.4375	31	61.250000*		46.8	27.2055	23.1111	18.4444	36.4545	32	24.2642	37.6364	42.6667	28.7692	48.1538	52.3333	61.4286	19.3333	38.9333	16.3333	49.25	72
09:00	17.6	22.5714	17	21.4667	21.9048	37	26.1	44.4	32.75	58	21.8571	49	41.0667	44	20.25	50.4	32.2667	28.3226	17.7778	64.9091		24.5454	25.4286	4	26.75	29.2593	15.2381	33.6129	48.4	70.5714		25.8095	30	26	14.5333	39.9333	21.6774	26.8261	44.9091	28.6122	52.1429	32.7273	51.8824	58.7692	20.6667	38	21.5385	66.8	48.4
[truncated: 1 more columns]

## Sheet: REM Num Bouts
	Vehicle										1.6 mg/kg JZL 184										8.0 mg/kg JZL 184										16.0 mg/kg JZL 184										Recovery
12:00	21.000000*	0	2	8	3	0	0	0	6	0	11	0	2	20.000000*	3	0	3	0	23.000000*	0	23	3	9	32.000000*	6	10	8	0	4	2	9	0	4	19	16	8	0	0	10	7	6	0	15	3	8	1	33.*	10	0
15:00	15	2	5	9	0	0	1	4	4	2	15	2	25	11	0	3	5	6	7	2	20	5	0	13	17	0	3	13	10	1	16	2	4	15	1	1	0	2	13	1	3	1	0	1	10	0	7	2	2
18:00	14	9	15	17	16	3	3	12	7	14	21	11	17	16	22	12	5	17	2	13	24	15	14	19	15	0	15	11	10	24	25	20	20	24	25	11	3	27	21	12	8	18	4	7	24	2	14	6	1
21:00	15	3	19	21	18	2	27	8	2	8	18	5	0	34	13	2	11	2	4	5	14	22	24	34	10	6	15	18	11	8	32	23	5	24	14	4	14	9	7	23	6	4	6	4	9	11	7	3	5
00:00	1	7	12	15	7	24	16	25	6	3	0	8	17	10	21	18	32	6	13	6	0	4	14	0	9	19	36	20	8	7	0	9	3	8	4	13	39	14	16	3	15	12	4	8	1	17	19	10	11
03:00	10	21	44	7	55	27	23	33	17	18	4	15	35	10	39	49	34	37	18	13	2	11	24	3	35	39	44	38	12	9	0	11	44	4	60	23	40	47	24	15	9	11	8	7	40	18	6	18	2
06:00	9	19	39	16	85.000000*	20	11	22	0	10	6	17	19	9	33	22	36	26	4	12	0	25	36	4	9	42	38	32	4	16	0	20	73	9	63	22	27	53	11	18	13	13	12	14	30.*	15	12	16	12
09:00	10	28	6	15	21	10	40	10	16	13	14	10	15	16	56.000000*	5	15	31	9	11	0	22	56	4	24	27	42	31	5	14	0	21	71	8	90	30	31	46	11	49	14	11	17	13	39.*	10	26	5	10
[truncated: 1 more columns]
