# Supplementary material for: Endocannabinoid Signaling Regulates Sleep Stability
Source: PLoS One. 2016 Mar 31;11(3):e0152473. doi: 10.1371/journal.pone.0152473 (PMC4816426; doi:10.1371/journal.pone.0152473)
Supplement: S1 Data — (ZIP) [file pone.0152473.s001.zip › JZL184 Before Dark Delta Theta Gamma Data.xlsx]

## Sheet: NREM Delta
	Vehicle										1.6 mg/kg JZL 184										8.0 mg/kg JZL 184										16.0 mg/kg JZL 184										Recovery
12:00	330.349	402.505	424.736	327.337	293.802	354.296	292.028	289.671	344.1	319.716	328.679	417.935	451.091	338.191	304.586	356.36	292.668	286.604	344.215	328.869	338.174	386.604	446.622	330.348	295.001	371.477	320.571	301.791	370.861	348.759	373.659	450.545	470.701	357.658	308.801	386.857	322.543	306.214	364.298	372.026	346.401	432.347	424.149	320.382	287.815	347.976	274.216	265.835	350.483
15:00	339.096	424.501	437.673	354.973	281.27	369.853	304.239	294.603	375.3	355.476	351.575	426.133	464.066	347.373	320.56	370.402	303.497	284.942	365.619	377.085	346.856	414.581	442.85	340.429	298.353	365.127	323.651	287.3	402.184	369.596	349.42	455.83	459.052	346.295	301.877	407.227	318.056	272.509	384.239	362.097	366.809	445.551	501.576	351.043	323.002	335.295	331.491	297.825	424.792
18:00	359.539	445.616	473.015	360.774	290.966	379.828	319.334	277.848	379.334	314.576	346.814	435.584	515.001	374.263	304.962	366.356	321.476	271.033	422.997	346.103	338.309	404.416	488.208	347.429	302.657	345.736	301.521	267.408	385.783	351.527	342.742	434.044	473.235	360.421	287.319	367.956	300.814	278.583	379.848	356.916	376.339	437.12	502.985	370.692	291.697	369.352	345.21	264.924	376.695
21:00	317.061	399.112	448.025	334.598	273.466	395.099	303.183	283.292	386.991	316.051	324.33	387.027	452.412	325.219	290.17	382.943	299.96	294.839	367.583	307.948	342.465	405.048	452.745	327.037	276.42	347.399	306.249	279.865	360.115	317.612	331.672	424.67	426.188	369.476	283.453	372.62	323.091	302.916	363.792	343.267	352.362	397.277	453.17	327.829	273.354	238.632	345.772	300.644	398.617
00:00	369.679	330.95	506.363	309.672	328.705	347.559	323.954	260.082	404.113	389.401	379.863	340.61	513.003	317.271	337.405	378.44	305.201	279.995	413.151	350.274	393.411	393.773	540.156	318.143	328.248	376.276	331.799	267.839	426.821	392.421	368.557	372.888	561.298	325.868	312.697	384.068	343.557	270.167	421.018	423.353	369.293	326.886	457.327	350.388	321.159	387.024	320.081	268.353	409.639
03:00	331.868	305.98	441.747	292.007	287.449	337.462	289.222	247.59	364.334	342.509	343.099	319.614	449.106	292.152	289.667	341.057	292.222	248.735	377.373	316.025	366.893	356.438	465.739	291.943	309.194	370.772	300.485	263.84	393.798	352.939	363.174	356.878	494.391	302.661	298.477	360.755	332.805	258.339	404.913	358.081	342.455	301.192	416.496	309.452	283.147	337.258	295.373	239.497	359.562
06:00	321.452	289.796	423.443	275.689	279.036	319.853	288.635	244.806	354.783	320.705	335.027	295.27	431.916	279.685	285.532	350.308	283.717	254.064	354.158	329.496	345.361	334.396	451.36	289.056	291.058	358.043	287.738	254.151	376.606	351.73	376.266	323.509	456.471	295.241	298.564	358.541	303.49	252.315	390.345	371.528	312.425	282.967	395.424	295.295	276.04	318.51	279.206	236.997	346.187
09:00	314.009	290.509	407.141	273.142	280.168	331.955	279.485	243.164	337.105	310.802	326.656	306.689	423.468	274.413	277.291	332.585	291.932	243.381	334.833	317.549	346.284	330.572	447.372	285.157	291.543	354.659	287.949	261.039	361.784	325.197	367.716	328.715	459.252	290.74	303.58	352.011	297.054	255.816	369.993	358.438	320.369	281.19	391.625	276.549	272.846	311.313	276.032	224.203	349.272
[truncated: 1 more columns]

## Sheet: NREM Theta
	Vehicle										1.6 mg/kg JZL 184										8.0 mg/kg JZL 184										16.0 mg/kg JZL 184										Recovery
12:00	342.953	414.458	418.418	352.749	328.35	362.121	263.115	278.693	355.403	327.241	334.732	416.458	411.27	348.346	332.551	360.53	257.107	262.027	332.583	321.821	350.069	344.245	415.547	341.318	323.928	370.962	272.969	287.97	367.837	328.675	340.618	407.145	423.757	352.905	313.657	377.537	272.394	272.385	366.38	332.055	320.474	385.813	383.242	337.506	286.197	351.51	237.903	269.697	342.804
15:00	337.214	424.419	421.579	353.808	329.046	370.065	269.406	275.559	373.573	308.724	339.47	412.958	422.348	348.394	327.97	364.265	264.199	267.576	361.276	316.06	320.771	383.606	415.055	331.725	317.353	348.814	263.204	260.112	350.304	316.702	321.287	383.743	396.685	325.223	287.268	345.653	255.824	236.231	342.564	301.076	329.744	397.342	411.428	340.811	291.196	353.217	265.638	275.361	353.24
18:00	333.315	400.777	409.681	353.231	324.651	358.681	262.837	257.027	363.702	287.087	328.312	391.232	416.907	339.122	312.246	349.728	252.487	260.177	346.902	293.984	315.021	399.948	400.376	328.326	306.367	346.51	258.226	241.929	349.819	303.191	308.996	375.158	388.969	326.039	283.169	327.957	250.195	235.63	340.486	301.428	328.607	370.365	387.243	327.448	281.178	342.661	266.662	249.634	349.847
21:00	324.395	384.397	396.055	340.476	316.93	352.148	255.846	248.286	356.803	292.363	328.893	380.335	402.295	327.99	306.329	351.168	253.756	267.212	346.951	284.942	326.488	396.82	401.934	325.558	298.421	353.426	252.94	253.599	335.87	311.459	318.896	390.901	389.522	340.464	281.885	339.723	253.15	247.092	345.038	308.844	314.041	361.705	369.935	313.529	281.984	260.929	263.575	254.34	345.904
00:00	322.745	297.894	388.924	294.062	307.95	338.214	254.155	233.111	355.928	309.724	323.602	289.961	391.467	291.101	308.139	339.521	248.71	239.668	345.578	304.868	326.024	310.662	397.998	280.96	307.159	345.199	249.24	239.747	356.019	312.448	327.902	300.8	389.142	290.272	284.12	336.262	255.79	238.197	352.931	307.997	315.34	270.265	355.812	310.863	276.119	333.363	255.218	232.506	339.833
03:00	310.222	277.334	379.116	271.531	295.883	339.176	240.638	230.567	340.396	286.031	319.698	273.514	378.292	276.909	295.972	333.386	244.663	228.887	333.6	290.646	316.102	290.284	386.414	273.618	296.739	352.048	243.464	236.478	348.334	300.686	317.251	281.531	382.85	280.412	277.763	344.483	254.224	233.333	349.763	309.795	305.818	263.866	353.487	294.132	268.015	324.031	250.04	221.8	332.43
06:00	310.587	279.644	382.428	272.43	293.19	336.488	242.577	227.872	338.365	283.163	313.341	271.365	380.055	270.438	291.57	341.888	241.993	230.559	326.931	289.599	313.017	283.001	386.989	271.157	293.397	352.94	243.356	233.579	340.301	292.725	321.045	283.847	390.544	278.273	286.702	348.8	249.368	237.731	356.924	308.387	299.445	259.117	352.333	297.187	269.909	322.853	244.468	221.768	329.489
09:00	322.308	293.61	390.291	281.658	305.277	343.714	250.954	238.995	344.339	288.195	323.076	286.876	386.522	285.272	304.434	348.118	251.951	232.464	329.688	300.774	324.815	294.466	398.602	287.579	306.857	352.558	252.686	245.166	338.448	299.752	342.669	301.926	402.184	288.176	289.966	352.185	257.51	248.56	358.14	309.09	307.83	271.387	353.368	299.709	273.625	322.299	247.75	222.227	331.069
[truncated: 1 more columns]

## Sheet: NREM Gamma
	Vehicle										1.6 mg/kg JZL 184										8.0 mg/kg JZL 184										16.0 mg/kg JZL 184										Recovery
12:00	349.771	365.39	356.486	372.493	354.367	371.138	268.553	253.56	372.647	340.239	338.209	356.318	342.289	365.61	355.544	368.799	258.212	250.057	346.196	337.443	319.867	272.905	312.935	328.818	350.554	330.461	237.985	244.931	333.362	306.326	311.501	302.288	299.94	311.677	274.646	335.519	224.968	223.728	301.844	294.023	342.305	346.278	334.438	346.142	315.374	370.094	256.899	259.244	367.884
15:00	339.319	362.091	354.633	371.522	352.178	363.849	265.242	260.622	365.89	310.391	329.656	341.653	350.519	362.479	337.048	357.497	256.209	249.579	345.961	319.923	297.685	287.866	312.113	317.744	336.472	305.854	229.962	232.67	319.224	297.113	277.634	284.031	276.055	286.693	254.129	288.613	210.532	206.286	286.151	259.973	338.972	353.898	341.731	333.768	308.476	356.645	269.859	257.858	362.308
18:00	323.307	346.401	336.336	367.584	344.841	342.304	255.129	254.081	350.59	309.393	328.839	335.458	334.924	354.785	327.178	344.57	246.107	249.915	327.673	308.647	291.594	311.364	308.262	321.057	329.731	308.318	234.923	231.719	319.034	297.254	275.16	284.255	274.118	293.861	261.23	277.557	209.114	209.823	296.048	263.091	335.513	336.816	336.437	336.597	308.542	339.185	263.373	254.418	368.31
21:00	337.087	345.5	335.37	365.548	346.227	345.884	252.876	243.331	360.389	316.34	331.173	334.411	331.764	356.489	336.543	338.579	252.497	249.904	341.655	311.171	311.601	315.97	323.193	331.418	326.539	328.489	238.998	238.562	323.533	314.626	278.454	298.286	280.705	308.496	268.688	289.241	219.44	222.27	307.473	276.359	335.101	349.15	332.396	334.858	321.643	357.672	269.911	258.306	355.564
00:00	320.091	320.151	321.071	352.719	328.382	332.417	247.031	237.385	349.015	309.463	324.125	310.375	321.036	353.289	327.349	326.377	245.526	235.92	331.685	319.301	317.943	312.846	323.894	336.893	329.648	321.694	238.263	237.733	339.427	311.567	290.378	307.663	291.731	324.446	278.968	302.028	230.057	221.226	320.219	287.283	335.017	299.299	327.187	334.787	306.915	335.346	259.089	246.777	346.601
03:00	322.586	302.79	318.551	334.542	326.248	335.06	241.03	238.21	348.948	301.688	320.388	294.823	315.738	342.145	326.421	324.252	241.267	237.488	330.955	313.068	317.931	297.658	321.027	330.308	326.635	332.433	234.815	240.678	340.506	312.158	294.16	292.822	295.077	322.919	284.564	308.907	235.603	226.869	326.45	296.772	324.29	287.322	321.952	329.342	305.965	321.324	254.793	243.617	358.345
06:00	320.889	304.53	319.206	337.843	332.82	334.384	240.949	236.442	350.815	304.729	318.783	289.741	314.637	333.621	323.699	331.976	237.857	238.142	335.054	308.87	314.69	292.176	320.067	332.176	321.679	337.565	235.58	240.011	337.237	304.12	305.549	289.718	308.832	326.959	298.705	320.508	235.369	232.918	341.737	301.092	323.452	289.271	324.047	330.567	308.782	326.516	255.5	245.573	347.8
09:00	330.541	323.65	327.732	345.712	341.397	343.865	252.6	240.95	354.041	315.703	325.91	310.872	321.066	343.817	338.876	337.786	246.155	241.602	340.851	319.275	326.744	307.059	328.435	348.295	338.964	340.622	247.375	245.43	341.284	312.491	327.178	307.6	319.681	338.373	304.779	331.9	246.658	243.133	344.349	308.789	335.034	300.966	327.009	337.459	315.362	332.211	259.288	248.037	354.933
[truncated: 1 more columns]

## Sheet: Wake Delta
	Vehicle										1.6 mg/kg JZL 184										8.0 mg/kg JZL 184										16.0 mg/kg JZL 184										Recovery
12:00	160.114	191.192	187.172	153.172	139.512	165.041	144.158	139.595	187.706	162.055	159.505	192.874	189.491	157.486	144.861	166.017	146.326	141.823	184.517	168.195	155.456	202.814	181.593	152.675	139.673	167.56	144.834	137.124	186.732	165.091	162.257	191.584	193.881	157.485	165.221	173.393	149.596	137.933	186.212	175.498	159.821	199.38	190.135	161.181	149.616	164.663	157.187	154.175	194.072
15:00	164.079	208.903	196.825	166.744	148.249	169.352	148.06	147.832	198.668	169.173	165.151	203.96	196.474	165.952	153.738	170.729	150.132	151.524	189.604	178.775	167.316	199.833	191.674	153.692	151.452	212.673	152.382	143.472	199.988	175.393	180.518	200.252	193.254	166.598	186.166	201.43	158.839	144.861	192.467	188.21	167.071	207.921	199.687	170.905	148.988	165.567	156.175	170.56	199.284
18:00	170.491	211.853	205.868	175.541	150.128	166.343	149.019	145.492	200.115	162.553	171.896	206.326	204	178.372	150.692	178.132	154.592	154.183	198.768	177.695	168.038	195.942	202.372	164.876	151.94	168.447	151.336	159.153	208.294	175.171	177.706	202.581	258.231	175.325	167.592	173.952	155.265	151.908	196.519	192.734	176.827	210.257	196.22	168.971	153.81	174.677	157.281	165.358	196
21:00	177.527	213.472	205.364	177.298	150.218	171.544	151.304	154.151	210.464	176.839	176.049	216.956	207.666	179.564	152.841	170.965	156.435	167.667	204.597	182.146	172.526	196.567	198.002	174.583	148.215	180.057	157.198	157.941	210.306	185.851	171.748	206.963	203.36	179.107	155.385	168.016	155.516	162.622	208.704	185.995	175.17	211.761	198.033	172.014	150.549	170.188	159.452	181.404	206.557
00:00	191.429	166.539	221.03	164.116	173.862	176.929	159.802	159.11	208.606	196.866	191.003	169.745	225.031	165.527	171.119	187.626	164.669	176.729	222.28	198.83	191.704	172.406	224.106	171.512	170.277	187.321	165.652	178.358	228.945	202.532	190.853	164.508	224.541	174.736	174.903	191.293	169.962	164.04	230.256	204.106	201.692	166.133	225.124	184.949	166.111	181.253	166.83	169.605	220.741
03:00	188.635	162.099	212.258	157.271	166.868	182.85	152.619	170.895	207.004	186.087	186.635	169.024	218.42	162.471	176.131	191.401	158.989	163.839	212.722	186.187	194.949	171.834	213.341	178.634	166.477	191.079	155.906	172.331	212.865	198.032	199.767	170.373	225.147	170.627	164.612	194.221	164.203	177.573	224.485	210.116	192.099	156.026	209.029	178.132	159.596	167.637	164.173	174.153	198.279
06:00	195.119	162.645	206.359	157.496	166.771	194.71	159.5	164.852	219.069	178.961	185.12	158.039	212.691	161.55	169.008	191.561	161.088	172.484	197.011	181.361	194.871	181.101	211.8	165.305	174.964	184.529	160.032	181.934	209.895	191.285	200.408	164.014	212.787	174.928	172.655	185.568	161.064	170.055	216.872	197.637	195.062	156.786	200.686	174.95	154.333	188.408	161.435	170.367	204.008
09:00	186.895	162.258	212.976	158.122	168.827	189.493	157.654	162.367	214.185	178.637	188.626	161.947	215.32	163.827	159.477	189.937	163.119	165.341	203.408	186.037	205.894	178.218	211.681	166.404	162.617	198.257	158.715	171.536	205.366	193.305	209.759	176.994	205.318	172.856	157.78	178.292	164.066	169.707	216.737	197.563	194.934	164.519	211.437	174.131	158.722	176.325	161.143	155.083	205.546
[truncated: 1 more columns]

## Sheet: Wake Theta
	Vehicle										1.6 mg/kg JZL 184										8.0 mg/kg JZL 184										16.0 mg/kg JZL 184										Recovery
12:00	185.898	231.55	222.675	190.899	189.157	194.895	149.76	142.513	236.863	172.715	186.603	221.279	223.871	186.694	184.164	195.932	153.632	136.475	220.224	182.356	182.455	203.002	208.13	184.676	176.369	198.186	144.17	140.682	207.773	175.131	180.338	214.934	219.58	189.762	197.126	205.77	146.994	132.587	201.118	182.618	186.902	225.927	227.845	187.427	174.244	199.319	154.734	149.811	224.199
15:00	204.271	236.831	230.332	198.536	210.884	198.344	155.879	161.735	250.951	196.124	197.956	231.036	241.084	185.874	197.752	198.999	155.825	155.508	226.062	200.256	205.016	239.723	226.636	188.382	201.266	235.443	155.097	155.859	216.117	186.453	205.289	224.59	220.969	193.586	214.084	222.203	156.4	146.874	206.248	199.511	197.386	234.633	241.227	194.876	181.172	196.307	157.011	174.405	236.493
18:00	199.417	231.026	236.165	192.704	203.035	202.496	153.873	159.508	262.704	184.953	201.769	240.655	229.163	184.049	201.591	206.32	156.781	161.827	236.702	197.139	198.705	230.322	224.998	179.981	193.117	203.423	156.916	160.327	232.989	193.586	194.112	214.946	255.66	193.639	192.449	201.217	151.376	144.455	207.187	177.191	199.401	229.125	236.421	199.68	182.353	199.112	158.783	166.508	232.247
21:00	206.75	236.873	232.403	199.112	197.252	199.259	151.976	161.736	252.607	182.787	210.446	241.854	238.094	192.534	194.524	199.849	159.125	162.61	227.963	187.829	193.869	232.351	230.506	186.84	192.466	207.328	156.313	163.632	228.179	191.901	191.705	216.339	218.488	186.747	187.905	189.611	156.087	155.012	222.781	183.642	199.762	234.146	232.782	194.309	177.66	192.662	156.914	167.027	232.467
00:00	206.372	189.966	242.796	188.808	200.934	209.581	158.035	161.225	258.413	187.85	211.47	181.831	249.75	181.617	205.931	233.128	162.346	156.533	235.792	199.543	214.449	190.998	241.901	178.961	201.813	223.566	167.581	158.41	240.355	199.962	218.988	183.531	239.526	184.967	205.601	212.699	160.268	159.594	245.137	200.029	203.7	173.624	234.849	206.98	188.067	206.127	168.282	158.599	230.847
03:00	204.82	173.837	235.849	175.023	186.781	217.057	159.773	159.311	243.728	189.218	212.313	178.014	233.73	179.346	196.894	214.042	162.643	146.647	234.692	198.669	215.51	185.411	228.41	186.439	192.267	218.789	164.914	158.356	238.239	199.357	212.589	176.939	242.587	192.233	188.339	228.341	164.43	160.022	241.684	198.744	200.167	159.355	228.444	202.525	185.556	200.476	160.767	152.397	224.089
06:00	205.046	172.542	231.015	180.305	195.256	216.649	159.829	155.164	247.064	182.755	206.803	174.144	236.296	181.375	191.977	216.417	163.782	154.848	234.51	199.416	210.124	183.348	227.081	178.879	195.393	214.179	157.905	156.277	233.888	188.98	207.455	167.151	226.827	184.399	194.743	219.701	162.04	153.581	243.462	201.906	198.093	157.899	213.882	197.401	183.739	207.288	161.818	153.279	225.732
09:00	203.232	174.743	233.094	178.041	201.352	212.6	158.615	153.885	244.178	183.543	210.155	173.137	238.817	177.739	198.063	220.631	163.644	155.099	227.309	191.628	214.886	187	223.915	179.393	195.847	225.484	164.65	153.596	231.482	194.091	215.012	182.814	223.739	186.865	184.426	213.301	166.244	158.195	237.356	194.7	200.541	167.323	223.753	192.433	181.567	206.081	159.412	148.656	227.695
[truncated: 1 more columns]

## Sheet: Wake Gamma
	Vehicle										1.6 mg/kg JZL 184										8.0 mg/kg JZL 184										16.0 mg/kg JZL 184										Recovery
12:00	435.838	425.375	428.941	449.271	407.634	401.246	342.033	324.353	467.151	417.562	436.503	417.454	432.23	449.236	405.699	411.522	334.945	328.611	449.402	425.627	418.667	325.477	403.81	418.996	408.242	385.509	332.086	321.394	433.759	392.642	417.909	376.569	367.076	408.553	338.866	379.513	304.492	303.51	423.468	379.226	452.901	439.48	438.019	421.098	416.934	431.374	355.356	353.317	486.63
15:00	432.868	431.759	444.849	455.031	398.974	414.576	324.841	332.335	454.988	398.672	455.925	424.846	409.721	460.992	413.359	421.204	333.39	333.983	423.135	431.916	415.151	331.663	410.928	408.317	394.583	379.556	333.467	327.585	445.06	411.003	399.442	367.86	388.14	417.352	303.533	378.181	316.45	303.875	420.02	342.727	462.714	440.635	452.647	424.164	418.129	426.751	348.32	348.632	474.712
18:00	446.384	438.803	413.451	473.076	397.262	418.987	321.708	339.202	447.71	362.713	431.672	425.12	449.194	465.446	377.844	413	337.825	335.758	453.085	388.063	409.771	379.255	427.379	429.104	408.724	404.62	334.461	333.16	412.543	379.069	380.02	362.963	367.38	416.559	314.375	369.781	315.69	313.198	411.608	319.142	447.843	419.68	430.882	401.923	389.157	437.57	342.212	342.145	453.162
21:00	428.294	432.771	438.113	467.577	415.865	418.167	329.681	332.536	478.206	399.871	447.159	422.089	438.063	464.168	424.066	428.608	344.29	343.268	445.603	406.327	455.092	396.096	443.14	439.349	407.415	412.79	334.213	340.026	457.887	403.634	416.668	404.431	420.853	446.221	355.415	400.736	330.75	331.858	446.038	365.79	452.968	434.749	445.682	418.808	405.564	450.016	340.498	352.549	480.506
00:00	430.834	330.39	447.91	374.785	424.621	382.117	323.842	335.827	449.316	446.031	442.523	334.113	442.362	396.994	414.443	376.983	329.901	340.346	466.65	443.789	446.997	329.952	455.403	385.731	419.347	428.835	316.814	341.04	457.945	433.638	398.293	317.191	419.15	373.881	343.902	394.404	326.605	304.766	423.646	412.015	453.803	335.718	469.334	419.997	413.148	434.495	352.086	337.018	479.758
03:00	395.066	311.801	407.54	372.755	383.207	404.201	305.491	344.502	421.189	374.621	412.623	302.133	394.074	363.09	374.274	408.309	324.536	333.003	427.728	385.421	416.691	302.585	394.582	347.771	396.803	421.841	306.141	345.91	420.543	389.831	376.31	298.999	380.689	348.097	362.372	373.073	339.567	353.673	427.141	367.533	429.906	320.444	422.306	411.142	378.082	410.493	326.78	339.373	425.129
06:00	381.017	308.498	389.151	360.247	387.95	380.286	320.693	342.556	446.521	370.091	400.178	310.399	412.397	369.221	385.271	404.524	330.983	353.427	401.196	390.185	400.951	295.023	412.06	367.38	374.833	415.35	321.811	355.775	413.718	379.108	424.187	307.366	388.392	363.411	383.877	398.012	315.483	333.488	421.539	383.443	426.931	308.024	396.846	391.621	384.195	389.068	335.382	343.053	441.487
09:00	402.354	303.319	389.399	377.68	409.875	408.985	322.469	345.833	420.78	368.59	399.656	314.403	418.537	369.131	391.299	411.108	337.989	342.537	406.744	397.211	421.908	312.316	428.563	361.241	409.765	415.034	315.289	354.258	433.957	367.283	413.484	311.421	403.23	359.823	394.378	413.379	327.183	338.486	427.293	368.532	416.563	322.068	412.834	389.945	396.516	416.623	325.272	323.767	434.845
[truncated: 1 more columns]

## Sheet: REM Delta
	Vehicle										1.6 mg/kg JZL 184										8.0 mg/kg JZL 184										16.0 mg/kg JZL 184										Recovery
12:00	174.427		218.57	171.854	226.623				185.923		183.284		220.707	187.295	173.858		153.926		191.959		181.93	188.285	234.99	177.405	199.538	194.018	176.347		181.331	169.315	197.928		299.238	175.18	183.02	219.829			167.639	179.192	145.151		178.785	148.492	153.638	164.48	152.943	147.377
15:00	169.057	212.725	248.919	175.184			162.431	130.589	161.397	151.981	178.839	199.767	238.492	183.686		225.962	179.303	138.418	186.182	160.461	170.708	173.878		180.996	167.703		161.871	145.149	176.102	118.727	182.184	180.174	277.664	178.587	206.93	303.38		155.821	190.803	247.333	189.639	188.794		140.859	156.759		140.423	158.255	157.328
18:00	170.245	204.437	217.519	178.851	165.912	171.863	144.252	152.291	165.631	149.711	170.194	201.147	229.882	170.81	153.167	169.481	184.885	150.693	176.917	145.95	172.146	222.557	232.755	175.116	160.434		157.706	140.796	161.827	154.947	184.554	214.96	242.749	192.032	183.463	181.058	144.079	162.542	182.195	164.156	168.526	194.541	202.394	155.684	159.862	162.183	150.337	172.568	178.659
21:00	174.966	203.826	226.253	183.554	151.761	170.347	155.362	154.403	172.118	157.178	170.249	189.385		184.556	167.98	153.981	161.435	158.459	171.015	141.077	172.241	220.207	247.611	175.836	162.542	159.789	153.702	163.635	162.941	161.337	185.646	216.271	210.033	200.238	176.366	163.344	163.339	162.968	180.967	178.056	162.015	187.714	206.244	155.768	163.782	188.561	163.227	132.857	164.693
00:00	158.497	145.545	224.932	143.939	154.834	167.082	146.434	150.457	169.325	148.01		159.944	219.398	146.931	171.343	170.213	156.259	147.365	176.476	143.879		180.467	220.423		157.25	184.616	170.41	155.786	182.953	154.403		167.969	259.687	148.25	195.181	177.169	163.453	155.859	192.977	164.335	160.86	141.439	188.411	148.28	143.967	167.536	147.995	149.954	165.826
03:00	178.2	153.733	221.774	142.365	168.596	172.226	144.855	139.296	179.717	151.496	158.626	149.591	221.574	150.116	165.7	176.929	149.76	142.438	171.364	152.6	171.917	149.932	217.104	167.963	154.021	185.305	151.352	155.867	186.777	154.794		156.351	244.371	135.343	200.876	179.946	153.219	152.044	179.878	156.675	154.783	142.909	207.821	143.606	172.425	160.811	138.014	135.175	165.145
06:00	176.905	154.259	229.1	150.284	169.472	164.357	141.7	142.664		150.619	169.408	154.202	218.142	145.123	172.999	179.698	149.731	149.828	188.297	152.458		159.936	222.648	151.292	159.375	183.527	156.614	151.626	170.39	158.587		154.2	254.546	144.607	188.34	185.394	150.54	149.72	170.147	178.653	156.559	136.22	206.402	147.164	159.341	161.89	151.284	139.034	164.567
09:00	167.457	174.691	251.958	158.187	167.131	174.601	160.008	138.617	171.072	156.717	173.031	154.339	226.5	161.239	175.385	172.328	148.262	146.045	201.939	157.596		173.998	244.088	161.494	166.495	191.747	163.438	144.179	174.536	162.683		151.212	249.817	142.564	192.304	181.939	158.209	163.603	179.13	173.183	161.843	143.015	202.999	149.964	166.167	172.97	147.891	138.606	160.806
[truncated: 1 more columns]

## Sheet: REM Theta
	Vehicle										1.6 mg/kg JZL 184										8.0 mg/kg JZL 184										16.0 mg/kg JZL 184										Recovery
12:00	218.262		268.594	227.475	245.899				242.905		249.445		239.232	246.441	214.79		207.686		231.749		208.068	174.127	226.418	220.723	205.721	212.45	150.479		227.777	205.791	218.893		264.11	194.449	199.052	247.2			213.594	165.673	172.242		201.094	236.857	176.844	202.259	143.707	143.453
15:00	236.004	254.815	286.705	253.936			162.402	173.377	274.033	212.214	232.382	275.976	293.418	216.376		233.399	181.883	174.11	260.008	205.714	257.123	216.487		274.015	218.416		202.014	168.588	263.533	208.553	243.252	291.522	266.218	192.211	163.25	215.824		168.595	234.762	146.513	263.273	251.55		275.955	210.483		167.499	173.668	257.582
18:00	224.606	255.604	256.311	233.124	222.667	262.333	183.695	155.634	247.791	198.08	233.539	259.503	263.213	227.709	218.936	242.276	182.72	161.618	254.185	196.885	250.342	285.041	283.933	264.72	212.46		178.519	155.75	261.884	207.154	242.509	263.055	252.788	252.131	229.873	258.549	212.588	143.897	260.538	230.109	225.329	246.203	247.345	229.529	206.037	243.274	183.778	150.96	234.702
21:00	230.303	266.232	267.655	236.568	220.831	262.166	180.922	154.974	267.512	196.39	227.857	255.016		219.777	218.218	272.775	185.949	168.649	265.153	194.527	258.779	280.238	279.506	233.874	214.291	253.27	197.161	174.003	256.577	227.146	227.464	255.776	278.704	266.151	218.877	256.873	189.701	175.108	244.65	228.72	217.165	255.858	241.755	221.059	196.908	203.562	167.73	164.257	256.359
00:00	217.347	190.038	261.767	202.713	215.685	235.505	184.343	150.789	255.377	198.113		212.499	251.756	191.594	204.259	246.108	184.658	159.021	265.279	199.62		228.796	265.374		214.119	233.703	177.392	154.793	257.673	214.033		221.268	284.733	231.623	208.656	277.033	183.968	163.639	262.46	234.077	215.465	180.279	237.901	214.198	285.368	240.1	177.834	150.524	255.275
03:00	234.318	195.465	262.397	195.177	215.404	246.919	187.861	148.136	262.529	203.371	227.206	197.189	256.739	214.814	218.627	247.585	183.367	155.039	256.01	204.232	241.534	203.106	271.851	247.985	211.933	244.994	180.894	153.716	264.63	215.245		219.672	270.722	211.437	219.067	276.041	201.264	163.108	265.801	230.074	210.594	184.613	242.465	220.88	189.021	232.791	175.013	146.061	255.136
06:00	237.556	199.107	252.113	212.971	205.452	251.839	188.207	153.608		196.836	248.866	211.451	252.238	206.619	216.542	246.111	185.046	157.264	280.204	196.519		211.778	269.04	259.683	224.543	253.36	197.353	158.955	266.659	210.788		216.576	281.258	226.809	212.931	274.65	199.313	166.05	270.472	217.529	195.807	174.915	254.628	220.343	209.593	226.203	176.513	144.221	249.229
09:00	222.516	220.961	284.033	224.135	228.602	249.716	188.435	162.888	257.266	207.27	239.571	197.574	275.298	217.783	223.249	239.75	181.637	154.994	235.372	200.453		225.14	265.61	261.941	215.543	251.473	190.801	163.064	258.922	220.962		203.797	274.284	211.902	216.48	272.794	198.615	171.732	264.353	221.453	213.084	187.121	243	224.781	209.817	224.885	182.559	143.237	247.542
[truncated: 1 more columns]

## Sheet: REM Gamma
	Vehicle										1.6 mg/kg JZL 184										8.0 mg/kg JZL 184										16.0 mg/kg JZL 184										Recovery
12:00	361.365		342.784	367.638	354				404.591		337.347		352.405	394.56	353.027		282.035		360.939		280.334	277.852	299.016	328.097	339.976	323.857	216.942		297.345	287.254	279.445		305.856	282.634	283.811	319.494			244.1	245.528	321.427		335.947	378.092	335.379	342.845	279.893	278.09
15:00	374.987	420.562	367.162	411.29			341.774	300.621	388.249	352.032	359.628	391.331	379.867	376.048		413.474	256.603	283.245	360.096	354.832	324.009	276.691		338.372	359.837		260.429	259.673	351.173	321.906	291.176	306.915	286.55	288.154	238.358	335.087		223.922	292.472	212.238	393.146	350.796		347.02	355.62		296.247	302.139	408.459
18:00	374.804	393.181	386.293	398.866	357.299	387.102	286.565	297.163	401.027	353.65	368.156	391.271	372.36	399.499	363.712	383.71	269.831	285.625	419.62	353.711	328.023	314.087	343.812	370.101	377.543		245.778	268.735	372.716	328.65	301.835	316.754	292.138	319.975	295.09	330.12	242.971	230.421	329.879	291.759	382.392	385.106	384.262	378.338	361.524	370.065	297.608	304.976	443.028
21:00	364.857	397.683	367.327	391.586	370.013	402.524	275.857	283.427	405.283	368.469	365.455	393.137		365.863	380.378	394.317	275.955	303.375	400.527	360.353	353.721	337.164	338.42	361.578	381.293	333.2	273.453	275.398	377.561	349.446	290.112	323.785	296.396	339.122	286.579	306.971	244.144	242.22	328.393	291.564	377.431	398.615	390.308	392.876	367.855	379.367	324.757	301.801	424.012
00:00	356.505	307.816	385.916	360.524	375.503	382.547	288.182	288.588	407.796	365.176		299.118	376.616	355.495	365.037	380.653	282.015	290.248	417.744	362.173		276.712	382.567		381.899	365.759	260.016	278.506	402.885	368.129		275.357	331.499	330.401	290.898	352.068	255.108	252.875	369.232	337.423	393.122	302.664	412.393	390.894	315.256	378.571	296.778	305.086	444.606
03:00	357.099	307.119	379.622	373.488	361.384	396.955	288.939	281.519	424.604	362.871	370.076	299.074	367.125	366.68	365.043	371.233	287.401	280.049	402.209	364.735	351.33	287.54	386.445	365.541	384.319	377.939	272.591	284.807	407.199	363.202		290.663	321.347	334.658	321.699	355.432	268.766	265.05	390.668	345.93	392.762	303.676	407.342	401.938	343.681	381.424	297.892	300.964	450.912
06:00	343.543	312.884	376.065	373.089	366.256	391.26	292.008	278.238		364.019	357.218	303.201	384.455	372.773	367.305	379.07	282.338	292.936	410.72	373.584		290.062	376.795	338.062	389.665	379.126	282.257	287.839	401.822	369.755		286.82	336.952	346.019	326.307	371.177	282.62	267.829	398.314	343.614	392.315	305.054	411.16	397.992	375.277	376.234	301.443	297.246	438.019
09:00	344.186	314.641	370.712	363.337	375.514	396.565	289.111	286.843	412.347	366.821	356.173	307.193	389.52	376.538	368.293	395.123	293.852	280.73	374.525	379.143		292.9	355.261	352.13	374.895	376.09	280.523	291.842	411.562	379.793		284.989	344.926	359.456	336.925	373.844	275.058	281.427	402.524	350.03	391.725	319.008	399.757	396.926	365.46	372.589	308.248	296.597	440.622
[truncated: 1 more columns]

## Sheet: Wake PSpect DP (ZT12-00)
Hz	Vehicle										1.6 mg/kg JZL 184										8.0 mg/kg JZL 184										16 mg/kg JZL 184										Recovery
0	8.56459	10.5777	10.9497	9.71529	9.56728	8.19426	8.77847	9.69021	7.90419	9.36647	8.3595	10.149	10.5928	9.85901	9.61635	8.08077	8.62651	9.75461	8.0291	9.54153	8.52132	9.739	10.9123	9.87941	9.74395	8.03636	8.91658	9.90893	8.40858	9.59731	8.75384	10.104	10.885	9.70978	9.93181	8.07434	8.74088	10.1248	8.18402	9.54027	8.59028	10.5524	10.4332	8.42929	10.1321	8.24305	8.93253	9.92152	8.07953
0.244141	10.1054	13.1928	12.179	10.8622	9.14887	9.40959	9.86316	7.84667	10.5356	10.4415	9.91343	12.5139	11.8816	10.9498	9.55109	9.15457	9.77613	8.27629	10.6932	10.8566	9.63557	11.119	12.0905	10.6637	9.31975	9.20497	10.2013	8.19891	11.214	10.7149	9.87544	11.9892	11.9279	10.5561	9.45725	9.14982	9.83566	8.4295	11.0446	10.4752	9.94296	13.4114	11.9329	8.86629	10.1749	9.66066	10.1923	8.74746	10.8129
0.488281	11.1986	14.648	13.1448	11.5601	9.12186	10.5864	10.8448	7.2586	12.0741	11.4334	11.0334	13.9932	12.8412	11.5835	9.58797	10.4195	10.7317	7.87964	12.1656	12.0265	10.6169	11.871	12.8349	10.9805	9.36532	10.3513	11.1236	7.67237	12.5214	11.586	10.662	13.1408	12.6953	11.0601	9.40263	10.3086	10.7879	7.85859	12.452	11.0884	10.9714	15.2803	13.082	9.89668	10.0993	10.878	11.1347	8.82857	12.6169
0.732422	11.3394	14.346	13.2238	11.5308	8.99911	11.0484	10.77	7.72574	12.4965	11.5218	11.1253	13.8677	13.0533	11.6295	9.48953	11.033	10.8387	8.17229	12.5608	12.0909	10.7119	11.612	12.704	10.8442	9.3352	10.9726	10.9747	7.83885	12.5981	11.6701	10.6594	12.8204	12.7663	11.1116	9.39808	10.6698	10.7551	7.94016	12.6262	11.1278	11.2079	15.0461	13.2389	10.6387	9.86891	11.2869	11.3821	9.32614	13.0538
0.976562	11.0099	13.6211	12.8683	11.1771	8.86474	10.9955	10.5442	8.2187	12.4995	11.2273	10.966	13.3143	12.7539	11.4956	9.39439	10.9924	10.7591	8.49223	12.3022	11.6658	10.3976	11.2593	12.2508	10.5187	9.12212	11.047	10.6988	8.01606	12.4917	11.3058	10.3043	12.1654	12.6	10.8339	9.29103	10.6499	10.3602	8.00956	12.2874	10.8607	11.1689	14.3771	12.9006	10.8529	9.61226	11.1597	11.2379	9.87145	12.8871
1.2207	10.6671	13.2127	12.5971	10.8885	8.75275	10.8623	10.2673	8.66355	12.5318	10.8395	10.6537	12.8623	12.4314	11.3097	9.25056	10.8232	10.6119	8.85769	12.0671	11.4507	10.1552	11.2047	11.84	10.1537	8.79566	10.9685	10.3118	8.27139	12.3407	10.9779	9.94879	11.8971	12.565	10.535	9.23803	10.7117	9.95698	8.13327	11.9576	10.6557	10.8469	13.8086	12.6061	10.7925	9.5028	10.908	11.1	10.3588	12.6024
1.46484	10.4061	12.8686	12.4546	10.6946	8.7104	10.7233	9.939	8.95885	12.4847	10.5108	10.3626	12.5564	12.3809	10.988	9.11124	10.7536	10.2813	9.19825	12.0092	11.1824	10.0329	11.1705	11.7107	10.0015	8.59202	11.1642	9.94496	8.59693	12.3074	10.7638	9.68618	11.7327	12.6052	10.375	9.32379	10.7298	9.74445	8.39855	11.8677	10.7917	10.5892	13.358	12.409	10.7477	9.46065	10.808	10.8786	10.597	12.5017
1.70898	10.2196	12.6019	12.3011	10.4916	8.64375	10.637	9.60936	9.15165	12.5049	10.3341	10.18	12.2957	12.423	10.6645	8.93442	10.6588	9.91069	9.48819	12.0711	10.8433	9.90973	11.2056	11.6679	9.89264	8.51127	11.3165	9.74122	8.8484	12.3555	10.6045	9.6529	11.558	12.7523	10.2465	9.50756	10.8272	9.57101	8.7215	11.9834	10.8849	10.3021	12.9159	12.3833	10.709	9.25136	10.7581	10.4975	10.7514	12.5207
1.95312	9.93308	12.4737	12.227	10.3844	8.6098	10.5708	9.27807	9.30997	12.4182	10.0762	10.0792	12.1655	12.3943	10.4944	8.895	10.6192	9.50841	9.76608	12.065	10.5939	9.71493	11.5485	11.6151	9.8001	8.52554	11.2934	9.42916	8.98786	12.4001	10.5121	9.75742	11.5986	12.9958	10.169	9.71498	10.8942	9.33241	8.97471	12.0179	10.8496	10.1584	12.402	12.2326	10.7778	9.06026	10.6008	10.049	10.8184	12.4427
2.19727	9.74499	12.2493	12.1667	10.186	8.62258	10.4385	8.92921	9.41165	12.3278	9.90705	9.92924	11.9496	12.3491	10.4126	8.91957	10.5101	9.15648	9.87877	11.9726	10.512	9.66201	11.9582	11.5913	9.65949	8.58226	11.276	9.11649	9.24866	12.3505	10.5394	9.91924	11.66	13.0337	10.0889	9.93656	10.9776	9.19523	9.24445	11.9587	11.0221	10.0446	12.0689	12.0204	10.6691	8.99626	10.3441	9.63797	10.8253	12.3189
2.44141	9.75232	12.015	12.0533	10.0387	8.77762	10.3058	8.65674	9.48146	12.3443	9.80061	9.80485	11.9163	12.2196	10.2171	8.97924	10.4438	8.8526	10.0499	12.0083	10.3335	9.76841	12.333	11.5962	9.57453	8.57096	11.2947	8.77457	9.36577	12.3667	10.4667	10.0832	11.8621	13.0538	10.0323	10.0709	11.0773	9.00936	9.51813	12.0676	11.258	9.90457	11.7414	11.8357	10.5211	8.84008	10.123	9.30466	10.8178	12.0777
2.68555	9.83575	11.9932	11.8835	9.94215	8.90811	10.1826	8.39164	9.61164	12.2893	9.77649	9.71121	11.8945	12.1332	9.99792	8.98365	10.3985	8.64955	10.2043	12.0009	10.2329	9.82919	12.7993	11.6098	9.52673	8.67489	11.3443	8.52853	9.5791	12.2528	10.3761	10.5259	12.0997	13.0838	10.0886	10.4271	11.1932	8.95882	9.86379	12.2671	11.4787	9.9047	11.5993	11.7276	10.4965	8.75965	10.028	8.9471	10.8768	12.0367
2.92969	9.93368	11.9479	11.817	9.8572	9.03551	10.1466	8.14785	9.68239	12.2854	9.80706	9.93614	12.108	12.082	9.85205	9.12967	10.4159	8.46534	10.3658	12.18	10.2987	10.0447	13.4118	11.7105	9.52124	8.91394	11.4869	8.45507	9.8798	12.3799	10.4655	11.0013	12.2555	13.3249	10.1684	10.9011	11.5736	9.03238	10.2521	12.37	11.8958	10.0049	11.6478	11.6095	10.3919	8.73311	10.0285	8.71934	10.9649	12.0752
3.17383	10.2023	12.048	11.8237	9.80005	9.26261	10.2067	8.06056	9.8258	12.5754	10.0044	10.1783	12.3862	12.1465	9.82108	9.35775	10.5795	8.39672	10.6209	12.3047	10.3904	10.4049	14.1064	11.8071	9.66422	9.24805	11.8566	8.41149	10.3047	12.5236	10.694	11.4182	12.5226	13.644	10.3915	11.4537	12.1267	9.12435	10.6612	12.5914	12.3557	10.318	11.6895	11.547	10.4599	8.91533	10.0413	8.56734	11.006	12.2481
3.41797	10.5925	12.3572	12.0503	9.93327	9.67206	10.3764	8.14869	10.0923	12.9594	10.2472	10.641	12.7545	12.378	9.89321	9.73649	10.9064	8.40462	10.956	12.5655	10.7202	10.9448	14.4656	12.0454	9.90206	9.72727	12.3257	8.43335	10.6864	12.782	11.0387	11.8494	13.1669	13.9906	10.7187	12.1796	12.381	9.27577	11.2066	12.9337	12.5754	10.6137	11.844	11.768	10.6064	9.21087	10.1805	8.52439	11.2517	12.5299
3.66211	11.1378	12.7809	12.3191	10.1492	10.3251	10.7241	8.18369	10.5316	13.399	10.4901	11.2792	13.3208	12.7681	10.0505	10.1865	11.2853	8.62192	11.132	12.9067	10.9538	11.5992	14.5	12.4743	10.2129	10.2641	12.8059	8.5745	11.2398	13.1301	11.4185	12.4782	14.0158	14.2306	11.1532	12.9241	12.7878	9.50939	11.5944	13.1346	12.6542	11.1783	12.2807	12.0797	10.8328	9.66881	10.444	8.62481	11.5588	12.9476
3.90625	11.8407	13.3741	12.8254	10.4878	11.1927	11.0768	8.30756	10.7898	13.9597	10.9076	12.0156	14.107	13.3925	10.1508	10.8465	11.671	8.78435	11.3032	13.3511	11.454	12.253	14.8944	13.1854	10.5557	10.9445	12.8754	8.7117	11.6391	13.4795	11.8409	13.0209	14.821	14.5799	11.604	13.5569	12.9366	9.75081	11.663	13.2678	12.8109	11.9179	12.7243	12.6832	10.9874	10.1391	10.7187	8.72293	11.9339	13.3593
4.15039	12.6291	13.9994	13.4891	10.9951	12.0185	11.3672	8.56402	11.1651	14.698	11.3545	12.7803	14.7275	14.0715	10.447	11.4964	11.7519	9.03772	11.3594	13.7725	11.8603	12.7721	15.4417	13.7282	11.1255	11.571	12.9509	8.87362	11.8159	13.5758	12.0858	13.173	15.4306	14.9384	11.9145	14.0255	13.0983	9.97202	11.5631	13.5465	12.9907	12.3908	13.0408	13.4341	11.3239	10.2933	10.916	8.83863	12.1238	13.6849
4.39453	13.1434	14.5867	14.0466	11.4763	12.561	11.5908	8.89916	11.313	15.3589	11.6849	13.3056	15.2738	14.7191	10.7528	11.8501	11.7892	9.38959	11.2855	14.1333	12.1843	12.9191	16.1885	13.9233	11.6872	11.8976	12.906	9.03185	11.6971	13.6531	12.2805	13.0044	15.7075	15.3558	12.2301	14.2766	13.2113	9.97152	11.1357	13.6543	12.8769	12.464	13.4673	14.0792	11.6472	10.6187	11.0229	8.96363	12.166	13.8771
4.63867	13.5086	15.0724	14.535	11.9839	13.0355	11.6197	9.00378	11.3013	15.7776	11.7928	13.6659	15.7165	15.1324	11.1752	12.0745	11.8815	9.48381	11.1183	14.2818	12.3003	12.8722	16.4088	14.1071	12.0314	11.9352	12.993	9.05863	11.341	13.7206	12.1046	12.8004	15.4688	15.5576	12.5433	14.0958	13.1623	9.79475	10.69	13.5507	12.7405	12.4368	14.0176	14.597	11.9058	10.7975	11.1399	9.02171	12.0419	13.8861
4.88281	13.5689	15.2305	14.7553	12.2563	13.329	11.6455	9.05629	11.2187	15.9706	11.7429	13.7303	15.6931	15.3447	11.5496	12.3467	11.9132	9.55621	10.9004	14.3303	12.1484	12.865	15.8927	14.5363	12.1249	11.902	12.9077	9.14672	10.9584	13.5671	11.7916	12.6693	15.0598	15.6087	12.793	13.7547	12.9731	9.65798	10.261	13.2018	12.3955	12.3917	14.2107	15.0476	12.0247	10.6568	11.3138	9.18793	11.7081	13.9101
5.12695	13.4266	15.2592	15.0224	12.255	13.2657	11.7759	9.1552	11.0017	15.9171	11.7211	13.5501	15.4572	15.3826	11.6019	12.4856	11.9538	9.72044	10.6337	14.1315	12.005	12.8338	15.4358	14.6803	11.759	11.7743	13.022	9.28407	10.5678	13.3844	11.54	12.7848	14.555	15.4341	12.6458	13.211	12.7882	9.591	9.73525	12.8635	12.0041	12.478	14.4154	15.3278	11.9909	10.7764	11.4695	9.33841	11.3825	14.0143
5.37109	13.3719	15.2908	15.1147	12.1316	12.9961	11.9892	9.37	10.6863	15.7175	11.4929	13.4112	15.0372	15.2821	11.5281	12.44	12.1361	9.72498	10.2295	13.8741	11.8628	12.75	14.839	14.5258	11.4855	11.7236	13.0105	9.45168	10.1819	13.1356	11.4003	12.5905	14.1747	14.8097	12.1638	12.6263	12.664	9.52493	9.31852	12.6181	11.7622	12.4314	14.6816	15.2086	11.9219	10.8232	11.6916	9.56505	10.9339	13.9986
5.61523	13.1634	15.1387	14.9895	12.0316	12.8555	12.1448	9.45623	10.389	15.6134	11.1748	13.069	14.7408	15.1558	11.4699	12.3857	12.3064	9.83473	9.91334	13.8368	11.78	12.6672	14.5256	14.1807	11.3049	11.7501	12.953	9.5503	9.85084	12.9832	11.2512	12.3497	13.8031	14.2837	11.702	12.4585	12.5571	9.55272	9.04946	12.553	11.53	12.4602	14.8248	15.0155	11.8009	10.8244	11.9763	9.80411	10.4534	13.8456
5.85938	12.8411	14.9772	14.7392	12.0339	12.5428	12.3733	9.58109	9.97812	15.332	11.0871	12.7467	14.6723	14.8968	11.3532	12.2277	12.556	9.95359	9.63714	13.9921	11.714	12.3855	14.4016	13.8468	11.278	11.7228	13.0424	9.67936	9.49371	13.0088	11.0905	12.1614	13.5397	14.0169	11.5707	12.3185	12.5615	9.52958	8.94525	12.5099	11.3926	12.5507	14.9938	14.8756	11.7996	10.9423	12.428	9.93105	10.0957	13.963
6.10352	12.5508	14.8303	14.49	12.0953	12.2807	12.5972	9.83267	9.4981	15.2969	11.065	12.506	14.6905	14.6911	11.5041	12.0523	12.7186	10.0651	9.38828	13.9949	11.5966	12.187	14.0683	13.7099	11.3771	11.6725	13.2918	9.76978	9.18669	13.2873	11.1254	11.9344	13.4429	13.9777	11.5589	12.1427	12.6311	9.58462	8.72687	12.5853	11.3798	12.4079	15.313	14.8085	11.9463	11.1733	12.7197	10.1697	9.94605	14.2361
6.34766	12.2999	14.8306	14.4635	12.2346	12.1842	12.819	10.0237	9.19106	15.4671	11.0049	12.1224	14.7139	14.4862	11.7859	12.0584	12.8916	10.1665	9.10526	14.2591	11.6227	12.1764	13.5492	13.6698	11.5253	11.8006	13.4445	9.85647	9.04112	13.6334	11.2374	11.6897	13.2571	13.8149	11.5727	11.9009	12.8713	9.67747	8.52725	12.9033	11.3539	12.4482	15.4789	14.8496	12.1462	11.3421	12.8907	10.3639	9.72398	14.5487
6.5918	12.1007	14.8655	14.3518	12.4994	12.178	13.0526	10.1676	8.88119	15.7589	11.058	12.0759	14.5359	14.3233	12.0544	12.0111	12.9992	10.2126	8.89398	14.582	11.7694	11.9374	13.1108	13.8272	11.6709	11.8671	13.604	10.0273	8.87031	13.7901	11.3417	11.5803	13.0928	13.6424	11.7007	11.7792	13.0272	9.72085	8.42614	13.2183	11.3008	12.3853	15.3975	14.9606	12.2733	11.5416	13.0249	10.4732	9.45207	14.8703
6.83594	11.7877	14.6426	14.227	12.7249	12.1866	13.1453	10.2425	8.60482	15.7896	11.2113	11.7659	14.2228	14.3208	12.2936	12.0567	13.0854	10.1876	8.71182	14.7808	11.8854	11.5902	12.7509	13.7565	11.805	11.9266	13.6487	10.1176	8.63009	14.0681	11.4814	11.4403	12.8133	13.6044	11.8797	11.6581	13.0404	9.60592	8.27952	13.399	11.1531	12.2821	15.1177	14.8966	12.4895	11.7133	13.2283	10.3937	9.34689	15.084
7.08008	11.4673	14.3657	14.0914	12.7545	12.1395	13.225	10.1524	8.37931	15.8467	11.298	11.4706	13.7724	14.151	12.3826	12.0127	13.1468	10.0398	8.55569	14.7583	11.8945	11.3375	12.2422	13.6308	11.7028	11.9454	13.6079	9.99929	8.43797	14.2679	11.4824	11.1149	12.3633	13.3208	11.7539	11.3732	12.9427	9.3487	8.06217	13.5932	11.0906	12.0318	14.5901	14.7145	12.5376	11.749	13.3279	10.3911	9.12361	15.2085
7.32422	11.2216	14.0283	13.992	12.763	12.0007	13.2189	10.0217	8.14302	15.8527	11.2953	11.1777	13.4499	13.9818	12.489	11.9995	13.0081	9.85191	8.27876	14.7094	11.9113	11.0091	11.6093	13.5705	11.7088	11.788	13.3547	9.91713	8.19495	14.2615	11.601	10.7186	12.0443	13.1389	11.545	10.9135	12.766	9.20192	7.82591	13.6907	11.0065	11.7549	14.1621	14.5426	12.5738	11.6409	13.2231	10.3371	8.87847	15.424
7.56836	10.9967	13.6659	13.8036	12.6323	11.8756	13.0017	9.82611	7.88666	15.6792	11.2935	10.8663	13.0135	13.7906	12.5721	11.8922	12.8158	9.69206	8.07497	14.5532	11.9526	10.7445	11.1044	13.5028	11.5912	11.649	13.0247	9.67253	7.90352	14.3326	11.6652	10.44	11.5911	12.7817	11.3496	10.5682	12.4079	8.92834	7.64264	13.5655	10.7963	11.4044	13.8456	14.3055	12.5707	11.6096	13.1055	10.1552	8.69083	15.3963
7.8125	10.5572	13.3932	13.6355	12.5074	11.8048	12.6981	9.567	7.63766	15.5667	11.2661	10.5341	12.5988	13.5174	12.414	11.6928	12.6082	9.35437	7.82012	14.2522	11.9196	10.4439	10.552	13.1965	11.3625	11.4139	12.5814	9.29348	7.49654	14.3173	11.6774	10.1813	11.184	12.5034	10.9971	10.2342	12.0935	8.57034	7.33621	13.229	10.5191	11.0845	13.3617	14.0729	12.4913	11.4353	12.9696	9.86611	8.54838	15.1543
8.05664	10.1674	12.8912	13.2862	12.1975	11.5058	12.3077	9.27437	7.27622	15.1464	11.1372	10.2036	12.2832	13.2298	12.3365	11.472	12.3438	9.00279	7.55979	13.9825	11.8567	9.92841	10.1233	12.7631	10.9574	11.1264	12.1499	8.82939	7.25421	14.0972	11.6011	9.73206	10.7021	12.1987	10.5852	9.78939	11.7404	8.18974	6.92898	12.8717	10.1704	10.6978	12.8836	13.8476	12.2523	11.258	12.7216	9.6063	8.2653	14.9319
8.30078	9.8713	12.4817	13.0487	11.9045	11.1139	12.0287	8.874	6.91471	14.5969	11.0442	9.85769	11.7832	12.9345	12.1065	11.2005	11.9477	8.66952	7.22795	13.6459	11.8123	9.46273	9.7228	12.2854	10.4963	10.7691	11.5527	8.36042	6.91599	13.5741	11.297	9.25641	10.0752	11.8208	10.1711	9.40106	11.1857	7.70269	6.60778	12.3317	9.64998	10.1746	12.3631	13.607	11.8546	10.9678	12.3066	9.24407	7.99471	14.6386
8.54492	9.46764	11.9662	12.7145	11.5026	10.5621	11.6938	8.50308	6.56156	14.1119	10.8293	9.43854	11.3487	12.5506	11.6751	10.8103	11.541	8.22128	6.81858	13.0892	11.7782	9.04001	9.2075	11.9447	10.0196	10.2997	10.9577	7.84682	6.52109	12.9907	10.8387	8.86735	9.53874	11.3276	9.72872	9.00797	10.5268	7.35776	6.23922	11.7791	9.31353	9.74341	11.777	13.1448	11.4676	10.5676	11.7909	8.79875	7.62338	14.1144
8.78906	9.01145	11.4318	12.2315	10.9456	10.0076	11.1523	8.07639	6.25035	13.3705	10.5399	8.93198	10.8188	12.0018	11.0978	10.2944	11.0908	7.78989	6.4155	12.5082	11.4952	8.65553	8.82975	11.5157	9.48727	9.85313	10.4369	7.41762	6.15386	12.2188	10.3804	8.46213	9.06444	10.9655	9.18283	8.68557	10.0618	6.96222	5.87978	11.1869	8.94783	9.28657	11.1641	12.5017	10.9421	10.0565	11.3504	8.35504	7.2119	13.5753
9.0332	8.65395	10.8849	11.7658	10.3996	9.50477	10.7203	7.63808	5.97006	12.7093	10.0598	8.53208	10.2748	11.4683	10.4633	9.83254	10.6014	7.36346	6.05917	11.8632	11.1305	8.21969	8.52715	10.8352	8.94398	9.3829	9.88358	6.97377	5.77024	11.5562	9.94361	8.15896	8.61265	10.5062	8.76917	8.34929	9.53127	6.5632	5.5257	10.518	8.5471	8.80764	10.6223	11.9436	10.3324	9.56423	10.9536	7.90179	6.7884	12.8174
9.27734	8.31461	10.2803	11.2104	9.84095	8.99234	10.3556	7.17711	5.63805	12.0519	9.58146	8.16209	9.80316	10.9706	9.87705	9.33067	10.0558	6.8635	5.70981	11.3606	10.6715	7.93752	8.14526	10.248	8.48756	8.85734	9.34775	6.54732	5.43016	10.859	9.36859	7.8202	8.19812	9.9775	8.34697	8.04848	9.06354	6.21939	5.19601	9.95948	8.18158	8.30851	10.0685	11.3555	9.67983	9.08544	10.4328	7.47225	6.42524	12.0215
9.52148	7.89712	9.766	10.6237	9.30967	8.61606	9.80228	6.75482	5.35271	11.4045	9.06102	7.86004	9.41756	10.3967	9.32478	8.90216	9.54565	6.50577	5.41998	10.7104	10.0326	7.6905	7.80061	9.63134	8.11031	8.4157	8.9309	6.26576	5.12378	10.2419	8.87119	7.60631	7.8461	9.47219	7.92577	7.78038	8.75991	5.88542	4.93059	9.30081	7.86135	7.89736	9.5229	10.5929	9.12239	8.60962	9.93044	7.06494	6.04569	11.2572
9.76562	7.58936	9.26734	10.093	8.75505	8.29816	9.21653	6.43846	5.1182	10.7439	8.68591	7.57523	8.89921	9.82934	8.76334	8.52593	9.04943	6.2331	5.14089	10.077	9.52546	7.45173	7.52271	9.19004	7.59589	8.03316	8.5068	5.96653	4.8779	9.66711	8.50091	7.39081	7.46379	9.12937	7.51811	7.49975	8.39862	5.6087	4.71308	8.78422	7.5717	7.5188	8.98157	9.9859	8.56986	8.11498	9.332	6.62641	5.63891	10.5847
10.0098	7.3368	8.85204	9.5632	8.28695	7.81359	8.69853	6.09662	4.91233	10.1357	8.20828	7.29538	8.471	9.39124	8.35692	8.08892	8.5221	5.90596	4.88304	9.48328	9.03379	7.17116	7.22644	8.83145	7.27898	7.51771	8.12127	5.6418	4.68584	9.03928	8.075	7.27597	7.22234	8.92314	7.22154	7.26987	8.03701	5.36224	4.51599	8.35158	7.27779	7.26033	8.49095	9.43128	8.06996	7.7248	8.84841	6.28285	5.30322	9.85357
10.2539	7.1415	8.48625	9.09464	7.87126	7.49925	8.30912	5.79981	4.7091	9.51046	7.78903	7.13612	8.20521	8.92441	7.92289	7.5947	8.11493	5.58883	4.712	9.04088	8.56616	7.00539	7.01986	8.45619	7.03198	7.17185	7.84418	5.39445	4.54736	8.47874	7.64801	7.0965	6.98821	8.53921	6.97464	7.09121	7.67153	5.18892	4.34372	7.93305	6.97115	7.08247	8.04698	8.96397	7.60969	7.33818	8.37872	5.98087	5.03679	9.24851
10.498	6.96455	8.18806	8.69711	7.54936	7.1562	7.95452	5.57225	4.52603	9.02291	7.4087	6.95981	7.85069	8.53451	7.46793	7.23302	7.77188	5.35226	4.52227	8.55117	8.05335	6.7653	6.85457	8.09195	6.7619	6.9546	7.58378	5.19538	4.40444	8.02188	7.24931	6.9392	6.67492	8.13131	6.67227	6.88136	7.40658	4.99536	4.1863	7.51616	6.742	6.89697	7.63476	8.50695	7.21448	7.05261	7.92273	5.70659	4.76151	8.75542
10.7422	6.80447	7.86965	8.30984	7.18119	6.85206	7.56951	5.36296	4.40547	8.58113	7.07043	6.76319	7.4854	8.19001	7.15145	6.92775	7.42593	5.14745	4.36438	8.11729	7.533	6.63897	6.63728	7.8141	6.44055	6.61666	7.32562	5.014	4.24773	7.57508	6.90272	6.83087	6.50737	7.90251	6.32888	6.67477	7.14761	4.8366	4.08119	7.20074	6.51707	6.67375	7.28158	8.10451	6.84476	6.65967	7.52301	5.44507	4.54602	8.30343
10.9863	6.75589	7.6029	7.90441	6.9202	6.5967	7.26083	5.14088	4.26529	8.1273	6.76883	6.60168	7.18271	7.85172	6.80645	6.59965	7.12032	4.9936	4.24176	7.77287	7.12247	6.55906	6.48109	7.51473	6.1619	6.38915	7.05944	4.81867	4.08581	7.28154	6.58209	6.71301	6.31203	7.6206	6.03503	6.47263	6.89691	4.71671	3.95057	6.88203	6.37148	6.41296	7.01414	7.7299	6.51346	6.391	7.1624	5.23588	4.38626	7.88132
11.2305	6.65955	7.38483	7.67181	6.66843	6.39295	6.99351	4.9837	4.12773	7.71909	6.49338	6.4523	6.92991	7.56029	6.5483	6.35868	6.85952	4.81871	4.11841	7.42969	6.81038	6.49637	6.38173	7.24851	6.00405	6.18809	6.87621	4.70214	3.97696	6.9662	6.31929	6.6954	6.18709	7.27713	5.8614	6.31455	6.67406	4.58564	3.8897	6.64757	6.17338	6.13814	6.84275	7.38969	6.21944	6.1724	6.8666	5.05661	4.24742	7.49832
11.4746	6.52107	7.14496	7.41375	6.41939	6.17824	6.69445	4.79274	4.01913	7.46139	6.20808	6.28804	6.72197	7.30982	6.31786	6.14748	6.66097	4.64592	3.98101	7.18984	6.49249	6.31159	6.38031	7.05471	5.81207	6.04162	6.70894	4.53086	3.88755	6.64921	6.12557	6.55439	6.04798	7.11995	5.73171	6.28704	6.45972	4.48413	3.83895	6.43991	5.91933	5.89591	6.65601	7.10046	5.97998	5.9238	6.59704	4.8363	4.09535	7.19747
11.7188	6.30987	6.88989	7.1227	6.22425	6.00001	6.45165	4.64338	3.89889	7.19166	5.99933	6.02916	6.5497	7.03804	6.1083	5.87837	6.45363	4.48885	3.89607	6.86855	6.24566	5.975	6.17121	6.75157	5.6534	6.00853	6.4667	4.34609	3.78876	6.42987	5.94007	6.2729	5.97028	6.90265	5.56003	6.15388	6.30317	4.41147	3.73486	6.26267	5.70013	5.65812	6.47554	6.80955	5.74822	5.66782	6.3718	4.64949	3.95117	6.9103
11.9629	6.05604	6.60804	6.83101	6.03293	5.84823	6.2283	4.51185	3.81835	6.87804	5.7496	5.78615	6.38834	6.81585	5.94274	5.66663	6.22518	4.38654	3.78554	6.59793	6.05004	5.74753	5.95992	6.51424	5.49754	5.82102	6.25859	4.26105	3.73917	6.26845	5.70798	5.9673	5.91126	6.63213	5.42779	6.02322	6.12249	4.29267	3.66372	6.07931	5.47472	5.48162	6.3497	6.51781	5.49424	5.48903	6.14025	4.52643	3.82394	6.59027
12.207	5.81161	6.3127	6.60463	5.81407	5.58862	6.08611	4.387	3.71633	6.60322	5.53646	5.58106	6.13771	6.56991	5.7757	5.4877	6.07037	4.27079	3.67963	6.36564	5.76336	5.5557	5.71408	6.20044	5.34755	5.49961	6.04583	4.14594	3.67599	6.06409	5.46993	5.68463	5.82718	6.45646	5.32441	5.87693	5.90261	4.20572	3.59468	5.87884	5.35963	5.33402	6.04497	6.31227	5.34424	5.30866	5.87201	4.40679	3.72449	6.35369
12.4512	5.55263	6.1135	6.40473	5.67449	5.3311	5.90523	4.30477	3.64173	6.37915	5.38129	5.40587	5.82143	6.32725	5.55797	5.3162	5.88216	4.13133	3.57126	6.11767	5.55471	5.41244	5.52589	5.98506	5.26752	5.25315	5.85601	4.05189	3.55981	5.86528	5.28812	5.59928	5.55959	6.23705	5.2334	5.71131	5.76901	4.09651	3.52596	5.68098	5.24082	5.13159	5.72168	6.08376	5.2185	5.14874	5.7425	4.26204	3.632	6.19178
12.6953	5.36462	5.84305	6.2201	5.49088	5.17975	5.71862	4.17107	3.581	6.19414	5.22751	5.26928	5.64226	6.16315	5.39997	5.15707	5.71544	4.03199	3.52689	5.93671	5.37403	5.26579	5.4347	5.81387	5.18109	5.0718	5.73417	3.93204	3.50717	5.69358	5.077	5.47887	5.22705	6.00003	5.1481	5.65957	5.7319	4.04224	3.4577	5.48588	5.14547	5.02057	5.51122	5.88818	5.05391	5.02301	5.59772	4.14856	3.52723	6.07385
12.9395	5.23726	5.60477	6.02762	5.33148	5.04874	5.60294	4.07009	3.51812	5.9116	5.04469	5.15835	5.52168	5.96305	5.32908	5.00504	5.57735	3.96716	3.45954	5.75896	5.19784	5.13803	5.32376	5.63213	5.02486	4.91433	5.65768	3.85546	3.4412	5.47907	4.97543	5.32184	5.06179	5.89848	5.05277	5.53644	5.63223	3.99744	3.40085	5.33952	5.03863	4.91166	5.32377	5.68923	4.91587	4.90032	5.43429	4.06822	3.47129	5.90361
13.1836	5.12317	5.53104	5.84787	5.30691	4.95662	5.48938	3.97102	3.44176	5.76037	4.87453	5.02042	5.38642	5.76623	5.16311	4.8933	5.44539	3.88359	3.4205	5.60584	5.02269	5.03489	5.22327	5.49977	4.9192	4.83629	5.5544	3.83654	3.39293	5.33313	4.84809	5.23719	4.94448	5.74116	4.96071	5.44292	5.47262	3.94721	3.37332	5.21495	4.93988	4.8179	5.20855	5.54897	4.80706	4.77956	5.28832	3.99782	3.40253	5.66785
13.4277	5.00126	5.46431	5.70856	5.19784	4.86267	5.38077	3.90552	3.38246	5.63924	4.75756	4.87856	5.25257	5.67309	5.03206	4.81697	5.32803	3.82848	3.32224	5.46523	4.86359	4.84481	5.05822	5.37821	4.86914	4.76634	5.45124	3.75624	3.32643	5.20141	4.69719	5.10173	4.83934	5.66011	4.86568	5.34882	5.35247	3.89662	3.32927	5.09011	4.83715	4.72466	5.12324	5.42101	4.7243	4.66305	5.19352	3.90414	3.3202	5.55185
13.6719	4.89885	5.3201	5.5934	5.07518	4.76807	5.27839	3.84484	3.30891	5.53522	4.6477	4.75294	5.11908	5.57625	4.95959	4.74703	5.22957	3.74728	3.28885	5.31987	4.78072	4.72029	4.99115	5.23689	4.73658	4.68992	5.37608	3.63045	3.28495	5.1535	4.62127	4.96239	4.71793	5.57939	4.80408	5.24523	5.30277	3.80222	3.26311	4.98819	4.65675	4.64108	5.0188	5.26769	4.64912	4.55868	5.11451	3.78078	3.28043	5.43807
13.916	4.83669	5.16765	5.46496	4.97488	4.71795	5.17814	3.76138	3.26198	5.35632	4.54734	4.69914	5.02865	5.39637	4.88565	4.6743	5.12322	3.67971	3.26784	5.20737	4.69272	4.65857	4.95782	5.12608	4.67617	4.62892	5.246	3.60999	3.25874	5.06585	4.48203	4.86562	4.63341	5.47345	4.73259	5.11203	5.28432	3.68509	3.20508	4.90833	4.56588	4.56454	4.90317	5.15771	4.52551	4.50069	4.99853	3.71217	3.26093	5.32144
14.1602	4.70647	5.08044	5.36155	4.88696	4.66021	5.06775	3.71029	3.23296	5.29899	4.45486	4.60932	4.96761	5.32097	4.83832	4.61014	5.0311	3.65141	3.2006	5.12522	4.57754	4.6254	4.89192	5.04353	4.63956	4.54357	5.17404	3.54974	3.22313	4.9839	4.3669	4.77008	4.53416	5.31351	4.63325	5.00619	5.21185	3.60947	3.15235	4.87157	4.53035	4.47851	4.80664	5.0935	4.44552	4.40827	4.87489	3.65666	3.19796	5.16854
14.4043	4.66823	4.97911	5.272	4.81092	4.61245	5.0288	3.65952	3.21193	5.23056	4.359	4.56459	4.84191	5.22144	4.77829	4.51516	4.97446	3.56652	3.17464	5.0513	4.4575	4.5255	4.82649	4.94635	4.60109	4.4863	5.14607	3.49145	3.16152	4.87867	4.33909	4.62817	4.42091	5.14362	4.55461	4.89929	5.12885	3.55175	3.11423	4.74324	4.41942	4.41856	4.73574	5.01934	4.39049	4.33905	4.80173	3.60316	3.13254	5.1073
14.6484	4.61884	4.909	5.15214	4.7551	4.5589	4.96818	3.59322	3.17127	5.12467	4.25639	4.50258	4.76702	5.10945	4.7097	4.4631	4.90938	3.48724	3.15931	4.99145	4.38324	4.44996	4.75837	4.86264	4.5376	4.43043	5.07687	3.42575	3.1218	4.77667	4.25804	4.52788	4.34207	5.12426	4.44971	4.83664	5.05295	3.48285	3.07729	4.67268	4.30009	4.35527	4.66126	4.90475	4.33225	4.30553	4.76738	3.56979	3.12676	5.03476
14.8926	4.54978	4.83455	5.06791	4.70477	4.48024	4.86971	3.56429	3.13343	5.02071	4.17902	4.43602	4.72661	5.0644	4.6293	4.3984	4.83042	3.46914	3.12258	4.86419	4.31014	4.38359	4.67679	4.80019	4.4557	4.38331	5.03996	3.3643	3.08529	4.73226	4.16482	4.47371	4.27971	5.00627	4.38069	4.75298	4.96201	3.44275	3.00253	4.62235	4.21413	4.31064	4.58055	4.7754	4.24091	4.28153	4.71454	3.53518	3.1223	4.98857
15.1367	4.4929	4.77386	5.00742	4.62015	4.43655	4.81946	3.50863	3.08188	4.94494	4.16141	4.41731	4.67754	4.94776	4.56839	4.30898	4.81104	3.43783	3.06372	4.81345	4.24951	4.33226	4.60695	4.74245	4.37636	4.33421	4.9635	3.32004	3.0339	4.68281	4.07439	4.42682	4.19186	4.86955	4.28307	4.66373	4.86325	3.40919	2.95733	4.58782	4.11995	4.23508	4.4973	4.70054	4.20739	4.22011	4.61771	3.4889	3.07743	4.8835
15.3809	4.4106	4.68649	4.90418	4.55962	4.38575	4.73268	3.46285	3.06822	4.89543	4.10194	4.39788	4.62951	4.8593	4.48333	4.26979	4.73282	3.37079	3.04667	4.77959	4.17589	4.28153	4.53268	4.64372	4.32176	4.25195	4.86994	3.29034	3.0224	4.61335	4.03438	4.35403	4.13898	4.80364	4.23106	4.56461	4.77332	3.36041	2.9126	4.53875	4.05073	4.18952	4.44822	4.67272	4.15922	4.16001	4.57313	3.4269	3.02846	4.84626
15.625	4.39981	4.60754	4.83939	4.47592	4.31072	4.64836	3.42986	3.0546	4.81464	4.04768	4.31957	4.55809	4.80739	4.44485	4.20345	4.66268	3.31928	3.05298	4.73389	4.10447	4.25071	4.48886	4.59413	4.30029	4.21425	4.75348	3.24972	2.97396	4.52375	4.00639	4.32822	4.0543	4.69192	4.18515	4.50352	4.71651	3.29842	2.86421	4.44909	4.03059	4.16406	4.3999	4.61903	4.08859	4.09374	4.53292	3.37581	2.99047	4.79424
15.8691	4.36702	4.53236	4.78289	4.47605	4.27424	4.58425	3.40899	2.99837	4.74601	4.01742	4.27571	4.49851	4.76257	4.39673	4.17034	4.62244	3.30754	3.01063	4.69749	4.08603	4.21929	4.37909	4.54648	4.2538	4.20041	4.69609	3.20114	2.94945	4.449	3.9571	4.261	3.98869	4.61626	4.12385	4.47594	4.62827	3.23689	2.83404	4.38942	3.96492	4.16799	4.33603	4.5263	4.0258	4.05752	4.48742	3.37084	2.96677	4.74536
16.1133	4.32859	4.50451	4.73819	4.43996	4.25646	4.53904	3.36155	2.96565	4.69961	3.98012	4.27099	4.44282	4.71194	4.33938	4.14457	4.57812	3.28299	2.96816	4.65461	4.05451	4.19355	4.32793	4.50011	4.20295	4.14279	4.59003	3.16064	2.91838	4.40575	3.89682	4.21335	3.98457	4.53	4.0487	4.40001	4.54512	3.17916	2.79657	4.3316	3.9243	4.13326	4.27226	4.47301	3.99509	4.02792	4.43891	3.33949	2.95322	4.69771
16.3574	4.32556	4.47759	4.69471	4.37207	4.1778	4.54558	3.31217	2.92743	4.65345	3.93226	4.23917	4.40499	4.68138	4.26114	4.10558	4.5507	3.22035	2.94501	4.63727	4.01768	4.1342	4.25293	4.47065	4.12492	4.08771	4.51866	3.15162	2.8737	4.35371	3.84706	4.20981	3.89351	4.46829	3.98605	4.31764	4.44301	3.15948	2.78234	4.23952	3.849	4.10548	4.22853	4.44728	3.97607	3.97798	4.39263	3.28315	2.92029	4.64853
16.6016	4.29338	4.41938	4.64882	4.33983	4.09479	4.50717	3.25759	2.87726	4.62963	3.89004	4.17498	4.35106	4.63692	4.23306	4.05271	4.50841	3.21145	2.91889	4.59105	3.97745	4.08171	4.19663	4.37433	4.06132	4.02827	4.46833	3.13909	2.84293	4.29229	3.80155	4.20411	3.83319	4.42839	3.94268	4.27927	4.37263	3.1322	2.7593	4.20606	3.7929	4.06375	4.18825	4.38218	3.93121	3.92934	4.36797	3.27011	2.8665	4.64595
16.8457	4.2372	4.38768	4.62963	4.35051	4.08023	4.4508	3.25384	2.83873	4.56203	3.82859	4.14353	4.33268	4.54397	4.25192	4.0391	4.46247	3.18859	2.89031	4.51333	3.89519	4.07005	4.17433	4.35499	4.0462	3.99111	4.39773	3.10449	2.80165	4.25828	3.78782	4.18255	3.79873	4.38413	3.86742	4.2105	4.27747	3.07447	2.72116	4.1961	3.75635	4.04699	4.17466	4.35336	3.89253	3.91231	4.29216	3.24899	2.85693	4.5883
17.0898	4.17834	4.32101	4.58154	4.31148	4.03169	4.39757	3.23894	2.82488	4.54127	3.76446	4.0921	4.28284	4.50502	4.20454	3.99846	4.45475	3.15437	2.84394	4.44561	3.85811	4.06788	4.10761	4.27706	3.99629	3.99806	4.34009	3.05254	2.77236	4.22227	3.74695	4.11052	3.75946	4.29821	3.86199	4.13089	4.22442	3.03484	2.70136	4.13244	3.73721	4.01191	4.15458	4.28282	3.84107	3.91229	4.26167	3.2146	2.85186	4.53852
17.334	4.20408	4.27717	4.55057	4.24809	4.00337	4.34628	3.22178	2.78967	4.52415	3.75469	4.08964	4.26154	4.4271	4.16868	3.92579	4.41217	3.13619	2.83172	4.43408	3.83359	4.0576	4.11261	4.25206	3.94269	3.98012	4.30812	3.01436	2.76937	4.19267	3.64837	4.06848	3.75307	4.18015	3.84	4.0689	4.17521	3.03404	2.67494	4.08927	3.69884	3.997	4.14015	4.25022	3.80341	3.86238	4.24557	3.20068	2.81362	4.51512
17.5781	4.17515	4.27296	4.5048	4.22584	3.95917	4.33675	3.18225	2.79165	4.47202	3.71835	4.06946	4.23626	4.40238	4.16016	3.87016	4.35743	3.1332	2.80258	4.42317	3.8066	4.04077	4.12277	4.17114	3.92317	3.92532	4.2491	2.98493	2.73448	4.18449	3.61329	4.04302	3.75414	4.16218	3.80808	4.00355	4.13892	3.02282	2.63409	4.0627	3.67359	3.96731	4.07929	4.26269	3.79569	3.81755	4.22011	3.19052	2.77539	4.51518
17.8223	4.19263	4.30302	4.44723	4.22779	3.93319	4.31719	3.15453	2.76614	4.43916	3.69638	4.02483	4.21382	4.37912	4.12507	3.86821	4.29494	3.10946	2.79624	4.35989	3.7858	4.00496	4.08218	4.09296	3.912	3.8559	4.18929	2.96531	2.7184	4.16468	3.60051	4.00351	3.75069	4.12878	3.77471	3.96931	4.07267	2.98316	2.6214	4.00302	3.62399	3.95842	4.04738	4.21562	3.8047	3.79564	4.19702	3.15119	2.75205	4.48393
18.0664	4.15706	4.3037	4.39846	4.22522	3.93184	4.27722	3.11808	2.72233	4.42201	3.69417	4.01426	4.20953	4.35239	4.09552	3.86522	4.23468	3.07626	2.77602	4.34782	3.77593	4.01089	4.08957	4.05627	3.88634	3.86449	4.15205	2.95097	2.70223	4.14631	3.59193	3.99941	3.73903	4.1029	3.77252	3.98569	3.99901	2.93561	2.59597	3.97595	3.57987	3.93314	4.05618	4.1604	3.7572	3.80536	4.19885	3.12313	2.72994	4.46359
18.3105	4.11054	4.35406	4.3775	4.28301	3.90265	4.24659	3.11163	2.70352	4.39759	3.65518	4.03726	4.22471	4.31395	4.12481	3.85976	4.19733	3.04668	2.73914	4.33497	3.74801	3.97832	4.13042	4.02532	3.97892	3.86229	4.10379	2.92582	2.6839	4.06753	3.55172	4.0264	3.69062	4.06386	3.7667	3.97328	3.96718	2.91444	2.57557	3.95475	3.53723	3.93216	4.03625	4.15527	3.7439	3.80346	4.16623	3.10531	2.71019	4.40644
18.5547	4.1547	4.38619	4.34028	4.33667	3.86517	4.21455	3.10003	2.68998	4.36837	3.66486	4.06235	4.28649	4.26079	4.17913	3.8473	4.21664	2.99838	2.71741	4.29894	3.73333	3.96333	4.17704	3.98255	4.10844	3.85404	4.04346	2.90316	2.64795	4.05401	3.53934	3.99144	3.71056	3.98913	3.78201	3.99538	3.95196	2.90431	2.55407	3.93465	3.51656	3.91096	4.07792	4.11104	3.75054	3.82183	4.15293	3.11344	2.68873	4.37082
18.7988	4.19369	4.44413	4.32822	4.45085	3.88716	4.1693	3.08796	2.67734	4.3878	3.64934	4.0866	4.35998	4.25256	4.24465	3.85809	4.18093	2.97327	2.70356	4.28236	3.72768	3.97805	4.25593	3.96188	4.18101	3.84449	4.00968	2.86917	2.6099	4.03233	3.51136	4.02415	3.88524	3.93306	3.93123	4.0368	3.91754	2.88323	2.51943	3.89391	3.50149	3.96386	4.19953	4.06709	3.82292	3.91251	4.11935	3.10974	2.66798	4.34229
19.043	4.24725	4.55912	4.28771	4.68547	3.92636	4.13325	3.03688	2.67377	4.37425	3.62738	4.14701	4.48711	4.24284	4.42716	3.88087	4.11556	2.97698	2.66854	4.277	3.70269	4.06739	4.41236	3.90722	4.33361	3.8988	3.96832	2.83054	2.59094	3.98772	3.47409	4.10245	4.12019	3.93046	4.20905	4.23559	3.85795	2.88558	2.49296	3.86084	3.49461	4.10587	4.5304	4.0886	4.00552	4.10051	4.05776	3.06989	2.64905	4.36112
19.2871	4.33962	4.71962	4.27475	4.94224	3.98361	4.10561	3.04561	2.65268	4.35247	3.61728	4.22945	4.67908	4.19822	4.67339	3.95318	4.10893	2.97457	2.65923	4.24063	3.65575	4.29379	4.71631	3.8793	4.65096	4.04352	3.96283	2.84115	2.5664	3.94162	3.46268	4.23417	4.41975	3.90607	4.66471	4.45844	3.82861	2.84754	2.4754	3.82997	3.45738	4.28777	4.91428	4.06064	4.25927	4.41617	4.0474	3.03498	2.62448	4.35976
19.5312	4.44158	5.02835	4.24987	5.12448	4.08985	4.08259	3.03958	2.63739	4.3184	3.59129	4.32522	4.97801	4.1539	5.03016	4.04957	4.09671	2.95977	2.65639	4.2218	3.6169	4.44321	5.1134	3.84102	5.02386	4.19026	3.93603	2.85893	2.56509	3.95365	3.44315	4.40209	4.91698	3.89073	5.27058	4.71918	3.81801	2.83561	2.46924	3.78546	3.43559	4.47586	5.34103	4.01983	4.53787	4.76697	4.07854	3.03163	2.61694	4.33867
19.7754	4.51846	5.32929	4.21379	5.32501	4.21611	4.04653	3.02822	2.61975	4.28033	3.55525	4.49808	5.39181	4.13102	5.45095	4.16671	4.04532	2.92696	2.65985	4.21223	3.61639	4.3885	5.39663	3.82715	5.19565	4.2463	3.88977	2.84379	2.54586	3.92772	3.39737	4.55653	5.45822	3.83973	5.68596	4.9361	3.77389	2.85251	2.45069	3.7813	3.37235	4.63827	5.72082	3.98246	4.75156	5.08436	4.03503	3.02704	2.61067	4.2984
20.0195	4.48943	5.37141	4.1948	5.23278	4.20158	4.01611	3.00244	2.60768	4.27149	3.53418	4.6074	5.6243	4.09778	5.66572	4.22	4.03745	2.9054	2.64081	4.19883	3.60173	4.4101	5.37523	3.81113	5.11078	4.26407	3.90207	2.83575	2.54094	3.89874	3.39441	4.60023	5.5686	3.78417	5.74246	4.98695	3.76554	2.82502	2.42706	3.7656	3.32858	4.66195	5.61012	3.96819	4.70706	5.02084	3.99847	3.02567	2.59302	4.28107
20.2637	4.48854	5.39978	4.20266	5.25741	4.13132	3.99921	2.98064	2.59787	4.249	3.531	4.55704	5.69406	4.09417	5.70104	4.2216	3.991	2.90135	2.60519	4.19067	3.59044	4.38359	5.33298	3.79586	4.97369	4.20549	3.89776	2.80521	2.55067	3.88081	3.37312	4.56769	5.46249	3.79011	5.60355	4.97457	3.76296	2.80319	2.41265	3.75209	3.36519	4.61301	5.42798	3.92673	4.53101	4.96958	3.97611	3.02612	2.57325	4.25806
20.5078	4.40516	5.22818	4.17292	5.16032	4.09165	3.99622	2.97668	2.57158	4.2225	3.54484	4.43986	5.39948	4.09893	5.21304	4.10815	3.97791	2.90087	2.59901	4.17816	3.57272	4.20582	4.86169	3.789	4.50892	3.99185	3.87998	2.7702	2.51591	3.89751	3.36058	4.36895	5.03713	3.76272	4.97836	4.68231	3.72198	2.76844	2.38754	3.73437	3.34225	4.42712	5.14458	3.92646	4.29762	4.68396	3.96107	3.00713	2.55694	4.26817
20.752	4.34505	4.90981	4.16173	4.87297	3.94172	3.9887	2.9794	2.54144	4.22231	3.52405	4.2888	4.8915	4.06541	4.70044	3.91132	3.96846	2.89101	2.59338	4.15032	3.55424	4.10531	4.57618	3.77001	4.26088	3.89989	3.85687	2.7673	2.47788	3.86034	3.35719	4.11007	4.48174	3.71545	4.37601	4.30301	3.68045	2.76095	2.3849	3.71	3.28698	4.2898	4.7591	3.93691	4.04246	4.30846	3.94455	3.00004	2.54224	4.29043
20.9961	4.24549	4.55992	4.13531	4.49035	3.80887	3.96575	2.9533	2.53723	4.23456	3.50742	4.07558	4.43175	4.02488	4.34882	3.74505	3.91844	2.85225	2.56149	4.12678	3.53532	4.04104	4.32696	3.78041	4.12042	3.81425	3.82885	2.76723	2.47084	3.84909	3.35598	3.94661	3.97114	3.66224	3.89893	3.90113	3.65186	2.75679	2.3677	3.67684	3.22928	4.12873	4.38102	3.93473	3.81423	3.99134	3.93551	2.98109	2.53557	4.25932
21.2402	4.16103	4.29183	4.11839	4.2402	3.72134	3.94415	2.94019	2.52523	4.20651	3.48862	4.01131	4.2637	4.00805	4.1466	3.6507	3.90639	2.83318	2.56274	4.12723	3.53789	3.93983	4.04569	3.77894	3.9707	3.71809	3.81539	2.76548	2.46378	3.79664	3.3141	3.87258	3.66033	3.64791	3.6432	3.63685	3.61788	2.7466	2.35141	3.68185	3.26848	4.03956	4.21661	3.93038	3.70249	3.82769	3.91882	2.98144	2.52067	4.22699
21.4844	4.13441	4.14749	4.08807	4.10567	3.69422	3.90144	2.94603	2.54254	4.21816	3.49025	3.96402	4.13781	4.02235	4.01158	3.59471	3.89962	2.84141	2.58432	4.12618	3.51345	3.84006	3.88972	3.75228	3.85911	3.68692	3.78525	2.76923	2.46104	3.81375	3.33622	3.85186	3.53532	3.64214	3.49663	3.52296	3.58905	2.72026	2.34338	3.65056	3.2479	4.00516	4.10167	3.9028	3.60243	3.728	3.94263	2.97995	2.52799	4.24408
21.7285	4.10649	4.10327	4.06567	4.01262	3.63613	3.8871	2.93208	2.52008	4.19856	3.50609	3.95083	4.04499	3.989	3.89406	3.5615	3.88768	2.83013	2.566	4.10487	3.48109	3.83741	3.78933	3.73708	3.7295	3.67278	3.76374	2.74974	2.43538	3.79029	3.34271	3.81717	3.51621	3.67393	3.48172	3.42762	3.57391	2.73797	2.33154	3.62854	3.23861	3.98962	4.02695	3.88332	3.57173	3.66754	3.91405	2.99463	2.51075	4.23436
21.9727	4.0795	4.10092	4.04027	3.95295	3.60793	3.87263	2.94161	2.50517	4.17643	3.47083	3.95917	3.9931	3.9793	3.86189	3.56203	3.87472	2.82385	2.55039	4.08921	3.4834	3.83293	3.74021	3.74608	3.64428	3.62238	3.75311	2.72628	2.43503	3.73434	3.32851	3.79251	3.51831	3.61866	3.47947	3.40546	3.56625	2.7243	2.32162	3.64931	3.24498	3.95984	3.98496	3.88469	3.5193	3.6157	3.87399	2.97038	2.49449	4.24688
22.2168	4.07004	4.10008	4.02838	3.94909	3.60081	3.84518	2.9237	2.48076	4.15087	3.48365	3.92359	3.99606	3.95679	3.86263	3.53976	3.84354	2.82619	2.54698	4.10494	3.49819	3.85663	3.74695	3.7056	3.61951	3.62578	3.75054	2.71158	2.45345	3.72918	3.35355	3.81187	3.51013	3.56116	3.45882	3.37792	3.55559	2.70314	2.31792	3.62747	3.22273	3.90926	3.92119	3.84358	3.50398	3.57139	3.87395	2.9482	2.49483	4.23575
22.4609	4.05704	4.09864	4.03302	3.92531	3.59284	3.85122	2.89285	2.49396	4.14028	3.47156	3.96171	3.9862	3.95899	3.83216	3.48954	3.83666	2.83036	2.55319	4.10646	3.49266	3.89608	3.7796	3.67974	3.61901	3.60317	3.73913	2.70083	2.43555	3.76988	3.31157	3.82312	3.47329	3.54479	3.4254	3.35073	3.53448	2.70239	2.3261	3.6054	3.20358	3.89236	3.89711	3.82892	3.48455	3.54224	3.86665	2.94966	2.47753	4.22613
22.7051	4.08126	4.09849	4.03466	3.88866	3.554	3.83518	2.90171	2.48962	4.14265	3.505	3.94263	3.99133	3.96382	3.83227	3.50766	3.82025	2.81383	2.54356	4.06797	3.47188	3.85187	3.82267	3.62967	3.57912	3.60506	3.73896	2.70624	2.42466	3.75658	3.28054	3.83456	3.47059	3.5536	3.40892	3.32662	3.48817	2.68717	2.30399	3.58268	3.21563	3.87002	3.86598	3.80978	3.49198	3.53584	3.87704	2.92915	2.46003	4.18457
22.9492	4.07649	4.06045	4.00364	3.91696	3.56964	3.81792	2.88553	2.47363	4.15619	3.49574	3.94828	3.98667	3.93115	3.82334	3.5016	3.8343	2.80853	2.53562	4.0727	3.5097	3.86282	3.84004	3.61439	3.5355	3.61543	3.72851	2.73119	2.41823	3.70987	3.27346	3.8836	3.49879	3.53226	3.4114	3.33875	3.48159	2.68848	2.27499	3.5541	3.20665	3.84715	3.88339	3.76638	3.47646	3.52726	3.86314	2.93914	2.45402	4.18316
23.1934	4.08986	4.03107	4.00141	3.93325	3.58613	3.81288	2.88826	2.45681	4.14786	3.47129	3.93167	3.99845	3.9242	3.82661	3.50852	3.81481	2.79468	2.52564	4.07926	3.5023	3.87252	3.8457	3.6208	3.5458	3.65144	3.69381	2.70861	2.39909	3.69718	3.28083	3.86727	3.50476	3.53858	3.39918	3.30685	3.44537	2.71127	2.26588	3.54561	3.18478	3.86725	3.91312	3.77191	3.45587	3.53249	3.83107	2.94718	2.46604	4.16863
23.4375	4.08684	4.02273	4.0132	3.90066	3.56525	3.79078	2.87484	2.4363	4.12762	3.44326	3.90867	4.01301	3.93667	3.81833	3.51073	3.77485	2.80476	2.50406	4.02241	3.47728	3.82349	3.79654	3.63698	3.52536	3.61798	3.67442	2.71809	2.36924	3.68465	3.26147	3.80455	3.53321	3.53056	3.37294	3.27175	3.43838	2.70228	2.27447	3.57785	3.1399	3.84949	3.94645	3.78512	3.4695	3.53544	3.81528	2.9136	2.45747	4.1716
23.6816	4.07083	3.98893	3.96783	3.86531	3.53853	3.75653	2.85535	2.43009	4.14647	3.45762	3.87426	3.99137	3.94494	3.80325	3.45985	3.74033	2.78666	2.46255	4.01812	3.46878	3.81002	3.75406	3.65249	3.54089	3.62202	3.64233	2.70683	2.36341	3.68112	3.2589	3.74509	3.57624	3.51749	3.37218	3.28007	3.42498	2.6748	2.26613	3.58445	3.11728	3.86864	3.97165	3.7696	3.45216	3.50657	3.8113	2.89881	2.44338	4.17976
23.9258	3.99272	3.98409	3.97738	3.84893	3.50602	3.72177	2.85003	2.4233	4.12331	3.45789	3.857	3.98637	3.92691	3.80615	3.42833	3.75235	2.78321	2.44552	3.99737	3.47186	3.73586	3.74287	3.65788	3.54964	3.59846	3.62656	2.68973	2.35005	3.67415	3.28601	3.72297	3.59205	3.51042	3.38937	3.29001	3.40944	2.65732	2.23132	3.53518	3.12328	3.84319	3.99421	3.77887	3.42578	3.52416	3.80201	2.90168	2.42664	4.14827
24.1699	3.89576	3.93962	3.95323	3.84884	3.48437	3.70699	2.84277	2.41727	4.09359	3.46007	3.86672	3.94263	3.85026	3.8108	3.42897	3.74508	2.78059	2.44312	3.97673	3.46087	3.71478	3.69284	3.62953	3.5302	3.55396	3.57078	2.6784	2.34211	3.69835	3.27377	3.68291	3.58491	3.48591	3.39516	3.23849	3.39483	2.66376	2.22727	3.48533	3.11163	3.80623	3.95156	3.7447	3.41878	3.50707	3.79452	2.91396	2.4049	4.13302
24.4141	3.85606	3.87504	3.94241	3.83654	3.46066	3.68191	2.82652	2.40308	4.08508	3.46932	3.80987	3.91638	3.82026	3.8138	3.43245	3.73346	2.7664	2.46136	3.96247	3.48156	3.70959	3.588	3.63993	3.4973	3.52318	3.52255	2.66681	2.33738	3.69982	3.26473	3.65328	3.60615	3.45809	3.41045	3.20779	3.38829	2.69531	2.22633	3.54579	3.07861	3.8001	3.87358	3.71404	3.41607	3.46751	3.78078	2.9105	2.41092	4.14358
24.6582	3.84148	3.84387	3.90209	3.86498	3.43894	3.68477	2.83222	2.40588	4.09515	3.47386	3.76743	3.84669	3.81609	3.82355	3.40267	3.70761	2.75167	2.45143	3.94429	3.4568	3.73393	3.58497	3.61044	3.51565	3.51502	3.51844	2.68847	2.31249	3.66307	3.27041	3.67612	3.58565	3.45177	3.40531	3.1871	3.34688	2.70568	2.21239	3.54165	3.04016	3.7997	3.83797	3.71002	3.39536	3.48623	3.81354	2.89885	2.41035	4.12919
24.9023	3.82821	3.81227	3.85771	3.89918	3.41886	3.66155	2.80964	2.39574	4.08586	3.45022	3.74396	3.82384	3.79888	3.82998	3.37445	3.70881	2.73937	2.4272	3.93703	3.45757	3.7468	3.55619	3.59474	3.51761	3.48905	3.50731	2.67707	2.30634	3.60426	3.22449	3.69802	3.50689	3.4369	3.3947	3.15736	3.34595	2.70483	2.19252	3.48271	3.0619	3.79158	3.7787	3.70044	3.40033	3.50042	3.77361	2.89771	2.39082	4.12938
25.1465	3.8096	3.82017	3.84245	3.86722	3.38779	3.64038	2.77556	2.37086	4.01781	3.43586	3.74648	3.78137	3.7679	3.8084	3.34977	3.7067	2.74852	2.39864	3.90886	3.45957	3.75277	3.53103	3.56088	3.53699	3.45054	3.4835	2.66561	2.31413	3.592	3.22398	3.68653	3.41357	3.41328	3.3851	3.13783	3.35156	2.71165	2.17903	3.48773	3.07047	3.80864	3.77386	3.69664	3.42729	3.44865	3.76195	2.88943	2.40033	4.13365
25.3906	3.79558	3.75908	3.85422	3.84112	3.34012	3.64735	2.7794	2.37395	4.00145	3.44	3.77929	3.78118	3.78741	3.78878	3.32449	3.68087	2.74817	2.40589	3.89466	3.43948	3.74998	3.51497	3.53013	3.47172	3.43906	3.46676	2.68844	2.30268	3.60518	3.22343	3.64686	3.36238	3.39796	3.40813	3.12081	3.31912	2.70183	2.19817	3.4865	3.10325	3.8232	3.73541	3.73468	3.42985	3.44539	3.74904	2.89575	2.38733	4.11014
25.6348	3.81464	3.74341	3.80812	3.84107	3.32749	3.62993	2.79069	2.37487	4.0136	3.43735	3.77334	3.74858	3.78506	3.82673	3.32674	3.67883	2.76875	2.41473	3.87377	3.43856	3.77095	3.51804	3.5293	3.44962	3.42642	3.44437	2.71333	2.30409	3.59765	3.2294	3.69323	3.37914	3.40437	3.3932	3.11471	3.29137	2.7186	2.17177	3.46306	3.08235	3.84263	3.72509	3.7402	3.43055	3.44659	3.75518	2.90146	2.37066	4.11177
25.8789	3.78265	3.80599	3.82588	3.83551	3.33055	3.60782	2.80598	2.35812	3.97773	3.43819	3.76345	3.74181	3.76427	3.77977	3.32654	3.65207	2.7403	2.40067	3.86977	3.45438	3.78261	3.53285	3.5417	3.43087	3.39707	3.40932	2.70162	2.30037	3.60368	3.20731	3.69362	3.38445	3.4159	3.40373	3.10715	3.28258	2.71948	2.1712	3.39723	3.07018	3.87442	3.7145	3.70769	3.43405	3.45436	3.76235	2.88786	2.38116	4.09843
26.123	3.81102	3.78995	3.84643	3.86176	3.31853	3.61832	2.79703	2.35063	3.97653	3.43712	3.77323	3.73632	3.75957	3.76729	3.33665	3.64494	2.73606	2.40879	3.86599	3.44136	3.79086	3.51758	3.5559	3.43905	3.39585	3.45548	2.67439	2.31084	3.57402	3.22286	3.72181	3.37846	3.41615	3.44606	3.07256	3.28194	2.74778	2.18017	3.40442	3.07432	3.90418	3.71447	3.7057	3.40363	3.46963	3.78294	2.88173	2.36891	4.06839
26.3672	3.7808	3.77516	3.83296	3.86107	3.30277	3.63518	2.78382	2.34288	3.97591	3.4381	3.78781	3.72888	3.7587	3.79294	3.33536	3.65915	2.76796	2.39245	3.85961	3.42124	3.80757	3.46389	3.57342	3.47424	3.39186	3.44947	2.71384	2.30892	3.57027	3.23561	3.72501	3.37316	3.41719	3.47227	3.03521	3.26107	2.77023	2.16199	3.4626	3.10777	3.88691	3.7266	3.7012	3.40807	3.47092	3.77906	2.89933	2.34913	4.0604
26.6113	3.77609	3.77217	3.83934	3.8261	3.29933	3.61919	2.77306	2.3265	3.96074	3.45141	3.80888	3.73037	3.76511	3.79625	3.32387	3.62648	2.78833	2.39215	3.86207	3.45951	3.81379	3.48612	3.55056	3.50536	3.37573	3.43811	2.70508	2.30314	3.60015	3.23427	3.7246	3.39209	3.41383	3.39774	3.06581	3.27512	2.78706	2.1701	3.46342	3.10323	3.87974	3.73201	3.67468	3.42049	3.48026	3.76394	2.91083	2.37722	4.04802
26.8555	3.77425	3.74931	3.84815	3.82804	3.30686	3.59437	2.75544	2.32184	3.9336	3.45357	3.77967	3.74581	3.75384	3.78795	3.30405	3.6348	2.78305	2.41961	3.83884	3.47584	3.81288	3.48401	3.56643	3.49088	3.35626	3.43286	2.68787	2.28867	3.58475	3.22707	3.75847	3.41037	3.42592	3.39334	3.07501	3.28301	2.79129	2.17709	3.43522	3.06259	3.91132	3.72195	3.70493	3.4053	3.49903	3.73782	2.90475	2.37413	4.07921
27.0996	3.78613	3.75631	3.82153	3.80077	3.30708	3.61199	2.76112	2.33798	3.92593	3.44582	3.83243	3.74269	3.72124	3.78954	3.30361	3.6376	2.77537	2.4013	3.82869	3.49407	3.82524	3.47794	3.58077	3.5143	3.34938	3.41775	2.72345	2.27916	3.58105	3.25825	3.76363	3.43811	3.44253	3.45561	3.06178	3.27241	2.82403	2.17688	3.41406	3.10098	3.93637	3.74045	3.72718	3.424	3.47625	3.73322	2.90979	2.36477	4.09606
27.3438	3.78431	3.77639	3.79912	3.76684	3.31012	3.60149	2.78544	2.32595	3.94307	3.4767	3.85464	3.72455	3.70667	3.78702	3.2955	3.63338	2.77885	2.3798	3.82045	3.48069	3.81553	3.44826	3.59976	3.53051	3.34964	3.4022	2.71654	2.29156	3.55491	3.24106	3.76531	3.4029	3.42835	3.47199	3.05177	3.2751	2.81244	2.15019	3.45642	3.1397	3.93701	3.74084	3.69783	3.43352	3.44941	3.73623	2.88249	2.34341	4.04429
27.5879	3.78239	3.73838	3.77808	3.7887	3.28032	3.59131	2.76281	2.32049	3.92611	3.44896	3.84129	3.73569	3.72193	3.79342	3.30652	3.63323	2.78223	2.38334	3.81827	3.4861	3.83562	3.46728	3.58511	3.532	3.36546	3.40912	2.74613	2.28758	3.53041	3.26267	3.76157	3.41864	3.41979	3.48695	3.02873	3.27324	2.80397	2.16122	3.45106	3.12463	3.91904	3.73625	3.69957	3.42722	3.43687	3.72798	2.87632	2.34231	4.07338
27.832	3.78107	3.72768	3.79195	3.80123	3.27231	3.58686	2.73098	2.32875	3.92062	3.44233	3.88173	3.7512	3.71946	3.8089	3.30209	3.64053	2.76176	2.37486	3.79238	3.46535	3.88479	3.48359	3.54781	3.50302	3.35038	3.4413	2.74971	2.27686	3.55877	3.24266	3.8025	3.43029	3.42232	3.51475	3.03012	3.27227	2.81339	2.18007	3.47266	3.12734	3.93258	3.75177	3.72559	3.4184	3.44694	3.71075	2.90141	2.36398	4.09515
28.0762	3.78728	3.72685	3.79378	3.84337	3.25844	3.56563	2.73355	2.32176	3.88753	3.45174	3.86346	3.74504	3.73815	3.80541	3.30147	3.645	2.75416	2.34679	3.77724	3.4438	3.89888	3.47271	3.56483	3.49656	3.35407	3.42547	2.73831	2.28318	3.56921	3.27176	3.8232	3.43167	3.438	3.51417	3.01196	3.29655	2.80321	2.17584	3.47466	3.10549	3.9335	3.76588	3.73496	3.41712	3.46417	3.69647	2.89753	2.3714	4.05266
28.3203	3.79166	3.72435	3.75916	3.84804	3.2849	3.5412	2.72975	2.30709	3.89222	3.46218	3.88663	3.74683	3.7224	3.85206	3.29397	3.61673	2.75496	2.35522	3.80612	3.4367	3.88183	3.45533	3.59447	3.51851	3.34309	3.41865	2.74149	2.27302	3.57108	3.29269	3.80812	3.43462	3.47542	3.51093	3.00726	3.28613	2.81265	2.16942	3.44319	3.09117	3.93382	3.75273	3.70954	3.46173	3.44585	3.71114	2.87891	2.35741	4.04471
28.5645	3.81061	3.7345	3.7648	3.85789	3.2885	3.54398	2.76412	2.3115	3.91934	3.47092	3.83993	3.71317	3.72249	3.85787	3.30625	3.61397	2.77362	2.37396	3.77423	3.46959	3.87107	3.45546	3.60811	3.50408	3.31104	3.37207	2.72749	2.27744	3.55849	3.29082	3.79146	3.44381	3.48082	3.54052	3.0125	3.2637	2.81151	2.19041	3.45579	3.08115	3.95281	3.73492	3.71683	3.42851	3.42834	3.74091	2.88678	2.36993	4.06862
28.8086	3.78093	3.71516	3.80328	3.87413	3.25738	3.53269	2.76468	2.29841	3.9306	3.47071	3.85123	3.70459	3.74248	3.82058	3.28488	3.60361	2.75248	2.35167	3.80735	3.44807	3.89511	3.44786	3.61214	3.48209	3.32191	3.37685	2.73746	2.27063	3.52242	3.30551	3.81539	3.48888	3.46343	3.53907	2.99348	3.26703	2.8039	2.18139	3.44587	3.12032	3.92557	3.73213	3.71763	3.45591	3.43149	3.70952	2.88035	2.36116	4.06842
29.0527	3.78608	3.72247	3.81427	3.85426	3.24019	3.53091	2.75692	2.30255	3.89202	3.47592	3.84189	3.71558	3.74804	3.83199	3.28871	3.63165	2.77399	2.34494	3.81789	3.47422	3.89632	3.43964	3.60207	3.51013	3.34161	3.37516	2.74282	2.26471	3.54433	3.29106	3.82694	3.48658	3.43022	3.52681	2.99698	3.28262	2.78204	2.18012	3.47134	3.11194	3.93056	3.77869	3.70888	3.45476	3.43101	3.69377	2.8686	2.36012	4.03358
29.2969	3.76244	3.71995	3.79131	3.84027	3.24403	3.54094	2.75567	2.30837	3.9001	3.46751	3.9054	3.71497	3.74796	3.83235	3.29912	3.60782	2.7593	2.34107	3.79495	3.4866	3.91195	3.40735	3.60142	3.53072	3.31815	3.40594	2.74395	2.27317	3.53925	3.24306	3.79815	3.45181	3.42159	3.56045	2.99538	3.27066	2.79807	2.16956	3.47367	3.08051	3.93401	3.76814	3.7197	3.43685	3.4408	3.70719	2.8584	2.36603	4.03252
29.541	3.734	3.69732	3.76762	3.8398	3.25522	3.53899	2.76052	2.2999	3.87079	3.46576	3.90926	3.72769	3.76101	3.82745	3.30065	3.59926	2.73801	2.35813	3.80734	3.48648	3.90526	3.39833	3.60646	3.52035	3.30175	3.41178	2.74146	2.25624	3.56558	3.26079	3.75816	3.41337	3.45922	3.55404	2.98841	3.2378	2.79507	2.16509	3.48492	3.07529	3.93086	3.75489	3.7302	3.44784	3.40736	3.70085	2.85204	2.37021	4.06099
29.7852	3.74773	3.71106	3.77396	3.83033	3.244	3.4929	2.74162	2.30076	3.88821	3.45718	3.89615	3.71422	3.75574	3.84372	3.29224	3.5804	2.77577	2.36221	3.78358	3.47753	3.90233	3.37902	3.5888	3.53043	3.3012	3.40626	2.73464	2.25516	3.58989	3.29236	3.75255	3.41241	3.4649	3.55558	2.96419	3.22226	2.79907	2.16289	3.47391	3.08412	3.94337	3.75808	3.71792	3.45052	3.42908	3.72361	2.85166	2.3649	4.05355
30.0293	3.7499	3.71099	3.77276	3.86143	3.24199	3.46761	2.72778	2.2861	3.9025	3.43677	3.87311	3.68199	3.75377	3.85066	3.26472	3.57131	2.76871	2.36237	3.78065	3.46564	3.89301	3.33762	3.58572	3.50949	3.30109	3.39238	2.73234	2.26712	3.59992	3.30965	3.77171	3.39916	3.4301	3.56238	2.93033	3.24257	2.77598	2.15727	3.49355	3.0853	3.95212	3.7722	3.71799	3.44883	3.43094	3.70249	2.85862	2.35599	4.02234
30.2734	3.71634	3.70266	3.75351	3.83513	3.21978	3.47717	2.73902	2.27897	3.88691	3.45662	3.84104	3.71098	3.73025	3.8514	3.28213	3.58526	2.7608	2.36968	3.79182	3.46931	3.87652	3.31591	3.61168	3.50879	3.31217	3.39952	2.74767	2.25423	3.54329	3.32524	3.76137	3.40023	3.42392	3.54461	2.91601	3.23973	2.76724	2.16275	3.5059	3.07799	3.93016	3.75151	3.69843	3.45592	3.41539	3.71272	2.84887	2.3558	3.99175
30.5176	3.72795	3.66382	3.7516	3.83155	3.24895	3.50005	2.75038	2.31397	3.8664	3.43983	3.83792	3.68129	3.71137	3.82898	3.27205	3.54491	2.73856	2.34606	3.78894	3.51126	3.85195	3.31637	3.62935	3.49744	3.2583	3.41906	2.73605	2.25492	3.54275	3.31372	3.71941	3.38953	3.44721	3.5277	2.92114	3.25332	2.77197	2.17277	3.48117	3.06832	3.91214	3.72682	3.70488	3.46292	3.43738	3.70042	2.84908	2.35349	4.00516
30.7617	3.75933	3.68122	3.7424	3.81512	3.23031	3.49763	2.75304	2.30219	3.86761	3.42278	3.86162	3.6733	3.71233	3.80418	3.26231	3.56039	2.74394	2.3419	3.78865	3.5072	3.86534	3.3175	3.62145	3.50485	3.25629	3.39047	2.71725	2.25568	3.55355	3.32174	3.71868	3.3957	3.43034	3.51187	2.94279	3.25108	2.74798	2.15573	3.47446	3.05506	3.89495	3.72873	3.72856	3.43987	3.39005	3.66797	2.83367	2.34878	3.99718
31.0059	3.73639	3.6896	3.73505	3.8017	3.19156	3.46286	2.73279	2.29607	3.87556	3.42199	3.84852	3.64879	3.72771	3.81521	3.29397	3.56419	2.75815	2.33166	3.73083	3.49694	3.82786	3.3233	3.64619	3.4916	3.2495	3.3643	2.70575	2.2468	3.55941	3.28568	3.72735	3.39848	3.45303	3.53079	2.92264	3.24113	2.73844	2.14823	3.46202	3.04918	3.87947	3.71624	3.72658	3.45321	3.39114	3.65168	2.8193	2.34299	3.98484
31.25	3.73578	3.71539	3.73029	3.79633	3.20512	3.43432	2.70825	2.30383	3.86238	3.40591	3.82363	3.6509	3.73366	3.81704	3.28884	3.53749	2.7362	2.35068	3.73311	3.47818	3.82155	3.26755	3.64813	3.47559	3.26251	3.37945	2.70621	2.25292	3.55545	3.26993	3.70247	3.40216	3.40312	3.55438	2.91704	3.21371	2.74724	2.16136	3.45584	3.0661	3.89059	3.70891	3.69469	3.42906	3.424	3.65368	2.81523	2.36174	3.98196
31.4941	3.74854	3.69888	3.72369	3.80941	3.20241	3.43331	2.70519	2.3003	3.82514	3.39342	3.83936	3.63837	3.70626	3.80408	3.26881	3.50871	2.6989	2.33747	3.75019	3.49069	3.81087	3.25987	3.63197	3.50107	3.25491	3.4021	2.71806	2.25645	3.56328	3.29123	3.65	3.36851	3.37086	3.53411	2.91136	3.2057	2.71784	2.15443	3.4511	3.07945	3.89345	3.71359	3.67631	3.43786	3.39281	3.65712	2.79655	2.36982	3.98312
31.7383	3.74233	3.66993	3.72533	3.80889	3.21633	3.42091	2.69786	2.27923	3.80844	3.37989	3.83993	3.62932	3.70869	3.81767	3.25813	3.5218	2.67644	2.33717	3.71172	3.48469	3.81102	3.26239	3.63184	3.502	3.24051	3.36746	2.68134	2.2718	3.55672	3.30122	3.67728	3.34076	3.38189	3.52042	2.87657	3.20983	2.69414	2.14433	3.46978	3.04828	3.87751	3.73626	3.68867	3.41221	3.36198	3.67489	2.78396	2.36358	3.9987
31.9824	3.70367	3.66704	3.73066	3.79913	3.19418	3.41194	2.69905	2.28353	3.85704	3.35027	3.83585	3.65244	3.6899	3.81721	3.22303	3.49965	2.71176	2.3473	3.72095	3.44695	3.76783	3.21433	3.62943	3.46992	3.23179	3.37171	2.67935	2.2638	3.56082	3.26242	3.67096	3.33311	3.38354	3.53426	2.86237	3.20258	2.67995	2.15146	3.48255	3.04659	3.88182	3.72338	3.69677	3.38328	3.34437	3.66351	2.76864	2.3588	3.99423
32.2266	3.70894	3.65912	3.71184	3.78543	3.21392	3.40858	2.68446	2.28275	3.80887	3.36255	3.81933	3.63594	3.66973	3.78515	3.20698	3.48684	2.71063	2.34449	3.72493	3.4645	3.76523	3.21754	3.6476	3.49868	3.23048	3.37434	2.68254	2.25849	3.52542	3.25879	3.64495	3.34295	3.36337	3.54331	2.86189	3.19335	2.66715	2.15238	3.43914	3.03227	3.86403	3.74227	3.68268	3.40641	3.33295	3.62727	2.76294	2.33948	3.96834
32.4707	3.73838	3.68201	3.70562	3.77023	3.19934	3.4254	2.688	2.30677	3.80336	3.36119	3.78625	3.61172	3.65505	3.76586	3.23819	3.5049	2.67059	2.35702	3.71002	3.4648	3.72529	3.20862	3.62394	3.52224	3.24049	3.3708	2.67352	2.27293	3.5269	3.26982	3.60401	3.353	3.36139	3.52687	2.84079	3.21977	2.66269	2.15455	3.47109	3.0359	3.81691	3.72997	3.68074	3.3936	3.34955	3.59955	2.74978	2.34509	3.97562
32.7148	3.74126	3.67509	3.6861	3.80218	3.19657	3.4023	2.69472	2.3084	3.79618	3.35188	3.75799	3.62861	3.66486	3.78373	3.2463	3.50018	2.6718	2.33734	3.70088	3.43612	3.73375	3.1945	3.5773	3.46915	3.2469	3.3635	2.68064	2.28368	3.54911	3.28032	3.57701	3.35005	3.35902	3.5216	2.8313	3.20976	2.64071	2.16651	3.4649	3.00036	3.80308	3.7065	3.68533	3.40011	3.37229	3.59895	2.74532	2.3472	3.97641
32.959	3.75968	3.65118	3.67775	3.78367	3.19791	3.35471	2.67465	2.30046	3.82405	3.30728	3.7583	3.59842	3.67866	3.76207	3.23328	3.49355	2.66843	2.32447	3.71703	3.45057	3.70959	3.20854	3.59095	3.42842	3.25745	3.37184	2.6579	2.27156	3.56826	3.28242	3.59133	3.31646	3.37894	3.51914	2.81337	3.17693	2.62143	2.15547	3.44776	2.98832	3.77206	3.72467	3.67413	3.39274	3.36642	3.59117	2.74335	2.35715	3.94772
33.2031	3.74696	3.6604	3.68133	3.75742	3.21018	3.37887	2.67133	2.30064	3.79781	3.29359	3.76213	3.57314	3.66198	3.76147	3.23959	3.48928	2.67958	2.33461	3.74827	3.45364	3.71867	3.18111	3.60142	3.46444	3.27948	3.35466	2.67061	2.26304	3.55781	3.266	3.58541	3.2904	3.35758	3.50768	2.79162	3.16849	2.62562	2.14028	3.46238	2.96401	3.7916	3.709	3.6259	3.38668	3.34397	3.5914	2.72614	2.35465	3.94097
33.4473	3.72844	3.63164	3.64102	3.76701	3.22425	3.39897	2.65054	2.30038	3.76999	3.3202	3.77241	3.60473	3.64955	3.76541	3.2327	3.50792	2.67796	2.33986	3.72196	3.41107	3.70646	3.18482	3.58116	3.43127	3.25293	3.36245	2.66652	2.252	3.52729	3.24927	3.55	3.29199	3.3242	3.47157	2.80951	3.13603	2.59769	2.14957	3.47523	2.9784	3.77022	3.69246	3.61367	3.36307	3.33493	3.58892	2.71607	2.35084	3.90861
33.6914	3.69594	3.63018	3.6357	3.77248	3.21936	3.3718	2.67064	2.29783	3.80206	3.33562	3.75595	3.60105	3.65157	3.77287	3.20681	3.47714	2.66138	2.3316	3.71284	3.41567	3.69942	3.2164	3.59092	3.42419	3.23931	3.32931	2.64738	2.26356	3.53882	3.24533	3.51576	3.2841	3.33101	3.44633	2.82268	3.1373	2.57259	2.16553	3.45787	2.98718	3.73255	3.66476	3.63576	3.36911	3.30732	3.58038	2.71248	2.36675	3.90565
33.9355	3.69823	3.6111	3.63183	3.74485	3.20495	3.34496	2.65088	2.30058	3.81688	3.29143	3.76174	3.6173	3.63937	3.72682	3.18414	3.46514	2.63649	2.32198	3.71031	3.40959	3.69408	3.20262	3.60045	3.45248	3.2291	3.33232	2.62912	2.27463	3.51823	3.23956	3.52607	3.26431	3.36048	3.42578	2.8174	3.15764	2.56053	2.16929	3.45633	2.98738	3.70723	3.67168	3.61963	3.35649	3.30157	3.5609	2.69124	2.37554	3.89028
34.1797	3.69373	3.61809	3.63544	3.72014	3.22557	3.36103	2.65797	2.28925	3.80028	3.27131	3.74498	3.58809	3.64064	3.71732	3.18608	3.46354	2.63689	2.34091	3.66765	3.37642	3.66858	3.18812	3.56658	3.46335	3.25336	3.34601	2.61313	2.28046	3.5195	3.24575	3.53784	3.24248	3.3406	3.38759	2.79444	3.15139	2.54551	2.15366	3.46984	2.98633	3.67896	3.6741	3.63968	3.35078	3.29389	3.53128	2.68954	2.3719	3.87199
34.4238	3.67752	3.62731	3.68803	3.71981	3.21403	3.36892	2.66227	2.29912	3.7652	3.29345	3.69153	3.5803	3.63865	3.72739	3.19664	3.46182	2.65423	2.31517	3.657	3.38518	3.63913	3.1947	3.57296	3.45086	3.25033	3.33291	2.60117	2.2719	3.50385	3.25081	3.52779	3.23007	3.32366	3.41939	2.78912	3.12469	2.52966	2.14801	3.46029	2.96967	3.65094	3.66789	3.62998	3.32652	3.279	3.54264	2.68116	2.36547	3.85331
34.668	3.64696	3.60579	3.66945	3.75217	3.19405	3.33945	2.65855	2.30315	3.75203	3.26309	3.70394	3.58327	3.63222	3.70016	3.20605	3.43875	2.6226	2.31101	3.66494	3.39138	3.62626	3.19746	3.58526	3.39967	3.22538	3.32757	2.61341	2.25389	3.4799	3.23954	3.49048	3.23986	3.30696	3.41666	2.78461	3.10717	2.51047	2.13825	3.43802	2.97562	3.62612	3.63796	3.61192	3.34433	3.27189	3.56033	2.68374	2.36341	3.82513
34.9121	3.64753	3.60353	3.61959	3.74954	3.18287	3.32132	2.62762	2.2899	3.73969	3.23407	3.67531	3.56061	3.65063	3.70866	3.19961	3.44777	2.6122	2.33688	3.63708	3.37317	3.6389	3.14641	3.58816	3.41231	3.22155	3.33417	2.62674	2.26573	3.50311	3.21619	3.46173	3.24582	3.31653	3.40461	2.799	3.08011	2.51353	2.14435	3.43831	2.95776	3.62942	3.6676	3.60827	3.34631	3.26396	3.54427	2.67543	2.35797	3.82456
35.1562	3.67059	3.63346	3.63335	3.75683	3.17876	3.31787	2.61562	2.29265	3.76019	3.22122	3.64002	3.54279	3.62035	3.72652	3.18549	3.45158	2.59344	2.34422	3.62991	3.3431	3.59665	3.12634	3.56746	3.42942	3.24824	3.32411	2.61003	2.25495	3.51001	3.21113	3.41254	3.25599	3.29105	3.40803	2.77642	3.08847	2.51177	2.14156	3.43931	2.92328	3.6364	3.67071	3.60066	3.32992	3.26197	3.52747	2.69043	2.34786	3.85598
35.4004	3.65595	3.60453	3.63862	3.76536	3.18264	3.31868	2.61339	2.30198	3.77404	3.24724	3.60682	3.53776	3.62703	3.71025	3.17542	3.43977	2.61147	2.34466	3.60505	3.33343	3.57523	3.09857	3.56369	3.41396	3.26586	3.30356	2.59381	2.26024	3.49741	3.20865	3.41607	3.24492	3.2844	3.43302	2.7543	3.09023	2.50541	2.15477	3.44691	2.93367	3.6171	3.64841	3.58906	3.33682	3.24916	3.53221	2.67476	2.33438	3.86155
35.6445	3.61237	3.56239	3.63793	3.73171	3.1692	3.30707	2.60608	2.30665	3.74968	3.258	3.61007	3.51132	3.60913	3.7074	3.20647	3.41666	2.60642	2.32441	3.60885	3.34813	3.52908	3.10032	3.57397	3.4057	3.2345	3.2888	2.60257	2.25751	3.48847	3.20215	3.38304	3.23398	3.29146	3.43857	2.78845	3.0856	2.483	2.15123	3.45991	2.92755	3.61661	3.65674	3.58706	3.32801	3.25816	3.5359	2.62591	2.33521	3.83398
35.8887	3.60256	3.57606	3.60177	3.73645	3.17423	3.3197	2.6206	2.29132	3.74686	3.24118	3.59947	3.50276	3.59021	3.70454	3.18077	3.43477	2.59926	2.32639	3.5994	3.34019	3.47672	3.07497	3.56411	3.44027	3.21104	3.25748	2.57254	2.24752	3.48416	3.19587	3.3348	3.25421	3.26846	3.41579	2.76898	3.07913	2.42868	2.13267	3.44281	2.90896	3.60887	3.6465	3.56849	3.30195	3.24434	3.52075	2.62517	2.33744	3.81976
36.1328	3.55793	3.57824	3.62407	3.74015	3.17495	3.30816	2.60527	2.2954	3.73328	3.22614	3.58119	3.49979	3.57927	3.68604	3.15036	3.44523	2.61136	2.32631	3.6036	3.32011	3.47405	3.03984	3.5369	3.41849	3.22727	3.23009	2.55891	2.25172	3.47483	3.19381	3.2805	3.22399	3.22162	3.42098	2.76316	3.07038	2.43804	2.13632	3.40702	2.88296	3.57676	3.64437	3.55392	3.27715	3.23674	3.52154	2.64161	2.34205	3.80671
36.377	3.51475	3.56192	3.62171	3.74164	3.16292	3.30917	2.58858	2.30068	3.71713	3.2148	3.57616	3.49311	3.58714	3.66549	3.17859	3.43684	2.59916	2.35066	3.64943	3.30891	3.50893	3.01873	3.53314	3.39048	3.21294	3.24691	2.55982	2.25562	3.51535	3.18619	3.29774	3.17167	3.22591	3.43371	2.75021	3.05942	2.43749	2.13499	3.375	2.8904	3.58695	3.62813	3.55072	3.28283	3.22271	3.48218	2.64602	2.35301	3.78778
36.6211	3.5234	3.54048	3.62435	3.7701	3.17186	3.31115	2.57593	2.31216	3.71495	3.19426	3.5728	3.49421	3.56911	3.67959	3.163	3.42811	2.59999	2.33665	3.60694	3.31631	3.47421	2.97568	3.54516	3.41559	3.20946	3.24831	2.57437	2.24046	3.49613	3.15542	3.30457	3.18675	3.21313	3.39635	2.72755	3.03463	2.4125	2.1358	3.3907	2.88045	3.57133	3.61671	3.56915	3.30065	3.22205	3.48659	2.66564	2.35648	3.79529
36.8652	3.5181	3.53173	3.60396	3.74484	3.18004	3.31026	2.56109	2.31383	3.6937	3.18053	3.56316	3.48079	3.56009	3.65899	3.15567	3.44297	2.57537	2.32189	3.55138	3.30532	3.44443	2.94896	3.5183	3.44224	3.18189	3.25258	2.5564	2.26148	3.47342	3.14115	3.23248	3.16576	3.22563	3.3721	2.73187	3.02109	2.42989	2.13452	3.40617	2.88241	3.54093	3.61408	3.5519	3.28944	3.23535	3.48694	2.64635	2.35963	3.80961
37.1094	3.49089	3.52434	3.59711	3.74468	3.17929	3.31908	2.56947	2.31645	3.7095	3.18719	3.56093	3.45163	3.55547	3.66356	3.14861	3.40592	2.57473	2.32065	3.52755	3.3064	3.42675	2.94281	3.52231	3.41863	3.15992	3.24598	2.53354	2.25545	3.43133	3.14037	3.20995	3.15508	3.19182	3.3949	2.71218	3.03901	2.42577	2.14619	3.3995	2.88461	3.52981	3.57197	3.54734	3.27842	3.20468	3.47736	2.63238	2.35754	3.8167
37.3535	3.49006	3.51722	3.58165	3.74906	3.16905	3.29647	2.58382	2.31848	3.70309	3.18851	3.54144	3.43398	3.55109	3.69107	3.13161	3.39802	2.58295	2.32074	3.53631	3.30075	3.43263	2.96282	3.51071	3.39935	3.14502	3.21628	2.52933	2.26161	3.41545	3.13337	3.25399	3.13721	3.16805	3.38973	2.67812	3.05319	2.40094	2.147	3.37238	2.8635	3.53503	3.55869	3.56032	3.2801	3.22603	3.49205	2.63899	2.35918	3.81578
37.5977	3.49137	3.51369	3.54362	3.75088	3.16822	3.2757	2.5833	2.3152	3.69737	3.17656	3.54118	3.42854	3.53944	3.65814	3.16399	3.39802	2.58139	2.32633	3.54337	3.27693	3.41859	2.93312	3.5075	3.38014	3.11959	3.20683	2.53955	2.25833	3.46414	3.14115	3.23803	3.08321	3.18252	3.39085	2.6688	3.03706	2.39445	2.14718	3.39517	2.88266	3.53065	3.54978	3.5583	3.28237	3.21335	3.47561	2.62174	2.34498	3.77161
37.8418	3.46676	3.48553	3.52918	3.72547	3.13777	3.27361	2.58472	2.32574	3.69255	3.16492	3.51589	3.42057	3.52553	3.66196	3.16509	3.39329	2.56188	2.32262	3.52558	3.27616	3.41535	2.89924	3.49921	3.37931	3.10235	3.2014	2.52791	2.23642	3.43282	3.12271	3.21887	3.0858	3.16844	3.38704	2.67478	3.03204	2.38021	2.14912	3.36794	2.88998	3.50323	3.56487	3.53786	3.24445	3.18599	3.46998	2.61029	2.35126	3.73752
38.0859	3.47053	3.4897	3.50859	3.70462	3.15715	3.29956	2.56613	2.31598	3.68559	3.1259	3.50051	3.41484	3.49399	3.64946	3.15508	3.38153	2.56658	2.33155	3.49676	3.25494	3.40857	2.91177	3.50177	3.40195	3.12888	3.19591	2.50399	2.23115	3.43268	3.12899	3.21423	3.05669	3.14972	3.35014	2.66413	3.05064	2.37398	2.15415	3.35602	2.85777	3.50445	3.54768	3.56991	3.23547	3.18582	3.47298	2.61292	2.3614	3.74851
38.3301	3.47713	3.49345	3.53507	3.72528	3.1724	3.28208	2.55443	2.32053	3.64239	3.16421	3.46448	3.40987	3.50959	3.63769	3.14969	3.37376	2.54467	2.31107	3.47113	3.24812	3.35006	2.91179	3.46442	3.36895	3.1407	3.19652	2.51679	2.27135	3.4696	3.1539	3.15317	3.06613	3.15698	3.32719	2.64932	3.05228	2.37883	2.1342	3.34516	2.81132	3.52179	3.5583	3.57016	3.23037	3.20372	3.45437	2.61011	2.35222	3.74551
38.5742	3.45445	3.50145	3.52704	3.74047	3.1858	3.2803	2.56762	2.32845	3.63083	3.17171	3.47886	3.43197	3.52014	3.65988	3.12594	3.36472	2.54184	2.31464	3.46996	3.25652	3.3297	2.89845	3.454	3.38058	3.14787	3.18399	2.52111	2.28079	3.4624	3.14391	3.16168	3.06066	3.15238	3.32674	2.66586	3.04385	2.35914	2.13693	3.33956	2.81328	3.49968	3.55919	3.55848	3.24559	3.21124	3.46847	2.59174	2.35774	3.71313
38.8184	3.43736	3.51689	3.52148	3.74089	3.17723	3.29271	2.57154	2.32977	3.63601	3.16533	3.48847	3.43146	3.52214	3.65057	3.12704	3.34942	2.53441	2.33296	3.46375	3.25714	3.35475	2.92119	3.4429	3.38689	3.17057	3.18167	2.49972	2.24776	3.44257	3.126	3.16147	3.06041	3.1624	3.30651	2.67386	3.0114	2.33947	2.1453	3.33552	2.79869	3.51898	3.55259	3.53461	3.26224	3.192	3.44753	2.58839	2.35566	3.75563
39.0625	3.41623	3.54785	3.52163	3.7271	3.17835	3.26782	2.57686	2.32256	3.58299	3.14535	3.48394	3.43442	3.51233	3.65787	3.15152	3.35289	2.54228	2.34607	3.44537	3.22819	3.40306	2.91701	3.41884	3.42046	3.1509	3.1992	2.49622	2.26351	3.43029	3.16365	3.13407	3.07718	3.12251	3.35214	2.66336	2.99525	2.33422	2.13818	3.31303	2.817	3.51741	3.58739	3.53278	3.26229	3.22789	3.43533	2.60141	2.35766	3.73887
39.3066	3.4482	3.54068	3.49702	3.77331	3.1786	3.25406	2.57709	2.31315	3.61064	3.13112	3.51202	3.45695	3.52329	3.68746	3.18308	3.36837	2.53641	2.33284	3.43414	3.23748	3.3675	2.9163	3.42935	3.41265	3.18221	3.16803	2.48284	2.25876	3.42719	3.13705	3.1421	3.10115	3.09261	3.40093	2.69417	3.00433	2.3285	2.12787	3.33611	2.83272	3.54263	3.64152	3.54576	3.29552	3.27657	3.4325	2.60201	2.36828	3.71088
39.5508	3.43981	3.54587	3.49266	3.79265	3.17066	3.25041	2.5663	2.32074	3.63482	3.12717	3.51783	3.4683	3.50892	3.70136	3.19141	3.35591	2.52534	2.33932	3.4102	3.2338	3.38201	2.92808	3.40409	3.44733	3.18616	3.15235	2.49856	2.2597	3.42285	3.11051	3.14811	3.10396	3.09824	3.41308	2.71264	2.99234	2.30009	2.12312	3.33434	2.81263	3.51925	3.69409	3.53099	3.32303	3.34606	3.42182	2.59882	2.37194	3.72872
39.7949	3.43616	3.59889	3.49261	3.7916	3.16989	3.24645	2.5622	2.31488	3.63796	3.13082	3.49823	3.49747	3.50126	3.77171	3.19339	3.34286	2.51474	2.34844	3.40194	3.2534	3.41708	2.98961	3.39343	3.48803	3.18988	3.1603	2.49893	2.27648	3.41362	3.10461	3.14506	3.12077	3.06098	3.4458	2.70711	2.97979	2.30893	2.11747	3.30108	2.82055	3.52456	3.72939	3.50374	3.33767	3.3881	3.44486	2.58766	2.367	3.72657
40.0391	3.45555	3.61722	3.4789	3.77625	3.17611	3.23811	2.5429	2.3375	3.60247	3.14362	3.47883	3.5015	3.49893	3.76472	3.20561	3.34725	2.49878	2.35062	3.43261	3.25319	3.37715	3.01209	3.37328	3.47449	3.18743	3.14453	2.4795	2.27198	3.41468	3.10475	3.11408	3.10461	3.06307	3.42549	2.72666	2.99343	2.3125	2.13367	3.29331	2.78389	3.53473	3.70522	3.49123	3.36086	3.39982	3.43369	2.59102	2.37091	3.682
40.2832	3.44821	3.58495	3.51253	3.74828	3.1878	3.24489	2.50601	2.33962	3.59742	3.1278	3.46635	3.45148	3.49793	3.68757	3.19379	3.30368	2.52356	2.3569	3.41539	3.23138	3.33409	2.96445	3.3962	3.44739	3.17428	3.1452	2.48365	2.27412	3.37349	3.12191	3.0769	3.07191	3.0667	3.39311	2.70885	2.98829	2.3117	2.14242	3.31023	2.77558	3.55656	3.7258	3.51425	3.34522	3.3795	3.41766	2.59749	2.36878	3.67996
40.5273	3.41114	3.51785	3.50631	3.70576	3.18277	3.24954	2.50233	2.33013	3.60992	3.09076	3.45107	3.41552	3.47196	3.60863	3.14766	3.32048	2.52425	2.36623	3.38932	3.22399	3.32875	2.8914	3.37224	3.41006	3.14446	3.15836	2.49092	2.25064	3.33719	3.13828	3.09478	3.01194	3.05919	3.34781	2.6515	2.971	2.29184	2.13766	3.32266	2.755	3.50136	3.66511	3.51771	3.27779	3.30675	3.45058	2.56574	2.3726	3.66143
40.7715	3.36878	3.47898	3.49245	3.67207	3.17758	3.23876	2.51167	2.33385	3.59663	3.08995	3.42395	3.38232	3.43072	3.59723	3.14672	3.31865	2.50571	2.35782	3.39318	3.21579	3.29382	2.83022	3.37544	3.35924	3.13358	3.13578	2.46074	2.26042	3.34675	3.12332	3.05024	2.97291	3.02989	3.30363	2.62977	2.98739	2.25107	2.14375	3.30976	2.75317	3.46049	3.56523	3.50647	3.22933	3.25089	3.42296	2.55719	2.36658	3.66363
41.0156	3.37428	3.4655	3.48182	3.64358	3.13767	3.23566	2.50867	2.34947	3.59445	3.07578	3.39157	3.34432	3.43299	3.58131	3.12998	3.28766	2.48761	2.32788	3.38694	3.22246	3.23153	2.78525	3.38404	3.30946	3.15783	3.11655	2.43396	2.27832	3.37151	3.09123	2.99577	2.97134	3.01556	3.2978	2.59154	2.97067	2.24066	2.14126	3.26485	2.76322	3.40607	3.50994	3.48412	3.18146	3.18435	3.39633	2.57354	2.36156	3.64575
41.2598	3.35867	3.42907	3.46029	3.62652	3.14639	3.21844	2.4882	2.3468	3.56273	3.07048	3.40367	3.30493	3.41901	3.56182	3.14097	3.29349	2.48254	2.32652	3.38628	3.23771	3.2326	2.75738	3.35048	3.27735	3.12876	3.11422	2.45205	2.27905	3.36112	3.09825	2.97025	2.92467	3.00954	3.23643	2.56147	2.94035	2.24643	2.13822	3.25263	2.75162	3.37226	3.44994	3.47383	3.16128	3.16024	3.39553	2.56151	2.35602	3.63389
41.5039	3.33748	3.3774	3.44975	3.60368	3.12499	3.22464	2.48441	2.34611	3.53385	3.04822	3.3636	3.30684	3.41168	3.52561	3.13761	3.29499	2.48165	2.33723	3.37059	3.2107	3.17564	2.71324	3.322	3.25747	3.10577	3.08196	2.45395	2.26735	3.32613	3.08414	2.93182	2.89473	3.01282	3.19103	2.55949	2.95542	2.23741	2.14491	3.25638	2.75239	3.35751	3.41519	3.47793	3.1645	3.13253	3.39152	2.56426	2.37792	3.6348
41.748	3.30939	3.36926	3.43419	3.57885	3.11714	3.22668	2.49435	2.35271	3.57016	3.0523	3.34839	3.27472	3.42352	3.49656	3.12953	3.24432	2.47428	2.34192	3.35588	3.17535	3.18012	2.67488	3.30562	3.25677	3.0945	3.07929	2.45256	2.27206	3.31862	3.08299	2.91223	2.87471	2.97508	3.18368	2.51482	2.94525	2.22153	2.12054	3.22868	2.75818	3.35414	3.38736	3.47427	3.12678	3.11178	3.37283	2.54826	2.36093	3.62245
41.9922	3.31034	3.37878	3.42571	3.55706	3.09781	3.20207	2.45863	2.34349	3.55519	3.05684	3.31832	3.26279	3.40769	3.50899	3.09751	3.26066	2.47546	2.35264	3.3507	3.1952	3.17337	2.64537	3.30251	3.21821	3.06742	3.07029	2.42967	2.26333	3.32871	3.07152	2.925	2.87817	2.95742	3.15299	2.50133	2.90276	2.20379	2.12465	3.20381	2.73653	3.34181	3.37278	3.43895	3.1321	3.0983	3.36666	2.53917	2.37086	3.58147
42.2363	3.29017	3.3941	3.40067	3.54044	3.09323	3.19899	2.4557	2.34655	3.55656	3.06671	3.27957	3.23654	3.40247	3.53156	3.09231	3.23809	2.46543	2.33775	3.34926	3.2001	3.12656	2.62753	3.27581	3.1838	3.0617	3.06382	2.4167	2.25971	3.32909	3.06694	2.90438	2.86078	2.94295	3.13063	2.5026	2.91398	2.20999	2.15235	3.21982	2.72638	3.33161	3.36407	3.44212	3.10263	3.06082	3.34562	2.53685	2.38585	3.59123
42.4805	3.2744	3.38657	3.39119	3.50562	3.0629	3.17611	2.45655	2.33264	3.53848	3.06059	3.28809	3.23623	3.36604	3.50853	3.08322	3.24255	2.46	2.33839	3.33022	3.16131	3.12624	2.61581	3.2344	3.17061	3.05274	3.0115	2.40421	2.23786	3.32398	3.05738	2.86238	2.84365	2.94059	3.122	2.48967	2.89937	2.18214	2.13686	3.23	2.70691	3.34315	3.35807	3.41769	3.09288	3.05435	3.35138	2.53431	2.39068	3.57583
42.7246	3.26553	3.35622	3.36729	3.47285	3.08122	3.18346	2.45261	2.33058	3.51269	3.04405	3.25914	3.22062	3.31529	3.441	3.07521	3.22686	2.45254	2.33336	3.31624	3.15389	3.08722	2.61573	3.2376	3.11883	3.04021	2.98133	2.37376	2.26687	3.2864	3.02946	2.84839	2.82603	2.93724	3.091	2.46809	2.86514	2.16122	2.11477	3.21131	2.6764	3.32899	3.32258	3.40699	3.08918	3.04723	3.31336	2.52282	2.3911	3.55086
42.9688	3.25033	3.34951	3.35781	3.47438	3.09114	3.18884	2.41483	2.3334	3.48397	3.0248	3.25461	3.21382	3.29827	3.41222	3.08078	3.20196	2.43044	2.35082	3.27999	3.15456	3.02885	2.60607	3.21806	3.09757	3.02513	2.97668	2.36716	2.27678	3.27886	3.04081	2.83046	2.82315	2.91808	3.082	2.45338	2.87175	2.16822	2.11947	3.17971	2.67323	3.29009	3.27934	3.40848	3.06296	3.03109	3.30387	2.52157	2.38539	3.55617
43.2129	3.22851	3.32773	3.35012	3.45047	3.09733	3.17796	2.40276	2.345	3.47635	3.01315	3.21244	3.20892	3.29051	3.40875	3.09972	3.19249	2.41022	2.33556	3.26734	3.15148	3.00285	2.57298	3.17812	3.08527	3.00244	2.99031	2.36732	2.27001	3.28095	3.07103	2.81173	2.82717	2.88851	3.07818	2.44339	2.86668	2.16173	2.13608	3.13868	2.66226	3.26152	3.27197	3.3923	3.04841	3.03095	3.28495	2.51555	2.38266	3.5307
43.457	3.20101	3.30735	3.35625	3.43942	3.072	3.15063	2.39772	2.35909	3.47335	2.99675	3.19297	3.16893	3.30244	3.39126	3.08465	3.18126	2.4125	2.33121	3.25235	3.11635	3.008	2.55681	3.16693	3.06416	3.03792	2.99682	2.33997	2.25967	3.26883	3.02132	2.81739	2.79883	2.86495	3.05393	2.42251	2.85412	2.14126	2.14672	3.1334	2.64491	3.23507	3.25771	3.36018	3.02952	3.03004	3.29044	2.5265	2.38715	3.50954
43.7012	3.18557	3.29775	3.317	3.44235	3.0567	3.12377	2.40189	2.34295	3.45511	2.98305	3.18049	3.14929	3.253	3.36206	3.03832	3.16806	2.39254	2.33149	3.23819	3.11159	3.0221	2.55965	3.15957	3.05724	3.01424	2.96747	2.31574	2.2721	3.25168	3.00778	2.78865	2.73909	2.83565	3.01378	2.40582	2.82192	2.12762	2.11453	3.12642	2.65625	3.21978	3.25673	3.34227	3.0243	2.98102	3.2534	2.50564	2.36998	3.47525
43.9453	3.18153	3.24965	3.28077	3.41689	3.05651	3.11871	2.40932	2.35584	3.43522	2.99241	3.19767	3.12429	3.22741	3.34948	3.03821	3.12481	2.37725	2.32977	3.22497	3.13181	2.99802	2.54967	3.1328	3.03363	2.98546	2.90424	2.28773	2.24855	3.25871	2.99459	2.78162	2.71346	2.82858	2.9867	2.40288	2.83206	2.1139	2.10277	3.10421	2.67169	3.20747	3.25064	3.33806	3.03074	2.97583	3.23294	2.50163	2.38995	3.45255
44.1895	3.14916	3.24017	3.26857	3.3985	3.03461	3.1029	2.37062	2.34668	3.41468	2.98891	3.17306	3.08884	3.20619	3.35256	3.06039	3.1097	2.36771	2.32298	3.1914	3.12716	2.9702	2.53814	3.09618	2.98603	2.98948	2.87469	2.29164	2.25131	3.24328	2.97462	2.7647	2.69608	2.80439	2.98377	2.40781	2.81389	2.10988	2.10927	3.08606	2.64547	3.20885	3.17901	3.32176	2.99471	2.96086	3.23185	2.4888	2.37942	3.41833
44.4336	3.11123	3.22826	3.22486	3.34776	2.99223	3.09841	2.36037	2.33219	3.38818	2.97395	3.14608	3.09015	3.23882	3.33375	3.04316	3.1067	2.35673	2.32671	3.18455	3.07451	2.9205	2.52493	3.08122	2.9686	2.98401	2.89784	2.28024	2.25622	3.21125	2.95782	2.72361	2.69329	2.78064	2.97323	2.38195	2.7837	2.10265	2.11766	3.07447	2.60709	3.18434	3.15311	3.30555	2.96509	2.93407	3.21315	2.47367	2.36848	3.43611
44.6777	3.09465	3.22559	3.21987	3.31602	3.00314	3.09579	2.34603	2.33868	3.37863	2.96852	3.15575	3.07511	3.23749	3.27268	3.0159	3.09078	2.35602	2.33184	3.18255	3.09301	2.88678	2.50594	3.03842	2.96601	2.97212	2.88965	2.27906	2.26092	3.21567	2.94659	2.72554	2.67562	2.75032	2.93708	2.36287	2.79836	2.0942	2.12019	3.05527	2.59218	3.16815	3.15234	3.29567	2.97653	2.92104	3.17762	2.46437	2.3838	3.42754
44.9219	3.08689	3.19523	3.20174	3.28456	3.00558	3.07278	2.33901	2.33298	3.36354	2.96232	3.14619	3.07178	3.15796	3.26572	3.01166	3.06292	2.34935	2.33018	3.18075	3.09934	2.91971	2.4951	3.01607	2.96244	2.95967	2.86371	2.2727	2.2494	3.19011	2.91929	2.72719	2.64989	2.73156	2.92772	2.35726	2.76609	2.07437	2.09966	3.02969	2.57598	3.13039	3.12098	3.24915	2.95481	2.89827	3.14716	2.44638	2.3918	3.42123
45.166	3.08276	3.19425	3.19888	3.27993	3.00075	3.04429	2.33403	2.33555	3.34059	2.9565	3.10135	3.06731	3.13185	3.23932	3.00408	3.03478	2.34295	2.32729	3.17923	3.07195	2.91378	2.52979	2.98592	2.95547	2.92988	2.83818	2.25943	2.23246	3.1619	2.90622	2.71472	2.62405	2.72455	2.89814	2.35244	2.74287	2.04348	2.11269	3.00584	2.56282	3.08797	3.11483	3.23407	2.92916	2.87381	3.1354	2.45085	2.39707	3.41861
45.4102	3.06274	3.16926	3.17643	3.26995	2.96913	3.04082	2.32684	2.34214	3.35684	2.91305	3.07019	3.02747	3.11846	3.22791	2.98927	3.0083	2.30939	2.3236	3.15741	3.05607	2.8758	2.50821	2.97612	2.92805	2.92412	2.81419	2.23628	2.23958	3.16044	2.9263	2.69689	2.62995	2.70394	2.87675	2.32951	2.72813	2.04313	2.11214	2.99174	2.55427	3.07964	3.09072	3.22274	2.92817	2.87896	3.12791	2.43746	2.3752	3.37553
45.6543	3.0514	3.14859	3.19421	3.24977	2.95938	3.02213	2.3004	2.31903	3.35124	2.89552	3.03695	3.01197	3.09675	3.23363	2.96955	3.00497	2.29663	2.31688	3.14253	3.03008	2.86987	2.47828	2.96784	2.92231	2.91636	2.82397	2.22314	2.25711	3.15042	2.91346	2.68704	2.6027	2.67606	2.85929	2.29982	2.709	2.02687	2.10924	3.00215	2.55053	3.07101	3.07901	3.19725	2.91023	2.8607	3.12508	2.40616	2.35805	3.3344
45.8984	3.03009	3.11695	3.14706	3.21986	2.96261	3.01544	2.31631	2.32923	3.31093	2.91327	3.02194	2.99865	3.08266	3.20236	2.94814	3.00001	2.30312	2.3064	3.12043	3.01756	2.85222	2.46774	2.94765	2.88786	2.8941	2.80473	2.21665	2.24986	3.092	2.86846	2.65051	2.59871	2.65437	2.8331	2.28176	2.68929	2.014	2.11646	2.9796	2.54462	3.04169	3.07105	3.16554	2.92254	2.84906	3.08986	2.40726	2.3483	3.34426
46.1426	3.01761	3.08818	3.10287	3.20287	2.95304	3.00647	2.29326	2.32911	3.31155	2.93516	3.0042	2.96808	3.07123	3.18898	2.9327	2.96516	2.28345	2.30512	3.10605	3.02469	2.84165	2.42459	2.92045	2.8916	2.90325	2.76763	2.19505	2.22087	3.09368	2.84644	2.6193	2.55434	2.62509	2.81164	2.26229	2.67164	2.01743	2.1143	2.94531	2.53498	3.0182	3.07389	3.15503	2.90985	2.84713	3.04878	2.40053	2.36933	3.31435
46.3867	2.97518	3.07094	3.10311	3.13522	2.9147	2.98397	2.27195	2.31043	3.28948	2.90609	2.99454	2.97145	3.06964	3.17673	2.92821	2.94427	2.25602	2.31176	3.09984	3.02839	2.80106	2.4176	2.89898	2.86588	2.88204	2.71981	2.18509	2.23799	3.10043	2.83626	2.61857	2.52407	2.61348	2.78419	2.26431	2.65635	2.01849	2.09604	2.91483	2.51412	2.99132	3.05124	3.14947	2.88118	2.80785	3.03704	2.40088	2.37031	3.29273
46.6309	2.96038	3.07247	3.08247	3.12491	2.89278	2.96692	2.26707	2.28545	3.26528	2.88448	2.95105	2.9351	3.04212	3.16924	2.91719	2.96162	2.25591	2.32373	3.07202	2.9883	2.74031	2.4162	2.85496	2.81327	2.87155	2.68682	2.18544	2.24714	3.03803	2.80598	2.6116	2.53119	2.60283	2.77566	2.24739	2.62892	2.00221	2.0858	2.90349	2.47267	2.96278	3.04312	3.11432	2.84035	2.80241	3.03277	2.38439	2.3733	3.27657
46.875	2.95294	3.0378	3.03654	3.12374	2.86908	2.94288	2.25412	2.29252	3.23292	2.87304	2.93291	2.91094	3.00713	3.1441	2.88532	2.93805	2.24203	2.32041	3.05012	2.95565	2.73406	2.39194	2.83438	2.81746	2.85248	2.68202	2.18316	2.22401	2.99706	2.80462	2.58476	2.53973	2.56799	2.75335	2.23142	2.62447	2.01279	2.07503	2.88503	2.4505	2.95623	3.00595	3.08695	2.82712	2.81032	3.00678	2.37242	2.37618	3.25477
47.1191	2.93685	3.00825	3.00507	3.1132	2.85561	2.91762	2.2244	2.31373	3.19962	2.84726	2.90879	2.90372	2.97494	3.07866	2.87466	2.90781	2.24437	2.29013	3.04192	2.96036	2.75188	2.36027	2.7874	2.81702	2.84337	2.68972	2.17049	2.2048	3.01006	2.79452	2.56484	2.5188	2.53816	2.7291	2.20772	2.62351	2.00401	2.07269	2.87254	2.4388	2.92328	2.96805	3.06915	2.81889	2.79071	3.00683	2.36196	2.35877	3.24471
47.3633	2.91949	2.97214	3.01119	3.08764	2.86727	2.89047	2.20942	2.29259	3.22431	2.83342	2.89704	2.91308	2.93847	3.05961	2.86666	2.88431	2.22167	2.29406	3.02302	2.96565	2.72812	2.35548	2.78654	2.76581	2.79726	2.67198	2.15945	2.20561	2.98793	2.75316	2.57017	2.51158	2.54112	2.72774	2.20619	2.59421	1.97172	2.07224	2.85073	2.4373	2.88531	2.95294	3.06663	2.81833	2.77515	2.98668	2.32985	2.34801	3.22612
47.6074	2.86786	2.9457	3.00099	3.07638	2.85142	2.88236	2.21358	2.28074	3.21612	2.83168	2.88375	2.87808	2.92955	3.05019	2.83556	2.85495	2.21253	2.26383	2.98516	2.93849	2.72569	2.36515	2.78257	2.74376	2.78597	2.63919	2.14485	2.21476	2.97218	2.7295	2.57301	2.50929	2.54163	2.70635	2.18113	2.57301	1.97697	2.07437	2.83439	2.41345	2.8946	2.93276	3.04734	2.79405	2.77211	2.93805	2.31802	2.34857	3.2078
47.8516	2.84704	2.93211	2.94902	3.06457	2.81703	2.87177	2.20783	2.28625	3.18797	2.82618	2.85725	2.82816	2.91587	3.03158	2.83957	2.8481	2.19661	2.24421	2.97758	2.9052	2.71453	2.33345	2.75539	2.73936	2.78574	2.59927	2.1294	2.2079	2.97192	2.71982	2.56833	2.48946	2.51591	2.69448	2.19118	2.56452	1.97531	2.07886	2.81915	2.39072	2.89945	2.93861	3.00029	2.777	2.74262	2.91717	2.31787	2.35917	3.19475
48.0957	2.8265	2.90012	2.9408	3.02553	2.79961	2.85913	2.18678	2.27657	3.14799	2.80341	2.84423	2.79458	2.87339	3.03271	2.8272	2.84094	2.17889	2.25759	2.97169	2.91394	2.68975	2.32275	2.71651	2.74474	2.76586	2.5933	2.10922	2.20823	2.95157	2.69951	2.5462	2.47512	2.50639	2.6728	2.18939	2.54616	1.96057	2.08252	2.80137	2.38472	2.87546	2.9256	2.98321	2.77631	2.72402	2.89969	2.30277	2.34992	3.17931
48.3398	2.81464	2.88762	2.92935	2.99208	2.79425	2.83559	2.18073	2.27595	3.13359	2.75277	2.85346	2.78799	2.8415	3.0157	2.80417	2.81584	2.17745	2.2851	2.94252	2.87088	2.67208	2.31743	2.67638	2.7071	2.75172	2.59583	2.10456	2.20607	2.9382	2.68635	2.53381	2.44666	2.49919	2.66134	2.15621	2.50493	1.9704	2.06573	2.78334	2.39496	2.8724	2.90718	2.96028	2.76637	2.72587	2.88773	2.30809	2.32662	3.16274
48.584	2.83097	2.87218	2.92397	2.99271	2.76678	2.81184	2.16349	2.28654	3.13034	2.78812	2.83048	2.79332	2.81707	2.97422	2.79473	2.78463	2.18325	2.27475	2.9618	2.85039	2.6725	2.28722	2.66343	2.67304	2.74258	2.57676	2.11613	2.18655	2.93956	2.6864	2.50745	2.43123	2.44451	2.62842	2.13211	2.48083	1.96693	2.07734	2.75762	2.39644	2.85861	2.88151	2.93494	2.73277	2.71862	2.87513	2.29122	2.32367	3.15261
48.8281	2.77412	2.81948	2.90262	2.97915	2.76229	2.79113	2.15279	2.27597	3.10203	2.77122	2.79056	2.75255	2.82012	2.96299	2.77357	2.76834	2.15969	2.27921	2.95159	2.86042	2.65582	2.25898	2.65509	2.6857	2.73412	2.53962	2.11051	2.17381	2.92173	2.66158	2.49799	2.41674	2.41989	2.60293	2.14134	2.49059	1.95805	2.08294	2.7378	2.37867	2.84264	2.84188	2.9216	2.70668	2.68045	2.85327	2.27361	2.33807	3.1595
49.0723	2.74813	2.77516	2.83813	2.96217	2.76211	2.76493	2.14351	2.26191	3.07253	2.74026	2.80006	2.73387	2.80293	2.93929	2.77112	2.75324	2.15475	2.26844	2.91564	2.82869	2.64176	2.25296	2.64988	2.67988	2.70216	2.51324	2.07493	2.17846	2.89577	2.62568	2.51359	2.4173	2.41652	2.60211	2.12687	2.4859	1.95424	2.087	2.73549	2.35005	2.83636	2.8258	2.92435	2.69049	2.66144	2.83832	2.26389	2.34972	3.11029
49.3164	2.74223	2.76964	2.81066	2.94888	2.72419	2.74827	2.13546	2.24628	3.03974	2.72037	2.79498	2.73382	2.78501	2.90555	2.7681	2.72141	2.12914	2.2527	2.90819	2.80608	2.63479	2.23004	2.62009	2.6729	2.70206	2.507	2.06325	2.18813	2.86975	2.60957	2.52017	2.38792	2.39866	2.61036	2.11774	2.47766	1.95487	2.06205	2.67481	2.3571	2.83034	2.79946	2.88799	2.67707	2.66813	2.82873	2.25517	2.3314	3.05669
49.5605	2.73369	2.74716	2.83869	2.92173	2.70822	2.74465	2.13277	2.25501	3.02232	2.7026	2.78474	2.71835	2.74628	2.90807	2.75054	2.72204	2.13469	2.24631	2.87588	2.76893	2.64445	2.22059	2.59024	2.64507	2.69104	2.49729	2.06087	2.16351	2.87776	2.59255	2.50345	2.39135	2.39463	2.58837	2.09854	2.45506	1.95121	2.06875	2.68584	2.34324	2.79299	2.77644	2.86213	2.68102	2.65468	2.79853	2.25295	2.31153	3.04866
49.8047	2.72773	2.73932	2.81367	2.90053	2.69754	2.72778	2.10531	2.25479	2.99223	2.67831	2.76554	2.66009	2.72667	2.92316	2.71766	2.69482	2.12476	2.25696	2.84121	2.7602	2.65008	2.22629	2.57809	2.61755	2.68826	2.48038	2.07992	2.17104	2.83627	2.59495	2.50506	2.39646	2.38788	2.56943	2.07965	2.43448	1.95544	2.0732	2.71765	2.30404	2.79157	2.7431	2.85087	2.68305	2.62111	2.77303	2.22605	2.31031	3.05781
50.0488	2.70604	2.70345	2.79001	2.89906	2.65598	2.70038	2.09804	2.24148	2.99166	2.68353	2.73458	2.63629	2.72605	2.92725	2.70877	2.67439	2.11201	2.24225	2.81701	2.72954	2.6063	2.22471	2.56393	2.61655	2.67326	2.48243	2.09229	2.17376	2.80226	2.58571	2.50546	2.35591	2.36788	2.55563	2.0771	2.40984	1.9472	2.06957	2.69653	2.29099	2.8033	2.71308	2.82445	2.65833	2.6018	2.76803	2.21221	2.3255	3.04589
50.293	2.7248	2.68134	2.74824	2.85194	2.66356	2.68111	2.0834	2.23889	2.99521	2.69328	2.72695	2.63786	2.70034	2.91496	2.65979	2.67153	2.11467	2.23778	2.82998	2.73105	2.59543	2.19043	2.51641	2.62854	2.65936	2.44748	2.07777	2.17108	2.81327	2.54697	2.51545	2.33916	2.34472	2.56018	2.04873	2.3962	1.94352	2.08166	2.68841	2.28482	2.80714	2.71024	2.80013	2.64777	2.6145	2.74447	2.19646	2.31804	3.01949
50.5371	2.7116	2.66219	2.7122	2.8357	2.64207	2.66035	2.0644	2.22847	2.97272	2.67566	2.72951	2.62533	2.64652	2.84772	2.64753	2.64571	2.11373	2.23208	2.81101	2.71737	2.64081	2.14829	2.51016	2.61146	2.63516	2.42307	2.07439	2.16607	2.81409	2.53174	2.5146	2.3201	2.33152	2.54335	2.04138	2.38464	1.94742	2.08614	2.68203	2.29686	2.80204	2.69238	2.78722	2.64136	2.60502	2.72278	2.18756	2.311	3.02544
50.7812	2.67657	2.64104	2.68813	2.834	2.62587	2.63879	2.06948	2.20892	2.92266	2.63978	2.72125	2.59721	2.64815	2.8252	2.63923	2.61637	2.10111	2.21762	2.78832	2.69927	2.64882	2.16056	2.52704	2.59322	2.60551	2.38914	2.06469	2.15619	2.78586	2.5298	2.51778	2.31141	2.32639	2.51719	2.03948	2.36281	1.93986	2.09407	2.67054	2.2877	2.78049	2.6809	2.75061	2.61428	2.58934	2.69552	2.18686	2.31447	3.00043
51.0254	2.63895	2.63205	2.68415	2.80305	2.62137	2.62841	2.05805	2.20547	2.91289	2.61245	2.70516	2.60065	2.62985	2.82048	2.64973	2.61658	2.07421	2.203	2.77727	2.68281	2.64387	2.16135	2.50357	2.5806	2.60356	2.3823	2.06668	2.1785	2.76085	2.51773	2.50659	2.30157	2.33062	2.50113	2.04715	2.35734	1.95355	2.08473	2.63115	2.26717	2.7823	2.67261	2.73925	2.61991	2.57496	2.69306	2.18838	2.32021	2.97533
51.2695	2.64299	2.61992	2.67559	2.79301	2.60258	2.59771	2.06288	2.21514	2.91472	2.57139	2.69689	2.55913	2.62222	2.80888	2.64065	2.61371	2.0749	2.21398	2.77202	2.66905	2.66032	2.14981	2.49007	2.57485	2.60398	2.38227	2.07144	2.17395	2.7465	2.49463	2.53394	2.30358	2.29914	2.51215	2.04134	2.33567	1.95611	2.08	2.63971	2.26298	2.78538	2.64427	2.72464	2.61073	2.56684	2.68391	2.17936	2.30833	2.97322
51.5137	2.64985	2.5967	2.63997	2.77034	2.55664	2.59362	2.05321	2.18578	2.90328	2.58641	2.68243	2.51352	2.62503	2.78537	2.60944	2.57965	2.08684	2.22401	2.7711	2.656	2.62887	2.12349	2.45643	2.56953	2.60525	2.36763	2.06893	2.1727	2.75488	2.47294	2.51228	2.30066	2.31189	2.49446	2.02589	2.33392	1.96286	2.07646	2.6228	2.2717	2.78851	2.60848	2.71307	2.59522	2.57137	2.65608	2.15179	2.29714	2.95486
51.7578	2.62802	2.58986	2.6153	2.75919	2.52703	2.56568	2.04062	2.18323	2.88426	2.55479	2.69555	2.52702	2.5994	2.78828	2.58785	2.5719	2.07597	2.23059	2.76028	2.61813	2.61341	2.10487	2.4561	2.56008	2.58928	2.35753	2.06477	2.17607	2.7467	2.46128	2.51371	2.29667	2.28448	2.47885	1.99916	2.30454	1.97873	2.08083	2.60421	2.25473	2.76226	2.5912	2.6984	2.58118	2.53888	2.64853	2.13944	2.29914	2.94785
52.002	2.60763	2.56371	2.60657	2.73137	2.50931	2.55045	2.02629	2.20636	2.85939	2.52576	2.69622	2.5335	2.59045	2.77733	2.58885	2.54147	2.08155	2.21285	2.72042	2.60487	2.60889	2.09312	2.43663	2.53766	2.56589	2.33528	2.07103	2.16002	2.72752	2.4417	2.52158	2.30437	2.2878	2.48016	1.99669	2.28426	1.96739	2.07694	2.60474	2.24649	2.76095	2.6048	2.66018	2.55443	2.51953	2.62419	2.15829	2.28669	2.90658
52.2461	2.59919	2.52122	2.58393	2.71369	2.49884	2.52692	2.01284	2.18778	2.86851	2.51212	2.6775	2.51188	2.56506	2.7372	2.59756	2.49808	2.07696	2.20963	2.70169	2.59936	2.59928	2.06882	2.42602	2.51396	2.5444	2.32793	2.05416	2.1718	2.70303	2.44431	2.54618	2.29249	2.27916	2.48207	1.99252	2.29609	1.98626	2.08089	2.60412	2.22172	2.78127	2.58134	2.62879	2.53483	2.49832	2.60464	2.16662	2.2769	2.86496
52.4902	2.59102	2.50448	2.57893	2.71227	2.51525	2.50187	2.01042	2.161	2.83827	2.49918	2.66248	2.47514	2.54249	2.71417	2.57169	2.49989	2.04625	2.20648	2.6974	2.58988	2.59451	2.05112	2.43729	2.50074	2.53893	2.30796	2.04886	2.16779	2.676	2.42846	2.54975	2.26125	2.26668	2.45933	1.98966	2.28601	2.00023	2.0855	2.59539	2.22499	2.78616	2.55576	2.62093	2.51363	2.48553	2.60075	2.13772	2.28088	2.87188
52.7344	2.567	2.50525	2.54764	2.69036	2.51732	2.47116	2.00739	2.14945	2.81264	2.48734	2.66705	2.43307	2.51777	2.72479	2.53262	2.5108	2.05571	2.20192	2.67546	2.5577	2.60393	2.04079	2.43327	2.50104	2.54556	2.29428	2.0418	2.16015	2.65926	2.38996	2.52866	2.26214	2.26428	2.45845	1.98243	2.27192	1.99136	2.0985	2.58358	2.19147	2.78101	2.52356	2.60015	2.49826	2.49333	2.58144	2.12169	2.2736	2.8895
52.9785	2.54886	2.49386	2.52836	2.67195	2.48719	2.45338	1.9999	2.15476	2.79899	2.46882	2.65479	2.44433	2.50611	2.70502	2.52036	2.4785	2.053	2.19991	2.65664	2.5329	2.6028	2.02363	2.37902	2.47554	2.50849	2.29265	2.02929	2.14245	2.65985	2.38022	2.51813	2.26363	2.22907	2.46124	1.96218	2.24699	2.01961	2.09586	2.57591	2.18745	2.80067	2.50433	2.60843	2.47887	2.47649	2.54749	2.11742	2.25901	2.83373
53.2227	2.55293	2.46462	2.51985	2.66133	2.46476	2.44008	1.98626	2.14581	2.76791	2.44466	2.64623	2.41557	2.48121	2.69037	2.50203	2.44728	2.03197	2.17489	2.63575	2.53985	2.60106	1.99304	2.37527	2.45412	2.47151	2.26257	2.03391	2.13131	2.64911	2.34238	2.52432	2.25891	2.23298	2.45834	1.963	2.24018	2.01987	2.08087	2.55216	2.17343	2.79278	2.48093	2.58826	2.47453	2.44278	2.53685	2.11912	2.26061	2.8293
53.4668	2.54109	2.43424	2.49961	2.64579	2.4094	2.4151	1.96651	2.12841	2.74168	2.43435	2.63229	2.40048	2.46135	2.67216	2.49607	2.42328	2.03676	2.16075	2.6236	2.49942	2.59549	1.9825	2.36123	2.44122	2.43796	2.23823	2.03287	2.13529	2.65414	2.34076	2.51897	2.22161	2.23671	2.4536	1.93907	2.22057	1.99276	2.0869	2.55807	2.16634	2.7878	2.457	2.56147	2.49067	2.45197	2.53684	2.11186	2.25603	2.81293
53.7109	2.54853	2.40915	2.46719	2.62094	2.40177	2.38945	1.93947	2.10518	2.74065	2.4007	2.6112	2.38295	2.45673	2.65369	2.47777	2.39866	2.02318	2.17718	2.6223	2.46989	2.58703	1.9794	2.34283	2.44144	2.45915	2.2374	2.02984	2.13456	2.64453	2.33945	2.51923	2.21328	2.2287	2.43962	1.92348	2.1939	2.00381	2.08747	2.55405	2.17423	2.78366	2.45199	2.54607	2.47446	2.43657	2.51641	2.10113	2.23517	2.80298
53.9551	2.53807	2.38383	2.42989	2.57592	2.39961	2.36407	1.93441	2.09603	2.72079	2.36243	2.59509	2.37475	2.44443	2.62846	2.46002	2.36676	2.01444	2.16261	2.6094	2.46353	2.57641	1.9552	2.33183	2.4102	2.44825	2.22079	2.04326	2.11987	2.61782	2.30923	2.51959	2.21373	2.21252	2.41332	1.91779	2.17637	2.00594	2.08503	2.525	2.16391	2.7513	2.44732	2.52944	2.45222	2.42224	2.47808	2.08895	2.22115	2.79446
54.1992	2.50872	2.36952	2.39928	2.55036	2.38243	2.35081	1.92108	2.09385	2.68486	2.35422	2.58697	2.37216	2.41095	2.58382	2.43851	2.34937	2.00434	2.14519	2.57258	2.42843	2.566	1.93437	2.32379	2.39898	2.40284	2.1928	2.04921	2.13428	2.58724	2.28518	2.51244	2.20065	2.187	2.39243	1.9056	2.17204	1.9811	2.07622	2.50803	2.14983	2.74859	2.42372	2.50732	2.42573	2.39371	2.4417	2.08788	2.24712	2.74687
54.4434	2.47736	2.36079	2.38563	2.51739	2.35421	2.3195	1.895	2.07938	2.64667	2.32193	2.57459	2.34543	2.38497	2.57022	2.40413	2.32535	1.99957	2.12991	2.5433	2.39806	2.54899	1.92229	2.28703	2.38553	2.37033	2.18268	2.02551	2.11807	2.56313	2.27629	2.48345	2.17596	2.16612	2.40294	1.87375	2.15066	1.96851	2.0593	2.50605	2.12063	2.73111	2.38427	2.48244	2.39257	2.37707	2.42483	2.07837	2.23689	2.71367
54.6875	2.45181	2.33405	2.36483	2.50977	2.31681	2.30036	1.87686	2.0494	2.62894	2.29466	2.55986	2.27915	2.36152	2.55308	2.36184	2.29966	1.98708	2.12463	2.52672	2.37571	2.52173	1.90556	2.25883	2.35474	2.34718	2.14987	2.01304	2.10733	2.53372	2.26371	2.48468	2.13724	2.145	2.3887	1.8545	2.14859	1.96385	2.06342	2.49474	2.10332	2.70494	2.35394	2.44593	2.36082	2.36928	2.41459	2.03775	2.201	2.69052
54.9316	2.43332	2.29221	2.31521	2.49022	2.28886	2.26556	1.86406	2.02823	2.59089	2.27031	2.53328	2.25317	2.32951	2.52402	2.34269	2.26655	1.95908	2.10027	2.48528	2.3323	2.50564	1.86991	2.25576	2.3063	2.32328	2.12967	1.99564	2.08352	2.52756	2.22346	2.45694	2.10546	2.13376	2.34429	1.83815	2.11964	1.96212	2.03942	2.47139	2.07699	2.69673	2.33983	2.42893	2.33504	2.33506	2.37927	2.01637	2.1975	2.65364
55.1758	2.39753	2.26685	2.27026	2.44532	2.24661	2.22683	1.8473	2.00854	2.54853	2.24308	2.46614	2.23611	2.31217	2.48696	2.30381	2.25169	1.95912	2.06863	2.44913	2.29776	2.47615	1.85328	2.2416	2.26802	2.26993	2.10154	1.98513	2.05674	2.49388	2.18899	2.42294	2.10105	2.1033	2.31068	1.82059	2.08827	1.95953	1.99779	2.4604	2.05721	2.62877	2.27804	2.3898	2.31465	2.29326	2.34013	2.01016	2.17796	2.63238
55.4199	2.36699	2.20856	2.26219	2.39816	2.22098	2.17528	1.82051	1.97722	2.50239	2.18468	2.45486	2.22316	2.28179	2.43895	2.24909	2.20888	1.92587	2.05683	2.41812	2.24913	2.43194	1.83432	2.20967	2.2516	2.24948	2.07602	1.95941	2.04295	2.46191	2.17186	2.40047	2.06151	2.07475	2.2841	1.81043	2.04518	1.94464	1.98689	2.43678	2.04291	2.59842	2.24938	2.34473	2.26613	2.26793	2.28309	1.98222	2.15326	2.59271
55.6641	2.33069	2.15753	2.2094	2.35958	2.18697	2.13619	1.78419	1.9478	2.45236	2.14135	2.42847	2.17694	2.22137	2.37762	2.21874	2.16945	1.90098	2.03199	2.36774	2.19813	2.40052	1.79401	2.15851	2.21819	2.21479	2.03002	1.94669	2.02931	2.41591	2.13544	2.36604	2.01993	2.03596	2.25154	1.76745	1.99795	1.91703	1.9645	2.39857	2.00158	2.5759	2.19608	2.2985	2.23697	2.22469	2.266	1.94846	2.13389	2.53836
55.9082	2.28935	2.1256	2.16179	2.30173	2.12207	2.09586	1.75468	1.9206	2.4067	2.10099	2.3643	2.1251	2.15536	2.33106	2.19445	2.12187	1.86937	2.00289	2.32743	2.16181	2.35897	1.73413	2.107	2.1454	2.18004	1.97755	1.91864	2.0171	2.37227	2.09144	2.32939	2.00002	2.02545	2.21808	1.72752	1.97716	1.8876	1.95242	2.34222	1.97139	2.53431	2.1497	2.25253	2.20394	2.18126	2.24149	1.92284	2.09838	2.51242
56.1523	2.23934	2.08066	2.10305	2.26743	2.07034	2.04914	1.71063	1.88301	2.38544	2.06852	2.30231	2.07867	2.13284	2.29623	2.142	2.06998	1.827	1.95539	2.27475	2.11257	2.30863	1.68598	2.07613	2.11046	2.13882	1.94556	1.88889	1.98963	2.31485	2.05465	2.2662	1.97242	1.99708	2.17976	1.69523	1.94826	1.852	1.9232	2.28223	1.91077	2.47743	2.10963	2.22293	2.15695	2.13231	2.17246	1.87777	2.05125	2.46508
56.3965	2.18669	2.01265	2.05345	2.21602	2.0267	1.9673	1.6687	1.82955	2.31731	1.99705	2.25887	2.02638	2.09299	2.2388	2.08226	2.02384	1.80524	1.90535	2.21679	2.07054	2.24683	1.63945	2.01819	2.07175	2.05949	1.89773	1.83314	1.94236	2.26313	1.99415	2.22743	1.90765	1.93357	2.15278	1.63678	1.8868	1.8174	1.89348	2.23757	1.85807	2.42473	2.05096	2.17031	2.10062	2.07368	2.11552	1.83461	1.98343	2.40326
56.6406	2.10873	1.95507	2.00175	2.15006	1.96311	1.92456	1.63954	1.77657	2.23765	1.92034	2.19045	1.95534	2.01315	2.19052	2.01643	1.9649	1.75792	1.85483	2.1573	2.02269	2.19761	1.59712	1.96657	2.03696	1.98795	1.84658	1.78686	1.88572	2.20293	1.92545	2.17506	1.84659	1.875	2.08741	1.5854	1.8283	1.76758	1.8329	2.19762	1.81069	2.35384	2.00215	2.09035	2.0352	1.99465	2.05577	1.80165	1.92748	2.31428
56.8848	2.02021	1.88598	1.90941	2.05776	1.89669	1.86179	1.5778	1.72423	2.17726	1.84133	2.12341	1.87033	1.94519	2.11779	1.94205	1.88984	1.68687	1.79164	2.07483	1.95516	2.11516	1.53281	1.89054	1.96623	1.92383	1.78561	1.73916	1.82302	2.13686	1.86285	2.1016	1.78984	1.8072	2.01107	1.53488	1.77491	1.70213	1.76986	2.13887	1.75813	2.27197	1.94356	2.0172	1.97644	1.93801	1.97882	1.73654	1.88146	2.22142
57.1289	1.94418	1.81263	1.83004	1.98062	1.81906	1.77428	1.51002	1.65866	2.08624	1.77705	2.02676	1.79773	1.86913	2.0139	1.84551	1.81541	1.62534	1.73642	1.99546	1.86282	2.01783	1.47406	1.83854	1.87195	1.85042	1.70748	1.67312	1.74989	2.04952	1.79655	1.9921	1.71935	1.74816	1.92891	1.47151	1.69888	1.64386	1.6983	2.04443	1.68944	2.18116	1.83987	1.93946	1.8967	1.8584	1.90275	1.65792	1.81369	2.14073
57.373	1.85949	1.72454	1.7505	1.90826	1.73603	1.68819	1.4449	1.58579	1.98098	1.68897	1.94695	1.72398	1.77126	1.91766	1.76639	1.72357	1.54812	1.64822	1.9017	1.77217	1.92403	1.3939	1.75572	1.76969	1.77347	1.63176	1.58863	1.67976	1.95428	1.70923	1.89596	1.64683	1.66922	1.84931	1.40717	1.62395	1.57167	1.62082	1.93986	1.6092	2.0765	1.74847	1.84425	1.80505	1.77073	1.82814	1.59245	1.74084	2.05633
57.6172	1.7534	1.63238	1.65391	1.8458	1.62264	1.60058	1.37133	1.49604	1.85469	1.59075	1.83367	1.6089	1.67073	1.82257	1.68112	1.6238	1.45871	1.55523	1.79225	1.67976	1.8169	1.3046	1.6484	1.67171	1.65465	1.53421	1.5014	1.59767	1.84427	1.62283	1.78156	1.52981	1.58221	1.75826	1.31597	1.53396	1.47795	1.54246	1.83243	1.52544	1.95813	1.65062	1.75101	1.70606	1.65896	1.73014	1.50205	1.64433	1.9402
57.8613	1.63266	1.51324	1.53859	1.76618	1.51531	1.49355	1.28194	1.40831	1.7225	1.48255	1.71145	1.4998	1.56279	1.68459	1.56571	1.51232	1.36665	1.46343	1.66227	1.55641	1.68419	1.21029	1.53171	1.54914	1.53629	1.43572	1.41397	1.48436	1.72568	1.51141	1.67372	1.43349	1.48309	1.6395	1.23595	1.44345	1.39708	1.43572	1.72582	1.40815	1.83459	1.54803	1.63065	1.58601	1.54312	1.60665	1.3969	1.53156	1.81402
58.1055	1.49366	1.38203	1.40573	1.57642	1.39267	1.37142	1.17061	1.29465	1.57799	1.35875	1.56928	1.3824	1.42233	1.55166	1.43122	1.39552	1.26154	1.34656	1.53041	1.43094	1.55524	1.11217	1.42328	1.4388	1.41856	1.32573	1.30697	1.36912	1.57687	1.39111	1.5371	1.31701	1.36702	1.49938	1.14039	1.33157	1.28123	1.32233	1.57295	1.29655	1.68203	1.42018	1.48348	1.44977	1.42994	1.46925	1.29958	1.42357	1.65264
58.3496	1.33692	1.23874	1.27488	1.38502	1.24521	1.22214	1.06078	1.1619	1.43125	1.22214	1.41651	1.24847	1.28163	1.40684	1.28633	1.24938	1.14407	1.21618	1.37386	1.30322	1.40014	1.00742	1.27932	1.30086	1.2772	1.20019	1.18767	1.22799	1.41077	1.25259	1.36973	1.18655	1.23942	1.3528	1.02933	1.20355	1.14443	1.19596	1.41774	1.18027	1.50088	1.28685	1.34537	1.30294	1.28908	1.32761	1.17111	1.2911	1.49318
58.5938	1.18698	1.09615	1.12532	1.21725	1.09825	1.08152	0.938849	1.02276	1.26779	1.07895	1.24758	1.09488	1.1323	1.23734	1.1274	1.09573	1.00772	1.07552	1.20665	1.14136	1.22944	0.881934	1.12614	1.13788	1.12102	1.05023	1.04068	1.08371	1.25206	1.09481	1.20905	1.05212	1.085	1.19676	0.900799	1.06817	1.00898	1.06127	1.26567	1.03391	1.32479	1.13193	1.19244	1.1524	1.13664	1.16664	1.02866	1.13303	1.30754
58.8379	1.01592	0.94125	0.954156	1.03351	0.932607	0.919799	0.795863	0.871631	1.07638	0.90878	1.05991	0.925476	0.970611	1.05819	0.964909	0.938748	0.857436	0.920418	1.02437	0.968822	1.04141	0.749716	0.96216	0.96977	0.957273	0.89729	0.883537	0.929082	1.06937	0.930661	1.02757	0.895159	0.9109	1.02479	0.774351	0.909694	0.865607	0.905799	1.07552	0.87378	1.13847	0.963014	1.01707	0.988209	0.969116	0.995512	0.878833	0.969832	1.1136
59.082	0.820931	0.761635	0.778152	0.838906	0.761449	0.745861	0.641922	0.707175	0.87165	0.743182	0.867413	0.753489	0.788559	0.856513	0.782889	0.762698	0.701936	0.744077	0.832642	0.787649	0.84012	0.615244	0.778366	0.790564	0.769648	0.727311	0.721061	0.759969	0.867641	0.761724	0.823128	0.72535	0.74434	0.831575	0.626969	0.741345	0.710458	0.736612	0.869497	0.703951	0.924609	0.781431	0.822213	0.802937	0.785488	0.812491	0.712874	0.786094	0.912296
59.3262	0.617536	0.583309	0.586997	0.638674	0.579716	0.558747	0.4871	0.531881	0.65634	0.562422	0.653225	0.573968	0.594929	0.654173	0.593735	0.574041	0.533362	0.561392	0.627543	0.592252	0.629774	0.480473	0.590848	0.606396	0.585641	0.549395	0.543779	0.573398	0.651606	0.573626	0.625567	0.560926	0.569993	0.641326	0.47433	0.553756	0.532815	0.554006	0.663452	0.529127	0.699142	0.608479	0.621669	0.617431	0.6027	0.611401	0.540235	0.593462	0.690302
59.5703	0.44838	0.506127	0.386704	0.545827	0.412771	0.372776	0.326458	0.35838	0.439508	0.372667	0.464816	0.499413	0.396238	0.527794	0.418686	0.383531	0.356749	0.375136	0.418874	0.39771	0.449391	0.451891	0.397678	0.506493	0.419855	0.366363	0.363235	0.383909	0.434186	0.385004	0.433569	0.460095	0.380846	0.49317	0.368552	0.369403	0.351588	0.371468	0.439622	0.352965	0.494912	0.517695	0.41373	0.446507	0.458727	0.407919	0.358501	0.398245	0.458346
59.8145	1.31322	2.3013	0.224141	2.49967	1.02234	0.197165	0.173193	0.188888	0.231489	0.197086	1.11194	2.1045	0.22875	1.98829	0.908808	0.202925	0.187166	0.1989	0.22213	0.209796	1.16373	2.35923	0.229564	2.33069	0.986764	0.194533	0.190622	0.203393	0.229476	0.203311	1.00927	1.9555	0.214933	1.7562	1.37946	0.196578	0.185827	0.196427	0.23012	0.186176	1.10902	2.31549	0.240928	1.34967	1.51143	0.215605	0.189438	0.210873	0.240279
60.0586	1.83153	3.14539	0.187473	3.42717	1.38251	0.133319	0.115686	0.12797	0.153342	0.132859	1.45842	2.79558	0.186299	2.68377	1.19024	0.135912	0.12484	0.133697	0.147091	0.142206	1.59848	3.27189	0.188348	3.30884	1.33569	0.13088	0.127039	0.136899	0.152379	0.136695	1.39084	2.66878	0.169404	2.41221	1.89386	0.132327	0.124724	0.133505	0.154435	0.126079	1.49236	3.19036	0.203714	1.88003	2.06239	0.144384	0.126517	0.139883	0.158683
60.3027	0.772754	1.1943	0.287507	1.29835	0.596619	0.274903	0.23963	0.266392	0.32038	0.275727	0.62231	1.03401	0.297057	1.03516	0.520818	0.281502	0.258739	0.280273	0.305013	0.292777	0.687726	1.24089	0.294783	1.31208	0.587617	0.272614	0.263824	0.283926	0.320132	0.282311	0.62233	1.01797	0.280992	0.955163	0.745047	0.27757	0.258537	0.27596	0.322235	0.257897	0.663444	1.22758	0.31047	0.784656	0.831194	0.303707	0.262927	0.297034	0.336912
60.5469	0.503181	0.475074	0.467994	0.516866	0.471295	0.455509	0.396139	0.442313	0.533041	0.455009	0.531361	0.474253	0.481263	0.530197	0.477656	0.46684	0.432072	0.468773	0.499734	0.486729	0.510047	0.388386	0.478001	0.499109	0.47635	0.450459	0.440494	0.473126	0.535678	0.464251	0.502596	0.457673	0.460623	0.529409	0.393114	0.459162	0.4249	0.461142	0.532547	0.428419	0.571188	0.499063	0.506362	0.501255	0.489657	0.503517	0.433391	0.49466	0.558498
60.791	0.691503	0.641956	0.651428	0.707714	0.646161	0.632482	0.551265	0.614756	0.74792	0.628552	0.729466	0.630503	0.667941	0.721625	0.664174	0.647957	0.60881	0.652995	0.698264	0.677326	0.703284	0.508489	0.669653	0.675858	0.654868	0.627588	0.609068	0.656532	0.740275	0.645429	0.686125	0.609485	0.641908	0.716463	0.525346	0.638309	0.591113	0.645198	0.737086	0.591541	0.787852	0.671895	0.699552	0.692705	0.65784	0.703137	0.603868	0.693208	0.774294
61.0352	0.86211	0.803853	0.825639	0.892715	0.817635	0.800442	0.704758	0.785623	0.941383	0.792882	0.916838	0.791396	0.847145	0.905685	0.83771	0.815707	0.769696	0.823216	0.888118	0.855045	0.88632	0.635312	0.852073	0.845096	0.824295	0.793462	0.770223	0.833893	0.93277	0.819818	0.85739	0.75975	0.808846	0.901306	0.660829	0.805461	0.742336	0.806142	0.934453	0.746848	0.989096	0.830161	0.87878	0.869333	0.829915	0.8879	0.766127	0.878934	0.981379
61.2793	1.02202	0.95281	0.988253	1.07404	0.981445	0.958393	0.833647	0.940682	1.11823	0.953582	1.09448	0.949692	1.01301	1.07928	0.997987	0.978496	0.918923	0.984004	1.06009	1.01744	1.05554	0.74291	1.014	1.00797	0.978347	0.944248	0.92806	0.989494	1.11035	0.976603	1.01916	0.893089	0.958593	1.0745	0.787837	0.963156	0.889595	0.959424	1.11743	0.885631	1.1656	0.98456	1.05701	1.03461	0.989847	1.05155	0.922363	1.04391	1.17525
61.5234	1.17873	1.08605	1.13827	1.22589	1.11702	1.09639	0.957858	1.07892	1.27948	1.09149	1.24897	1.08178	1.15917	1.24376	1.14278	1.12468	1.04852	1.13154	1.2219	1.16821	1.20089	0.834701	1.16102	1.15395	1.12026	1.08941	1.05982	1.15359	1.27238	1.11979	1.17249	1.01342	1.10937	1.23898	0.904152	1.11215	1.02236	1.11825	1.27364	1.01377	1.33838	1.12765	1.22173	1.18349	1.13301	1.20754	1.05303	1.2158	1.35426
61.7676	1.32049	1.21266	1.27055	1.3651	1.25432	1.22239	1.07354	1.2077	1.43893	1.21548	1.40021	1.19932	1.29784	1.38847	1.27437	1.26609	1.17823	1.26763	1.35888	1.30008	1.32471	0.925441	1.29938	1.28064	1.25688	1.2152	1.18418	1.30001	1.42333	1.25414	1.2959	1.12997	1.23524	1.38109	1.0113	1.24187	1.1307	1.25294	1.42243	1.12387	1.49247	1.25438	1.37217	1.32129	1.25797	1.36348	1.17912	1.36181	1.5112
62.0117	1.43535	1.32187	1.37833	1.48665	1.36482	1.3449	1.1772	1.32663	1.56505	1.33314	1.51152	1.30157	1.4278	1.50892	1.38921	1.3857	1.28983	1.39426	1.47698	1.41347	1.4396	1.00537	1.43001	1.39887	1.36648	1.3273	1.29699	1.41418	1.55296	1.36288	1.39899	1.23421	1.34321	1.49039	1.09489	1.35453	1.21694	1.3713	1.5637	1.22414	1.63241	1.3702	1.49653	1.44666	1.3824	1.49594	1.28494	1.5072	1.63359
62.2559	1.5304	1.40059	1.47278	1.60045	1.46042	1.44672	1.26175	1.42656	1.68935	1.42883	1.60838	1.38923	1.51921	1.62235	1.49937	1.49893	1.37291	1.49081	1.58984	1.52997	1.54469	1.07558	1.53613	1.50538	1.45558	1.41882	1.39248	1.51418	1.66709	1.46781	1.49656	1.30594	1.45077	1.59097	1.16852	1.4602	1.30431	1.4632	1.69517	1.31285	1.73519	1.46991	1.61134	1.54772	1.47314	1.60873	1.38096	1.62457	1.75678
62.5	1.62284	1.47933	1.57041	1.70411	1.55194	1.53327	1.33638	1.51503	1.79651	1.50683	1.70918	1.45941	1.60928	1.71431	1.58863	1.5835	1.45145	1.58605	1.68222	1.62426	1.61479	1.1314	1.62029	1.59615	1.54499	1.50295	1.46488	1.61319	1.76663	1.54202	1.58485	1.3633	1.52327	1.69369	1.2314	1.55276	1.38352	1.55505	1.79264	1.39563	1.83278	1.54478	1.70853	1.64186	1.55059	1.70924	1.4595	1.70932	1.8558
62.7441	1.70837	1.56284	1.64639	1.76944	1.63065	1.60652	1.39965	1.60767	1.8818	1.58429	1.80325	1.52249	1.69449	1.79981	1.6682	1.65035	1.52943	1.66547	1.76613	1.69928	1.70945	1.18145	1.69983	1.66919	1.63275	1.59409	1.52706	1.703	1.85267	1.62656	1.65874	1.42818	1.59315	1.76471	1.29056	1.63179	1.44884	1.63165	1.86098	1.4609	1.92169	1.60554	1.79375	1.72254	1.63343	1.79221	1.52652	1.80161	1.94485
62.9883	1.76145	1.62378	1.72001	1.8422	1.68867	1.667	1.46089	1.66233	1.96193	1.64327	1.86958	1.5881	1.76203	1.88121	1.74966	1.7138	1.5945	1.73351	1.83243	1.78335	1.78598	1.21997	1.76002	1.74062	1.69845	1.64813	1.59736	1.77304	1.93639	1.69182	1.70052	1.48183	1.65405	1.84698	1.33544	1.69503	1.48834	1.6919	1.9289	1.51904	1.9857	1.66395	1.8591	1.79327	1.70336	1.87148	1.60221	1.89986	2.03607
63.2324	1.82161	1.67461	1.78782	1.89914	1.74815	1.73948	1.51188	1.72981	2.0244	1.7025	1.91433	1.64953	1.81161	1.94738	1.80768	1.77271	1.65752	1.80294	1.88644	1.84046	1.82277	1.26598	1.82888	1.80527	1.7467	1.70887	1.64799	1.82108	2.00211	1.74369	1.75028	1.52168	1.7205	1.90821	1.36844	1.76163	1.5382	1.75288	1.99075	1.57232	2.04965	1.71911	1.92316	1.85414	1.74899	1.93224	1.65942	1.9798	2.10739
63.4766	1.87891	1.72823	1.84773	1.94924	1.8005	1.78504	1.54725	1.78259	2.06441	1.74457	1.9623	1.69454	1.86682	2.01098	1.84873	1.82974	1.71452	1.85325	1.94306	1.8959	1.8584	1.28655	1.87324	1.84024	1.79286	1.75632	1.68338	1.88484	2.06061	1.78777	1.80496	1.56957	1.74998	1.96164	1.426	1.82099	1.58574	1.81477	2.05354	1.60284	2.11616	1.76815	1.97652	1.91741	1.7861	1.98954	1.70509	2.04523	2.17216
63.7207	1.93733	1.77554	1.87338	1.9985	1.83514	1.82714	1.59132	1.82639	2.12143	1.79247	1.99855	1.71634	1.91628	2.05097	1.89552	1.86497	1.75488	1.90873	1.99043	1.93983	1.91129	1.32636	1.91799	1.87184	1.83535	1.79377	1.71895	1.93643	2.10748	1.83458	1.85274	1.60237	1.79153	2.00203	1.45675	1.86312	1.61528	1.86639	2.09496	1.62562	2.14924	1.805	2.04052	1.95045	1.82839	2.03673	1.73608	2.09613	2.20277
63.9648	1.95545	1.7929	1.90054	2.04158	1.86833	1.86866	1.62735	1.87613	2.16893	1.83512	2.0327	1.75755	1.94891	2.07862	1.92969	1.90055	1.76593	1.95133	2.03386	1.97659	1.94093	1.36171	1.98488	1.9278	1.86189	1.85343	1.74113	1.98517	2.13875	1.87618	1.88201	1.62659	1.82524	2.05668	1.46767	1.89311	1.64707	1.89464	2.13038	1.65334	2.19722	1.84098	2.09168	1.98622	1.86579	2.09021	1.77412	2.13264	2.24026
64.209	1.9693	1.82092	1.94626	2.07411	1.90492	1.91327	1.6376	1.92213	2.20327	1.85472	2.063	1.78523	1.98531	2.12094	1.96052	1.94191	1.79951	1.98426	2.06633	2.01456	1.96266	1.37095	2.00446	1.96557	1.89542	1.88125	1.77935	2.01568	2.15781	1.90264	1.90667	1.65722	1.84885	2.09977	1.5117	1.92196	1.66347	1.91607	2.18066	1.69223	2.23384	1.86069	2.12376	2.03595	1.88286	2.13695	1.79519	2.1769	2.28872
64.4531	1.99876	1.85098	1.97355	2.0837	1.9399	1.95594	1.67347	1.94114	2.21605	1.87638	2.08741	1.80165	2.01586	2.15348	1.97762	1.98939	1.82826	2.00878	2.08475	2.03584	1.97399	1.38378	2.01435	1.98996	1.92713	1.89659	1.79981	2.02246	2.18204	1.93383	1.92097	1.66705	1.8881	2.11853	1.51956	1.92517	1.67433	1.94473	2.18657	1.72811	2.25868	1.86525	2.12962	2.0887	1.91393	2.15524	1.80691	2.21613	2.32361
64.6973	2.00698	1.859	1.99869	2.1045	1.95927	1.97642	1.68947	1.97328	2.26392	1.89506	2.10434	1.81623	2.03917	2.16423	1.99888	2.00048	1.83397	2.02729	2.10677	2.04562	1.99871	1.39205	2.03748	2.00866	1.93404	1.90511	1.81805	2.05357	2.21354	1.95538	1.92897	1.66796	1.90661	2.13305	1.53009	1.95592	1.67123	1.98233	2.20374	1.74571	2.27993	1.88213	2.15226	2.09944	1.93368	2.1849	1.83094	2.23847	2.36854
64.9414	2.01261	1.87493	2.01787	2.13543	1.97722	1.98751	1.69338	1.98819	2.29382	1.92531	2.11443	1.83407	2.03593	2.16933	2.02071	2.00832	1.85317	2.04739	2.11956	2.06716	2.01969	1.39946	2.05531	2.01852	1.97435	1.91661	1.80776	2.06656	2.23845	1.97146	1.9394	1.66946	1.89841	2.14942	1.53881	1.97697	1.67358	1.99688	2.23725	1.73395	2.28723	1.90619	2.17779	2.10051	1.93716	2.21035	1.85545	2.25913	2.3821
65.1856	2.0211	1.88796	2.04732	2.15925	2.00277	2.00557	1.70782	1.99991	2.30915	1.9437	2.13442	1.8296	2.06458	2.19014	2.0178	2.03254	1.88034	2.05276	2.13372	2.08737	2.01727	1.40504	2.0595	2.01894	1.97575	1.94144	1.82131	2.12129	2.24106	1.98388	1.96938	1.68128	1.91298	2.17078	1.54737	1.98106	1.69127	2.00391	2.25051	1.76505	2.29084	1.92453	2.19262	2.11443	1.95835	2.22614	1.87014	2.27778	2.38678
65.4297	2.04994	1.90772	2.05174	2.16852	1.99976	2.02907	1.71124	2.02434	2.3412	1.9542	2.13366	1.84549	2.07748	2.20749	2.03553	2.04841	1.87968	2.06334	2.14636	2.11889	2.01283	1.41482	2.07305	2.04214	1.97341	1.9555	1.84709	2.1324	2.25758	2.0156	1.95535	1.7008	1.92272	2.16182	1.55459	1.98596	1.68419	2.00749	2.25951	1.77769	2.28909	1.92641	2.22511	2.13064	1.96956	2.24012	1.88708	2.31387	2.39121
65.6738	2.06721	1.91714	2.06232	2.17278	2.0172	2.01943	1.72697	2.02513	2.34667	1.9692	2.14294	1.85068	2.07422	2.21926	2.05726	2.04226	1.89552	2.08558	2.16413	2.12231	2.03669	1.43354	2.07267	2.06001	2.00556	1.96952	1.83926	2.12022	2.28571	2.01544	1.9561	1.70838	1.90981	2.17448	1.56613	2.00202	1.68999	2.0338	2.27846	1.78535	2.29568	1.91776	2.22814	2.14082	1.9774	2.2411	1.89662	2.32205	2.41014
65.918	2.06889	1.91054	2.06719	2.17579	2.02152	2.01073	1.73889	2.03294	2.33531	1.95871	2.1606	1.861	2.07381	2.22956	2.05674	2.05612	1.8953	2.10181	2.16065	2.13186	2.04098	1.42625	2.07279	2.07532	1.99913	1.97082	1.84371	2.11099	2.29328	2.01497	1.9732	1.68436	1.93004	2.18121	1.57511	1.99346	1.69315	2.04817	2.27333	1.81383	2.2892	1.92695	2.22951	2.14099	1.97833	2.26808	1.89194	2.32922	2.41791
66.1621	2.06946	1.91254	2.07569	2.18199	2.00994	2.02261	1.73423	2.04373	2.33562	1.9586	2.14319	1.86715	2.08019	2.24947	2.05814	2.07388	1.87103	2.10135	2.16519	2.13617	2.05799	1.42772	2.0926	2.08276	1.99597	1.95296	1.82553	2.09784	2.28426	2.03705	1.971	1.69419	1.92898	2.19764	1.5786	1.97224	1.68765	2.05271	2.25985	1.81008	2.30467	1.93657	2.22762	2.15381	1.98362	2.26361	1.88605	2.35746	2.41897
66.4062	2.06396	1.90676	2.05751	2.18954	2.01793	2.03227	1.74007	2.05374	2.34667	1.962	2.12847	1.86072	2.09216	2.27553	2.067	2.05207	1.87487	2.10695	2.17681	2.1322	2.06064	1.44355	2.09765	2.09971	2.00293	1.96328	1.82742	2.12948	2.29831	2.02761	1.9629	1.69887	1.91848	2.19872	1.57226	1.98049	1.69356	2.04487	2.23788	1.80614	2.29228	1.93435	2.22856	2.15794	1.98198	2.25792	1.88668	2.37089	2.42685
66.6504	2.0557	1.9019	2.05817	2.20828	2.02555	2.03048	1.74407	2.06608	2.34776	1.97764	2.12959	1.86401	2.0826	2.27052	2.08705	2.06823	1.88697	2.11372	2.1739	2.12684	2.06263	1.42158	2.08467	2.08928	1.99754	1.96278	1.84183	2.13244	2.30369	2.02661	1.96087	1.68443	1.91912	2.21994	1.57254	1.98248	1.6895	2.04745	2.26684	1.80447	2.28799	1.93654	2.22726	2.1645	1.97913	2.27159	1.89335	2.3754	2.42028
66.8945	2.06181	1.89878	2.06961	2.19074	2.02988	2.0423	1.73835	2.0628	2.34823	1.99594	2.13446	1.86735	2.0953	2.26353	2.08734	2.0551	1.87803	2.13021	2.18058	2.13501	2.0485	1.42808	2.08284	2.0844	1.98369	1.95708	1.84731	2.12204	2.31462	2.03167	1.96239	1.66607	1.92578	2.21582	1.58534	1.9778	1.67098	2.03737	2.27826	1.79955	2.28175	1.92897	2.23275	2.16266	1.98828	2.27429	1.87662	2.36152	2.4307
67.1387	2.07533	1.90963	2.06425	2.19467	2.03598	2.03815	1.7284	2.06062	2.34247	1.97936	2.13065	1.85814	2.08255	2.26935	2.07025	2.05074	1.88444	2.12284	2.17386	2.12099	2.03112	1.43612	2.08432	2.077	1.97419	1.96469	1.83262	2.10914	2.29295	2.03032	1.97034	1.68304	1.92151	2.22907	1.57547	1.9851	1.67752	2.04116	2.2593	1.78177	2.27385	1.91047	2.23121	2.15397	1.98522	2.26086	1.87617	2.36043	2.42415
67.3828	2.05917	1.9064	2.06159	2.18069	2.01946	2.03769	1.71664	2.06788	2.32506	1.97978	2.12854	1.85403	2.07812	2.25693	2.05277	2.03964	1.88697	2.09918	2.16171	2.11094	2.03104	1.42622	2.07115	2.08275	1.9801	1.96439	1.81918	2.12189	2.26582	2.02801	1.96658	1.69183	1.91501	2.21304	1.56437	1.97678	1.67239	2.06021	2.26767	1.78206	2.26427	1.90621	2.23076	2.13929	1.99391	2.26203	1.89414	2.35254	2.41618
67.6269	2.04524	1.88717	2.07498	2.19731	2.00827	2.04204	1.72784	2.07748	2.33711	1.98335	2.11708	1.84782	2.05892	2.25386	2.05589	2.04502	1.87109	2.07807	2.17737	2.12761	2.03604	1.42781	2.07298	2.07876	1.97008	1.94749	1.8157	2.1314	2.26533	2.0292	1.94512	1.6888	1.88791	2.22099	1.56462	1.96531	1.676	2.05001	2.25281	1.77599	2.25813	1.91701	2.22175	2.13464	1.97803	2.24487	1.88125	2.34508	2.41258
67.8711	2.05594	1.88625	2.07305	2.19415	2.00977	2.03003	1.72864	2.04825	2.36132	1.9575	2.12492	1.84224	2.06158	2.25168	2.03119	2.04055	1.86079	2.08101	2.16372	2.12733	2.03883	1.44221	2.05164	2.06307	1.95361	1.93431	1.80835	2.10516	2.27491	2.02118	1.95144	1.68456	1.89807	2.24472	1.57182	1.96539	1.65359	2.02774	2.25161	1.78507	2.24764	1.91444	2.23266	2.13341	1.96693	2.23696	1.8715	2.35453	2.4131
68.1152	2.05309	1.88379	2.06632	2.16805	2.00184	2.02618	1.69687	2.04943	2.33792	1.97262	2.10445	1.85049	2.05795	2.26941	2.03025	2.01597	1.85059	2.07798	2.14861	2.116	2.03378	1.43578	2.05147	2.08367	1.96866	1.93073	1.80814	2.10486	2.26958	2.02481	1.94089	1.68105	1.90584	2.2648	1.57124	1.9657	1.63557	2.02871	2.23959	1.77868	2.21233	1.9029	2.23679	2.13638	1.97981	2.23904	1.86802	2.35832	2.39435
68.3594	2.03821	1.87717	2.05205	2.18401	1.99331	2.01328	1.69831	2.05135	2.33929	1.96729	2.08046	1.83643	2.07931	2.25561	2.03475	2.01764	1.84263	2.08233	2.15093	2.13135	2.0063	1.43596	2.06366	2.06411	1.97125	1.91962	1.79797	2.08083	2.26821	2.01417	1.94597	1.67635	1.9079	2.241	1.57913	1.9533	1.62758	2.04345	2.21365	1.78192	2.21087	1.91033	2.22844	2.12993	1.97471	2.22761	1.8583	2.33648	2.38248
68.6035	2.01871	1.86639	2.04296	2.18943	1.97446	2.01141	1.71275	2.03674	2.32246	1.94342	2.08613	1.81801	2.05872	2.24085	2.03245	2.01535	1.83404	2.07487	2.15253	2.11839	2.02125	1.42125	2.05512	2.05223	1.95284	1.90301	1.78591	2.07028	2.26473	2.00455	1.95208	1.67181	1.89667	2.24209	1.57249	1.93142	1.62829	2.02973	2.21065	1.7798	2.21473	1.89311	2.20835	2.10063	1.96138	2.22083	1.84801	2.3323	2.38749
68.8477	2.00104	1.86211	2.03493	2.18026	1.94921	2.00288	1.70711	2.04467	2.30542	1.95331	2.07016	1.81695	2.03213	2.24377	2.02823	2.00455	1.82679	2.06761	2.1433	2.10478	2.01599	1.41581	2.02929	2.06777	1.93435	1.88959	1.7804	2.0649	2.25521	1.99912	1.94353	1.66382	1.88828	2.23135	1.56672	1.91065	1.63621	2.02464	2.21526	1.77944	2.18893	1.86589	2.21035	2.10948	1.95686	2.20717	1.83197	2.32605	2.37752
69.0918	2.01361	1.85269	2.03239	2.17025	1.96156	1.98822	1.70161	2.03291	2.29743	1.97349	2.05179	1.8274	2.03215	2.23426	2.01308	1.9928	1.80651	2.04165	2.13057	2.09187	1.98893	1.42103	2.02574	2.07571	1.94367	1.87522	1.7762	2.06741	2.26702	1.98886	1.9376	1.65564	1.87783	2.20249	1.5569	1.88964	1.62984	2.01917	2.20474	1.74896	2.17908	1.88477	2.20638	2.09787	1.94434	2.20044	1.83457	2.31132	2.37295
69.3359	2.01298	1.85175	2.03633	2.16024	1.97375	1.99301	1.69024	2.01005	2.28726	1.97007	2.04917	1.81308	2.0231	2.21539	1.98489	1.97245	1.79709	2.02573	2.12657	2.09727	1.97066	1.41125	2.01572	2.04537	1.94196	1.86653	1.7615	2.06608	2.25831	1.97376	1.92209	1.64517	1.8744	2.15067	1.57	1.89622	1.61492	1.98853	2.1845	1.74808	2.1753	1.88432	2.2065	2.08723	1.93928	2.19079	1.83893	2.30601	2.38023
69.5801	1.99593	1.85319	2.04334	2.13483	1.96934	1.99005	1.67336	1.99819	2.30983	1.95645	2.03594	1.8042	2.01612	2.19353	1.98711	1.94928	1.80317	2.02825	2.10458	2.08646	1.97188	1.41215	2.01952	2.0306	1.92842	1.85834	1.75876	2.03498	2.24541	1.96455	1.91579	1.65351	1.86108	2.14134	1.55899	1.86493	1.60589	1.97691	2.18759	1.74451	2.16159	1.88658	2.18855	2.09183	1.93818	2.16094	1.82173	2.30309	2.37344
69.8242	1.98167	1.84064	2.02676	2.14034	1.95361	1.97684	1.6686	1.99786	2.29829	1.9475	2.04324	1.79147	2.03181	2.17784	1.98845	1.95019	1.79869	2.03371	2.12188	2.07717	1.9719	1.43191	2.01439	2.02718	1.90959	1.84538	1.74376	2.03764	2.23263	1.96301	1.9071	1.63833	1.85559	2.13891	1.55875	1.86184	1.61319	1.96214	2.17683	1.75223	2.15298	1.87316	2.17193	2.07999	1.92553	2.15638	1.80448	2.29576	2.34633
	1.96759	1.8301	2.00692	2.13066	1.94431	1.94856	1.65677	1.99154	2.28476	1.93807	2.03173	1.79134	2.0152	2.18309	1.97814	1.94862	1.78124	2.01903	2.12442	2.07915	1.96998	1.42057	2.00198	2.02096	1.91115	1.82722	1.73571	2.02278	2.22388	1.97273	1.88029	1.63386	1.84772	2.13969	1.55184	1.86171	1.59214	1.96879	2.17091	1.75175	2.15125	1.85559	2.17263	2.05935	1.90847	2.15177	1.81005	2.27611	2.3426
	1.92914	1.81912	2.00869	2.12944	1.94312	1.94168	1.6448	2.00482	2.25803	1.93213	2.01977	1.79326	1.99551	2.17974	1.97854	1.93477	1.76616	1.99674	2.11147	2.06982	1.94916	1.42597	1.98056	2.0194	1.90134	1.81903	1.73327	2.01085	2.21974	1.96128	1.86365	1.60618	1.83951	2.11545	1.53836	1.82918	1.58899	1.96234	2.15981	1.74314	2.12088	1.8504	2.16609	2.0684	1.91075	2.13363	1.79692	2.27265	2.3322
	1.93635	1.80999	2.00095	2.11761	1.93445	1.9353	1.64749	1.99053	2.25322	1.91852	1.99614	1.78455	1.98647	2.17603	1.96007	1.92165	1.75787	2.00389	2.09196	2.05858	1.93646	1.42053	1.98718	2.00348	1.88931	1.80348	1.72484	2.00761	2.19599	1.94623	1.86484	1.6217	1.81837	2.12114	1.53578	1.81656	1.57975	1.95411	2.15754	1.72304	2.12081	1.85063	2.14731	2.0557	1.9028	2.10375	1.79121	2.25572	2.30157
	1.93985	1.80647	1.99807	2.11371	1.91603	1.92208	1.64249	1.98061	2.24845	1.92252	1.99188	1.77259	1.98319	2.15926	1.94487	1.91919	1.74876	1.99512	2.08938	2.06449	1.93074	1.41548	1.98888	2.00917	1.86952	1.79019	1.71275	2.00865	2.18288	1.92126	1.84678	1.6255	1.81422	2.11327	1.53516	1.81404	1.58946	1.96017	2.14343	1.70707	2.09309	1.83646	2.14056	2.03905	1.89829	2.10504	1.77299	2.23571	2.29906
	1.92323	1.79726	1.98243	2.10872	1.91268	1.91562	1.63412	1.96454	2.23845	1.90827	1.99378	1.75189	1.98446	2.14621	1.93581	1.90883	1.73659	1.9832	2.08198	2.04643	1.92966	1.40278	1.97442	2.00815	1.86887	1.7826	1.71668	2.00152	2.1737	1.92933	1.8452	1.61802	1.81279	2.10693	1.54168	1.81359	1.58011	1.94745	2.13085	1.71043	2.08904	1.83509	2.12305	2.03708	1.88757	2.09869	1.76102	2.22702	2.28714
	1.9089	1.79181	1.9669	2.08263	1.90447	1.91028	1.63212	1.95566	2.22795	1.88603	1.97946	1.75575	1.98304	2.15055	1.93592	1.88206	1.73554	1.98983	2.08028	2.03979	1.90825	1.38904	1.97423	1.99738	1.86006	1.77058	1.70423	1.98009	2.16656	1.9229	1.8206	1.61294	1.80351	2.09494	1.53035	1.7991	1.56327	1.9321	2.12205	1.71976	2.08643	1.83562	2.11326	2.0463	1.87152	2.08012	1.75502	2.22263	2.27378
	1.89617	1.78528	1.96686	2.07363	1.90467	1.89956	1.60816	1.94006	2.21984	1.88711	1.97729	1.76225	1.98111	2.14651	1.93727	1.87745	1.73681	1.97365	2.0702	2.03591	1.88094	1.38447	1.96226	1.99711	1.84748	1.76148	1.69857	1.95761	2.15155	1.9086	1.82957	1.60749	1.78973	2.07502	1.53487	1.78073	1.5625	1.91256	2.1315	1.72462	2.06892	1.8161	2.11255	2.02658	1.87649	2.05066	1.74701	2.211	2.27025
	1.8965	1.76932	1.9664	2.06812	1.89098	1.88014	1.59557	1.92097	2.2201	1.88287	1.95065	1.75051	1.96262	2.13921	1.92925	1.875	1.72884	1.9546	2.04466	2.01361	1.87303	1.38527	1.9404	1.97571	1.8703	1.74306	1.69284	1.9554	2.14818	1.90225	1.80953	1.60049	1.7761	2.08472	1.51961	1.7689	1.56187	1.90567	2.12578	1.69003	2.04961	1.81277	2.11372	2.00936	1.85564	2.02884	1.73748	2.21641	2.26258
	1.90846	1.75755	1.93719	2.05845	1.89053	1.87509	1.60327	1.92763	2.2266	1.88948	1.9324	1.73966	1.94054	2.13479	1.91018	1.85488	1.72595	1.93524	2.05402	1.99948	1.87294	1.38182	1.92923	1.97645	1.85317	1.74099	1.67325	1.95249	2.11721	1.89708	1.78444	1.60705	1.75498	2.06193	1.51205	1.75544	1.54229	1.88721	2.09105	1.67887	2.02891	1.81448	2.08585	1.99408	1.85236	2.02583	1.73738	2.20883	2.24944
	1.88761	1.76168	1.93288	2.06183	1.88732	1.87801	1.59127	1.91534	2.21361	1.89164	1.91993	1.7237	1.92766	2.15049	1.89479	1.85275	1.7211	1.93575	2.04279	1.9803	1.85234	1.37107	1.91521	1.96125	1.83214	1.72578	1.66199	1.926	2.12496	1.89474	1.77501	1.58883	1.76901	2.06735	1.48748	1.73059	1.54059	1.88361	2.07532	1.6558	2.02965	1.78717	2.07434	1.98144	1.85101	2.02793	1.72544	2.18905	2.23135
	1.8745	1.75207	1.95204	2.05173	1.86941	1.85907	1.59515	1.91352	2.19188	1.87118	1.90716	1.72493	1.93807	2.16605	1.89627	1.83356	1.71401	1.93789	2.03324	1.99689	1.84229	1.36331	1.89785	1.9384	1.83108	1.72034	1.65127	1.91438	2.12817	1.88555	1.77969	1.57429	1.75641	2.06862	1.49147	1.71623	1.54194	1.86308	2.06954	1.65159	2.02172	1.79118	2.05294	1.9832	1.83081	2.0135	1.70219	2.18141	2.22173
	1.85577	1.73177	1.93112	2.04937	1.87086	1.85062	1.5793	1.91945	2.18148	1.83862	1.8909	1.71266	1.92285	2.15479	1.88577	1.81771	1.70008	1.9274	2.01332	1.98349	1.85126	1.34493	1.89165	1.93531	1.82055	1.70838	1.64288	1.9164	2.10363	1.86932	1.77608	1.56764	1.75931	2.0495	1.49945	1.70762	1.53583	1.85321	2.07136	1.67015	2.00085	1.78204	2.04653	1.96982	1.8269	1.98992	1.70439	2.14453	2.22334
	1.84859	1.7308	1.92152	2.0443	1.84652	1.84106	1.57113	1.90629	2.15749	1.83245	1.89547	1.70294	1.92338	2.14314	1.88175	1.80284	1.68537	1.91135	2.01166	1.96414	1.84384	1.34152	1.8916	1.9496	1.8093	1.68606	1.64229	1.8939	2.0752	1.86833	1.76238	1.55823	1.76315	2.04183	1.50737	1.70883	1.53489	1.85963	2.06337	1.66524	2.00387	1.7664	2.05073	1.93862	1.80893	1.96304	1.70399	2.1338	2.21414
	1.82989	1.72337	1.92348	2.03326	1.85135	1.83922	1.57368	1.90155	2.16725	1.84356	1.88484	1.69503	1.91953	2.11427	1.85706	1.80745	1.67278	1.88481	2.0025	1.94838	1.82683	1.34897	1.88306	1.93435	1.80752	1.67806	1.6297	1.90419	2.08355	1.86275	1.75917	1.5588	1.74692	2.03284	1.50182	1.71988	1.51788	1.84246	2.06453	1.66689	1.97639	1.75579	2.03188	1.92125	1.81272	1.94921	1.68602	2.12048	2.19234
	1.8223	1.72442	1.90088	2.03209	1.84969	1.82582	1.55477	1.89744	2.17301	1.84617	1.87315	1.71059	1.90647	2.07184	1.84005	1.79459	1.66383	1.85699	1.99298	1.94963	1.80715	1.34051	1.8676	1.90664	1.80071	1.68719	1.61639	1.88169	2.06319	1.84996	1.7547	1.55686	1.73873	2.01495	1.48947	1.70872	1.50084	1.83983	2.04177	1.65655	1.96386	1.74431	2.01606	1.92786	1.80126	1.94379	1.68504	2.11301	2.18174
	1.81239	1.72334	1.87303	2.00981	1.83484	1.80514	1.55345	1.86782	2.16029	1.83223	1.87173	1.67793	1.88695	2.05715	1.8211	1.78055	1.66024	1.87268	1.99101	1.93541	1.80247	1.33331	1.85869	1.88229	1.79963	1.6802	1.60473	1.88326	2.07739	1.8482	1.73198	1.55068	1.71675	2.00229	1.4716	1.68354	1.4986	1.82413	2.0335	1.63469	1.96795	1.73377	2.00705	1.94044	1.79537	1.93754	1.68025	2.11211	2.16939
	1.79461	1.7176	1.87371	1.99436	1.82461	1.79443	1.54476	1.85593	2.14063	1.8091	1.85649	1.67153	1.86362	2.03565	1.82428	1.77517	1.63191	1.88038	1.96613	1.92381	1.79361	1.31777	1.85384	1.87786	1.76968	1.66604	1.60248	1.8877	2.0821	1.82351	1.72289	1.54238	1.71122	1.99071	1.46213	1.67691	1.49874	1.81983	2.02527	1.63949	1.97609	1.71939	2.00826	1.93472	1.78311	1.93324	1.67549	2.10359	2.17495
	1.78686	1.70343	1.87404	1.97881	1.79519	1.79884	1.54377	1.86099	2.13378	1.81346	1.84672	1.6469	1.87398	2.03424	1.82184	1.77099	1.62173	1.87521	1.94768	1.92358	1.78259	1.31286	1.85634	1.88724	1.7552	1.65959	1.59603	1.87138	2.06281	1.82094	1.71949	1.53428	1.71701	1.98508	1.45906	1.67108	1.49556	1.79092	2.03018	1.63612	1.96811	1.71713	1.99264	1.91472	1.77973	1.91225	1.6725	2.09165	2.16368
	1.7754	1.6902	1.86059	1.97416	1.79274	1.77825	1.53759	1.85914	2.12742	1.80293	1.8457	1.63623	1.85733	2.03308	1.81745	1.7461	1.62652	1.86049	1.95607	1.90691	1.77682	1.28817	1.84303	1.89578	1.74785	1.65949	1.58925	1.85947	2.07045	1.8074	1.70217	1.53456	1.71034	1.98854	1.45327	1.66207	1.48764	1.80002	2.02354	1.62069	1.95278	1.71006	1.9733	1.91368	1.78126	1.90166	1.65475	2.08228	2.17058
	1.78482	1.67392	1.86433	1.97651	1.78532	1.77523	1.51838	1.84764	2.12817	1.7859	1.83141	1.64255	1.82895	2.01228	1.80625	1.7325	1.61055	1.8617	1.94846	1.89763	1.77354	1.29482	1.84275	1.87117	1.72777	1.63884	1.58672	1.85912	2.05707	1.8226	1.70332	1.52183	1.69094	1.99452	1.44139	1.66179	1.47347	1.81999	2.00417	1.61117	1.92507	1.68933	1.96581	1.90861	1.76745	1.88593	1.63207	2.05267	2.16177
	1.77395	1.66625	1.85813	1.98467	1.7817	1.76753	1.52375	1.83642	2.11292	1.78936	1.82789	1.63635	1.83049	1.99274	1.79403	1.72494	1.60928	1.83807	1.95492	1.89441	1.76346	1.3139	1.83093	1.87911	1.72401	1.62252	1.59785	1.83253	2.03922	1.80184	1.69228	1.5201	1.6973	1.98091	1.44229	1.66004	1.47435	1.82004	1.99777	1.62299	1.91993	1.69939	1.95911	1.88467	1.75915	1.87899	1.62932	2.04747	2.1364
	1.7612	1.66827	1.84997	1.96105	1.76566	1.76159	1.51935	1.83057	2.08878	1.77227	1.8087	1.62643	1.8294	1.98047	1.78985	1.72459	1.60096	1.82275	1.93637	1.89182	1.759	1.28994	1.83116	1.87318	1.70313	1.61691	1.57371	1.8254	2.03012	1.7853	1.70172	1.51413	1.69121	1.96021	1.43599	1.6443	1.47865	1.77981	1.98813	1.62371	1.91151	1.68901	1.95165	1.87486	1.75194	1.87714	1.62848	2.03581	2.11139
	1.75072	1.66619	1.83571	1.96037	1.75694	1.74784	1.50873	1.81237	2.09045	1.76615	1.80873	1.61003	1.8439	1.97375	1.76709	1.72548	1.6021	1.81227	1.92798	1.89802	1.75065	1.28301	1.80674	1.85586	1.71386	1.61259	1.56263	1.81616	2.04335	1.77378	1.67797	1.49561	1.68136	1.94459	1.43568	1.63045	1.47335	1.77522	1.97446	1.61703	1.90171	1.66508	1.95106	1.8696	1.75368	1.85571	1.62013	2.02662	2.10404
	1.74542	1.66166	1.83186	1.94673	1.75357	1.72277	1.48877	1.81411	2.08291	1.77862	1.80883	1.61317	1.83534	1.98045	1.76827	1.71321	1.58607	1.79961	1.91452	1.88294	1.74463	1.27682	1.80733	1.83993	1.71126	1.6036	1.55506	1.79193	2.02169	1.7729	1.66378	1.48864	1.65932	1.9173	1.43982	1.62279	1.4543	1.77799	1.9777	1.60025	1.89003	1.66519	1.94219	1.86432	1.74554	1.85533	1.61536	2.01524	2.07954
	1.73489	1.66142	1.83275	1.92833	1.74402	1.72863	1.48438	1.813	2.09109	1.76814	1.79962	1.59124	1.82067	1.98356	1.74744	1.70274	1.58522	1.81467	1.90577	1.87278	1.73078	1.26107	1.79721	1.84124	1.67619	1.59304	1.53778	1.79795	2.00574	1.77641	1.66449	1.47876	1.652	1.90569	1.44525	1.60374	1.43986	1.76626	1.967	1.59181	1.88046	1.65794	1.9429	1.84363	1.73602	1.84626	1.60945	2.02751	2.07437
	1.72177	1.64973	1.82611	1.91555	1.74316	1.73623	1.48089	1.79932	2.08968	1.75543	1.77926	1.58927	1.81058	1.95812	1.74817	1.69493	1.58685	1.80628	1.88958	1.84775	1.73301	1.25024	1.78597	1.83067	1.66591	1.59332	1.53972	1.8024	1.99392	1.76427	1.66176	1.47202	1.65496	1.90285	1.4322	1.59215	1.44379	1.75263	1.94962	1.58456	1.87216	1.64886	1.9298	1.84651	1.73509	1.83227	1.60072	2.0119	2.06512
	1.72426	1.62631	1.81854	1.89693	1.73695	1.72631	1.47598	1.7849	2.06768	1.73816	1.77641	1.59922	1.80787	1.94577	1.75534	1.68515	1.57976	1.8046	1.88623	1.83773	1.73338	1.25852	1.78851	1.83092	1.66349	1.58439	1.54288	1.79812	1.98569	1.75264	1.66239	1.47078	1.63432	1.91078	1.43309	1.59519	1.44825	1.73071	1.94331	1.57231	1.85998	1.64314	1.90444	1.83497	1.72131	1.82261	1.60055	1.97099	2.06949
	1.72448	1.62447	1.80867	1.91155	1.72378	1.70583	1.46848	1.77778	2.05582	1.73524	1.76079	1.59345	1.79214	1.94247	1.74352	1.66545	1.5669	1.78976	1.8787	1.84635	1.73124	1.26324	1.7853	1.82684	1.67149	1.56228	1.53713	1.79304	1.98268	1.73951	1.65814	1.46638	1.62847	1.90564	1.4272	1.59092	1.43461	1.72159	1.92208	1.5739	1.85534	1.63493	1.89892	1.82487	1.71354	1.80238	1.58905	1.97192	2.06257
	1.71752	1.6207	1.79674	1.91438	1.70802	1.68027	1.46635	1.77953	2.03688	1.73246	1.75548	1.59299	1.77127	1.93987	1.72414	1.66118	1.55607	1.7822	1.85784	1.83029	1.71313	1.26065	1.76918	1.80631	1.66562	1.56374	1.52938	1.77038	1.96394	1.73789	1.65296	1.45524	1.63484	1.89466	1.41696	1.57526	1.44444	1.71951	1.9087	1.56278	1.85441	1.64603	1.89174	1.81617	1.69471	1.78463	1.57474	1.98281	2.0501
	1.70403	1.61183	1.79111	1.89019	1.69686	1.65898	1.47058	1.77248	2.0284	1.72114	1.77498	1.58503	1.76489	1.92652	1.71718	1.65104	1.55295	1.76584	1.85568	1.82092	1.68238	1.25545	1.74784	1.79259	1.65331	1.57117	1.5254	1.75455	1.95341	1.73074	1.63485	1.45448	1.62355	1.89774	1.40551	1.57494	1.43059	1.71216	1.91052	1.55288	1.83365	1.64545	1.88405	1.80569	1.6907	1.7803	1.57076	1.96502	2.04883
	1.69624	1.6167	1.76461	1.89311	1.71	1.66081	1.45684	1.76156	2.01811	1.71373	1.74998	1.57706	1.75715	1.93578	1.72231	1.65024	1.5463	1.76222	1.8379	1.81401	1.6915	1.24352	1.73589	1.78158	1.64696	1.5672	1.51527	1.75696	1.93554	1.72853	1.63316	1.45066	1.61802	1.89329	1.3996	1.57189	1.41374	1.69865	1.90114	1.54175	1.81786	1.63699	1.89018	1.77921	1.68871	1.76635	1.55535	1.96656	2.0273
	1.70578	1.61248	1.75164	1.88382	1.70044	1.66582	1.44725	1.75338	2.00843	1.69183	1.73028	1.56165	1.75271	1.92104	1.72388	1.63829	1.53763	1.74362	1.8426	1.81622	1.69061	1.2524	1.72976	1.79394	1.64075	1.561	1.50249	1.74693	1.91953	1.7127	1.62402	1.45076	1.61482	1.86925	1.40204	1.54961	1.40748	1.69704	1.8991	1.54105	1.81701	1.62673	1.88837	1.76691	1.69149	1.76524	1.55248	1.95073	2.02018
	1.68956	1.61043	1.756	1.86806	1.67826	1.65562	1.43626	1.73639	2.00604	1.68368	1.73184	1.55989	1.75709	1.89498	1.71088	1.62947	1.51966	1.73275	1.85612	1.78851	1.68468	1.26015	1.72354	1.79101	1.63638	1.54612	1.49591	1.73656	1.92605	1.71358	1.63043	1.4389	1.60577	1.86095	1.39935	1.5457	1.40711	1.70947	1.88729	1.5448	1.80993	1.62461	1.86776	1.77312	1.68438	1.76819	1.55024	1.94205	2.00889
	1.67799	1.61434	1.76713	1.86153	1.6715	1.65153	1.43333	1.73772	2.00086	1.68904	1.72052	1.55318	1.75137	1.88518	1.70424	1.62332	1.5153	1.72153	1.84117	1.77194	1.66888	1.25783	1.70836	1.79242	1.62324	1.52894	1.49101	1.73485	1.91114	1.71053	1.62234	1.4393	1.60851	1.86771	1.40264	1.54432	1.39287	1.69393	1.87428	1.54827	1.81067	1.61792	1.85383	1.76594	1.67161	1.76418	1.53847	1.94757	1.99659
	1.67823	1.61651	1.76044	1.8707	1.68201	1.64135	1.42654	1.73708	1.995	1.67908	1.72487	1.56128	1.73846	1.88937	1.70044	1.61502	1.5178	1.71612	1.81982	1.7766	1.66106	1.26255	1.71151	1.79038	1.62348	1.52328	1.48139	1.7327	1.89677	1.70346	1.60739	1.44249	1.58914	1.87215	1.42065	1.53165	1.38237	1.68233	1.88017	1.54245	1.80357	1.61211	1.84143	1.77373	1.66981	1.74416	1.53743	1.92682	2.00777
	1.68207	1.61638	1.75667	1.87524	1.67776	1.63122	1.41582	1.71944	1.99309	1.67094	1.71958	1.58285	1.73593	1.89451	1.70286	1.60535	1.51391	1.70267	1.80827	1.7645	1.67729	1.27656	1.71655	1.79437	1.62939	1.52643	1.48147	1.7196	1.90491	1.69196	1.59756	1.45575	1.58573	1.86641	1.42536	1.52749	1.3814	1.67508	1.88471	1.53388	1.81363	1.61274	1.82952	1.76228	1.67743	1.7299	1.5325	1.9147	2.00241
	1.6851	1.61898	1.73827	1.90132	1.68406	1.62268	1.41149	1.70108	1.98026	1.65145	1.7153	1.58224	1.73093	1.91854	1.69413	1.60518	1.49975	1.71601	1.80553	1.76136	1.68378	1.2995	1.71044	1.79995	1.62856	1.51883	1.47669	1.70784	1.90908	1.68487	1.60244	1.48007	1.59454	1.87078	1.43732	1.51977	1.37497	1.65247	1.86351	1.51323	1.80572	1.63077	1.83011	1.77105	1.6809	1.72565	1.5205	1.90612	1.98625
	1.69142	1.66164	1.72572	1.92338	1.69311	1.61913	1.40951	1.70594	1.96309	1.65464	1.72614	1.60143	1.72248	1.9467	1.69067	1.58961	1.48436	1.70364	1.80127	1.75399	1.68033	1.32347	1.69977	1.80968	1.61629	1.50735	1.47238	1.68801	1.87861	1.67999	1.60766	1.50917	1.57729	1.89948	1.45238	1.5178	1.36588	1.65618	1.83455	1.50963	1.78922	1.66629	1.82178	1.76615	1.69247	1.71453	1.51762	1.88132	1.9739
	1.70443	1.69179	1.72325	1.95382	1.69067	1.6138	1.39986	1.68896	1.96656	1.65256	1.72785	1.64549	1.71147	1.97126	1.68627	1.58622	1.47752	1.69213	1.79454	1.76354	1.68061	1.37965	1.70665	1.84773	1.62575	1.50588	1.46152	1.69572	1.87139	1.65575	1.61396	1.53582	1.55495	1.92425	1.48702	1.51439	1.36402	1.64744	1.81641	1.51595	1.80792	1.70097	1.81221	1.78796	1.72263	1.71257	1.50325	1.8861	1.9689
	1.69528	1.70659	1.7211	1.96046	1.68718	1.59648	1.39031	1.67382	1.95695	1.6547	1.74289	1.69072	1.70429	2.01322	1.70137	1.57587	1.47189	1.69291	1.77853	1.75368	1.7078	1.45124	1.69742	1.88348	1.63717	1.49899	1.4595	1.69246	1.86732	1.65457	1.62643	1.58753	1.56418	1.97525	1.51821	1.50735	1.36518	1.64491	1.81972	1.49629	1.82511	1.76407	1.80428	1.80299	1.75313	1.69947	1.50066	1.88256	1.96019
	1.7011	1.75582	1.70826	1.97089	1.69464	1.58602	1.39232	1.68217	1.93836	1.65323	1.76222	1.73715	1.69321	2.05173	1.69596	1.56778	1.46205	1.67911	1.78799	1.73461	1.70764	1.48074	1.67958	1.91653	1.64392	1.49522	1.45196	1.67265	1.85139	1.6587	1.65315	1.63244	1.5592	1.98976	1.53313	1.51175	1.35547	1.62086	1.83967	1.48751	1.8251	1.78455	1.79898	1.81505	1.76786	1.68368	1.49926	1.86586	1.93884
	1.70135	1.75179	1.69325	1.95854	1.68244	1.58446	1.39282	1.67619	1.93816	1.64768	1.75093	1.75999	1.69284	2.06236	1.72328	1.56046	1.47107	1.66833	1.78371	1.71587	1.68328	1.47118	1.67567	1.89601	1.64232	1.48549	1.4389	1.66185	1.85081	1.63981	1.66184	1.63372	1.55807	2.00386	1.53558	1.50116	1.34658	1.62307	1.82631	1.47748	1.81234	1.76067	1.78553	1.7888	1.76051	1.661	1.49565	1.86982	1.93004
	1.67885	1.72144	1.68407	1.95454	1.67223	1.57915	1.3918	1.65826	1.95152	1.62983	1.72102	1.75301	1.69249	2.02471	1.71387	1.53986	1.4584	1.666	1.74847	1.71602	1.6625	1.43203	1.67308	1.85812	1.60864	1.46602	1.43547	1.6567	1.84002	1.63319	1.64067	1.60355	1.56354	1.97975	1.51245	1.47432	1.33453	1.63396	1.80246	1.48199	1.81581	1.73888	1.78537	1.78408	1.7433	1.65856	1.49678	1.8612	1.91656
	1.65948	1.68491	1.69084	1.93176	1.64878	1.57202	1.36759	1.65254	1.94304	1.62661	1.6955	1.68	1.68094	1.94885	1.6887	1.53463	1.44428	1.65681	1.74565	1.7104	1.65765	1.36606	1.66197	1.79758	1.585	1.45998	1.43409	1.64407	1.83722	1.62222	1.60952	1.54676	1.54147	1.91981	1.48177	1.46365	1.33135	1.61472	1.78474	1.48231	1.79042	1.68853	1.78432	1.76631	1.70759	1.65817	1.47673	1.84439	1.90332
	1.62954	1.64502	1.67943	1.89194	1.63071	1.56426	1.35582	1.65331	1.92402	1.61794	1.66201	1.58965	1.67682	1.89258	1.65475	1.51879	1.43738	1.64288	1.74924	1.69465	1.63369	1.33134	1.65729	1.7701	1.57924	1.46625	1.42651	1.63598	1.80961	1.62098	1.58187	1.4795	1.53819	1.84758	1.43728	1.46914	1.33731	1.60168	1.78984	1.46466	1.75482	1.66034	1.76723	1.74321	1.67543	1.64947	1.47042	1.82336	1.90487
	1.62934	1.58423	1.67901	1.8433	1.61555	1.55686	1.34516	1.64691	1.90685	1.60727	1.64505	1.53681	1.66927	1.8776	1.63665	1.53348	1.4304	1.63822	1.72867	1.68823	1.61462	1.2655	1.64699	1.74369	1.56285	1.45492	1.41026	1.63606	1.80694	1.61221	1.5664	1.4273	1.53967	1.80672	1.38011	1.46117	1.33989	1.60041	1.7742	1.46712	1.72067	1.60752	1.76086	1.72526	1.65819	1.64416	1.46464	1.81124	1.90853
	1.61661	1.5391	1.66971	1.80427	1.60546	1.54576	1.34593	1.6298	1.89753	1.58982	1.63888	1.50869	1.65545	1.84052	1.62111	1.53756	1.4261	1.62966	1.72171	1.69377	1.60629	1.22836	1.62424	1.70578	1.54712	1.44721	1.40356	1.6254	1.8098	1.61087	1.54677	1.40662	1.52855	1.78713	1.35694	1.45652	1.3229	1.60123	1.7604	1.45803	1.71676	1.59128	1.74168	1.71813	1.61752	1.63459	1.43957	1.80997	1.89234
	1.60332	1.5235	1.65226	1.76627	1.58622	1.53325	1.34075	1.63236	1.90049	1.59071	1.6219	1.47662	1.65094	1.81455	1.60342	1.51566	1.42073	1.62517	1.72389	1.6772	1.59391	1.20054	1.62726	1.69552	1.52345	1.43727	1.40791	1.62095	1.80427	1.60376	1.5317	1.37639	1.51111	1.74787	1.35763	1.46018	1.30427	1.58821	1.75765	1.44903	1.70439	1.57328	1.74078	1.68369	1.58072	1.63057	1.44309	1.79501	1.85851
	1.5984	1.5013	1.63868	1.76073	1.57485	1.53822	1.33484	1.62537	1.87614	1.58169	1.60075	1.46673	1.64863	1.79703	1.58693	1.50939	1.42108	1.61641	1.71576	1.6645	1.56086	1.19011	1.60878	1.6779	1.51019	1.42235	1.39468	1.61031	1.79018	1.5924	1.51087	1.37195	1.51	1.72276	1.34458	1.44807	1.31158	1.57703	1.75318	1.44289	1.69633	1.54308	1.73984	1.65493	1.57562	1.63455	1.44624	1.78472	1.84778
	1.58134	1.48661	1.63533	1.74539	1.57171	1.52491	1.33002	1.60767	1.85841	1.57479	1.59632	1.45533	1.6491	1.77109	1.57349	1.49393	1.41653	1.61849	1.70493	1.66916	1.53354	1.18317	1.61375	1.66462	1.49439	1.41756	1.3791	1.60457	1.79623	1.58159	1.49261	1.35723	1.50425	1.71881	1.33552	1.4413	1.3074	1.55713	1.75085	1.44211	1.68321	1.52799	1.73167	1.62705	1.56057	1.61927	1.43243	1.76817	1.85509
	1.57235	1.48408	1.62651	1.72872	1.58029	1.52244	1.31899	1.59397	1.86456	1.5631	1.59017	1.46086	1.64012	1.74455	1.55741	1.48797	1.40763	1.61591	1.70128	1.66448	1.52898	1.17176	1.61899	1.65012	1.49977	1.42494	1.38437	1.59537	1.7826	1.57139	1.48394	1.3453	1.50937	1.73192	1.30981	1.43866	1.28911	1.54828	1.74752	1.44186	1.67026	1.51614	1.72388	1.61634	1.54092	1.59785	1.41419	1.76302	1.84704
	1.57375	1.4797	1.63712	1.70497	1.55229	1.52431	1.32039	1.5874	1.86065	1.56624	1.56508	1.4431	1.62893	1.73765	1.55785	1.4849	1.40066	1.60285	1.69161	1.65167	1.53886	1.16057	1.60947	1.65175	1.49692	1.4124	1.37627	1.59325	1.75574	1.57152	1.49432	1.33282	1.49614	1.7435	1.29554	1.43276	1.28315	1.53653	1.71433	1.42904	1.64597	1.50892	1.71672	1.58911	1.54184	1.58605	1.40516	1.76771	1.83288
	1.55587	1.48486	1.63292	1.70283	1.54012	1.50127	1.31605	1.58646	1.85615	1.56943	1.56062	1.42284	1.62033	1.73548	1.54329	1.48246	1.39317	1.60062	1.67812	1.64437	1.53064	1.16414	1.60064	1.65477	1.49676	1.40067	1.36888	1.59325	1.74096	1.57895	1.48381	1.33771	1.48605	1.71381	1.29948	1.41664	1.27605	1.52771	1.718	1.41248	1.64157	1.50293	1.70951	1.58276	1.53966	1.58189	1.40037	1.75684	1.83055
	1.53214	1.47929	1.62478	1.70018	1.52991	1.48682	1.30021	1.58726	1.84259	1.5587	1.57227	1.41761	1.6089	1.7352	1.54011	1.48424	1.37637	1.58699	1.67547	1.63668	1.52747	1.14321	1.61465	1.63766	1.48447	1.4086	1.36063	1.56432	1.74193	1.56122	1.47256	1.32674	1.46978	1.69678	1.29045	1.42424	1.26402	1.52594	1.6919	1.41722	1.63732	1.4861	1.70205	1.57053	1.52266	1.57316	1.40316	1.75667	1.82787
	1.52291	1.46304	1.61985	1.69872	1.52829	1.48918	1.29478	1.584	1.85041	1.54127	1.58306	1.41615	1.60279	1.71774	1.52934	1.47176	1.38084	1.57356	1.67045	1.62076	1.51623	1.13111	1.59378	1.61666	1.4718	1.40119	1.35224	1.55313	1.74244	1.55468	1.46435	1.32453	1.46845	1.69995	1.29776	1.41451	1.26543	1.53472	1.69397	1.41599	1.62811	1.4922	1.69444	1.56916	1.51272	1.5688	1.39104	1.74432	1.82428
	1.51868	1.45255	1.59569	1.6806	1.51776	1.48267	1.29961	1.57967	1.84878	1.5451	1.57172	1.40585	1.59217	1.69974	1.51686	1.45702	1.37073	1.573	1.66271	1.61868	1.51633	1.12591	1.5766	1.59487	1.45518	1.38624	1.34632	1.55884	1.72817	1.54901	1.45136	1.33826	1.47592	1.68105	1.29997	1.40438	1.26603	1.54351	1.69447	1.4148	1.62206	1.4831	1.68434	1.56617	1.51518	1.5631	1.38921	1.73897	1.81293
	1.51162	1.45128	1.585	1.66195	1.51719	1.4767	1.30068	1.5708	1.83324	1.54465	1.55722	1.40112	1.58498	1.70055	1.52554	1.45008	1.35554	1.5776	1.66301	1.5969	1.50197	1.12795	1.58697	1.58965	1.46309	1.37879	1.33947	1.54624	1.70983	1.53344	1.44874	1.31376	1.46398	1.6584	1.28927	1.39912	1.25312	1.52315	1.67244	1.39821	1.60742	1.4708	1.67963	1.55622	1.49907	1.5469	1.38237	1.73338	1.80694
	1.50434	1.44103	1.58564	1.66223	1.51698	1.47852	1.27865	1.5658	1.81796	1.53252	1.53937	1.3927	1.58876	1.69676	1.51988	1.4507	1.34939	1.56008	1.64812	1.59444	1.49348	1.12108	1.58345	1.60639	1.45688	1.37121	1.33787	1.53795	1.70278	1.51791	1.44077	1.31016	1.45633	1.64806	1.27953	1.38233	1.24777	1.50504	1.66543	1.38332	1.59992	1.46836	1.67357	1.54485	1.49631	1.54372	1.36711	1.73004	1.79345
	1.50272	1.43146	1.57396	1.66147	1.51547	1.45973	1.27721	1.55878	1.81292	1.51482	1.53314	1.39263	1.58671	1.68207	1.50957	1.4373	1.34357	1.55106	1.65646	1.59051	1.49153	1.1154	1.57751	1.5896	1.44983	1.36526	1.32752	1.52587	1.7162	1.51671	1.42917	1.3124	1.45152	1.63709	1.27663	1.37943	1.24277	1.49605	1.67036	1.37881	1.60384	1.45515	1.66611	1.53046	1.48895	1.5338	1.36798	1.71451	1.78896
	1.4968	1.42787	1.56364	1.64339	1.51792	1.45646	1.27279	1.55099	1.79178	1.50282	1.52958	1.38637	1.57157	1.68167	1.49809	1.43918	1.34053	1.54356	1.65441	1.59002	1.47524	1.10252	1.56926	1.57172	1.44251	1.368	1.33092	1.51671	1.71728	1.50954	1.40941	1.30739	1.45227	1.63423	1.25872	1.37559	1.23598	1.49815	1.66233	1.37304	1.59658	1.44858	1.65421	1.52848	1.48513	1.53161	1.35979	1.70439	1.77593
	1.4857	1.42466	1.56983	1.63512	1.49643	1.44571	1.26935	1.52338	1.77662	1.50055	1.52366	1.38442	1.56017	1.68575	1.48481	1.42711	1.33843	1.52908	1.62624	1.58473	1.44941	1.09503	1.55408	1.55759	1.43006	1.35615	1.32077	1.49928	1.71479	1.5007	1.41035	1.29703	1.45825	1.62957	1.25368	1.38053	1.22788	1.48096	1.6461	1.37467	1.60161	1.45397	1.64432	1.52476	1.4744	1.52977	1.35917	1.70066	1.7605
	1.47708	1.40693	1.56649	1.62952	1.4846	1.43291	1.26672	1.51873	1.77143	1.49516	1.52875	1.37962	1.55455	1.6723	1.48065	1.41101	1.33408	1.53328	1.62568	1.57034	1.45652	1.07419	1.54593	1.55484	1.42933	1.35905	1.31718	1.4933	1.69102	1.49423	1.418	1.28246	1.43321	1.62824	1.24858	1.3858	1.22565	1.47728	1.6485	1.36255	1.60296	1.4482	1.64273	1.51658	1.47105	1.51838	1.35312	1.69441	1.75616
	1.47011	1.41109	1.55423	1.6251	1.48421	1.4284	1.25689	1.52366	1.74971	1.4849	1.5242	1.37435	1.54452	1.65225	1.47514	1.40709	1.31969	1.52308	1.62025	1.55651	1.44518	1.06654	1.53356	1.54672	1.43274	1.34839	1.3149	1.50218	1.6682	1.49205	1.40202	1.26893	1.42715	1.6249	1.25291	1.36624	1.21844	1.49323	1.62943	1.35276	1.59462	1.42911	1.64163	1.51101	1.45413	1.50273	1.33577	1.68429	1.75347
	1.46155	1.40993	1.55333	1.62835	1.47302	1.41038	1.25007	1.51755	1.7613	1.49467	1.51622	1.35579	1.54743	1.6502	1.47	1.40108	1.30881	1.51529	1.6096	1.55202	1.44357	1.06018	1.52959	1.53246	1.41891	1.33186	1.30148	1.50098	1.65957	1.47655	1.39807	1.27719	1.41786	1.61404	1.25327	1.35291	1.2216	1.47339	1.6073	1.35182	1.58282	1.42821	1.6216	1.49367	1.46082	1.48841	1.33399	1.6684	1.73327
	1.44852	1.40473	1.54537	1.62533	1.46948	1.41084	1.23964	1.51504	1.75615	1.4909	1.50146	1.35091	1.5461	1.63998	1.46449	1.38908	1.31144	1.52376	1.60554	1.54021	1.44941	1.05077	1.53133	1.52772	1.39966	1.32706	1.28401	1.4876	1.65801	1.45969	1.38454	1.27438	1.42247	1.61407	1.23442	1.33818	1.2159	1.46488	1.6108	1.35113	1.56941	1.42699	1.61035	1.49198	1.45431	1.47801	1.33024	1.66236	1.73128
	1.45728	1.39676	1.54516	1.61043	1.46528	1.41396	1.2396	1.50674	1.7432	1.47835	1.4911	1.35422	1.52973	1.62108	1.45274	1.39168	1.29492	1.49701	1.59451	1.53501	1.43137	1.05042	1.52404	1.53009	1.38905	1.31558	1.27994	1.46978	1.64416	1.46576	1.38454	1.26309	1.41457	1.62107	1.22623	1.35392	1.20917	1.44804	1.60378	1.34483	1.5663	1.41865	1.61007	1.49366	1.45502	1.47352	1.32841	1.65806	1.70969
	1.4507	1.39651	1.5338	1.58706	1.44306	1.40253	1.23967	1.49033	1.74053	1.47037	1.47239	1.34475	1.51862	1.60198	1.4295	1.3759	1.28531	1.47992	1.58651	1.53649	1.42349	1.04717	1.51996	1.52016	1.38938	1.30231	1.2805	1.47903	1.63781	1.45618	1.37316	1.26593	1.40631	1.5998	1.22556	1.35489	1.19132	1.44596	1.59289	1.33548	1.5507	1.40625	1.61088	1.47238	1.45505	1.47004	1.32239	1.63312	1.7134
	1.43681	1.379	1.53195	1.58614	1.43687	1.39992	1.23816	1.48424	1.73867	1.46111	1.46454	1.33079	1.50858	1.60086	1.43151	1.37211	1.28835	1.48009	1.56957	1.53178	1.41829	1.04271	1.51412	1.52487	1.37703	1.30298	1.26946	1.46108	1.6276	1.46007	1.37962	1.25815	1.40027	1.58097	1.23371	1.34015	1.18695	1.42429	1.59436	1.32108	1.53889	1.40167	1.60825	1.47098	1.43728	1.45948	1.31289	1.61842	1.71002
	1.44354	1.36857	1.51169	1.5706	1.43209	1.39741	1.22173	1.47952	1.74338	1.46171	1.46118	1.32879	1.5147	1.5995	1.43138	1.35464	1.28738	1.46583	1.56721	1.51793	1.4182	1.03026	1.49801	1.50362	1.36656	1.30262	1.26256	1.46031	1.62476	1.46548	1.37724	1.24792	1.39874	1.57133	1.22267	1.32705	1.18373	1.41701	1.58953	1.32753	1.5313	1.38628	1.59212	1.46676	1.4211	1.45333	1.31198	1.62544	1.69043
	1.4431	1.35709	1.51229	1.5707	1.42066	1.37952	1.21046	1.48266	1.72711	1.45045	1.45503	1.32272	1.5063	1.57644	1.4353	1.35568	1.28069	1.45345	1.55978	1.5025	1.40769	1.02092	1.4962	1.48881	1.36373	1.3024	1.25933	1.47132	1.61895	1.43982	1.37231	1.23511	1.39035	1.56486	1.21004	1.31843	1.17986	1.42119	1.56658	1.32319	1.53141	1.38065	1.583	1.4536	1.42082	1.44935	1.30523	1.61603	1.67766
	1.43454	1.36033	1.51496	1.56549	1.40938	1.37361	1.20668	1.47074	1.71436	1.44919	1.44014	1.30912	1.50343	1.58695	1.42462	1.35988	1.25987	1.45242	1.55257	1.49705	1.39991	1.02082	1.47818	1.4925	1.35098	1.29685	1.25144	1.44532	1.6092	1.43283	1.35858	1.23002	1.39402	1.56505	1.21278	1.31508	1.17923	1.41075	1.55655	1.30639	1.52729	1.37992	1.57835	1.43858	1.41392	1.43717	1.28796	1.59967	1.67114
	1.42134	1.35711	1.51109	1.56755	1.39742	1.36814	1.20489	1.44887	1.69632	1.43651	1.44198	1.29609	1.50373	1.57046	1.42179	1.35396	1.26414	1.44653	1.56458	1.49345	1.40313	1.02233	1.4837	1.50485	1.33121	1.29202	1.25046	1.43946	1.60206	1.42395	1.33894	1.23109	1.38565	1.55213	1.21059	1.3118	1.16466	1.3984	1.55298	1.29775	1.51474	1.35798	1.57092	1.43638	1.41295	1.42919	1.29486	1.60442	1.66415
	1.41417	1.34636	1.51144	1.56477	1.3981	1.36233	1.20025	1.4379	1.68857	1.41949	1.43233	1.30079	1.49066	1.57013	1.40439	1.348	1.25905	1.44115	1.56013	1.48758	1.3925	1.01788	1.46498	1.49252	1.3338	1.2831	1.23447	1.42998	1.59596	1.40592	1.33666	1.20741	1.37348	1.54258	1.20161	1.30204	1.1558	1.3903	1.56171	1.29022	1.5197	1.36101	1.56147	1.43667	1.40766	1.4247	1.28687	1.59607	1.6357
	1.39639	1.32699	1.50418	1.54778	1.39153	1.35377	1.18935	1.44959	1.68607	1.41438	1.4191	1.2943	1.4713	1.57409	1.39646	1.33499	1.25408	1.44216	1.54201	1.48433	1.3888	1.00471	1.4616	1.47295	1.33473	1.27008	1.23115	1.41719	1.59263	1.4034	1.34063	1.20871	1.35661	1.54759	1.20431	1.30097	1.15662	1.38266	1.53618	1.29114	1.50903	1.3588	1.56246	1.42357	1.39897	1.42496	1.27458	1.5799	1.64343
	1.39609	1.32713	1.48982	1.54299	1.39459	1.3507	1.19324	1.44152	1.68746	1.41538	1.41145	1.28395	1.47912	1.56813	1.37953	1.31876	1.23725	1.43326	1.52529	1.47824	1.3834	1.00398	1.46061	1.47524	1.32598	1.26157	1.23054	1.39771	1.59425	1.39702	1.33654	1.2169	1.35309	1.53589	1.19289	1.29792	1.15505	1.3721	1.52475	1.29298	1.49301	1.35361	1.5577	1.41269	1.38853	1.42218	1.27602	1.57534	1.65816
	1.40453	1.32765	1.47848	1.5553	1.38446	1.34368	1.18706	1.43319	1.66921	1.413	1.42106	1.26896	1.47264	1.56879	1.37232	1.3135	1.22762	1.42376	1.51062	1.47551	1.38578	0.995828	1.45511	1.47268	1.32114	1.2623	1.2223	1.41016	1.58294	1.38879	1.33546	1.20353	1.34637	1.50883	1.17963	1.27945	1.14145	1.36794	1.51008	1.28791	1.50373	1.3475	1.55018	1.4022	1.36623	1.41466	1.26572	1.56765	1.64257
	1.39682	1.3168	1.47073	1.54192	1.36752	1.35141	1.17785	1.4226	1.65457	1.41786	1.43249	1.25883	1.47324	1.56056	1.37705	1.31271	1.23004	1.41356	1.50403	1.47002	1.38769	0.993911	1.45105	1.45737	1.31138	1.2491	1.21389	1.41577	1.55901	1.38793	1.32786	1.19386	1.34907	1.51151	1.17121	1.27592	1.12837	1.37329	1.50315	1.28151	1.50077	1.34181	1.54224	1.40992	1.37096	1.40571	1.25281	1.56893	1.62988
	1.39319	1.3123	1.47468	1.5341	1.35607	1.33985	1.17539	1.42225	1.65204	1.40452	1.41557	1.26554	1.46899	1.54251	1.37691	1.30308	1.22497	1.41207	1.51256	1.45751	1.36198	0.994219	1.44501	1.44305	1.31007	1.24239	1.20614	1.39641	1.55236	1.37129	1.32108	1.18649	1.34764	1.52676	1.16479	1.27133	1.12359	1.3695	1.51044	1.26388	1.49619	1.33306	1.53216	1.40372	1.3617	1.39528	1.2536	1.55118	1.62803
	1.3952	1.3185	1.48084	1.51872	1.35085	1.32032	1.17125	1.4148	1.63694	1.39287	1.39585	1.26771	1.45152	1.55339	1.36177	1.29154	1.21192	1.40277	1.49856	1.45955	1.35264	0.986414	1.44525	1.44447	1.2992	1.24119	1.20591	1.3884	1.54398	1.36813	1.30977	1.19156	1.33292	1.4992	1.17287	1.26353	1.1215	1.36746	1.4997	1.27234	1.47415	1.33178	1.53484	1.38671	1.36365	1.38507	1.2533	1.53721	1.61368
	1.39066	1.31755	1.46404	1.51734	1.34467	1.31114	1.16127	1.41052	1.63944	1.38395	1.40066	1.26489	1.45092	1.54607	1.35423	1.29536	1.20765	1.39528	1.49566	1.4571	1.34878	0.983841	1.42724	1.4329	1.29487	1.24107	1.19357	1.37058	1.53418	1.37221	1.31834	1.17461	1.32154	1.49162	1.17837	1.2587	1.11421	1.35477	1.49161	1.26447	1.4732	1.334	1.527	1.38554	1.36332	1.38283	1.23856	1.52958	1.58721
	1.37609	1.30204	1.44947	1.51188	1.32766	1.30612	1.15228	1.39773	1.62934	1.38111	1.40476	1.26354	1.44365	1.53868	1.34996	1.29445	1.19269	1.38591	1.4879	1.44061	1.34666	0.989692	1.41668	1.42292	1.28296	1.23193	1.1883	1.35739	1.52314	1.35765	1.32023	1.166	1.31412	1.49754	1.16905	1.25124	1.11205	1.3419	1.47157	1.25271	1.47241	1.31821	1.5219	1.37398	1.34611	1.37725	1.2396	1.53716	1.59164
	1.35917	1.29976	1.44189	1.49975	1.33349	1.30509	1.14013	1.39139	1.62999	1.37768	1.40038	1.26462	1.4402	1.53004	1.33918	1.29893	1.19351	1.38142	1.47025	1.43408	1.34622	0.987007	1.41763	1.41929	1.27325	1.22697	1.18904	1.35775	1.52029	1.34994	1.30597	1.17824	1.32947	1.49108	1.1614	1.23531	1.10549	1.34242	1.47439	1.25253	1.46994	1.31802	1.51184	1.36262	1.34374	1.36358	1.23904	1.52746	1.58636
	1.35956	1.29658	1.43368	1.49738	1.33087	1.29413	1.13616	1.39159	1.60811	1.36303	1.38784	1.25477	1.4487	1.52903	1.32461	1.27956	1.19028	1.3895	1.45917	1.42344	1.35147	0.986562	1.41405	1.41147	1.27055	1.21996	1.18184	1.36625	1.52114	1.34642	1.30497	1.17159	1.31452	1.46987	1.15455	1.24334	1.09637	1.34161	1.47172	1.25811	1.46413	1.32293	1.50941	1.35963	1.34377	1.35374	1.22939	1.52707	1.574
	1.34561	1.30168	1.42498	1.48258	1.3217	1.28638	1.14149	1.38466	1.60186	1.35757	1.3754	1.2552	1.42671	1.5089	1.30671	1.26731	1.1882	1.37399	1.45144	1.40703	1.33811	0.982854	1.39896	1.40673	1.27527	1.21855	1.16827	1.366	1.50063	1.33224	1.29474	1.15156	1.30319	1.45532	1.14999	1.23649	1.09809	1.3272	1.45271	1.24447	1.45981	1.31472	1.50483	1.35072	1.33112	1.35197	1.21987	1.52108	1.5734
	1.35348	1.30104	1.42633	1.48228	1.32113	1.2856	1.13485	1.37656	1.59155	1.35099	1.38004	1.24219	1.42053	1.50169	1.30321	1.26509	1.18635	1.35964	1.45942	1.41062	1.33656	0.974471	1.39185	1.3952	1.26662	1.21287	1.16648	1.35099	1.49094	1.33004	1.28083	1.14625	1.3008	1.44426	1.15013	1.22767	1.10081	1.33015	1.44331	1.23765	1.45471	1.31945	1.48635	1.34945	1.32655	1.3409	1.21711	1.51554	1.55855
	1.34604	1.3008	1.42275	1.47268	1.31439	1.28074	1.12449	1.37745	1.60039	1.35109	1.38478	1.23707	1.42275	1.48813	1.30547	1.26426	1.17855	1.36569	1.44561	1.40809	1.31565	0.972358	1.39803	1.4083	1.26107	1.20447	1.16613	1.3419	1.48599	1.33072	1.2767	1.15531	1.30891	1.44283	1.14147	1.2144	1.09064	1.32718	1.42229	1.23462	1.43702	1.31375	1.48536	1.34853	1.3227	1.3308	1.20837	1.50145	1.55797
	1.34773	1.2931	1.41478	1.46498	1.29533	1.26723	1.11657	1.37262	1.59665	1.35404	1.37249	1.23217	1.4088	1.4876	1.29947	1.25412	1.17667	1.36646	1.43589	1.39572	1.31082	0.962797	1.38255	1.38406	1.25138	1.20269	1.15414	1.33932	1.4807	1.30769	1.29143	1.14876	1.29871	1.44575	1.13753	1.22075	1.07316	1.30907	1.42215	1.23096	1.43156	1.3008	1.48358	1.33474	1.31463	1.32344	1.19949	1.49514	1.54762
	1.34564	1.28124	1.41957	1.46734	1.28449	1.25957	1.11051	1.36601	1.58262	1.34615	1.35676	1.22774	1.40168	1.47927	1.29064	1.24369	1.16737	1.36364	1.43623	1.38622	1.30876	0.968448	1.3864	1.37531	1.2396	1.19673	1.14549	1.3341	1.4708	1.30419	1.2789	1.14081	1.28968	1.43949	1.13683	1.22067	1.06924	1.30664	1.42771	1.23579	1.42327	1.29408	1.47161	1.32724	1.30763	1.31541	1.19764	1.49186	1.54499
	1.32365	1.27912	1.42067	1.46347	1.28008	1.26218	1.11529	1.34929	1.57154	1.33698	1.36075	1.22202	1.40325	1.46307	1.28746	1.24555	1.15668	1.3516	1.43959	1.38833	1.30496	0.961215	1.37574	1.37998	1.23927	1.18166	1.1383	1.32885	1.46147	1.31563	1.27052	1.13206	1.28977	1.43729	1.12951	1.20791	1.0608	1.30518	1.41267	1.2272	1.40859	1.29417	1.45626	1.32734	1.30618	1.30878	1.1925	1.47871	1.53436
	1.33727	1.27875	1.4109	1.45268	1.27763	1.2603	1.1122	1.34605	1.56573	1.32617	1.35621	1.20566	1.40126	1.45759	1.28406	1.24147	1.14896	1.33741	1.43152	1.38714	1.30456	0.951326	1.37649	1.37146	1.23784	1.1796	1.14421	1.32176	1.46138	1.309	1.27312	1.12754	1.28431	1.41756	1.11491	1.19785	1.06391	1.29661	1.4069	1.20951	1.40368	1.29018	1.47786	1.32659	1.29495	1.30199	1.18659	1.46367	1.52081
	1.34668	1.27472	1.41061	1.43965	1.27141	1.24512	1.09707	1.34356	1.5584	1.31624	1.35736	1.21253	1.38715	1.47251	1.26944	1.2281	1.13394	1.33153	1.42821	1.3747	1.29564	0.956638	1.37562	1.36166	1.21887	1.17396	1.14461	1.32004	1.45289	1.29882	1.26713	1.12974	1.27194	1.40881	1.11038	1.18491	1.05771	1.28765	1.40558	1.20545	1.39709	1.28131	1.4808	1.31858	1.28804	1.29985	1.1867	1.45843	1.51841
	1.33605	1.26514	1.40819	1.44631	1.27721	1.23704	1.09714	1.32932	1.54304	1.31338	1.33621	1.21111	1.38842	1.45908	1.25672	1.21437	1.1319	1.3251	1.4129	1.36445	1.2957	0.959108	1.35962	1.36251	1.20914	1.16771	1.13415	1.30783	1.45045	1.28369	1.27465	1.13451	1.27431	1.41171	1.10431	1.18829	1.05031	1.28365	1.4098	1.19474	1.41124	1.27893	1.46442	1.31097	1.27164	1.28646	1.17798	1.45301	1.50754
	1.32323	1.2628	1.40323	1.43238	1.27327	1.23672	1.08913	1.32585	1.53381	1.3107	1.33342	1.2035	1.38411	1.44325	1.25652	1.20966	1.13519	1.31927	1.39748	1.35629	1.29442	0.955363	1.3553	1.34808	1.20202	1.16679	1.1214	1.28638	1.4269	1.28737	1.26302	1.12162	1.27992	1.40695	1.10459	1.18601	1.05704	1.27778	1.38976	1.19888	1.41764	1.27831	1.45167	1.29949	1.26925	1.28358	1.16448	1.44092	1.51177
	1.33008	1.25934	1.39214	1.42054	1.25195	1.23255	1.08645	1.32104	1.52949	1.30521	1.33198	1.19933	1.383	1.44466	1.25157	1.2092	1.12858	1.30985	1.38994	1.35333	1.27856	0.945242	1.34421	1.34709	1.20826	1.16409	1.11248	1.28818	1.4132	1.2963	1.25498	1.11014	1.27775	1.39479	1.0981	1.17121	1.04696	1.27131	1.38352	1.18677	1.41278	1.27671	1.43709	1.28878	1.26737	1.28383	1.15945	1.44193	1.50954
	1.3142	1.25859	1.38633	1.43108	1.24082	1.22654	1.08841	1.31599	1.53431	1.30603	1.32899	1.19804	1.37329	1.43145	1.24061	1.19729	1.12178	1.30713	1.3933	1.36092	1.28126	0.939051	1.34213	1.34546	1.20721	1.15559	1.10574	1.28334	1.42369	1.27367	1.25146	1.12356	1.2656	1.39749	1.08664	1.16561	1.03505	1.2597	1.36636	1.18811	1.3975	1.26931	1.43742	1.28352	1.26363	1.27462	1.15349	1.43739	1.48779
	1.30281	1.2488	1.37973	1.43363	1.24236	1.22277	1.08816	1.31179	1.52839	1.3038	1.3173	1.19129	1.36944	1.42	1.24001	1.18414	1.11102	1.30271	1.39111	1.3502	1.28239	0.937792	1.35314	1.34248	1.19074	1.15003	1.10744	1.27639	1.40367	1.27639	1.2496	1.12365	1.24696	1.3919	1.08066	1.17339	1.03347	1.25277	1.36532	1.17311	1.39702	1.27354	1.4313	1.28364	1.26429	1.2743	1.15492	1.43654	1.48477
	1.31487	1.23314	1.37562	1.41749	1.23433	1.21125	1.07919	1.30573	1.50844	1.29362	1.31107	1.18806	1.35913	1.4267	1.23722	1.18438	1.10595	1.30065	1.38441	1.33541	1.26638	0.920229	1.34118	1.33157	1.18851	1.136	1.10241	1.27676	1.38968	1.27965	1.23599	1.1181	1.25101	1.37855	1.08124	1.16514	1.02643	1.24327	1.35966	1.17298	1.39867	1.26395	1.42578	1.27563	1.26246	1.25897	1.14939	1.42131	1.48385
	1.32704	1.23244	1.36563	1.41453	1.2268	1.20062	1.07808	1.30613	1.50509	1.28213	1.30454	1.18511	1.35887	1.41618	1.22077	1.17945	1.10164	1.29656	1.37624	1.33133	1.25855	0.920485	1.33736	1.32463	1.1907	1.1315	1.09368	1.2688	1.38583	1.25583	1.22493	1.12001	1.25109	1.36159	1.08039	1.15726	1.02263	1.24476	1.36321	1.1606	1.38437	1.26762	1.42494	1.27375	1.25294	1.24726	1.14097	1.41008	1.47484
	1.31591	1.23333	1.36221	1.40169	1.21938	1.19728	1.06942	1.30314	1.49278	1.27943	1.30645	1.17478	1.34754	1.42372	1.21644	1.17	1.09775	1.28498	1.37798	1.32463	1.24838	0.920235	1.34546	1.32584	1.17694	1.12067	1.08351	1.26894	1.39265	1.23646	1.23021	1.10147	1.23706	1.36054	1.07356	1.16536	1.01944	1.23875	1.35659	1.15357	1.37476	1.26528	1.41555	1.2732	1.25266	1.24076	1.13759	1.41155	1.46335
	1.29356	1.23717	1.36104	1.40156	1.22022	1.18923	1.0611	1.2899	1.48653	1.27764	1.29944	1.17857	1.34237	1.41826	1.21932	1.17376	1.09964	1.29219	1.36342	1.31693	1.25901	0.911495	1.34164	1.32013	1.18371	1.11697	1.07744	1.26626	1.38954	1.24182	1.21929	1.0919	1.23133	1.35755	1.06297	1.148	1.01943	1.23368	1.3449	1.14488	1.37471	1.26247	1.41775	1.26774	1.25392	1.23901	1.14049	1.39114	1.45416
	1.29149	1.23204	1.3622	1.39559	1.21879	1.18699	1.05943	1.27892	1.48064	1.25896	1.29656	1.17392	1.34165	1.41111	1.21051	1.16999	1.09844	1.2796	1.35752	1.3125	1.25147	0.912551	1.33498	1.32232	1.18166	1.11473	1.07865	1.2556	1.38659	1.24422	1.20525	1.10196	1.22466	1.34737	1.06387	1.1392	1.01323	1.2202	1.33487	1.14314	1.3692	1.25433	1.4153	1.25831	1.24993	1.23525	1.13804	1.37999	1.45306
	1.28313	1.22817	1.35083	1.39703	1.20877	1.18422	1.05839	1.28348	1.47202	1.25292	1.28283	1.16567	1.3431	1.4033	1.20041	1.16045	1.08871	1.2767	1.34995	1.31302	1.23536	0.915162	1.31756	1.32785	1.16962	1.11523	1.07733	1.24724	1.36878	1.23003	1.20022	1.11178	1.21093	1.33584	1.06458	1.13376	1.00264	1.21864	1.34076	1.14657	1.36856	1.25278	1.40504	1.25414	1.24291	1.22677	1.13275	1.38456	1.4383
	1.27933	1.21792	1.35257	1.38903	1.20218	1.18297	1.05506	1.28076	1.47395	1.26931	1.27783	1.15657	1.34106	1.39864	1.20139	1.14813	1.07482	1.27144	1.34757	1.30172	1.23815	0.916741	1.31694	1.32281	1.16048	1.11003	1.07531	1.24855	1.36684	1.21803	1.204	1.10104	1.20969	1.33683	1.0641	1.12528	0.992277	1.21217	1.32514	1.14361	1.3638	1.24524	1.40356	1.25134	1.23214	1.212	1.12612	1.39103	1.42691
	1.27545	1.21684	1.33762	1.37913	1.19025	1.17597	1.04808	1.27463	1.45871	1.25646	1.28189	1.16324	1.33984	1.39868	1.19194	1.14387	1.0679	1.25996	1.32944	1.28254	1.22876	0.913205	1.30918	1.31289	1.15677	1.09684	1.07962	1.24338	1.36853	1.223	1.2004	1.0931	1.21712	1.34641	1.05156	1.12685	0.983802	1.20914	1.31479	1.13873	1.37183	1.2523	1.39091	1.24005	1.22702	1.2137	1.11079	1.38285	1.42443
	1.26792	1.21045	1.32897	1.38436	1.18383	1.16556	1.04337	1.27448	1.45056	1.24559	1.27407	1.16458	1.33264	1.40333	1.18436	1.13917	1.0664	1.25786	1.33099	1.27908	1.20819	0.899354	1.31472	1.29936	1.15126	1.08892	1.06461	1.24114	1.35556	1.21627	1.1925	1.09535	1.21208	1.34066	1.04947	1.11994	0.984453	1.20686	1.31783	1.11963	1.36923	1.25777	1.38411	1.2334	1.23063	1.21023	1.10914	1.36693	1.42911
	1.27271	1.21282	1.34402	1.37908	1.17511	1.15539	1.03856	1.26472	1.4371	1.24519	1.2694	1.16558	1.32497	1.39124	1.17875	1.13697	1.05669	1.24877	1.32463	1.27375	1.20951	0.894967	1.30719	1.28999	1.14441	1.08845	1.04935	1.22844	1.34454	1.21444	1.18489	1.09397	1.20193	1.33668	1.05885	1.112	0.97871	1.20346	1.31742	1.1079	1.36289	1.25427	1.39479	1.23347	1.23099	1.20901	1.10029	1.36825	1.41924
	1.25806	1.20413	1.33445	1.37057	1.17789	1.15226	1.02564	1.26646	1.43207	1.23542	1.2656	1.15233	1.3196	1.37299	1.17163	1.12899	1.05039	1.24652	1.31539	1.27103	1.22056	0.900664	1.29769	1.29248	1.13629	1.08828	1.05117	1.22103	1.34546	1.21455	1.17276	1.09604	1.19527	1.33514	1.04309	1.10864	0.972968	1.18654	1.30614	1.11553	1.35093	1.24708	1.37853	1.22066	1.22232	1.20999	1.09751	1.35342	1.40724
	1.25383	1.2004	1.32526	1.37566	1.16941	1.14638	1.02449	1.25973	1.41641	1.22723	1.26832	1.14001	1.3111	1.36977	1.17381	1.13091	1.05088	1.23996	1.31725	1.28009	1.21255	0.89652	1.29106	1.28507	1.13647	1.07848	1.04843	1.22086	1.34243	1.20854	1.17144	1.08602	1.19833	1.32326	1.03602	1.10097	0.972692	1.18097	1.29644	1.11597	1.34686	1.23961	1.37393	1.2213	1.21215	1.1991	1.09661	1.34777	1.40867
	1.26474	1.20743	1.3093	1.38458	1.1758	1.1369	1.02357	1.25837	1.42418	1.21921	1.26131	1.14638	1.30855	1.37276	1.16245	1.1231	1.045	1.23667	1.31309	1.27551	1.19694	0.888075	1.28832	1.28115	1.13053	1.06691	1.03583	1.21217	1.32759	1.19933	1.1691	1.07652	1.19531	1.30824	1.03128	1.09549	0.973706	1.19271	1.28215	1.10628	1.34632	1.2365	1.36665	1.22617	1.20679	1.18643	1.09746	1.34042	1.3952
	1.27824	1.2416	1.3146	1.41038	1.1847	1.12908	1.0199	1.25212	1.41988	1.2213	1.24776	1.15476	1.31449	1.3661	1.15721	1.11753	1.04268	1.23826	1.30744	1.25871	1.19836	0.894518	1.28403	1.32076	1.12258	1.06227	1.03248	1.19648	1.30617	1.19413	1.16591	1.07534	1.18444	1.32302	1.02325	1.09606	0.971314	1.18853	1.27538	1.09319	1.33561	1.22702	1.36867	1.21561	1.19942	1.17766	1.09212	1.33218	1.39406
	1.28195	1.23932	1.31212	1.41814	1.18132	1.13262	1.02374	1.24241	1.41811	1.21786	1.25476	1.15424	1.30601	1.37468	1.15467	1.11289	1.03361	1.24107	1.29519	1.26185	1.19685	0.909482	1.26642	1.36333	1.13662	1.05814	1.03168	1.19371	1.30858	1.18803	1.16413	1.07602	1.17338	1.31111	1.01925	1.0839	0.963645	1.17893	1.27573	1.08872	1.33636	1.2291	1.36242	1.21679	1.20527	1.17649	1.08177	1.32449	1.40114
	1.29304	1.2392	1.30095	1.41696	1.18157	1.13751	1.02653	1.23198	1.39694	1.22394	1.25103	1.1561	1.29404	1.37008	1.14392	1.10286	1.02544	1.21439	1.28641	1.25223	1.19416	0.92597	1.26452	1.36845	1.14091	1.04653	1.02401	1.19197	1.30367	1.1708	1.18018	1.0717	1.1627	1.31083	1.02317	1.07945	0.952583	1.16882	1.27025	1.08985	1.33294	1.25033	1.34446	1.22118	1.20275	1.16293	1.07593	1.32309	1.38514
	1.32974	1.2797	1.30144	1.44052	1.18909	1.12689	1.02068	1.22664	1.38874	1.22255	1.24689	1.15653	1.29112	1.37411	1.14565	1.09622	1.0318	1.22164	1.28049	1.24077	1.20056	0.950629	1.26274	1.38026	1.13618	1.04059	1.01565	1.18079	1.29646	1.16904	1.17922	1.07581	1.16412	1.30723	1.04354	1.07268	0.943904	1.16767	1.255	1.09461	1.32123	1.26554	1.3509	1.22167	1.20342	1.16131	1.07204	1.31479	1.37494
	1.35897	1.30716	1.29836	1.47886	1.19119	1.11746	1.00981	1.23308	1.37855	1.22304	1.25066	1.16172	1.27849	1.40406	1.14558	1.09023	1.02318	1.21659	1.28404	1.22723	1.21931	0.973486	1.25781	1.38333	1.13865	1.03982	1.01995	1.17657	1.29973	1.17511	1.17936	1.0997	1.16607	1.3117	1.04787	1.06835	0.943323	1.15347	1.26136	1.08461	1.33312	1.28865	1.34603	1.24755	1.22079	1.15274	1.07082	1.30067	1.36403
	1.36185	1.35797	1.29586	1.53945	1.19851	1.11207	1.00036	1.22318	1.38078	1.2117	1.27494	1.20115	1.27724	1.45151	1.16473	1.08266	1.01931	1.20424	1.2769	1.224	1.23851	1.00202	1.24888	1.41389	1.13853	1.04026	1.01476	1.16979	1.29218	1.16691	1.18784	1.1386	1.17129	1.34517	1.08174	1.06173	0.938806	1.13891	1.26628	1.06735	1.36697	1.39275	1.33586	1.29607	1.28823	1.1513	1.06499	1.30397	1.34607
	1.38018	1.40436	1.28635	1.68922	1.22737	1.10963	0.997957	1.22712	1.36407	1.20208	1.30793	1.25795	1.27205	1.52511	1.20255	1.0749	1.01194	1.20295	1.26446	1.22866	1.26715	1.10446	1.24452	1.54128	1.17754	1.02862	1.0039	1.16974	1.28232	1.16716	1.20497	1.1759	1.16128	1.38779	1.12417	1.06376	0.933829	1.14228	1.25066	1.07275	1.40794	1.50551	1.33142	1.34173	1.35952	1.14819	1.0686	1.30683	1.34688
	1.44251	1.50438	1.28038	1.88962	1.28539	1.10111	0.995521	1.21218	1.36283	1.20266	1.37689	1.4291	1.26462	1.6788	1.26053	1.0681	1.00121	1.20166	1.24841	1.23463	1.33938	1.27156	1.23783	1.74179	1.26612	1.02066	1.01658	1.16502	1.27577	1.16856	1.22883	1.23277	1.15187	1.4512	1.19056	1.0618	0.924078	1.14559	1.24522	1.07359	1.46545	1.62603	1.33864	1.40941	1.46359	1.13996	1.05563	1.29837	1.34624
	1.61095	1.80393	1.27936	2.14097	1.44183	1.09307	0.993657	1.19775	1.35787	1.18941	1.50312	1.64389	1.27603	1.93983	1.34755	1.06643	0.995475	1.2007	1.24023	1.21983	1.53032	1.56052	1.24567	1.95818	1.38742	1.0121	1.0019	1.16	1.26153	1.15662	1.29527	1.40846	1.14756	1.61644	1.3425	1.05518	0.91762	1.13851	1.23732	1.06876	1.54568	1.79459	1.33982	1.55115	1.61327	1.12946	1.04961	1.30045	1.33079
	1.85567	2.27728	1.28103	2.57837	1.65086	1.08616	0.982475	1.19344	1.35342	1.17693	1.69116	1.96667	1.2759	2.29093	1.49128	1.06739	0.996788	1.19127	1.23071	1.21387	1.75557	1.97489	1.24801	2.26919	1.55367	1.00648	0.984006	1.1463	1.25191	1.1502	1.46058	1.8279	1.14831	1.99848	1.6945	1.0503	0.916202	1.12333	1.23091	1.06471	1.67664	2.03646	1.32628	1.72186	1.81953	1.12182	1.04344	1.29689	1.33109
	2.13838	2.89677	1.28958	3.23059	1.89733	1.07468	0.982772	1.1998	1.34353	1.17908	2.09815	2.81713	1.26047	2.93501	1.90318	1.0601	0.992373	1.18595	1.22534	1.20619	1.95204	2.45231	1.24005	2.60688	1.72095	1.00869	0.983367	1.14617	1.25291	1.13703	1.80163	2.58019	1.14182	2.66208	2.33485	1.04228	0.917341	1.11454	1.22108	1.05646	1.98477	2.54441	1.32536	2.02846	2.25088	1.11948	1.03881	1.28219	1.32744
	2.39906	3.63474	1.28638	3.79819	2.22672	1.07697	0.988451	1.19378	1.33946	1.17735	2.61217	3.96717	1.27649	3.844	2.41022	1.06051	0.986237	1.17482	1.22418	1.20374	2.15682	2.99521	1.23411	2.98358	1.95128	0.99746	0.980241	1.14926	1.2576	1.13445	2.33988	3.52664	1.14012	3.54768	3.05449	1.03153	0.911	1.11073	1.21052	1.05787	2.41257	3.23649	1.33424	2.52643	2.91893	1.11225	1.03972	1.27065	1.31492
	2.59937	4.18009	1.28392	4.05505	2.45465	1.07621	0.980267	1.18542	1.32877	1.16035	3.03937	4.87352	1.28231	4.89004	2.81031	1.05847	0.98714	1.17018	1.2251	1.2151	2.50174	3.76267	1.24196	3.68732	2.36335	0.993723	0.971686	1.13577	1.24575	1.13065	2.75428	4.28773	1.1445	4.48748	3.53373	1.0308	0.906516	1.11027	1.21152	1.05681	2.79792	3.82392	1.33956	3.01588	3.55867	1.11562	1.04195	1.27025	1.31239
	2.57203	3.99199	1.26878	3.78036	2.42429	1.0653	0.980171	1.18703	1.32582	1.15888	3.09615	4.83488	1.28095	5.07899	2.82301	1.04683	0.983592	1.16911	1.21116	1.19949	2.64437	3.87755	1.23671	3.90157	2.50297	0.985785	0.961326	1.13318	1.22317	1.12681	2.77604	4.37326	1.14772	4.71243	3.45373	1.02197	0.900469	1.10812	1.20727	1.05086	2.96209	3.94912	1.34805	3.18751	3.67775	1.10883	1.02577	1.25831	1.31222
	2.4958	3.87857	1.26363	3.756	2.46766	1.06163	0.967914	1.19223	1.31154	1.15813	2.92793	4.33901	1.27067	4.69925	2.58101	1.02897	0.969642	1.16341	1.20634	1.19377	2.55441	3.7807	1.23222	3.90822	2.40243	0.982692	0.957367	1.12461	1.2161	1.11121	2.65643	4.27132	1.14233	4.47687	3.29694	1.00842	0.899883	1.09707	1.19398	1.04386	3.08939	4.25964	1.33701	3.45584	3.78532	1.0963	1.0157	1.2589	1.30499
	2.58181	3.96879	1.26265	3.89916	2.4442	1.05287	0.957299	1.1721	1.31262	1.15313	2.70993	4.06075	1.26182	4.543	2.5102	1.02316	0.969484	1.15778	1.19974	1.179	2.73593	4.05742	1.21404	4.10963	2.48643	0.984845	0.957413	1.12637	1.22454	1.10592	2.63754	4.10712	1.1378	4.41819	3.3997	1.01046	0.891293	1.08885	1.18449	1.02656	3.08299	4.40417	1.32147	3.50224	3.82716	1.09714	1.01945	1.26434	1.30196
	2.3805	3.30813	1.26419	3.52918	2.0742	1.04818	0.957532	1.17227	1.30868	1.15181	2.30252	3.23988	1.2562	3.70224	2.13343	1.03117	0.969093	1.15125	1.20088	1.17309	2.55217	3.36079	1.20514	3.63272	2.20082	0.972226	0.955995	1.12038	1.21274	1.11666	2.30254	3.17904	1.13366	3.62537	2.87716	1.00259	0.883411	1.0936	1.18265	1.02204	2.57347	3.68148	1.31562	2.93207	3.15268	1.09493	1.02646	1.25457	1.28735
	2.09832	2.69425	1.25943	3.10535	1.76427	1.04616	0.951797	1.16615	1.29979	1.14047	2.02544	2.63305	1.24268	2.9577	1.82456	1.02946	0.956767	1.14803	1.19484	1.1741	2.00618	2.47171	1.20842	2.85213	1.74151	0.97355	0.94856	1.11816	1.19589	1.10733	1.96792	2.49174	1.11917	2.76864	2.30748	0.997241	0.878443	1.07663	1.17512	1.0361	2.10805	2.93999	1.30468	2.38762	2.52042	1.08033	1.0209	1.2442	1.28318
	1.85585	2.22491	1.25418	2.55402	1.53378	1.04421	0.953442	1.16996	1.29359	1.14279	1.75069	2.15831	1.23713	2.35975	1.5929	1.02051	0.953248	1.14678	1.17954	1.1714	1.63824	1.85811	1.20049	2.25963	1.42941	0.970145	0.940921	1.10253	1.19492	1.09877	1.66853	1.98805	1.11045	2.13083	1.82266	0.992843	0.875631	1.07083	1.17058	1.02405	1.72062	2.22982	1.29744	1.85099	1.91688	1.07819	1.00892	1.22691	1.27308
	1.68118	1.90925	1.24984	2.17027	1.4146	1.03836	0.950645	1.17289	1.28266	1.13874	1.52676	1.77095	1.22586	1.93444	1.40711	1.01093	0.951557	1.14621	1.18247	1.16992	1.43087	1.53262	1.18665	1.96205	1.29305	0.972963	0.940313	1.10891	1.20068	1.09081	1.42752	1.55296	1.10542	1.7102	1.45575	0.98887	0.873036	1.0825	1.16336	1.01407	1.45093	1.63742	1.28872	1.45736	1.49978	1.07136	1.00712	1.22983	1.26089
	1.51904	1.68114	1.23352	1.97042	1.31082	1.02992	0.944528	1.16515	1.27022	1.13857	1.39968	1.48678	1.21687	1.67318	1.25275	1.00773	0.948723	1.13216	1.18353	1.16841	1.29262	1.31335	1.17704	1.77887	1.21125	0.965896	0.932176	1.09662	1.18495	1.0969	1.27538	1.32127	1.09971	1.47688	1.2386	0.988574	0.864799	1.07262	1.15373	1.01296	1.33576	1.35449	1.27734	1.27109	1.29057	1.072	0.997484	1.23713	1.26269
	1.38649	1.50286	1.22812	1.75111	1.21528	1.0275	0.936655	1.14788	1.26154	1.13109	1.28343	1.29293	1.20305	1.49463	1.13925	1.00718	0.944941	1.13917	1.17195	1.15834	1.23087	1.13516	1.17296	1.54398	1.13154	0.959726	0.928822	1.08603	1.18748	1.09391	1.17546	1.20148	1.10237	1.361	1.1031	0.991973	0.862686	1.06523	1.14512	1.00698	1.28619	1.24865	1.26788	1.18729	1.18144	1.06685	0.993985	1.22784	1.25811
	1.28572	1.35107	1.2339	1.52177	1.1366	1.02178	0.93234	1.14585	1.2504	1.12543	1.22181	1.19347	1.19597	1.40243	1.08489	1.00628	0.944585	1.12792	1.16757	1.14432	1.19705	1.00701	1.16773	1.32835	1.06846	0.960896	0.919768	1.07537	1.18179	1.087	1.10948	1.08166	1.08491	1.26466	0.99893	0.978481	0.85871	1.06307	1.13848	1.005	1.26622	1.2074	1.26963	1.15493	1.12931	1.05856	0.997507	1.22214	1.24038
	1.22342	1.26453	1.22274	1.42101	1.09474	1.01923	0.927151	1.14519	1.24152	1.12605	1.20997	1.15612	1.19979	1.38338	1.05307	0.993993	0.937421	1.11554	1.1647	1.1471	1.16753	0.941523	1.15982	1.24938	1.05216	0.957816	0.915053	1.0848	1.16546	1.06635	1.07219	1.00551	1.07424	1.20197	0.935134	0.967023	0.858027	1.05622	1.14014	0.997428	1.25131	1.18728	1.26841	1.13921	1.10775	1.05408	0.984261	1.22381	1.23834
	1.18511	1.20461	1.2143	1.36211	1.066	1.01384	0.928775	1.15141	1.23456	1.12041	1.18945	1.15054	1.20903	1.33972	1.04165	0.990718	0.929602	1.11615	1.15311	1.14852	1.13413	0.897626	1.17099	1.22093	1.03095	0.951058	0.911787	1.08259	1.15965	1.07022	1.07133	0.969166	1.07703	1.17974	0.914689	0.96377	0.849236	1.0464	1.12397	0.994726	1.24184	1.16503	1.26476	1.1299	1.09099	1.04937	0.976297	1.21847	1.23263
	1.15017	1.13961	1.21505	1.31336	1.02748	1.00787	0.919044	1.13334	1.2367	1.11535	1.16634	1.1141	1.19966	1.28571	1.03071	0.984039	0.920649	1.11081	1.14869	1.14091	1.09923	0.847225	1.15132	1.20584	1.01417	0.941699	0.902552	1.07503	1.14916	1.06849	1.07122	0.958973	1.07539	1.17312	0.902342	0.958879	0.842284	1.0525	1.11697	0.995891	1.22384	1.15191	1.25979	1.12085	1.0832	1.0515	0.980999	1.21651	1.23409
	1.14069	1.11202	1.21308	1.29944	1.01334	1.00521	0.919492	1.12126	1.24397	1.11455	1.14475	1.08055	1.18664	1.24344	1.00261	0.981248	0.924046	1.10737	1.14511	1.13951	1.0848	0.84078	1.14859	1.19919	1.00331	0.941926	0.901024	1.07178	1.15158	1.06306	1.07026	0.956044	1.06756	1.16979	0.892977	0.954672	0.837722	1.04901	1.11822	0.994535	1.21371	1.13865	1.25149	1.10887	1.06721	1.04373	0.977488	1.20341	1.22572
	1.13355	1.1085	1.2002	1.26963	1.00766	1.00618	0.910752	1.12342	1.22383	1.10476	1.12895	1.05904	1.18005	1.23657	0.996245	0.977505	0.920041	1.10104	1.13643	1.12911	1.08859	0.826633	1.15508	1.16962	0.984102	0.934832	0.896512	1.05843	1.15565	1.05797	1.05129	0.950314	1.06128	1.1646	0.884352	0.953427	0.84053	1.04038	1.11171	0.986392	1.22105	1.133	1.24333	1.1064	1.06101	1.03692	0.971367	1.18868	1.22198
	1.12208	1.0971	1.19472	1.25417	0.994124	1.00289	0.911014	1.12	1.21279	1.10664	1.11958	1.04015	1.17477	1.22256	0.997624	0.968849	0.910965	1.09521	1.12572	1.12538	1.07595	0.80913	1.1444	1.13285	0.962975	0.930601	0.896838	1.0592	1.14541	1.06004	1.04862	0.944994	1.06198	1.15173	0.877061	0.945832	0.833431	1.03206	1.1079	0.981196	1.21622	1.13974	1.24717	1.09267	1.06415	1.0359	0.962552	1.18702	1.21405
	1.11827	1.10054	1.19127	1.24245	0.988539	1.00126	0.908639	1.12323	1.20457	1.10082	1.11646	1.04611	1.16738	1.21023	0.992432	0.967632	0.910059	1.08768	1.12177	1.12346	1.06627	0.795242	1.1417	1.10983	0.961719	0.929183	0.893262	1.05259	1.13651	1.04334	1.04964	0.940416	1.06505	1.14722	0.878547	0.948126	0.82604	1.01593	1.10242	0.970916	1.20725	1.13552	1.24394	1.09264	1.05971	1.02801	0.948459	1.19181	1.20449
	1.10322	1.08931	1.19375	1.22237	0.975606	0.995259	0.897751	1.11736	1.20543	1.08967	1.11304	1.03546	1.16978	1.21828	0.984369	0.96317	0.902007	1.08605	1.1189	1.1171	1.06292	0.782953	1.13864	1.1027	0.954414	0.926794	0.88722	1.04335	1.13467	1.03476	1.04134	0.934514	1.06047	1.13719	0.869758	0.940479	0.820876	1.01504	1.09363	0.959099	1.20896	1.12857	1.24049	1.08793	1.04885	1.02508	0.947018	1.18416	1.20293
	1.10213	1.08475	1.18873	1.20181	0.970806	0.991742	0.897987	1.11621	1.20011	1.08766	1.11069	1.03019	1.16711	1.2176	0.978184	0.961299	0.897337	1.08952	1.12141	1.11197	1.05889	0.778324	1.12683	1.09793	0.944041	0.91725	0.885317	1.04129	1.12452	1.03604	1.02745	0.942639	1.05388	1.12553	0.862216	0.937573	0.809663	1.01295	1.08229	0.956457	1.20058	1.12935	1.2306	1.08667	1.03635	1.0182	0.952921	1.17537	1.20189
	1.11044	1.0712	1.18565	1.19594	0.967997	0.982809	0.902317	1.11318	1.18759	1.08131	1.1081	1.03084	1.16384	1.21314	0.976561	0.949741	0.901396	1.07658	1.11176	1.1117	1.06139	0.777124	1.11538	1.09301	0.945638	0.915615	0.879876	1.04288	1.11895	1.04183	1.02682	0.927456	1.04627	1.12527	0.861062	0.935598	0.81076	1.00567	1.07922	0.965135	1.18805	1.12166	1.22346	1.08416	1.03297	1.0095	0.943699	1.17617	1.19654
	1.10048	1.07146	1.17473	1.19592	0.96487	0.972737	0.892674	1.10984	1.18622	1.08581	1.11087	1.01634	1.16508	1.20205	0.974052	0.950605	0.894011	1.07725	1.1128	1.11211	1.04717	0.776202	1.11636	1.09271	0.944488	0.907981	0.877192	1.03584	1.11973	1.03348	1.01996	0.930187	1.03239	1.12451	0.855948	0.928098	0.804802	1.00476	1.07256	0.960118	1.17851	1.12324	1.22433	1.06481	1.04289	1.00771	0.941799	1.16791	1.18633
	1.09435	1.06723	1.17222	1.19142	0.961793	0.969667	0.884475	1.09284	1.17757	1.07804	1.10376	1.00143	1.15489	1.19158	0.96699	0.945105	0.890809	1.06923	1.10946	1.09693	1.03677	0.770201	1.11736	1.08058	0.941963	0.897778	0.87578	1.02715	1.11227	1.0323	1.00917	0.92427	1.03118	1.12471	0.854769	0.915104	0.799842	1.00053	1.08452	0.955423	1.18096	1.11938	1.21847	1.06672	1.03714	1.01015	0.935682	1.16663	1.18156
	1.09886	1.06206	1.16675	1.18167	0.950184	0.970229	0.885439	1.09314	1.17395	1.07166	1.0963	1.00015	1.15437	1.19356	0.956113	0.936205	0.890651	1.06564	1.10169	1.09747	1.0341	0.763498	1.10994	1.06676	0.930784	0.890075	0.872217	1.01916	1.10073	1.02132	1.01703	0.924098	1.03053	1.11618	0.852657	0.912067	0.799027	0.996933	1.07948	0.947203	1.18392	1.11129	1.2106	1.06732	1.01948	1.00532	0.934351	1.1595	1.17297
	1.09692	1.05878	1.16462	1.17988	0.945342	0.960919	0.879935	1.08655	1.17113	1.06834	1.08829	1.00211	1.15466	1.18722	0.953341	0.933467	0.87887	1.05845	1.08569	1.09931	1.03131	0.765353	1.1179	1.07526	0.92515	0.883855	0.869332	1.02207	1.09425	1.01057	1.0051	0.920502	1.03671	1.11044	0.843026	0.913221	0.799643	0.984427	1.05697	0.948503	1.18083	1.10247	1.21185	1.06268	1.011	1.00031	0.932598	1.16292	1.15697
	1.08482	1.04903	1.16223	1.17521	0.946358	0.95288	0.874603	1.07416	1.15298	1.06507	1.08249	1.00761	1.14959	1.18997	0.947816	0.933805	0.878338	1.05368	1.08145	1.09741	1.02079	0.762149	1.1134	1.06986	0.924863	0.890562	0.859621	1.01305	1.08979	1.02049	0.999701	0.906584	1.02991	1.09824	0.836491	0.903501	0.795084	0.97797	1.05237	0.943804	1.17084	1.10932	1.20778	1.059	1.00899	0.997529	0.928506	1.16449	1.15843
	1.07742	1.04673	1.15085	1.1771	0.938509	0.951545	0.873598	1.08351	1.14141	1.06375	1.06998	1.00403	1.14312	1.18398	0.935677	0.926168	0.874382	1.05158	1.07283	1.08748	1.02372	0.756118	1.10096	1.06583	0.918921	0.887743	0.852138	1.00798	1.08944	1.01671	0.984149	0.9152	1.02443	1.08874	0.83481	0.902908	0.786432	0.973082	1.04132	0.934719	1.16058	1.10671	1.19819	1.05506	1.00463	0.985	0.914261	1.15054	1.15711
	1.0639	1.0526	1.13688	1.17033	0.925634	0.946071	0.868919	1.07917	1.15537	1.06071	1.06229	0.998898	1.12627	1.17468	0.934926	0.917961	0.873342	1.04637	1.07405	1.07734	1.01387	0.739856	1.09574	1.06109	0.914542	0.87461	0.848494	0.996543	1.08104	1.00161	0.983643	0.915351	1.02407	1.07487	0.823486	0.905573	0.786737	0.962282	1.03455	0.940218	1.14876	1.10016	1.18514	1.0456	0.999942	0.987288	0.911337	1.14518	1.14112
	1.05519	1.05063	1.1315	1.15339	0.925445	0.946411	0.864274	1.06505	1.15198	1.05597	1.06585	0.98746	1.12553	1.16796	0.933353	0.916226	0.859085	1.04146	1.06676	1.07138	1.00043	0.737614	1.08901	1.05626	0.914326	0.871683	0.843067	0.99428	1.0647	0.995116	0.983677	0.901057	1.01025	1.06503	0.825315	0.896652	0.78063	0.964526	1.02665	0.918915	1.15224	1.09573	1.19212	1.04342	0.996429	0.977789	0.911609	1.14245	1.14315
	1.05614	1.04421	1.1426	1.15833	0.927494	0.942739	0.861785	1.05724	1.14105	1.05458	1.05579	0.977892	1.13564	1.16576	0.929511	0.914705	0.854723	1.03457	1.07145	1.06611	0.996103	0.743057	1.08467	1.05794	0.906257	0.867107	0.833548	0.990857	1.05636	1.002	0.975247	0.899592	1.00653	1.07423	0.822871	0.8901	0.778906	0.959854	1.02219	0.916293	1.15277	1.08129	1.19874	1.04464	0.992887	0.972504	0.906466	1.13845	1.13405
	1.05247	1.04045	1.13634	1.16254	0.925482	0.941783	0.857653	1.04861	1.13173	1.0457	1.05372	0.981001	1.12578	1.16688	0.922851	0.91121	0.853313	1.03458	1.05929	1.06735	0.989053	0.738817	1.07999	1.05623	0.904243	0.865065	0.834926	0.99166	1.0539	0.987742	0.975461	0.903635	1.00966	1.06791	0.810064	0.87545	0.777271	0.947408	1.02037	0.920324	1.13069	1.08063	1.19543	1.03769	0.990246	0.972884	0.904445	1.13382	1.12908
	1.04585	1.04141	1.12798	1.15614	0.912005	0.937251	0.857193	1.04987	1.13029	1.04023	1.04618	0.984694	1.11723	1.15338	0.91647	0.909688	0.851014	1.03194	1.04991	1.06468	0.989305	0.735063	1.0709	1.03376	0.901324	0.856504	0.8346	0.982167	1.03701	0.982414	0.965909	0.903625	1.00008	1.05767	0.807111	0.875218	0.77137	0.936538	1.01981	0.918059	1.13236	1.08548	1.18685	1.0323	0.977508	0.965231	0.900401	1.13339	1.12342
	1.04848	1.03218	1.1302	1.1399	0.904767	0.93494	0.851425	1.04504	1.12289	1.0365	1.03943	0.972352	1.11582	1.14748	0.909787	0.903473	0.847164	1.02551	1.04574	1.06148	0.985976	0.733343	1.07371	1.04266	0.904571	0.850347	0.835577	0.983618	1.04091	0.982129	0.958706	0.897757	0.996716	1.05365	0.808992	0.878466	0.763536	0.940607	1.01667	0.909947	1.13279	1.08265	1.18051	1.03288	0.981517	0.961806	0.898858	1.11726	1.11752
	1.0431	1.02566	1.13184	1.13771	0.901199	0.928057	0.84194	1.03899	1.11984	1.03896	1.03295	0.966522	1.1143	1.14866	0.90449	0.896227	0.839302	1.01551	1.03915	1.05883	0.981641	0.731327	1.07394	1.03839	0.895345	0.851184	0.8258	0.978289	1.04231	0.984412	0.946345	0.899068	0.99178	1.06672	0.796251	0.871905	0.762742	0.93657	1.00889	0.907887	1.1246	1.08563	1.16966	1.02975	0.977426	0.953621	0.89219	1.11115	1.11242
	1.03297	1.02689	1.13495	1.13244	0.897282	0.924104	0.847146	1.03774	1.11324	1.03419	1.02595	0.970801	1.11082	1.14926	0.895952	0.887235	0.837812	1.00556	1.03364	1.05003	0.975918	0.728275	1.07282	1.02977	0.890917	0.850526	0.818452	0.974133	1.04089	0.978753	0.939184	0.89173	0.979883	1.06572	0.795569	0.869413	0.755915	0.938085	1.0065	0.902806	1.11295	1.07817	1.16459	1.02548	0.964717	0.952921	0.880077	1.10978	1.10674
	1.0165	1.02603	1.12831	1.1263	0.896435	0.916181	0.840679	1.03803	1.10124	1.02575	1.02824	0.967223	1.10093	1.14255	0.899409	0.886366	0.826939	1.00435	1.02755	1.0389	0.965103	0.724916	1.06962	1.0284	0.883905	0.840566	0.81298	0.960577	1.04504	0.970106	0.93804	0.889073	0.974755	1.05376	0.786469	0.867116	0.750006	0.929762	0.995288	0.906227	1.10948	1.07482	1.16573	1.02245	0.962479	0.94345	0.871257	1.1075	1.10797
	1.01837	1.01899	1.11332	1.121	0.896686	0.90854	0.831052	1.02754	1.08966	1.01779	1.02155	0.969591	1.09229	1.12803	0.898289	0.883527	0.825085	0.996928	1.02556	1.03974	0.962478	0.72233	1.06314	1.01864	0.873988	0.833617	0.810824	0.949101	1.03612	0.969732	0.934779	0.882056	0.976502	1.0487	0.783053	0.855271	0.751551	0.916078	0.993428	0.899435	1.10599	1.06234	1.15965	1.01252	0.959965	0.942772	0.873091	1.10193	1.10553
	1.01728	1.02212	1.11092	1.11696	0.888618	0.897667	0.82953	1.02309	1.08193	1.0161	1.01379	0.966116	1.09051	1.12754	0.886805	0.884654	0.822629	0.997536	1.02549	1.03159	0.964248	0.71579	1.05219	1.01421	0.874969	0.828558	0.806179	0.94368	1.02182	0.969236	0.933577	0.880936	0.975431	1.03171	0.781515	0.853745	0.743715	0.909265	0.991099	0.887371	1.1009	1.06309	1.15399	1.01222	0.953636	0.94138	0.872434	1.09563	1.09842
	1.00777	1.02085	1.10022	1.1163	0.880203	0.898891	0.82713	1.02374	1.08539	1.0103	1.00892	0.966371	1.09065	1.11578	0.877455	0.876157	0.824594	0.987575	1.0156	1.03399	0.954065	0.707808	1.04098	1.00772	0.872877	0.82615	0.805157	0.94831	1.01406	0.960187	0.926956	0.888288	0.972595	1.02882	0.777425	0.850787	0.739902	0.908539	0.984565	0.879666	1.10482	1.05994	1.15514	1.00897	0.944139	0.931481	0.872659	1.08417	1.09201
	1.00184	1.01306	1.09701	1.11011	0.870894	0.899917	0.821501	1.01978	1.08645	1.00778	0.995265	0.961389	1.08424	1.10581	0.876487	0.872238	0.817149	0.975851	1.01421	1.02807	0.946167	0.712567	1.03519	1.00556	0.862989	0.821632	0.806139	0.941167	1.01276	0.948368	0.916459	0.8829	0.963404	1.02977	0.773647	0.8447	0.739747	0.897039	0.978231	0.879369	1.10012	1.05714	1.14693	1.00343	0.94265	0.929406	0.869055	1.08693	1.08352
	1.00752	1.00976	1.09274	1.09511	0.865325	0.892182	0.815163	1.01087	1.07884	1.00978	0.999542	0.957383	1.08276	1.11297	0.881948	0.865746	0.809941	0.974556	1.00861	1.02225	0.944256	0.708946	1.032	1.00978	0.851525	0.814233	0.798178	0.933032	1.01236	0.944756	0.911714	0.867035	0.959045	1.01733	0.766664	0.84109	0.728379	0.898222	0.97623	0.878426	1.0852	1.05871	1.14088	1.00336	0.945637	0.929612	0.861806	1.0812	1.07197
	1.00125	1.01019	1.08722	1.0949	0.866966	0.886595	0.816315	1.0005	1.06646	1.00387	0.993116	0.963726	1.08011	1.10785	0.872356	0.864312	0.807081	0.977258	0.998525	1.0134	0.933111	0.705384	1.02763	1.00077	0.855745	0.807708	0.781055	0.920314	1.00837	0.942045	0.91263	0.867649	0.96166	1.00427	0.763869	0.837093	0.728095	0.890706	0.977201	0.872148	1.07597	1.05259	1.13312	0.998421	0.944721	0.916891	0.859326	1.0814	1.06264
	0.994155	1.00491	1.08903	1.09349	0.870005	0.881513	0.812902	0.995258	1.05616	0.992624	0.992143	0.962041	1.0804	1.10607	0.863608	0.859283	0.800902	0.970866	0.995911	1.01223	0.931644	0.704236	1.02356	0.993484	0.850625	0.804263	0.778506	0.918099	0.99406	0.934255	0.911631	0.869866	0.954574	1.00331	0.755765	0.832321	0.723323	0.894152	0.970664	0.862519	1.07701	1.04586	1.13074	1.00106	0.935251	0.911858	0.854349	1.07509	1.05661
	0.979164	0.997513	1.08308	1.08723	0.862615	0.877925	0.810018	0.984617	1.06179	0.987106	0.989323	0.947281	1.06722	1.09515	0.861304	0.84914	0.797717	0.961015	0.996834	1.01327	0.927789	0.706037	1.01985	0.98376	0.837722	0.800583	0.777592	0.920813	0.993109	0.933013	0.905449	0.865761	0.94477	0.989869	0.754896	0.827468	0.722482	0.890753	0.957539	0.857728	1.07593	1.04429	1.12302	0.998617	0.933784	0.904031	0.850942	1.07019	1.04352
	0.975432	0.995057	1.08168	1.0767	0.855695	0.87245	0.809357	0.982856	1.05538	0.983965	0.98723	0.943465	1.0595	1.09302	0.854045	0.846329	0.797257	0.956722	0.990419	1.00882	0.921286	0.690998	1.01622	0.978272	0.833743	0.802231	0.782329	0.915915	0.997422	0.929671	0.897584	0.861423	0.9408	0.980135	0.751817	0.826287	0.720995	0.878608	0.951549	0.852104	1.06653	1.04073	1.12469	0.984411	0.931261	0.903808	0.848522	1.05981	1.05104
	0.977342	0.99129	1.07809	1.07608	0.853634	0.862783	0.796878	0.984239	1.04155	0.988053	0.983097	0.936245	1.04849	1.09623	0.851494	0.835607	0.791688	0.957579	0.984118	1.00279	0.923117	0.692561	1.01319	0.980876	0.828353	0.79898	0.781744	0.90399	0.982871	0.918488	0.896392	0.85611	0.934492	0.985262	0.748223	0.819204	0.713691	0.881281	0.950238	0.851329	1.06137	1.03412	1.12245	0.980964	0.918415	0.895238	0.841458	1.05379	1.04461
	0.974924	0.984345	1.0702	1.07942	0.842612	0.861673	0.787856	0.98111	1.04556	0.98466	0.974688	0.927057	1.04379	1.09178	0.851567	0.833224	0.786641	0.950074	0.970948	0.995303	0.92987	0.695588	1.00666	0.97249	0.828233	0.793173	0.77846	0.897005	0.98286	0.916099	0.899434	0.847115	0.935963	0.987976	0.733224	0.816732	0.708109	0.868865	0.943825	0.851336	1.06015	1.02541	1.11432	0.982405	0.914437	0.894272	0.840515	1.0499	1.03359
	0.960898	0.974	1.0654	1.0758	0.837152	0.852056	0.785656	0.972608	1.0461	0.98421	0.959822	0.917397	1.04673	1.07783	0.846004	0.834898	0.790264	0.94673	0.974994	0.991042	0.916868	0.692407	1.00711	0.963032	0.82336	0.785232	0.771623	0.893222	0.97034	0.913831	0.881958	0.84474	0.937409	0.994073	0.732188	0.80593	0.702055	0.860039	0.943278	0.84625	1.04542	1.0293	1.11123	0.970539	0.907907	0.888454	0.839911	1.04526	1.03916
	0.956729	0.96049	1.06197	1.06072	0.829476	0.853459	0.78643	0.962623	1.03723	0.97382	0.954915	0.914686	1.04371	1.07306	0.840293	0.83107	0.781987	0.94111	0.96596	0.987095	0.90641	0.687034	0.998578	0.966769	0.811044	0.777262	0.764001	0.888816	0.963507	0.91349	0.874198	0.839094	0.931459	0.982195	0.728252	0.800361	0.699562	0.861664	0.937115	0.851551	1.04426	1.02173	1.10792	0.963418	0.904837	0.884735	0.832792	1.04004	1.03445
	0.955502	0.965902	1.05815	1.05695	0.828011	0.848143	0.783556	0.961074	1.03144	0.972966	0.95402	0.922503	1.04222	1.06207	0.824546	0.828523	0.774762	0.932618	0.962651	0.981975	0.906971	0.681656	0.987747	0.964183	0.804055	0.777929	0.757361	0.883997	0.961981	0.917355	0.873827	0.832599	0.920642	0.980922	0.721971	0.799528	0.699818	0.85209	0.935343	0.845983	1.04272	1.00743	1.10239	0.952453	0.902211	0.889691	0.82288	1.03443	1.02305
	0.950607	0.968115	1.04851	1.05608	0.81856	0.844743	0.77763	0.952309	1.01973	0.95978	0.948503	0.912049	1.04086	1.05779	0.814373	0.82681	0.773547	0.926314	0.959341	0.972114	0.90179	0.679236	0.979309	0.956686	0.797839	0.773528	0.753579	0.883919	0.957652	0.905566	0.873848	0.840136	0.913098	0.971124	0.720032	0.794446	0.705062	0.846638	0.930757	0.838432	1.03577	1.00713	1.10749	0.948033	0.896189	0.88545	0.821101	1.02832	1.02714
	0.942029	0.965711	1.04068	1.05213	0.813594	0.843319	0.769256	0.942536	1.01057	0.957614	0.939005	0.901529	1.03762	1.05692	0.819459	0.820984	0.771431	0.918972	0.961153	0.970721	0.898095	0.681804	0.980924	0.937399	0.794473	0.772862	0.75161	0.884945	0.956063	0.90153	0.866175	0.837041	0.912143	0.957595	0.717036	0.790471	0.699539	0.848469	0.923857	0.835732	1.03501	1.01248	1.09024	0.950815	0.889787	0.87749	0.817338	1.02221	1.01474
	0.933558	0.965288	1.04472	1.04171	0.812061	0.836176	0.767718	0.9396	1.00018	0.954884	0.943693	0.904586	1.01774	1.05826	0.82115	0.819831	0.764801	0.915475	0.956815	0.974536	0.88947	0.678455	0.979007	0.942979	0.796196	0.774219	0.746329	0.871471	0.948596	0.895955	0.871433	0.832748	0.911896	0.9604	0.714265	0.789954	0.691835	0.845355	0.924853	0.828488	1.02153	1.00341	1.0843	0.952909	0.891066	0.873188	0.806931	1.01625	1.01065
	0.934118	0.964643	1.03629	1.03472	0.812789	0.828748	0.771196	0.929391	0.996734	0.942521	0.93793	0.906061	1.02123	1.05361	0.811502	0.807165	0.76191	0.906959	0.941363	0.968371	0.886326	0.673824	0.969213	0.944515	0.799266	0.768722	0.734931	0.868861	0.948221	0.894056	0.86597	0.822978	0.900323	0.962664	0.712854	0.793246	0.689352	0.839083	0.919857	0.822421	1.0173	0.997287	1.08333	0.957323	0.882897	0.86787	0.80965	1.0072	1.00896
	0.929508	0.960314	1.03489	1.04127	0.807336	0.820383	0.762887	0.924616	0.997652	0.943614	0.934331	0.897224	1.01756	1.04383	0.802765	0.801557	0.756393	0.901794	0.93666	0.959305	0.882612	0.678347	0.966073	0.944369	0.79624	0.762067	0.73737	0.862323	0.934497	0.888737	0.855578	0.819993	0.898336	0.956501	0.708959	0.788956	0.683711	0.828604	0.917345	0.814909	1.0165	0.985994	1.07826	0.952269	0.877573	0.86534	0.807611	0.99971	1.00553
	0.929771	0.949519	1.03292	1.03444	0.799296	0.82425	0.758092	0.92297	0.9944	0.948773	0.926054	0.890759	1.00454	1.0383	0.798734	0.798469	0.745297	0.90543	0.932477	0.95814	0.883467	0.679901	0.967403	0.940076	0.791535	0.759396	0.735902	0.847723	0.926232	0.881573	0.855264	0.824595	0.892584	0.945959	0.713278	0.783011	0.677006	0.829581	0.903926	0.813284	1.0066	0.986931	1.06727	0.941935	0.869832	0.858325	0.800857	0.993851	0.998977
	0.925215	0.950858	1.02575	1.02736	0.791406	0.816512	0.758184	0.923392	0.983549	0.940122	0.920293	0.892756	0.989169	1.03541	0.796525	0.798128	0.746286	0.894892	0.928875	0.947887	0.87277	0.680584	0.964227	0.939243	0.783133	0.758367	0.729165	0.845202	0.923696	0.874875	0.8514	0.83214	0.890306	0.941987	0.707517	0.777003	0.676459	0.820544	0.899654	0.812849	1.00652	0.998582	1.06622	0.935995	0.86666	0.846705	0.792794	0.990032	0.990822
	0.912049	0.952367	1.0199	1.0144	0.788761	0.808813	0.750291	0.919443	0.976218	0.938867	0.918144	0.885739	0.979745	1.0332	0.791902	0.796026	0.751259	0.892894	0.920303	0.940808	0.872663	0.684654	0.956097	0.931713	0.773612	0.754092	0.7233	0.837311	0.919798	0.874834	0.845369	0.820965	0.888885	0.928478	0.695686	0.771738	0.669221	0.811397	0.894462	0.815828	0.996725	0.992012	1.06173	0.926707	0.860663	0.847493	0.791263	0.990254	0.982596
	0.906841	0.942672	1.00721	1.00962	0.784831	0.808322	0.750347	0.911298	0.978217	0.934422	0.911085	0.880927	0.986047	1.03238	0.789098	0.785926	0.745269	0.897101	0.910847	0.940966	0.865557	0.674929	0.964202	0.91788	0.766071	0.748028	0.720329	0.83507	0.916346	0.868995	0.849236	0.807916	0.884304	0.931503	0.687627	0.762496	0.662852	0.807586	0.886191	0.799846	0.983465	0.988336	1.05931	0.924255	0.859894	0.849171	0.79267	0.990452	0.973379
	0.901977	0.935089	1.0043	1.0063	0.77854	0.809413	0.74604	0.90468	0.978294	0.924887	0.910103	0.877565	0.984019	1.02347	0.790292	0.787481	0.73827	0.884033	0.907776	0.938782	0.855451	0.675709	0.952995	0.921304	0.767392	0.750511	0.715213	0.835279	0.910684	0.865736	0.849632	0.806112	0.876529	0.922539	0.68507	0.756271	0.656246	0.80357	0.883704	0.796765	0.980585	0.983322	1.05246	0.918399	0.852864	0.845049	0.785149	0.985785	0.976771
	0.894441	0.937694	1.00145	0.999556	0.777545	0.808596	0.735735	0.901876	0.96595	0.922144	0.905489	0.874713	0.980009	1.0179	0.784892	0.784935	0.736312	0.882361	0.902941	0.929409	0.855964	0.676231	0.940961	0.917128	0.764648	0.741191	0.70925	0.829981	0.902163	0.862973	0.840126	0.805018	0.871656	0.925717	0.683832	0.759422	0.657365	0.795625	0.87986	0.795227	0.979218	0.976413	1.05824	0.913326	0.848332	0.833984	0.779871	0.978698	0.977448
	0.898168	0.930743	0.992729	0.998209	0.775649	0.798382	0.732945	0.894278	0.959863	0.913168	0.899509	0.882082	0.982311	1.01679	0.779957	0.77695	0.7266	0.878417	0.894813	0.922892	0.855373	0.676335	0.934292	0.911049	0.763022	0.73201	0.711643	0.823987	0.893921	0.859757	0.834082	0.797898	0.865443	0.918616	0.676752	0.75508	0.656381	0.792692	0.876275	0.795871	0.974643	0.967315	1.05016	0.90945	0.840359	0.832264	0.780655	0.966233	0.965139
	0.895988	0.925242	0.994781	1.00171	0.76818	0.798064	0.735872	0.889909	0.959506	0.909516	0.900282	0.869	0.980074	1.0105	0.771392	0.77277	0.72336	0.867352	0.89603	0.924485	0.850262	0.67689	0.923841	0.910734	0.754149	0.726305	0.712803	0.814916	0.894163	0.859271	0.824247	0.797776	0.868484	0.921087	0.676055	0.748898	0.652408	0.786223	0.873359	0.795233	0.971417	0.96542	1.03619	0.902368	0.830269	0.832319	0.772927	0.961564	0.955544
	0.89204	0.925869	0.988416	1.00213	0.761561	0.792227	0.730974	0.887536	0.946506	0.914451	0.892791	0.854684	0.96319	1.00382	0.771894	0.772457	0.718299	0.860059	0.893441	0.919401	0.847022	0.671771	0.918968	0.905498	0.746874	0.727322	0.709835	0.818199	0.892287	0.854885	0.825599	0.793611	0.870843	0.907062	0.671313	0.745721	0.642356	0.787614	0.864855	0.780729	0.974402	0.96036	1.03142	0.895767	0.83081	0.82686	0.769189	0.954734	0.967
	0.887297	0.920838	0.978658	0.994576	0.758059	0.793009	0.721722	0.879954	0.937221	0.908338	0.883189	0.86107	0.960759	0.996891	0.77021	0.768294	0.715141	0.846809	0.890062	0.912945	0.833843	0.663231	0.92806	0.894104	0.748473	0.72877	0.704267	0.816367	0.881202	0.850569	0.825804	0.788709	0.869568	0.903	0.668686	0.74142	0.642248	0.781368	0.859802	0.770615	0.966663	0.961761	1.0289	0.899171	0.83083	0.823188	0.765187	0.944073	0.967846
	0.882429	0.915791	0.981495	0.982828	0.758751	0.788207	0.719327	0.876236	0.939903	0.903207	0.883655	0.856372	0.952429	0.990908	0.761713	0.76101	0.71248	0.842218	0.885504	0.912686	0.827987	0.661782	0.928495	0.887765	0.751718	0.730987	0.694281	0.809424	0.875456	0.841604	0.81803	0.781478	0.860639	0.896893	0.669673	0.735129	0.635347	0.772955	0.857586	0.77651	0.96114	0.963448	1.02804	0.898268	0.827205	0.815144	0.755247	0.946662	0.957156
	0.881996	0.909562	0.972816	0.978422	0.757552	0.779383	0.720085	0.866038	0.932597	0.897003	0.875563	0.852376	0.945441	0.99515	0.764491	0.756473	0.709262	0.844709	0.881282	0.907197	0.828511	0.657007	0.923418	0.881412	0.746322	0.723299	0.690274	0.800405	0.868647	0.839096	0.813153	0.784549	0.85275	0.892336	0.669138	0.730835	0.639598	0.768069	0.850811	0.781557	0.959302	0.966185	1.01691	0.893981	0.821718	0.811682	0.752555	0.940491	0.948555
	0.87063	0.913192	0.967923	0.969575	0.753722	0.775554	0.715022	0.862658	0.93343	0.902694	0.867519	0.857865	0.950824	0.989448	0.759338	0.75653	0.705387	0.843323	0.879592	0.910644	0.828115	0.656901	0.920296	0.887046	0.742865	0.716427	0.686914	0.797956	0.870715	0.831598	0.807838	0.777546	0.845415	0.884026	0.662949	0.732107	0.638946	0.764806	0.844148	0.776701	0.946425	0.956474	1.00487	0.887349	0.811885	0.810984	0.749287	0.933947	0.945051
	0.864431	0.910623	0.9601	0.970233	0.749553	0.777934	0.709017	0.864584	0.933496	0.889886	0.859216	0.862489	0.946113	0.977674	0.754488	0.749352	0.699676	0.83563	0.878853	0.902816	0.819534	0.665612	0.922006	0.877698	0.738355	0.714291	0.682045	0.788711	0.86775	0.834813	0.806485	0.765334	0.833273	0.880643	0.66165	0.731827	0.633514	0.755803	0.846316	0.769741	0.947635	0.948559	1.00422	0.884909	0.806519	0.804945	0.747633	0.925547	0.927266
	0.860981	0.905465	0.961542	0.970936	0.746459	0.771802	0.707323	0.851673	0.927939	0.889239	0.859259	0.854468	0.938911	0.972019	0.745349	0.74445	0.693952	0.828545	0.872332	0.897378	0.814193	0.661341	0.912315	0.871017	0.741925	0.71444	0.678151	0.784064	0.865439	0.823503	0.802383	0.768723	0.836708	0.875825	0.663206	0.730283	0.631706	0.751493	0.842752	0.760461	0.940884	0.951947	1.00256	0.884131	0.80428	0.799872	0.741451	0.920912	0.931047
	0.860424	0.907644	0.955052	0.965126	0.742463	0.764201	0.701326	0.845684	0.916169	0.885962	0.858763	0.847097	0.936652	0.970685	0.74399	0.739237	0.69595	0.82184	0.868118	0.891845	0.819685	0.653869	0.906291	0.870334	0.734527	0.708006	0.680011	0.779833	0.867428	0.818737	0.794712	0.765928	0.836874	0.872539	0.659709	0.724978	0.62447	0.745306	0.828715	0.760358	0.930103	0.952171	0.996612	0.874979	0.803995	0.794784	0.738058	0.910899	0.924528
	0.854152	0.901302	0.94284	0.960375	0.739227	0.758131	0.694353	0.844353	0.9146	0.878491	0.859441	0.843018	0.929376	0.971768	0.744718	0.731966	0.688693	0.814949	0.860107	0.879683	0.815211	0.650087	0.897562	0.871286	0.728664	0.701886	0.673563	0.774133	0.866352	0.816597	0.795236	0.762922	0.832674	0.870418	0.658164	0.716118	0.618919	0.745476	0.825281	0.756963	0.930799	0.943778	0.99038	0.87126	0.800793	0.7917	0.729032	0.915189	0.920705
	0.855277	0.889514	0.943054	0.948541	0.738982	0.754469	0.693153	0.831386	0.908439	0.87619	0.848986	0.839738	0.925427	0.966275	0.743282	0.730398	0.689879	0.81364	0.859646	0.878814	0.807921	0.646671	0.888541	0.86787	0.727606	0.692725	0.671543	0.766404	0.85193	0.809728	0.79822	0.762005	0.827631	0.870348	0.659242	0.709017	0.616841	0.742165	0.823183	0.756105	0.926076	0.932845	0.987326	0.863912	0.800558	0.78971	0.729353	0.908597	0.912342
	0.853391	0.890252	0.93876	0.949562	0.736453	0.759971	0.688985	0.830415	0.899923	0.875127	0.848267	0.835271	0.921014	0.964458	0.735737	0.727279	0.688554	0.813708	0.857976	0.878651	0.802059	0.650102	0.881386	0.859942	0.724776	0.690578	0.666902	0.765048	0.84703	0.815393	0.787464	0.763582	0.820859	0.871528	0.658135	0.70425	0.613012	0.732599	0.815811	0.755602	0.92114	0.939494	0.980434	0.864477	0.792869	0.788693	0.724752	0.900683	0.9094
	0.84239	0.896617	0.940132	0.949646	0.727797	0.751395	0.686739	0.821602	0.898732	0.868974	0.848306	0.828995	0.915496	0.954851	0.734245	0.724934	0.67872	0.812608	0.851434	0.878958	0.790241	0.651538	0.885015	0.856132	0.718149	0.684654	0.659813	0.759062	0.845951	0.81025	0.780571	0.76845	0.812912	0.870516	0.65186	0.707169	0.607616	0.728629	0.813231	0.745565	0.915676	0.935036	0.973396	0.859042	0.790357	0.779725	0.722354	0.89414	0.909192
	0.845018	0.889473	0.933432	0.946949	0.732731	0.741146	0.683069	0.818621	0.894988	0.865687	0.846522	0.828372	0.918545	0.951288	0.730197	0.726718	0.670964	0.804011	0.842439	0.873012	0.791071	0.641697	0.884143	0.855472	0.72048	0.683492	0.657877	0.753958	0.839881	0.800503	0.771801	0.76295	0.806786	0.865317	0.648042	0.701841	0.602574	0.725236	0.805311	0.74479	0.907587	0.929984	0.972831	0.854476	0.786002	0.778102	0.720198	0.895779	0.90332
	0.846722	0.885227	0.926147	0.940916	0.730948	0.740543	0.676591	0.813311	0.892698	0.855884	0.83531	0.833542	0.911289	0.944239	0.725334	0.724105	0.671995	0.791693	0.837882	0.865772	0.793064	0.636351	0.878627	0.851709	0.713194	0.674894	0.658515	0.749418	0.839354	0.790415	0.777277	0.762678	0.811242	0.872304	0.648587	0.700349	0.59958	0.720568	0.800183	0.73824	0.899916	0.935584	0.966919	0.854131	0.782166	0.775028	0.713481	0.885562	0.902566
	0.844858	0.882947	0.926999	0.946773	0.726894	0.740226	0.678207	0.813872	0.887174	0.850731	0.83027	0.829406	0.902464	0.948666	0.72244	0.718275	0.667135	0.788068	0.839504	0.858418	0.781984	0.635426	0.875122	0.846546	0.711356	0.676535	0.655131	0.744661	0.827629	0.790963	0.775704	0.765666	0.808029	0.860659	0.645778	0.69821	0.592293	0.717444	0.801226	0.735859	0.901145	0.930384	0.970278	0.852645	0.780354	0.778686	0.711134	0.879958	0.884988
	0.834503	0.88244	0.922223	0.947801	0.720838	0.733777	0.673623	0.808769	0.884555	0.849671	0.83203	0.829833	0.900153	0.950098	0.72448	0.714204	0.661346	0.7895	0.834244	0.851849	0.777259	0.629723	0.864274	0.8427	0.716257	0.678321	0.645842	0.740383	0.823343	0.78929	0.769555	0.766685	0.797561	0.857661	0.649879	0.688731	0.591854	0.718166	0.802063	0.735556	0.902372	0.92488	0.961961	0.844584	0.779563	0.771525	0.713166	0.872886	0.882562
	0.827283	0.874193	0.910047	0.936405	0.713628	0.727476	0.665637	0.798354	0.886582	0.844779	0.830798	0.830526	0.89739	0.940583	0.722852	0.70737	0.656091	0.782126	0.824409	0.856979	0.773864	0.638166	0.862948	0.839083	0.712816	0.669772	0.641962	0.738836	0.824347	0.789001	0.774017	0.760801	0.800229	0.860328	0.642154	0.68225	0.584655	0.715879	0.799454	0.726463	0.901208	0.929993	0.954507	0.838229	0.773865	0.766498	0.706776	0.869902	0.87606
	0.822811	0.876446	0.909071	0.928261	0.714657	0.722279	0.660295	0.791111	0.878263	0.838242	0.827592	0.828662	0.894403	0.936129	0.720027	0.696728	0.654532	0.775253	0.822592	0.848618	0.777839	0.641201	0.855809	0.846666	0.707629	0.666477	0.637823	0.730315	0.829198	0.788857	0.768682	0.760074	0.800505	0.861854	0.642573	0.679722	0.58277	0.702178	0.786313	0.721912	0.889595	0.93078	0.947669	0.83801	0.770131	0.760008	0.703445	0.87376	0.87126
	0.822874	0.881982	0.908112	0.92425	0.712161	0.720931	0.663486	0.795825	0.868015	0.847385	0.822203	0.823431	0.896228	0.94322	0.71621	0.69237	0.648596	0.775613	0.818068	0.840695	0.774164	0.64135	0.852407	0.839596	0.705657	0.665095	0.636141	0.725469	0.812517	0.778684	0.762968	0.764822	0.795995	0.87015	0.643772	0.68138	0.586405	0.702318	0.782358	0.71809	0.878232	0.922517	0.938779	0.83952	0.769181	0.758027	0.697736	0.859954	0.873895
	0.858891	1.01223	0.897465	1.04728	0.742967	0.71791	0.657948	0.785176	0.861739	0.839057	0.856645	0.983904	0.887723	1.06615	0.744165	0.694985	0.646372	0.759923	0.817314	0.838891	0.806698	0.82131	0.853588	0.949623	0.728988	0.661469	0.63131	0.72275	0.805792	0.769773	0.788189	0.920729	0.788515	0.983893	0.719702	0.680841	0.585566	0.702487	0.787174	0.707303	0.917934	1.05668	0.936455	0.886261	0.843542	0.747094	0.688263	0.850074	0.872512
	1.34708	2.42209	0.894606	2.37517	1.16073	0.716822	0.651527	0.77827	0.865923	0.83338	1.36395	2.47498	0.890673	2.38499	1.16482	0.694977	0.645749	0.754498	0.810462	0.834416	1.31207	2.41156	0.852193	2.25612	1.14016	0.660169	0.62936	0.716673	0.804687	0.775542	1.29111	2.40076	0.78118	2.34179	1.59183	0.670948	0.585551	0.696487	0.778677	0.703912	1.43787	2.56315	0.951264	1.68519	1.74119	0.747731	0.687928	0.847487	0.867833
	1.36613	2.44444	0.895349	2.40851	1.17497	0.716454	0.650768	0.778739	0.864106	0.832527	1.35707	2.43923	0.890366	2.39535	1.15514	0.695812	0.642625	0.754911	0.807269	0.828611	1.34087	2.48068	0.84041	2.36392	1.16372	0.661886	0.624125	0.714938	0.80272	0.772571	1.32307	2.42465	0.778015	2.38191	1.61813	0.666601	0.576795	0.689192	0.777212	0.70639	1.46497	2.64452	0.943542	1.74839	1.78007	0.74303	0.690072	0.84495	0.86451
	0.854121	1.01307	0.887779	1.06207	0.737921	0.710443	0.651538	0.776102	0.85672	0.827088	0.842558	0.959996	0.871851	1.05166	0.729359	0.694146	0.638858	0.753019	0.80412	0.825248	0.799734	0.862492	0.838347	0.992212	0.735994	0.65385	0.61886	0.711311	0.799637	0.767814	0.798643	0.919729	0.781086	0.987956	0.724435	0.667011	0.574492	0.684431	0.78015	0.701944	0.914461	1.08868	0.924706	0.899959	0.852364	0.737468	0.688142	0.840077	0.856429
	0.803616	0.863842	0.8871	0.913486	0.696367	0.702593	0.643098	0.762132	0.846495	0.826049	0.796588	0.807161	0.86772	0.913712	0.692963	0.687075	0.637518	0.745025	0.802054	0.816173	0.752146	0.632747	0.832167	0.821217	0.687115	0.643405	0.622435	0.707174	0.794869	0.757384	0.748845	0.751127	0.779784	0.843743	0.624256	0.665721	0.573077	0.676841	0.775504	0.693249	0.856893	0.915284	0.912579	0.813644	0.757493	0.736468	0.678225	0.835472	0.84969
	0.791365	0.852073	0.882801	0.909092	0.694419	0.701265	0.642309	0.759244	0.844646	0.816113	0.795059	0.802869	0.867584	0.911148	0.691763	0.685184	0.63679	0.73676	0.803564	0.813018	0.752309	0.622576	0.823295	0.819479	0.681002	0.643192	0.621045	0.700727	0.79129	0.753962	0.742128	0.747297	0.768063	0.834269	0.615507	0.655509	0.564665	0.675701	0.773119	0.692859	0.845156	0.918052	0.913433	0.812277	0.747845	0.734058	0.676684	0.823699	0.85076
	0.790237	0.845032	0.872757	0.897347	0.695167	0.70064	0.638201	0.756246	0.840946	0.810366	0.791668	0.799905	0.861625	0.905801	0.68972	0.676394	0.630533	0.738486	0.798216	0.810295	0.744123	0.609757	0.824105	0.814374	0.680319	0.644942	0.615265	0.698011	0.783504	0.754724	0.740252	0.732655	0.769263	0.824375	0.621036	0.649461	0.566628	0.667473	0.76518	0.693304	0.848429	0.916484	0.905615	0.808913	0.736828	0.73058	0.667603	0.820201	0.848166
	0.787459	0.839792	0.8707	0.903628	0.687815	0.693467	0.629265	0.752304	0.837108	0.802964	0.7975	0.795042	0.854338	0.900452	0.686226	0.677884	0.624713	0.732606	0.793722	0.808906	0.739327	0.602135	0.819916	0.80662	0.670687	0.643579	0.617492	0.692391	0.781972	0.757523	0.736394	0.72524	0.762826	0.819692	0.616878	0.648673	0.561849	0.663828	0.758114	0.687562	0.84783	0.914451	0.902404	0.805948	0.734827	0.72759	0.661331	0.817044	0.84411
	0.780511	0.841047	0.867102	0.9005	0.679236	0.692045	0.633976	0.750013	0.833658	0.8006	0.788898	0.785231	0.852114	0.89021	0.686953	0.672241	0.623358	0.722016	0.787015	0.808443	0.735797	0.598775	0.823121	0.797442	0.669894	0.635215	0.610131	0.690637	0.780123	0.748954	0.728218	0.709286	0.745515	0.821005	0.610771	0.644019	0.558092	0.663124	0.753125	0.681971	0.842206	0.91954	0.892377	0.799204	0.735098	0.716997	0.657206	0.807387	0.840572
	0.772435	0.83393	0.856865	0.888445	0.674506	0.690398	0.633058	0.744851	0.823172	0.797353	0.782829	0.782161	0.844214	0.882653	0.681545	0.66464	0.622622	0.717929	0.780538	0.800732	0.734583	0.599631	0.821668	0.796472	0.665743	0.63451	0.60281	0.689007	0.771763	0.741243	0.720728	0.708513	0.747038	0.812204	0.605879	0.645758	0.55381	0.658949	0.750063	0.676263	0.837952	0.917678	0.880083	0.792968	0.731427	0.714381	0.653528	0.809747	0.834541
	0.771415	0.826536	0.857498	0.882074	0.671412	0.682662	0.623472	0.740867	0.820676	0.796506	0.775403	0.781232	0.839828	0.882228	0.674838	0.661332	0.620933	0.718613	0.7759	0.796855	0.735632	0.594077	0.814206	0.794045	0.66028	0.63236	0.602868	0.68408	0.767967	0.737258	0.720441	0.712749	0.744844	0.806538	0.600794	0.640777	0.545666	0.656896	0.745447	0.679064	0.833228	0.912485	0.8807	0.7866	0.727117	0.710911	0.650813	0.799438	0.82995
	0.770532	0.823697	0.849966	0.875134	0.670442	0.681888	0.620926	0.732883	0.81667	0.796337	0.773181	0.78277	0.836451	0.876834	0.671283	0.660197	0.610861	0.716006	0.769135	0.792796	0.729361	0.599393	0.807957	0.782139	0.660099	0.62931	0.599056	0.678832	0.76286	0.731251	0.714652	0.706432	0.742406	0.799554	0.595176	0.632777	0.549373	0.654774	0.737042	0.677623	0.830913	0.902743	0.877552	0.783957	0.720974	0.711495	0.648609	0.790611	0.829394
	0.762919	0.818426	0.845566	0.870088	0.666371	0.681138	0.618143	0.726209	0.813162	0.792368	0.765372	0.773269	0.83489	0.873414	0.665595	0.654031	0.607577	0.710993	0.779827	0.790389	0.72193	0.59636	0.799854	0.77705	0.657929	0.626747	0.595653	0.672608	0.761537	0.728998	0.707461	0.702265	0.736693	0.783016	0.590661	0.635154	0.548309	0.65271	0.735876	0.669155	0.826098	0.887238	0.872304	0.782198	0.712589	0.710858	0.646216	0.789457	0.826095
	0.759447	0.811017	0.843291	0.857292	0.662538	0.679823	0.613523	0.724424	0.810952	0.785067	0.757956	0.775211	0.830956	0.871238	0.662529	0.650487	0.611707	0.703107	0.776448	0.788564	0.712505	0.593406	0.799201	0.771854	0.648617	0.62573	0.589565	0.668026	0.757202	0.722817	0.698292	0.700384	0.735086	0.781656	0.589787	0.631598	0.544076	0.645508	0.728653	0.664471	0.814555	0.880216	0.868933	0.777041	0.706766	0.706004	0.65028	0.786499	0.815498
	0.753792	0.80465	0.84014	0.852523	0.661868	0.672814	0.60967	0.725235	0.811041	0.780868	0.754692	0.78486	0.826547	0.865634	0.661545	0.652699	0.603963	0.703693	0.770658	0.79025	0.708271	0.592542	0.79101	0.767846	0.639039	0.616559	0.58671	0.663365	0.760262	0.721056	0.697825	0.694983	0.736555	0.774817	0.580223	0.626028	0.546045	0.645687	0.723809	0.661833	0.814118	0.871563	0.863957	0.771401	0.698961	0.701705	0.641761	0.782681	0.81291
	0.751529	0.796365	0.838884	0.847006	0.660651	0.663709	0.609448	0.719837	0.804432	0.78206	0.75235	0.782224	0.820787	0.86156	0.658163	0.651965	0.597861	0.699694	0.764621	0.782626	0.710854	0.588459	0.790103	0.764286	0.642908	0.617267	0.586305	0.662607	0.755239	0.715197	0.698122	0.688847	0.734953	0.769545	0.57244	0.625537	0.538097	0.637026	0.722227	0.657069	0.805087	0.862759	0.86126	0.761035	0.697201	0.698743	0.632874	0.7764	0.809513
	0.742722	0.784066	0.831503	0.84675	0.652003	0.663595	0.604725	0.710782	0.794113	0.774071	0.746435	0.772372	0.81282	0.852045	0.65141	0.648076	0.599935	0.692891	0.759393	0.772458	0.712652	0.58703	0.784119	0.767141	0.642979	0.614557	0.585598	0.659506	0.751012	0.716582	0.696397	0.695342	0.735383	0.773291	0.569225	0.621445	0.530892	0.627575	0.720233	0.658184	0.804431	0.853883	0.85557	0.755151	0.700355	0.695761	0.629257	0.779357	0.807762
	0.742177	0.784493	0.827518	0.846275	0.649647	0.661665	0.604482	0.703519	0.792321	0.770159	0.738169	0.763451	0.807609	0.842027	0.643567	0.64508	0.592161	0.689511	0.751396	0.768838	0.706255	0.588071	0.774342	0.761394	0.633807	0.612919	0.581482	0.653925	0.742023	0.717842	0.699078	0.69358	0.726124	0.76805	0.563888	0.613649	0.528578	0.622131	0.713783	0.660546	0.803644	0.848441	0.859536	0.755951	0.693826	0.687819	0.623356	0.772085	0.799595
	0.742294	0.782361	0.816767	0.837554	0.637772	0.663987	0.604782	0.697689	0.79014	0.767177	0.734871	0.754218	0.805965	0.845101	0.641796	0.643148	0.587754	0.682998	0.750066	0.766008	0.702261	0.579364	0.778036	0.760782	0.628824	0.612137	0.569603	0.652391	0.742672	0.710672	0.698094	0.698022	0.718133	0.765077	0.55882	0.611328	0.52825	0.61973	0.714115	0.658233	0.799229	0.849263	0.856094	0.754706	0.690065	0.686771	0.621459	0.762119	0.792394
	0.733249	0.779369	0.807097	0.824975	0.632309	0.65536	0.600615	0.698957	0.78526	0.762406	0.736559	0.749446	0.803876	0.836714	0.640954	0.636755	0.582872	0.679651	0.75113	0.762721	0.69859	0.575637	0.776737	0.763589	0.628437	0.605872	0.56756	0.648295	0.736529	0.708616	0.692463	0.686296	0.713118	0.765155	0.561249	0.610331	0.525451	0.614203	0.712289	0.646119	0.791554	0.844377	0.846126	0.751548	0.690567	0.687432	0.620678	0.759406	0.789558
	0.729356	0.777478	0.804638	0.821581	0.632773	0.645924	0.599621	0.689692	0.787451	0.755834	0.737941	0.742781	0.794776	0.834187	0.632871	0.632411	0.580964	0.673258	0.745142	0.760481	0.694602	0.574128	0.769046	0.764956	0.622207	0.601372	0.57014	0.641307	0.733576	0.705391	0.690287	0.674867	0.71116	0.751708	0.561824	0.606876	0.525571	0.614337	0.710762	0.646567	0.789379	0.830367	0.844168	0.754889	0.68474	0.684051	0.617937	0.752675	0.791323
	0.728472	0.769015	0.809457	0.816368	0.632274	0.645805	0.592695	0.68873	0.78772	0.758224	0.726393	0.737042	0.786524	0.835036	0.6283	0.631489	0.576874	0.674704	0.739945	0.75356	0.689775	0.572145	0.767672	0.753614	0.6205	0.60089	0.567268	0.637037	0.730472	0.698803	0.687322	0.67364	0.712065	0.752589	0.554599	0.605434	0.518424	0.615487	0.709636	0.64498	0.785265	0.823358	0.844568	0.749089	0.67777	0.673867	0.620802	0.744313	0.790016
	0.719635	0.764901	0.803462	0.814867	0.624956	0.646392	0.588129	0.68777	0.781849	0.751041	0.722954	0.730913	0.787802	0.826605	0.633742	0.62981	0.572621	0.668174	0.740981	0.749952	0.687938	0.574957	0.767511	0.741995	0.622383	0.599578	0.561472	0.636652	0.727607	0.692252	0.689993	0.675417	0.714128	0.750047	0.548036	0.603351	0.519659	0.614926	0.70558	0.638618	0.780272	0.819173	0.831018	0.742692	0.66966	0.670944	0.614651	0.745328	0.78117
	0.715353	0.768287	0.806043	0.808593	0.624647	0.643364	0.580052	0.687162	0.773613	0.753962	0.726425	0.729622	0.784774	0.820355	0.62868	0.62041	0.570923	0.66236	0.732976	0.752111	0.685196	0.567355	0.761036	0.741583	0.615716	0.602048	0.558567	0.634819	0.726571	0.687982	0.677866	0.677218	0.706629	0.743052	0.548216	0.598685	0.519196	0.608242	0.70325	0.635023	0.775132	0.808734	0.828054	0.734995	0.664257	0.673203	0.611462	0.740161	0.776752
	0.712408	0.758837	0.809579	0.808051	0.622955	0.636889	0.574361	0.681712	0.766601	0.745768	0.717582	0.720596	0.782555	0.820142	0.62605	0.622301	0.567788	0.656495	0.73093	0.74689	0.678578	0.565531	0.757461	0.742288	0.611438	0.599112	0.558947	0.637229	0.716372	0.683129	0.670865	0.674371	0.699143	0.734954	0.54569	0.597483	0.511456	0.606669	0.69609	0.636265	0.777727	0.810408	0.823558	0.736904	0.664401	0.672253	0.610692	0.729209	0.773701
	0.711369	0.760097	0.797078	0.804937	0.617503	0.63111	0.576112	0.674823	0.764552	0.733494	0.714147	0.716255	0.7741	0.814268	0.6236	0.622037	0.568387	0.650393	0.728059	0.734766	0.678603	0.567843	0.753589	0.738687	0.610551	0.589758	0.553667	0.621092	0.717429	0.679488	0.671341	0.663782	0.692932	0.73977	0.534792	0.595448	0.507922	0.603382	0.691439	0.629483	0.766259	0.807455	0.813765	0.729801	0.662371	0.668873	0.60227	0.725197	0.770592
	0.706685	0.759793	0.790041	0.795939	0.613669	0.636366	0.571937	0.67432	0.762688	0.728406	0.71293	0.712686	0.767683	0.81132	0.619258	0.623374	0.564414	0.648927	0.72107	0.734327	0.682175	0.565884	0.743892	0.735226	0.614146	0.587539	0.554716	0.615649	0.716032	0.676005	0.677234	0.660388	0.688095	0.737454	0.537804	0.593653	0.505191	0.600449	0.687463	0.630031	0.758479	0.803731	0.811865	0.721688	0.653423	0.664228	0.60275	0.719893	0.760401
	0.708076	0.753407	0.78601	0.792436	0.615315	0.63484	0.566459	0.669506	0.755774	0.735065	0.711757	0.714704	0.759959	0.817176	0.614339	0.61798	0.554913	0.649744	0.717141	0.736684	0.681893	0.561172	0.746401	0.725883	0.60706	0.581689	0.549435	0.619711	0.712354	0.676709	0.681961	0.663692	0.686033	0.725252	0.535848	0.591258	0.506144	0.597123	0.685893	0.625362	0.765581	0.793657	0.811305	0.723256	0.647973	0.658233	0.598814	0.723474	0.764036
	0.701642	0.748886	0.777487	0.788739	0.610277	0.631357	0.564427	0.662177	0.749462	0.734208	0.711433	0.714074	0.757585	0.805682	0.607216	0.61184	0.556686	0.651038	0.714494	0.728997	0.670118	0.554281	0.745417	0.719746	0.598978	0.575268	0.543318	0.616783	0.703852	0.675903	0.675875	0.655252	0.681666	0.726642	0.535255	0.590994	0.503527	0.58835	0.68307	0.623457	0.762495	0.791214	0.809064	0.720381	0.646038	0.653504	0.59475	0.723884	0.760011
	0.694424	0.744467	0.770841	0.787153	0.60539	0.63089	0.563716	0.657427	0.746002	0.728823	0.702012	0.71012	0.761844	0.796251	0.603215	0.607012	0.55426	0.637686	0.711335	0.719601	0.662557	0.549637	0.740377	0.713098	0.602358	0.579306	0.544061	0.606269	0.699562	0.672096	0.668045	0.647784	0.679686	0.736158	0.533006	0.585439	0.50509	0.584896	0.677887	0.623637	0.757544	0.783262	0.804015	0.722201	0.643263	0.650513	0.58961	0.714944	0.755015
	0.691726	0.741378	0.773369	0.784869	0.606605	0.624154	0.561467	0.652022	0.74572	0.719379	0.70021	0.712131	0.757273	0.789151	0.606035	0.60668	0.547688	0.627941	0.708106	0.716151	0.663965	0.540301	0.74134	0.717988	0.598046	0.575591	0.545932	0.603178	0.700199	0.673964	0.664786	0.644892	0.677394	0.730009	0.527513	0.584696	0.500445	0.577766	0.682952	0.622205	0.754035	0.775882	0.798901	0.713726	0.638741	0.650838	0.590369	0.710198	0.748787
	0.690336	0.738809	0.769799	0.779561	0.606863	0.621677	0.558828	0.647919	0.737637	0.725422	0.689951	0.705122	0.753924	0.786453	0.605611	0.603465	0.542865	0.628439	0.709589	0.718577	0.668908	0.536201	0.733188	0.7221	0.599483	0.570379	0.542854	0.602378	0.694103	0.664938	0.662954	0.64041	0.679311	0.717756	0.531939	0.581038	0.499619	0.576978	0.677251	0.613285	0.753747	0.777446	0.792971	0.712011	0.63329	0.649246	0.588368	0.706614	0.739708
	0.692121	0.733407	0.765802	0.778441	0.602319	0.619914	0.554483	0.638401	0.737596	0.72222	0.691606	0.699538	0.749024	0.788193	0.599249	0.599756	0.538249	0.631085	0.703886	0.71597	0.65999	0.538722	0.729654	0.714417	0.595591	0.572869	0.535383	0.599892	0.687606	0.66328	0.661003	0.635606	0.676924	0.714434	0.533066	0.581651	0.496406	0.575577	0.669821	0.608812	0.747135	0.779216	0.783887	0.706397	0.635347	0.647173	0.584979	0.69804	0.740329
	0.696571	0.732624	0.760081	0.774623	0.595306	0.614766	0.557308	0.639333	0.735847	0.714319	0.689414	0.693716	0.740003	0.786878	0.595317	0.597282	0.540202	0.624066	0.695385	0.704639	0.655724	0.53826	0.731991	0.708759	0.58978	0.573711	0.530707	0.601419	0.690386	0.659156	0.658534	0.62922	0.669777	0.706865	0.530273	0.57378	0.489908	0.565027	0.668648	0.604581	0.738375	0.782808	0.779846	0.698754	0.635584	0.649282	0.580604	0.694392	0.742656
	0.691963	0.726812	0.762111	0.771104	0.594332	0.607501	0.551407	0.640016	0.731997	0.70832	0.68845	0.69501	0.736561	0.777471	0.594454	0.593682	0.538942	0.624099	0.693412	0.708628	0.651517	0.539375	0.726778	0.71381	0.58822	0.569134	0.530808	0.59452	0.683796	0.651595	0.657027	0.62503	0.670328	0.70392	0.521463	0.569885	0.485992	0.566364	0.665117	0.610529	0.733422	0.775705	0.789221	0.697599	0.630596	0.641139	0.573712	0.692511	0.740549
	0.682248	0.725507	0.761259	0.762545	0.590016	0.608763	0.550483	0.636564	0.726119	0.709869	0.68777	0.694885	0.73846	0.7802	0.594673	0.592741	0.53684	0.619678	0.688395	0.703564	0.6522	0.533904	0.722266	0.707518	0.583048	0.566627	0.530061	0.588869	0.674748	0.653178	0.650762	0.623463	0.665352	0.703955	0.519065	0.568629	0.480712	0.56611	0.660206	0.600856	0.735389	0.76466	0.780408	0.701053	0.626439	0.635113	0.570715	0.680067	0.7307
	0.677386	0.721809	0.750725	0.761163	0.588767	0.610952	0.548201	0.634867	0.720946	0.711393	0.683115	0.693525	0.741236	0.77798	0.595244	0.587952	0.535554	0.613124	0.691013	0.699676	0.649167	0.53455	0.722116	0.702454	0.579852	0.564003	0.528837	0.588516	0.672597	0.648151	0.646681	0.626488	0.666926	0.701159	0.513308	0.565307	0.476063	0.566512	0.660488	0.602973	0.731651	0.765868	0.771691	0.69422	0.628349	0.636832	0.570642	0.683128	0.722633
	0.674479	0.724035	0.74356	0.761733	0.584433	0.609055	0.54472	0.628789	0.718937	0.707093	0.678901	0.686164	0.734892	0.781378	0.591623	0.585354	0.530404	0.60691	0.685215	0.697023	0.647543	0.534266	0.717044	0.702565	0.577483	0.557508	0.526144	0.587828	0.676397	0.642882	0.643662	0.623428	0.662618	0.704606	0.511059	0.562234	0.476636	0.559709	0.650767	0.598601	0.730249	0.765723	0.768714	0.684933	0.623956	0.633527	0.567289	0.674349	0.726614
	0.671586	0.722249	0.741384	0.756371	0.582544	0.606511	0.541312	0.623417	0.715605	0.700041	0.671089	0.68803	0.728792	0.768343	0.59022	0.582747	0.52795	0.604213	0.681264	0.690377	0.646444	0.531811	0.715652	0.696032	0.57753	0.555401	0.521409	0.586921	0.67296	0.644175	0.636614	0.617629	0.661217	0.708465	0.508456	0.560726	0.481644	0.558268	0.647093	0.583856	0.723517	0.755727	0.763571	0.68371	0.622097	0.627514	0.563695	0.665267	0.721309
	0.672401	0.718558	0.736133	0.752427	0.586498	0.603024	0.536401	0.618107	0.710244	0.697568	0.668606	0.683304	0.727051	0.764026	0.582605	0.581224	0.522969	0.598434	0.68055	0.687603	0.646513	0.525851	0.707652	0.69369	0.574083	0.556891	0.515221	0.580627	0.669058	0.640954	0.637724	0.616032	0.656517	0.700102	0.507598	0.556833	0.479075	0.558274	0.650459	0.58887	0.719623	0.752564	0.760283	0.678406	0.62206	0.621141	0.560858	0.664694	0.719652
	0.667911	0.711105	0.738755	0.743536	0.584354	0.594564	0.534564	0.618106	0.710469	0.688198	0.668547	0.683917	0.721303	0.759117	0.580723	0.575435	0.519479	0.598306	0.673988	0.685524	0.635675	0.521275	0.705589	0.680534	0.571043	0.553694	0.516245	0.573263	0.665102	0.636462	0.638601	0.610385	0.64903	0.681978	0.505283	0.554328	0.476076	0.551722	0.648351	0.585759	0.714455	0.748665	0.757838	0.676227	0.618294	0.62032	0.558764	0.657646	0.717966
	0.665353	0.707506	0.739261	0.737032	0.58022	0.592408	0.529978	0.612447	0.708759	0.688013	0.666053	0.680741	0.716173	0.755297	0.577314	0.576359	0.521161	0.597784	0.667517	0.681227	0.628297	0.514077	0.701107	0.678431	0.569184	0.552544	0.514265	0.575484	0.661897	0.630941	0.641724	0.61156	0.645394	0.689055	0.504979	0.550336	0.472925	0.547039	0.640594	0.587665	0.712112	0.750185	0.751101	0.675701	0.614449	0.622191	0.554566	0.655161	0.719164
	0.665527	0.707522	0.737123	0.731781	0.581386	0.589426	0.529977	0.609546	0.704521	0.683893	0.663854	0.674353	0.713664	0.753213	0.577969	0.577902	0.516565	0.593028	0.670898	0.674985	0.626655	0.515841	0.698086	0.685042	0.571521	0.550436	0.512486	0.567806	0.656419	0.632473	0.632062	0.606494	0.646997	0.68974	0.5048	0.545431	0.469214	0.544275	0.64506	0.588048	0.705472	0.747963	0.743635	0.675876	0.611916	0.626206	0.549804	0.648182	0.712727
	0.663451	0.711118	0.730858	0.733748	0.575037	0.586685	0.532333	0.608898	0.704012	0.681588	0.660137	0.670719	0.709891	0.749285	0.573873	0.572184	0.512088	0.593006	0.668879	0.67317	0.625377	0.517624	0.693787	0.684537	0.569093	0.547716	0.511085	0.561012	0.649942	0.627986	0.625702	0.609075	0.638963	0.684388	0.498688	0.547862	0.465042	0.543938	0.64276	0.585365	0.710072	0.741037	0.746739	0.673444	0.608801	0.618807	0.549116	0.645446	0.702248
	0.660003	0.706059	0.725453	0.733549	0.573883	0.585164	0.525957	0.603177	0.699551	0.676474	0.655388	0.670143	0.704456	0.745153	0.569874	0.574073	0.514404	0.585331	0.663214	0.670001	0.623534	0.518268	0.695553	0.678777	0.565807	0.543058	0.504423	0.560858	0.646002	0.62895	0.623799	0.610253	0.64273	0.678235	0.495108	0.546031	0.463902	0.539604	0.636736	0.575421	0.707601	0.734359	0.744399	0.667902	0.600844	0.610031	0.543941	0.650415	0.70068
	0.656697	0.705077	0.719043	0.731016	0.570234	0.582204	0.521474	0.600913	0.697628	0.673824	0.655432	0.670836	0.705801	0.743534	0.569007	0.572385	0.509069	0.577175	0.660947	0.666168	0.620192	0.51506	0.697745	0.671602	0.571174	0.538067	0.501466	0.560554	0.639622	0.625272	0.623601	0.604393	0.641311	0.6723	0.493768	0.544247	0.464688	0.539901	0.630473	0.569965	0.699988	0.735568	0.742456	0.665233	0.598227	0.610533	0.540828	0.6489	0.702016
	0.651909	0.697732	0.71308	0.725824	0.572152	0.580915	0.519954	0.596978	0.69573	0.671416	0.650872	0.665518	0.706137	0.739398	0.567086	0.56366	0.504204	0.571997	0.659552	0.660734	0.614799	0.519899	0.687838	0.668891	0.568602	0.534422	0.500994	0.561723	0.643179	0.624301	0.621816	0.604396	0.637091	0.670283	0.496787	0.542137	0.461781	0.537386	0.632908	0.569459	0.69365	0.736397	0.739826	0.660179	0.595793	0.613424	0.543515	0.642868	0.695488
	0.652349	0.692292	0.708707	0.724565	0.567673	0.578233	0.515853	0.593168	0.694476	0.66963	0.646239	0.657333	0.698808	0.733688	0.557825	0.563923	0.503139	0.573762	0.651349	0.66081	0.610779	0.515462	0.685847	0.668477	0.561969	0.53423	0.499575	0.552065	0.641183	0.620354	0.612997	0.603094	0.627903	0.67551	0.496411	0.540537	0.458181	0.530508	0.625804	0.567078	0.695188	0.730255	0.733442	0.658968	0.590173	0.608388	0.5378	0.633103	0.690587
	0.647834	0.691948	0.711397	0.723893	0.563958	0.579507	0.509497	0.589888	0.688495	0.668041	0.641907	0.654548	0.689533	0.728769	0.557476	0.562096	0.499544	0.566953	0.646749	0.664644	0.606431	0.510145	0.690357	0.666448	0.558941	0.538012	0.496732	0.544597	0.640636	0.617	0.619585	0.59654	0.628635	0.672146	0.490694	0.535308	0.450818	0.528998	0.621699	0.559982	0.693426	0.724231	0.723399	0.65622	0.592874	0.606621	0.535056	0.62875	0.689463
	0.642158	0.691805	0.706882	0.719546	0.567617	0.57479	0.507421	0.586674	0.684257	0.663982	0.63817	0.654436	0.685736	0.730958	0.560447	0.559895	0.499713	0.564623	0.645285	0.6601	0.608158	0.515834	0.691815	0.662404	0.558055	0.537448	0.495201	0.544718	0.641674	0.618719	0.616812	0.588622	0.627568	0.673525	0.493604	0.533142	0.449575	0.525216	0.622556	0.559251	0.684472	0.723124	0.716603	0.651094	0.588747	0.603061	0.53053	0.629722	0.684832
	0.645463	0.685632	0.702612	0.713937	0.559161	0.56992	0.507988	0.582877	0.676826	0.655182	0.63759	0.644964	0.684806	0.733029	0.558108	0.560115	0.494984	0.568178	0.640966	0.658978	0.605849	0.507076	0.684643	0.661821	0.553489	0.533009	0.493922	0.54804	0.636139	0.614644	0.616603	0.58984	0.624753	0.672086	0.4921	0.534583	0.452054	0.522641	0.621637	0.559378	0.67959	0.71581	0.718797	0.651481	0.589374	0.597665	0.528575	0.624374	0.681783
	0.640295	0.684546	0.699848	0.706457	0.558389	0.563769	0.504897	0.5767	0.671798	0.655363	0.639811	0.637008	0.68084	0.726429	0.556725	0.558112	0.492255	0.560804	0.642345	0.654239	0.601947	0.505733	0.677752	0.66093	0.553465	0.52888	0.49383	0.541554	0.629152	0.610553	0.613117	0.587486	0.625151	0.666699	0.490855	0.530484	0.445958	0.519227	0.61501	0.556128	0.675156	0.713501	0.716661	0.64788	0.587354	0.59204	0.524094	0.622811	0.67825
	0.634418	0.687137	0.693695	0.703822	0.555658	0.564362	0.498986	0.574406	0.672653	0.655087	0.64016	0.639192	0.682487	0.721082	0.549893	0.556596	0.489998	0.556837	0.635196	0.644006	0.605469	0.505241	0.670034	0.656812	0.546444	0.528043	0.491991	0.536754	0.625202	0.608448	0.610225	0.587378	0.623041	0.663724	0.485125	0.529062	0.441652	0.514518	0.61466	0.55057	0.676816	0.718392	0.714994	0.647042	0.587838	0.589846	0.517406	0.615619	0.673408
	0.629381	0.684478	0.694684	0.70515	0.556026	0.563653	0.499226	0.570073	0.672825	0.655171	0.635447	0.632173	0.674433	0.713904	0.550805	0.551595	0.49165	0.557288	0.628517	0.643675	0.598386	0.503075	0.669021	0.655445	0.541611	0.525867	0.486756	0.536825	0.628162	0.604709	0.607302	0.583468	0.618795	0.658239	0.483076	0.52569	0.439258	0.514932	0.610608	0.551583	0.677492	0.717936	0.71029	0.641864	0.581597	0.58851	0.515666	0.611175	0.672659
	0.629252	0.678189	0.694021	0.698305	0.551996	0.563741	0.498565	0.567587	0.66894	0.643979	0.630142	0.635215	0.673469	0.71771	0.549844	0.553066	0.485734	0.552916	0.626619	0.64608	0.59366	0.50255	0.661048	0.650502	0.542819	0.525059	0.482978	0.532714	0.627335	0.604214	0.604626	0.580077	0.611609	0.658203	0.481512	0.523435	0.441703	0.512245	0.609478	0.552798	0.67124	0.714397	0.70502	0.639825	0.580478	0.584789	0.518615	0.603285	0.674207
	0.624456	0.675931	0.686055	0.692249	0.547579	0.563544	0.495017	0.564264	0.664399	0.639311	0.631374	0.636795	0.673153	0.717623	0.544936	0.551767	0.482642	0.549474	0.631104	0.641153	0.593827	0.496134	0.654085	0.6534	0.544532	0.519327	0.482446	0.528431	0.616304	0.599799	0.599902	0.571351	0.612848	0.653238	0.478605	0.518547	0.440787	0.507379	0.605324	0.554148	0.669471	0.711889	0.705288	0.635261	0.577011	0.582344	0.514276	0.601558	0.668041
	0.626465	0.673991	0.68113	0.693278	0.544767	0.557716	0.491708	0.563424	0.663841	0.639365	0.62675	0.63025	0.666896	0.709782	0.541855	0.54748	0.480772	0.551641	0.632448	0.634213	0.589336	0.499227	0.653944	0.650048	0.542298	0.517758	0.478273	0.526394	0.617878	0.590174	0.593405	0.579091	0.615362	0.652418	0.477454	0.51477	0.438398	0.506041	0.601878	0.548675	0.672201	0.709278	0.694921	0.632151	0.574657	0.581422	0.51098	0.600883	0.664751
	0.623427	0.668924	0.681214	0.691859	0.545117	0.555129	0.489235	0.563711	0.659392	0.634124	0.623366	0.629269	0.661191	0.708679	0.538732	0.541192	0.47913	0.548099	0.630431	0.629759	0.588054	0.496468	0.652077	0.643982	0.539274	0.51498	0.474087	0.522938	0.619634	0.59106	0.592014	0.577102	0.61152	0.654378	0.47946	0.514009	0.436228	0.504642	0.600464	0.546126	0.664583	0.709289	0.691794	0.626712	0.575672	0.57605	0.507741	0.600166	0.65854
	0.620754	0.664911	0.676567	0.689042	0.539763	0.550797	0.487403	0.556874	0.651658	0.634236	0.618307	0.634649	0.661952	0.708286	0.540175	0.540066	0.479268	0.540511	0.625053	0.628962	0.592054	0.493357	0.648878	0.642795	0.53894	0.513382	0.473545	0.517819	0.616765	0.596332	0.589531	0.578028	0.606934	0.648172	0.480025	0.51505	0.435178	0.499498	0.596956	0.546366	0.6584	0.702704	0.690493	0.625168	0.566812	0.576674	0.501848	0.59529	0.656632
	0.616824	0.665819	0.677234	0.685615	0.543265	0.550674	0.485274	0.558088	0.647161	0.632458	0.619094	0.629447	0.656582	0.702437	0.53734	0.538892	0.47693	0.53664	0.623978	0.628897	0.58898	0.491347	0.650361	0.641934	0.534994	0.512706	0.47427	0.520791	0.615618	0.588869	0.591244	0.571297	0.606617	0.647401	0.472806	0.511798	0.435252	0.496442	0.59479	0.537732	0.652448	0.702222	0.686696	0.625667	0.558142	0.576557	0.501057	0.588924	0.652929
	0.612907	0.667978	0.677938	0.688664	0.543371	0.549946	0.482986	0.556458	0.647719	0.635636	0.617954	0.622329	0.65456	0.70284	0.533192	0.539216	0.474801	0.53418	0.62573	0.62413	0.586413	0.487671	0.655127	0.639077	0.527099	0.509627	0.47449	0.517272	0.609572	0.585345	0.588442	0.574657	0.603841	0.642645	0.46653	0.508183	0.430961	0.49373	0.591018	0.539606	0.653857	0.696269	0.68591	0.626604	0.563138	0.572467	0.498845	0.585773	0.649263
	0.609785	0.664399	0.6717	0.685727	0.537606	0.546172	0.48708	0.553151	0.64457	0.628491	0.61747	0.620119	0.651918	0.698991	0.533251	0.534306	0.472308	0.534806	0.620866	0.621552	0.581329	0.489001	0.649708	0.635648	0.526333	0.506437	0.47193	0.509764	0.605699	0.579826	0.585063	0.570217	0.600033	0.631661	0.47239	0.501205	0.428961	0.48911	0.58793	0.543329	0.653281	0.696996	0.67872	0.619335	0.563393	0.572044	0.498766	0.581093	0.648183
	0.60276	0.657679	0.665416	0.683996	0.536593	0.545901	0.483697	0.545111	0.645997	0.62475	0.617293	0.620712	0.648478	0.694947	0.530884	0.532835	0.468464	0.527085	0.614842	0.617868	0.574938	0.486709	0.645331	0.636034	0.526964	0.504903	0.469518	0.511067	0.603874	0.576744	0.585984	0.573112	0.597161	0.637466	0.465821	0.501071	0.424229	0.491124	0.588814	0.536457	0.647269	0.697531	0.676006	0.615291	0.561029	0.572745	0.497318	0.585131	0.642879
	0.601898	0.656116	0.659687	0.679317	0.534369	0.543404	0.477664	0.543982	0.640906	0.619956	0.607285	0.62357	0.646395	0.698393	0.526846	0.533372	0.464897	0.522907	0.610134	0.613148	0.573168	0.488879	0.642066	0.635532	0.524488	0.505796	0.466141	0.512362	0.59856	0.577836	0.587028	0.576736	0.595952	0.647034	0.465166	0.500194	0.424497	0.488677	0.59164	0.530215	0.646284	0.699071	0.678214	0.611216	0.558523	0.568471	0.492545	0.581877	0.638922
	0.601456	0.652177	0.659784	0.680533	0.532107	0.539648	0.473349	0.536757	0.634243	0.616492	0.602916	0.620506	0.64939	0.695527	0.525374	0.531262	0.462194	0.52324	0.609121	0.610383	0.580731	0.490753	0.636189	0.638569	0.522833	0.504914	0.462729	0.512332	0.594387	0.572653	0.585031	0.565805	0.586175	0.635506	0.463752	0.49983	0.424832	0.490752	0.584696	0.529126	0.641016	0.69428	0.671446	0.609147	0.558254	0.568491	0.488982	0.576802	0.631379
	0.59641	0.653957	0.658341	0.679025	0.53654	0.534049	0.471923	0.532536	0.635367	0.618225	0.600875	0.617024	0.645519	0.689098	0.528704	0.526994	0.46024	0.52477	0.612328	0.610116	0.581725	0.489701	0.630657	0.631016	0.521721	0.501499	0.458363	0.505127	0.59732	0.569729	0.579938	0.566594	0.589434	0.630343	0.459477	0.499676	0.420008	0.483702	0.580843	0.526704	0.640668	0.690049	0.66411	0.613034	0.558063	0.564539	0.485863	0.57101	0.634824
	0.602154	0.655236	0.659449	0.672763	0.531411	0.534698	0.471898	0.532488	0.636291	0.617842	0.596552	0.614251	0.638731	0.691474	0.527369	0.523773	0.458149	0.51683	0.609206	0.60558	0.572891	0.488136	0.630251	0.628223	0.514408	0.497471	0.458274	0.504589	0.59633	0.56809	0.578788	0.568216	0.588399	0.62973	0.458723	0.49769	0.42051	0.482297	0.580324	0.522722	0.643053	0.691665	0.661312	0.614234	0.560198	0.559105	0.483878	0.567328	0.635932
	0.60237	0.656177	0.655131	0.675903	0.529141	0.533271	0.469809	0.533857	0.635514	0.612226	0.595822	0.614296	0.637599	0.6911	0.525862	0.523032	0.454088	0.511384	0.600497	0.600359	0.576342	0.495595	0.629857	0.630679	0.514822	0.496256	0.458005	0.499551	0.592747	0.567145	0.579217	0.567604	0.585199	0.638232	0.459744	0.496322	0.419039	0.479225	0.578708	0.52415	0.643664	0.701344	0.658916	0.610297	0.559246	0.555795	0.485532	0.566189	0.632419
	0.600207	0.655061	0.654056	0.677278	0.521228	0.528528	0.465971	0.529369	0.624588	0.607893	0.598108	0.614592	0.634258	0.687421	0.526829	0.522223	0.453642	0.512354	0.595755	0.601464	0.568865	0.496789	0.629048	0.621733	0.515016	0.498699	0.455726	0.493627	0.594917	0.566877	0.577023	0.557368	0.584319	0.633296	0.457702	0.497112	0.41284	0.477411	0.574714	0.526487	0.64098	0.701458	0.654853	0.606042	0.556152	0.557898	0.484438	0.561489	0.630908
	0.595039	0.654461	0.648729	0.683526	0.520375	0.526388	0.466776	0.527218	0.621711	0.608824	0.59634	0.617823	0.626818	0.690919	0.52023	0.518825	0.45362	0.509012	0.594716	0.597781	0.567173	0.498718	0.625701	0.632355	0.515996	0.492938	0.452732	0.492916	0.593392	0.563279	0.573736	0.554036	0.578289	0.62717	0.451551	0.49242	0.40913	0.473289	0.569632	0.523695	0.637822	0.696953	0.652914	0.609259	0.554914	0.555614	0.480112	0.558353	0.623623
	0.586718	0.650368	0.638585	0.690986	0.520861	0.526144	0.462801	0.523177	0.621207	0.60668	0.59395	0.622834	0.631749	0.695244	0.51872	0.51572	0.45071	0.503266	0.595145	0.59304	0.567332	0.507801	0.622403	0.649438	0.522872	0.492183	0.451564	0.48649	0.588465	0.561661	0.575797	0.558317	0.576221	0.619622	0.450226	0.488137	0.409958	0.471926	0.570698	0.521434	0.629237	0.693884	0.648137	0.603578	0.556804	0.553337	0.476178	0.55286	0.621026
	0.589941	0.654276	0.640036	0.690765	0.519984	0.525101	0.462251	0.518303	0.621705	0.602133	0.600562	0.630572	0.627541	0.703148	0.525933	0.511822	0.449989	0.504203	0.595441	0.589275	0.567276	0.508943	0.621082	0.667092	0.520822	0.491688	0.451077	0.483333	0.58531	0.556855	0.57566	0.562831	0.574531	0.625108	0.451101	0.487787	0.409557	0.471492	0.575916	0.518894	0.626717	0.697845	0.643154	0.604779	0.5598	0.547143	0.472361	0.55263	0.621279
	0.602575	0.674745	0.636809	0.705475	0.535245	0.519579	0.457761	0.515303	0.61704	0.596592	0.608705	0.651174	0.617102	0.712764	0.526179	0.511248	0.447737	0.503121	0.587858	0.589913	0.57633	0.516653	0.619387	0.661216	0.519642	0.487201	0.447231	0.484546	0.579087	0.553864	0.572906	0.564409	0.572133	0.625701	0.454673	0.485492	0.407782	0.466316	0.571837	0.51396	0.637615	0.709376	0.641607	0.610178	0.563984	0.544175	0.472725	0.553297	0.616934
	0.621671	0.703487	0.636331	0.721503	0.555281	0.520979	0.453964	0.514073	0.615023	0.593144	0.614102	0.663564	0.612541	0.729253	0.527181	0.510282	0.442399	0.503559	0.586646	0.58557	0.58766	0.53808	0.62	0.667247	0.527351	0.485505	0.446803	0.484226	0.579224	0.552107	0.574015	0.578312	0.57155	0.632576	0.468087	0.481542	0.40386	0.465733	0.562619	0.509387	0.647625	0.736956	0.638816	0.628062	0.581941	0.54293	0.469439	0.546695	0.617918
	0.639161	0.733713	0.636913	0.746749	0.560063	0.518612	0.453991	0.511712	0.612931	0.591803	0.622043	0.675437	0.617736	0.747397	0.537067	0.512198	0.441065	0.494947	0.58193	0.580184	0.597777	0.564576	0.612999	0.679861	0.535965	0.485257	0.446388	0.482556	0.58239	0.548546	0.585796	0.611922	0.572516	0.664645	0.49483	0.484552	0.40001	0.464843	0.564976	0.509775	0.663325	0.757331	0.638654	0.64081	0.602914	0.541474	0.467928	0.541401	0.611077
	0.662246	0.777052	0.630601	0.80491	0.577399	0.516969	0.451728	0.508206	0.609268	0.591633	0.642027	0.712821	0.617729	0.776454	0.547418	0.507572	0.441918	0.491718	0.581434	0.580554	0.606654	0.598787	0.609431	0.704515	0.540596	0.483701	0.444592	0.478374	0.579767	0.546765	0.606533	0.66682	0.56866	0.71509	0.553486	0.481237	0.404113	0.463343	0.564783	0.509791	0.672558	0.766517	0.635242	0.651976	0.618153	0.539878	0.46266	0.539411	0.608661
	0.70804	0.850914	0.627609	0.927044	0.621707	0.515658	0.449509	0.505139	0.610725	0.588796	0.691817	0.780677	0.615349	0.838048	0.585496	0.503473	0.437992	0.489795	0.57768	0.576375	0.614035	0.638088	0.613809	0.767409	0.560604	0.481266	0.439257	0.477548	0.575832	0.541048	0.643597	0.746729	0.564312	0.773727	0.623821	0.478072	0.404593	0.456109	0.556896	0.506603	0.697307	0.805216	0.633289	0.678549	0.661926	0.539005	0.460154	0.538674	0.60691
	0.800809	0.959427	0.628411	1.05907	0.689031	0.513014	0.446796	0.509048	0.609554	0.587048	0.749471	0.903352	0.6098	0.95064	0.657287	0.499771	0.43284	0.488557	0.578966	0.575418	0.640019	0.735769	0.609124	0.938082	0.606503	0.475596	0.437091	0.477437	0.572105	0.541511	0.711212	0.826127	0.563739	0.842456	0.714012	0.477566	0.400887	0.452564	0.558448	0.501749	0.738521	0.891481	0.634333	0.73112	0.742723	0.541004	0.460311	0.531547	0.603831
	0.949106	1.12796	0.623831	1.20673	0.772715	0.51179	0.44413	0.505859	0.604995	0.587195	0.813784	1.06893	0.614719	1.10122	0.733527	0.496603	0.431239	0.487472	0.575104	0.573284	0.702329	0.921533	0.60558	1.1723	0.694283	0.475737	0.435118	0.477586	0.570707	0.544065	0.827929	0.956182	0.560993	0.980286	0.853286	0.474704	0.401233	0.454147	0.559888	0.505197	0.814668	1.03263	0.632358	0.832372	0.875222	0.542125	0.459143	0.529173	0.600275
	1.11905	1.38077	0.629443	1.51405	0.877574	0.508012	0.441877	0.497066	0.598629	0.584699	0.942432	1.29574	0.613449	1.35274	0.855301	0.49825	0.4307	0.48458	0.573721	0.56852	0.860741	1.18062	0.609699	1.43249	0.792693	0.474175	0.432418	0.473428	0.565242	0.538888	1.02903	1.27514	0.564728	1.27693	1.13285	0.471562	0.399288	0.451669	0.557833	0.502343	0.993356	1.41691	0.640529	1.10605	1.16086	0.536661	0.45512	0.525872	0.600303
	1.34385	1.74958	0.631767	2.05974	1.05764	0.506676	0.444136	0.49563	0.595763	0.578722	1.18672	1.66923	0.613075	1.85624	1.06587	0.49648	0.427575	0.47894	0.570311	0.567354	1.20629	1.69348	0.6184	1.94487	1.01649	0.473506	0.435324	0.470639	0.563971	0.534126	1.30015	1.71887	0.570766	1.835	1.58268	0.470956	0.395432	0.451219	0.553347	0.50532	1.30833	2.08571	0.643479	1.57522	1.65729	0.532601	0.455809	0.526738	0.595401
	1.64991	2.36097	0.636494	2.64332	1.38294	0.509163	0.443031	0.494787	0.592542	0.573129	1.49351	2.23072	0.623578	2.58057	1.37527	0.49541	0.42751	0.479216	0.564979	0.567579	1.77872	2.53051	0.625545	2.75519	1.47364	0.473576	0.429213	0.465684	0.564592	0.533921	1.69486	2.46454	0.576749	2.81117	2.21365	0.467774	0.395174	0.450389	0.547668	0.504624	1.74382	2.84598	0.647848	2.12385	2.28588	0.532354	0.45533	0.524385	0.59373
	1.90062	3.15016	0.636216	3.1503	1.81968	0.506817	0.4381	0.491146	0.591563	0.578551	1.90584	3.07533	0.631002	3.43865	1.7692	0.494896	0.427396	0.478005	0.56119	0.567937	2.09059	3.3192	0.629864	3.37544	1.85165	0.473263	0.42615	0.467903	0.561072	0.534856	2.1553	3.5566	0.583827	3.84519	2.86233	0.466356	0.397026	0.446043	0.544404	0.49666	2.25074	3.55672	0.660255	2.69086	2.93312	0.531327	0.44942	0.521122	0.593666
	1.90608	3.37774	0.637789	3.17244	1.93972	0.499257	0.433603	0.490201	0.589135	0.579111	2.20469	3.59845	0.638614	3.8562	1.96188	0.492665	0.426883	0.477031	0.560629	0.567167	2.02792	3.4664	0.627855	3.43054	1.92482	0.470114	0.424704	0.462972	0.55771	0.53313	2.26723	3.9205	0.593575	4.09515	2.92401	0.46353	0.395089	0.443754	0.53981	0.49213	2.28542	3.45623	0.665825	2.67547	2.88268	0.527417	0.446521	0.518995	0.595069
	1.94491	3.37511	0.628026	3.07925	1.82386	0.497738	0.434502	0.488021	0.583334	0.575414	2.37284	4.04288	0.636586	4.17406	2.18249	0.488591	0.426125	0.477612	0.558684	0.561938	2.0657	3.46806	0.623359	3.27235	1.96044	0.467314	0.424181	0.460011	0.554008	0.528196	2.34378	3.96886	0.593732	4.2422	3.02998	0.46044	0.388813	0.44	0.542364	0.492545	2.16535	3.17469	0.656514	2.44541	2.78717	0.526954	0.444577	0.516045	0.593635
	1.91747	3.29791	0.621444	3.16448	1.76655	0.497872	0.43085	0.482406	0.584222	0.574242	2.28462	3.96075	0.627865	3.87206	2.14946	0.486913	0.425871	0.469099	0.555047	0.559306	1.84306	3.07505	0.612348	2.74798	1.70797	0.465597	0.424509	0.459334	0.550729	0.524912	2.24879	3.76732	0.577907	3.87845	3.01347	0.460319	0.386235	0.438425	0.542677	0.489636	2.04982	3.08191	0.642644	2.32265	2.72377	0.529602	0.444443	0.509641	0.593811
	1.62289	2.67667	0.614214	2.81107	1.48016	0.497599	0.431851	0.479231	0.581225	0.572571	1.80641	2.93856	0.61416	2.77668	1.65964	0.488002	0.424202	0.466891	0.554721	0.557647	1.40607	2.26241	0.595351	2.00452	1.25275	0.462761	0.420879	0.457079	0.547723	0.526146	1.67584	2.80636	0.566388	2.73559	2.34285	0.457931	0.384267	0.438477	0.537469	0.489692	1.62228	2.44821	0.626607	1.81146	2.0804	0.527308	0.446045	0.512703	0.588092
	1.29171	1.92912	0.607036	2.10229	1.12429	0.498213	0.432524	0.481411	0.582578	0.570228	1.24624	1.82402	0.600559	1.85426	1.0938	0.483765	0.419934	0.46858	0.555889	0.558919	1.12761	1.71168	0.591444	1.58976	0.997875	0.460084	0.419418	0.455508	0.544667	0.525049	1.09535	1.78261	0.557112	1.74239	1.52899	0.459848	0.382896	0.437631	0.533368	0.491977	1.20837	1.80116	0.619139	1.34301	1.45752	0.522757	0.441723	0.511473	0.58333
	0.96919	1.32091	0.604379	1.45244	0.856892	0.494043	0.426365	0.480881	0.577954	0.566061	0.891258	1.19174	0.590787	1.31725	0.768075	0.483636	0.416873	0.461229	0.555397	0.558875	0.914261	1.21324	0.591998	1.2789	0.82875	0.459316	0.418232	0.454004	0.539173	0.52566	0.791381	1.0836	0.545378	1.13737	0.928568	0.456571	0.379206	0.433141	0.534009	0.490485	0.949832	1.37531	0.615184	1.03854	1.09354	0.519218	0.437691	0.505018	0.578166
	0.746111	0.939929	0.596247	1.12305	0.67562	0.486954	0.422078	0.475242	0.575662	0.56656	0.727118	0.905409	0.586098	1.01021	0.643455	0.481559	0.413152	0.460824	0.55457	0.553536	0.724038	0.859117	0.589821	1.04688	0.691999	0.458642	0.416414	0.451946	0.538982	0.522952	0.68748	0.79128	0.54164	0.880443	0.697349	0.450731	0.379633	0.432008	0.532571	0.487902	0.826173	1.1341	0.612161	0.868346	0.92138	0.515166	0.437572	0.503742	0.579029
	0.662796	0.778877	0.593716	0.947087	0.577581	0.487237	0.419478	0.475217	0.574091	0.561341	0.642392	0.753896	0.584574	0.834291	0.56557	0.478007	0.412915	0.461836	0.550581	0.55062	0.606752	0.681769	0.582904	0.846418	0.584827	0.457409	0.414244	0.446483	0.538671	0.520799	0.644257	0.692077	0.536811	0.769437	0.61406	0.451246	0.383558	0.430638	0.534638	0.483199	0.76519	1.01292	0.602007	0.78348	0.812225	0.512746	0.434464	0.503022	0.574661
	0.628684	0.722187	0.592381	0.811431	0.532647	0.487437	0.422026	0.472723	0.5678	0.560034	0.60392	0.675613	0.583308	0.753081	0.537828	0.477429	0.413719	0.458433	0.547035	0.54744	0.572092	0.582565	0.576128	0.711903	0.522837	0.456699	0.410612	0.443854	0.541122	0.517463	0.613646	0.647378	0.533026	0.70014	0.562538	0.451326	0.382276	0.431076	0.531548	0.483761	0.698803	0.904841	0.597862	0.712976	0.706299	0.513856	0.431205	0.498331	0.570162
	0.613237	0.69463	0.586843	0.728283	0.51696	0.488496	0.423866	0.467851	0.571049	0.558499	0.575731	0.630445	0.575987	0.7105	0.517447	0.476237	0.413285	0.456805	0.545103	0.542264	0.566534	0.536663	0.569702	0.67183	0.499705	0.45142	0.411708	0.443288	0.535856	0.511484	0.591567	0.60932	0.529933	0.660608	0.525347	0.449609	0.37784	0.426625	0.530446	0.478409	0.651804	0.807468	0.591639	0.654989	0.626348	0.510548	0.429316	0.494855	0.56809
	0.603971	0.666813	0.586637	0.689321	0.512545	0.487014	0.418556	0.469599	0.570629	0.554999	0.557913	0.603627	0.576708	0.674581	0.494077	0.475596	0.409566	0.454908	0.548352	0.542321	0.55134	0.520795	0.576302	0.64939	0.491502	0.450274	0.409921	0.445234	0.535043	0.509563	0.571983	0.56802	0.528435	0.617115	0.483643	0.445943	0.376533	0.425258	0.529303	0.474044	0.621572	0.736435	0.591091	0.618062	0.572056	0.510317	0.428886	0.491231	0.567737
	0.59272	0.644693	0.58641	0.666817	0.507091	0.481228	0.414249	0.467277	0.569208	0.551555	0.54869	0.586461	0.573662	0.646607	0.482166	0.474449	0.408896	0.452996	0.543176	0.540824	0.531832	0.510051	0.572639	0.645315	0.487513	0.44868	0.407171	0.444404	0.536191	0.505333	0.557566	0.546736	0.526393	0.599621	0.451894	0.448824	0.374712	0.424161	0.526316	0.474235	0.597116	0.686377	0.587117	0.582394	0.532745	0.507044	0.42948	0.489968	0.569072
	0.585635	0.637763	0.579812	0.648265	0.501972	0.476796	0.412876	0.463769	0.566539	0.550097	0.542964	0.577543	0.563003	0.636139	0.474896	0.472909	0.403662	0.452781	0.537297	0.540118	0.525044	0.499674	0.564346	0.634184	0.484259	0.447494	0.408552	0.44327	0.535397	0.504729	0.551761	0.533529	0.528138	0.591122	0.438021	0.447694	0.373337	0.423119	0.524085	0.474086	0.586593	0.662874	0.587487	0.563778	0.518942	0.505162	0.425281	0.489237	0.562215
	0.562229	0.63011	0.573797	0.642219	0.489635	0.476736	0.413163	0.461891	0.562571	0.551359	0.542426	0.579792	0.561499	0.636933	0.470161	0.470846	0.40346	0.450662	0.538619	0.535901	0.518812	0.483314	0.5665	0.62394	0.478034	0.450358	0.407314	0.436189	0.531776	0.507452	0.539459	0.528014	0.53003	0.583933	0.428658	0.442348	0.369052	0.418207	0.524096	0.47421	0.574644	0.653538	0.58725	0.553274	0.509188	0.501266	0.42323	0.486433	0.561022
	0.554971	0.626734	0.573012	0.645761	0.481791	0.477778	0.41149	0.459852	0.560052	0.549131	0.543593	0.576474	0.562372	0.636765	0.4686	0.462431	0.406752	0.448577	0.537306	0.537237	0.514871	0.474661	0.565023	0.615943	0.478245	0.450639	0.407197	0.432814	0.527455	0.507682	0.529012	0.528043	0.526474	0.582748	0.427616	0.440508	0.369214	0.418189	0.517373	0.470176	0.570222	0.651716	0.581029	0.550296	0.501175	0.500154	0.419566	0.487669	0.559423
	0.549965	0.626043	0.575389	0.639394	0.48573	0.476019	0.408716	0.458925	0.556898	0.550711	0.538274	0.573878	0.5564	0.633183	0.472882	0.466486	0.405492	0.440248	0.532176	0.535238	0.515163	0.470391	0.565568	0.597762	0.47332	0.444522	0.406085	0.432499	0.532067	0.502988	0.525147	0.534862	0.528213	0.577297	0.428352	0.438688	0.369658	0.417512	0.51555	0.471722	0.566866	0.646997	0.583312	0.545279	0.500172	0.499915	0.417289	0.487187	0.554889
	0.540219	0.612055	0.571625	0.622371	0.481935	0.473055	0.406722	0.456923	0.554511	0.546369	0.535704	0.573785	0.555298	0.628667	0.470671	0.469384	0.396547	0.440042	0.531368	0.53386	0.513899	0.469396	0.564795	0.591836	0.470399	0.439715	0.401605	0.428079	0.531518	0.50235	0.526595	0.52887	0.521335	0.581442	0.426831	0.442078	0.367256	0.416106	0.515173	0.47169	0.570556	0.646639	0.580941	0.543338	0.500754	0.499537	0.419507	0.481601	0.551696
	0.535198	0.60779	0.567152	0.609848	0.473101	0.472704	0.407417	0.456596	0.552538	0.544349	0.530504	0.576385	0.558609	0.623506	0.46857	0.467567	0.394618	0.440532	0.528071	0.530711	0.511264	0.469267	0.561551	0.579455	0.467815	0.440513	0.398042	0.426542	0.522912	0.502067	0.521787	0.523008	0.516147	0.584492	0.423227	0.437822	0.365598	0.414785	0.516373	0.466274	0.568371	0.645323	0.572453	0.541891	0.499805	0.498331	0.419076	0.478401	0.550742
	0.529237	0.601515	0.563979	0.601384	0.472532	0.472032	0.406819	0.451082	0.553533	0.541665	0.530544	0.568799	0.555074	0.618304	0.468658	0.465906	0.391809	0.437474	0.526469	0.532131	0.510507	0.461846	0.558489	0.573424	0.465454	0.437801	0.396987	0.428739	0.519307	0.500828	0.518887	0.524624	0.517341	0.586991	0.420072	0.436486	0.361766	0.410761	0.517813	0.465756	0.564776	0.641788	0.567718	0.536527	0.494262	0.494825	0.415064	0.475297	0.549723
	0.524181	0.592554	0.56367	0.597233	0.471038	0.467473	0.405961	0.44986	0.548873	0.53761	0.527869	0.565945	0.550557	0.619381	0.460921	0.464573	0.387741	0.431547	0.524315	0.526644	0.508556	0.454491	0.558011	0.574909	0.461347	0.439094	0.396616	0.427963	0.52115	0.494162	0.516673	0.522005	0.515402	0.577991	0.414984	0.433986	0.362582	0.410435	0.512275	0.46662	0.563537	0.63666	0.571562	0.538238	0.48647	0.48891	0.412215	0.471506	0.548578
	0.522893	0.584873	0.566101	0.595137	0.463026	0.465884	0.405818	0.447107	0.543395	0.538503	0.526231	0.561972	0.545467	0.611782	0.4566	0.457764	0.391773	0.432159	0.52509	0.524706	0.509901	0.447715	0.555569	0.572569	0.454809	0.435244	0.393708	0.429019	0.520967	0.495038	0.517157	0.512663	0.512845	0.565651	0.409268	0.429438	0.361466	0.407882	0.509989	0.46725	0.559176	0.63008	0.570712	0.536783	0.481584	0.487388	0.405574	0.470487	0.549593
	0.518303	0.582197	0.564389	0.590376	0.463349	0.463932	0.402878	0.445245	0.541811	0.536169	0.522045	0.548884	0.545497	0.60135	0.459378	0.456327	0.391259	0.432387	0.520049	0.521625	0.507561	0.442178	0.551774	0.562589	0.455325	0.432433	0.396191	0.425189	0.519242	0.496779	0.511575	0.503558	0.517594	0.55882	0.406598	0.426927	0.359517	0.402506	0.50599	0.462323	0.554544	0.628237	0.561581	0.527729	0.480965	0.489064	0.404555	0.464774	0.548919
	0.514002	0.578328	0.558354	0.586295	0.456757	0.462991	0.399967	0.4437	0.54142	0.535107	0.518016	0.544082	0.54556	0.599241	0.457831	0.456982	0.391102	0.432703	0.517928	0.523121	0.501393	0.438991	0.548832	0.555457	0.448669	0.429491	0.392907	0.422348	0.517729	0.49667	0.509439	0.49774	0.512173	0.560343	0.403849	0.425978	0.356665	0.40331	0.50877	0.456662	0.549601	0.620847	0.560699	0.527897	0.474083	0.486951	0.403345	0.464591	0.548837
	0.512722	0.576169	0.5595	0.581158	0.455095	0.461868	0.400418	0.444408	0.538315	0.533307	0.520066	0.54218	0.539333	0.595207	0.452304	0.455008	0.389651	0.431692	0.521705	0.519685	0.4974	0.435058	0.544774	0.555771	0.445772	0.426874	0.390881	0.420561	0.516493	0.494002	0.506894	0.496754	0.50859	0.554928	0.3952	0.427097	0.356562	0.402283	0.503745	0.456018	0.546853	0.613686	0.55942	0.524482	0.469469	0.481401	0.402608	0.461752	0.54703
	0.51147	0.573631	0.557699	0.577043	0.452873	0.460017	0.399693	0.444007	0.536349	0.531641	0.517814	0.534703	0.539617	0.589923	0.449701	0.453107	0.387331	0.42677	0.518232	0.51984	0.495259	0.42971	0.541897	0.559402	0.447235	0.426535	0.391726	0.418284	0.511919	0.48686	0.505976	0.495892	0.50895	0.554767	0.393559	0.42731	0.356349	0.400605	0.500837	0.455916	0.540976	0.611032	0.558061	0.520053	0.466156	0.479908	0.402088	0.460334	0.541214
	0.509351	0.57046	0.555697	0.576268	0.450795	0.45887	0.394045	0.439978	0.533876	0.52966	0.514706	0.536669	0.543099	0.586687	0.450603	0.451543	0.386053	0.428618	0.514144	0.522564	0.493272	0.424289	0.541131	0.555167	0.445487	0.427666	0.389989	0.417303	0.514184	0.487061	0.50491	0.490123	0.508655	0.550744	0.390058	0.424618	0.353121	0.401113	0.503406	0.454572	0.539853	0.611643	0.556625	0.514613	0.468026	0.479461	0.402998	0.459132	0.540195
	0.510731	0.570085	0.552441	0.572716	0.447677	0.457613	0.392239	0.437854	0.533952	0.528054	0.51168	0.530653	0.537465	0.582515	0.44737	0.45048	0.386072	0.424596	0.512199	0.515762	0.491581	0.420617	0.53969	0.547065	0.441821	0.426323	0.385502	0.415818	0.517263	0.485629	0.502848	0.489872	0.509281	0.549374	0.387383	0.42115	0.351115	0.401474	0.503957	0.455183	0.535256	0.61175	0.552737	0.513454	0.461802	0.480977	0.402187	0.455192	0.539015
	0.503861	0.567039	0.551552	0.570562	0.446768	0.455784	0.394663	0.436941	0.533542	0.531309	0.508836	0.529344	0.534762	0.578097	0.443152	0.445623	0.383402	0.422346	0.512763	0.512772	0.492824	0.419038	0.5446	0.540934	0.442518	0.422129	0.385699	0.411131	0.513166	0.48563	0.500102	0.487829	0.505803	0.547883	0.38612	0.421766	0.354664	0.396059	0.501965	0.454383	0.53368	0.606898	0.551212	0.512577	0.460518	0.48319	0.40069	0.455063	0.536277
	0.501566	0.56413	0.548494	0.564827	0.44778	0.45518	0.394141	0.435212	0.534368	0.528435	0.505054	0.528852	0.531204	0.574507	0.440041	0.442063	0.380924	0.421857	0.509334	0.512936	0.48553	0.418057	0.547186	0.542994	0.437863	0.421505	0.387003	0.40985	0.509353	0.484725	0.497091	0.483962	0.498352	0.551872	0.385283	0.420651	0.352473	0.392038	0.498302	0.452637	0.536338	0.600062	0.550607	0.511247	0.455168	0.479039	0.397068	0.453487	0.531349
	0.496524	0.557798	0.548283	0.558882	0.443792	0.453145	0.393021	0.431698	0.533825	0.525752	0.500568	0.528322	0.531925	0.574228	0.442253	0.439702	0.380192	0.417082	0.506843	0.508501	0.483302	0.417188	0.542808	0.539755	0.436639	0.419795	0.382974	0.407843	0.505881	0.482637	0.495946	0.485096	0.497475	0.545819	0.383927	0.416459	0.350793	0.392518	0.495675	0.453641	0.536413	0.59302	0.549786	0.505076	0.451648	0.474516	0.395768	0.451389	0.527843
	0.496343	0.558126	0.539788	0.561564	0.442781	0.450756	0.390941	0.430262	0.531425	0.517401	0.499358	0.527701	0.535634	0.572662	0.439213	0.442282	0.378299	0.415259	0.502048	0.506389	0.483747	0.415974	0.537022	0.535074	0.436739	0.421297	0.37934	0.408774	0.503313	0.481678	0.495783	0.479313	0.496722	0.544221	0.380499	0.417139	0.350498	0.39205	0.48963	0.449965	0.531819	0.593867	0.550985	0.505429	0.44968	0.471834	0.393832	0.448676	0.529674
	0.499081	0.554531	0.541037	0.560583	0.439741	0.452167	0.387991	0.430838	0.527709	0.518457	0.498388	0.52794	0.534147	0.5716	0.437684	0.442931	0.378642	0.415309	0.504347	0.506358	0.481588	0.412213	0.534529	0.534361	0.432692	0.422105	0.382389	0.408662	0.499045	0.482136	0.496583	0.480509	0.496349	0.539551	0.378563	0.417239	0.351824	0.392166	0.49107	0.447867	0.527242	0.593816	0.546063	0.502159	0.450091	0.471562	0.392452	0.447568	0.52458
	0.497871	0.554106	0.541911	0.556427	0.441655	0.449716	0.387843	0.430492	0.521971	0.518566	0.494863	0.520907	0.525452	0.575156	0.433417	0.43755	0.375399	0.410593	0.502372	0.502144	0.481378	0.413069	0.540084	0.537163	0.429584	0.421456	0.382989	0.405962	0.499354	0.475816	0.495219	0.48249	0.497186	0.538512	0.378796	0.416314	0.347198	0.389843	0.492844	0.450138	0.525856	0.593508	0.542163	0.49785	0.449549	0.469678	0.389487	0.447418	0.527095
	0.493464	0.551459	0.538964	0.555046	0.437403	0.445897	0.387301	0.427829	0.525216	0.512254	0.491949	0.519088	0.525117	0.569467	0.43185	0.435129	0.377358	0.407265	0.504537	0.501187	0.481511	0.416135	0.538715	0.53213	0.430481	0.418029	0.382627	0.402433	0.497494	0.474896	0.494126	0.483722	0.498186	0.537767	0.378624	0.411587	0.344585	0.388382	0.488887	0.450622	0.522753	0.593774	0.543199	0.497992	0.448588	0.468225	0.388931	0.445535	0.526114
	0.493166	0.551314	0.538172	0.556171	0.434825	0.447511	0.386112	0.42655	0.528237	0.513338	0.493423	0.519684	0.527128	0.564509	0.432612	0.435622	0.373266	0.408713	0.502391	0.502992	0.478616	0.414199	0.529153	0.52722	0.427365	0.413552	0.378372	0.401398	0.494665	0.47237	0.496419	0.484037	0.496069	0.533325	0.376725	0.40909	0.34807	0.388424	0.485694	0.447947	0.51866	0.595165	0.541494	0.498222	0.449481	0.467095	0.388564	0.441928	0.52459
	0.493405	0.553117	0.536374	0.55158	0.433494	0.447482	0.382021	0.425034	0.521905	0.514047	0.492349	0.516759	0.524278	0.562166	0.429381	0.436175	0.371423	0.409705	0.497542	0.503091	0.48069	0.412017	0.529479	0.526064	0.42592	0.413089	0.376009	0.401815	0.494096	0.476406	0.491194	0.477139	0.491889	0.533406	0.374889	0.410842	0.34715	0.382397	0.48706	0.442442	0.519728	0.590482	0.538574	0.49735	0.450961	0.466015	0.385358	0.441289	0.519938
	0.487584	0.553249	0.533533	0.548591	0.431434	0.444653	0.383273	0.420807	0.519446	0.51216	0.487124	0.511257	0.518791	0.563574	0.429818	0.432335	0.36815	0.405907	0.494848	0.496678	0.480148	0.409133	0.5296	0.523263	0.424637	0.410262	0.378711	0.399122	0.493479	0.474665	0.487583	0.474777	0.489912	0.532715	0.372834	0.410892	0.344419	0.383543	0.486896	0.443325	0.524282	0.587952	0.533944	0.495814	0.445998	0.46181	0.385977	0.438853	0.519609
	0.48502	0.551613	0.530942	0.548173	0.428963	0.442163	0.380555	0.417275	0.51875	0.505583	0.491779	0.511639	0.516372	0.562809	0.432331	0.429926	0.368652	0.404145	0.497335	0.494365	0.478371	0.41128	0.525552	0.525358	0.425755	0.412365	0.378988	0.398547	0.49536	0.471478	0.489439	0.47443	0.484624	0.533335	0.371062	0.408913	0.34268	0.381779	0.480268	0.44496	0.518362	0.589325	0.534028	0.491627	0.440713	0.460947	0.383956	0.435629	0.515311
	0.485494	0.546544	0.529347	0.546445	0.430914	0.442026	0.378828	0.415225	0.516568	0.509036	0.490861	0.51615	0.513781	0.558903	0.43066	0.426411	0.366772	0.404599	0.499534	0.492308	0.480812	0.406211	0.524833	0.525363	0.422752	0.412269	0.375129	0.395971	0.493015	0.467241	0.487028	0.474315	0.483793	0.527192	0.370141	0.407953	0.343485	0.37937	0.481685	0.446062	0.51717	0.586109	0.531495	0.48667	0.43783	0.459992	0.38064	0.433623	0.514869
	0.48178	0.544106	0.525644	0.544114	0.429557	0.436607	0.379517	0.411719	0.517895	0.510228	0.485117	0.51248	0.517684	0.557598	0.430268	0.425778	0.364812	0.400298	0.495063	0.492311	0.471448	0.40374	0.522282	0.520724	0.421913	0.406562	0.37119	0.395792	0.488021	0.470351	0.487032	0.473355	0.482439	0.523224	0.368869	0.404958	0.343167	0.379703	0.480409	0.449051	0.518788	0.58675	0.52887	0.487669	0.434311	0.458103	0.381991	0.433862	0.513617
	0.480896	0.54266	0.52598	0.539333	0.429937	0.435682	0.377758	0.410555	0.516247	0.505587	0.484394	0.512833	0.518074	0.557254	0.424113	0.427922	0.364185	0.40012	0.488941	0.491372	0.469633	0.409275	0.521389	0.52021	0.420992	0.405188	0.372518	0.391791	0.482154	0.471925	0.484503	0.471093	0.480924	0.522528	0.369124	0.405191	0.336838	0.378912	0.478554	0.440566	0.513437	0.579228	0.5216	0.488012	0.434815	0.455117	0.381345	0.431606	0.511661
	0.484022	0.543755	0.527204	0.535324	0.425784	0.436768	0.373678	0.412379	0.51202	0.505528	0.484899	0.512266	0.515393	0.56018	0.424158	0.427926	0.363373	0.396935	0.48769	0.491098	0.4684	0.40785	0.519113	0.520827	0.41833	0.40566	0.371394	0.391034	0.483707	0.468543	0.488552	0.471127	0.482874	0.520042	0.369875	0.402395	0.337356	0.378974	0.478583	0.440117	0.514002	0.576087	0.519407	0.490261	0.436505	0.453143	0.381609	0.430579	0.510316
	0.481286	0.542148	0.523664	0.535851	0.424181	0.435366	0.369023	0.410591	0.508747	0.501492	0.480542	0.509892	0.507334	0.558689	0.422281	0.423074	0.358378	0.397246	0.486915	0.490828	0.469202	0.408579	0.517616	0.522335	0.415636	0.407696	0.3715	0.390721	0.48231	0.465183	0.487111	0.471615	0.48141	0.51985	0.366661	0.399378	0.337455	0.375857	0.474501	0.43784	0.511676	0.578413	0.518435	0.486845	0.432858	0.451704	0.377122	0.430053	0.505528
	0.48026	0.542245	0.5195	0.532175	0.425234	0.435668	0.370765	0.411349	0.507478	0.501591	0.477967	0.508574	0.508243	0.554057	0.421414	0.423831	0.362086	0.39323	0.488162	0.487515	0.466712	0.40265	0.51667	0.523804	0.414702	0.405155	0.36758	0.390557	0.483477	0.465233	0.477145	0.46773	0.481597	0.52157	0.366818	0.398354	0.335141	0.374365	0.472614	0.436186	0.508367	0.575555	0.519898	0.483521	0.434241	0.451645	0.372608	0.426846	0.503519
	0.479677	0.540241	0.520324	0.535354	0.421231	0.433886	0.368249	0.409932	0.506684	0.499545	0.477573	0.506649	0.504403	0.552356	0.418359	0.419317	0.362454	0.391202	0.486215	0.488626	0.464268	0.400886	0.517381	0.517738	0.41462	0.402908	0.36471	0.389709	0.483354	0.465019	0.473787	0.469764	0.479952	0.517002	0.36739	0.395487	0.335436	0.372308	0.473396	0.43558	0.506044	0.571941	0.517925	0.482146	0.430284	0.452258	0.371856	0.423487	0.500349
	0.473355	0.539525	0.519135	0.534045	0.418151	0.429232	0.36997	0.408266	0.506904	0.500043	0.473343	0.501437	0.502278	0.547913	0.415947	0.419369	0.361604	0.392742	0.485961	0.487453	0.463043	0.404821	0.517284	0.517036	0.413459	0.39879	0.366222	0.385256	0.482695	0.463671	0.47956	0.467628	0.477535	0.519885	0.366354	0.393689	0.335836	0.371964	0.47374	0.434923	0.503775	0.573569	0.51699	0.481984	0.426055	0.453009	0.372806	0.419887	0.502506
	0.47316	0.537451	0.515389	0.531038	0.419684	0.426108	0.368821	0.404889	0.503792	0.496338	0.473047	0.501673	0.501755	0.541717	0.414183	0.418518	0.358955	0.390921	0.479418	0.487832	0.464317	0.403155	0.512684	0.512517	0.411255	0.396215	0.365838	0.387728	0.479758	0.460415	0.478625	0.464298	0.475425	0.515268	0.360554	0.390349	0.332723	0.370777	0.471236	0.434978	0.503962	0.567948	0.516135	0.479959	0.423723	0.449591	0.368733	0.41805	0.500234
	0.473998	0.537082	0.514245	0.529875	0.417575	0.422275	0.367258	0.402601	0.501527	0.496626	0.473145	0.500528	0.503994	0.541883	0.413977	0.416941	0.356559	0.390316	0.477589	0.48173	0.462996	0.398737	0.510795	0.510724	0.408663	0.392426	0.363082	0.387064	0.479442	0.455762	0.479278	0.466663	0.472259	0.513949	0.356601	0.392718	0.332158	0.370192	0.47085	0.435909	0.503959	0.565119	0.511796	0.475448	0.420771	0.444663	0.368704	0.417601	0.496275
	0.468403	0.534985	0.51294	0.52488	0.418038	0.42428	0.365683	0.403717	0.501465	0.496501	0.470385	0.502291	0.502441	0.543574	0.410187	0.417187	0.353693	0.390176	0.477009	0.480494	0.458848	0.396061	0.513448	0.50671	0.410296	0.394711	0.36387	0.382761	0.478832	0.45509	0.472539	0.469359	0.473004	0.514953	0.357835	0.39138	0.329037	0.367353	0.469488	0.430962	0.498855	0.568222	0.507965	0.472772	0.422779	0.446269	0.36702	0.414275	0.495511
	0.467909	0.532862	0.514539	0.524486	0.417223	0.424314	0.364442	0.401959	0.500081	0.496102	0.467282	0.502811	0.503044	0.543886	0.410644	0.417249	0.352865	0.387134	0.473	0.478598	0.457756	0.396919	0.511518	0.505461	0.408343	0.394482	0.363217	0.378621	0.475544	0.45172	0.471111	0.46822	0.471812	0.515101	0.35663	0.389288	0.331201	0.366777	0.471849	0.42635	0.497946	0.566543	0.509649	0.473143	0.423578	0.445511	0.368033	0.411597	0.494596
	0.46755	0.529336	0.514994	0.524858	0.413358	0.424206	0.362473	0.402572	0.497716	0.491129	0.471761	0.496608	0.497421	0.542655	0.409878	0.416417	0.349877	0.386259	0.470876	0.479817	0.452973	0.396816	0.509758	0.505037	0.406997	0.393395	0.360527	0.377209	0.474561	0.449199	0.475019	0.468475	0.474479	0.515174	0.35628	0.388506	0.329894	0.365265	0.467739	0.425586	0.498627	0.566697	0.509092	0.470766	0.422008	0.442762	0.365995	0.412536	0.493216
	0.468737	0.531901	0.513367	0.524584	0.415271	0.41793	0.360694	0.398768	0.49661	0.492782	0.470776	0.492856	0.49789	0.543417	0.408846	0.414534	0.351119	0.382179	0.474591	0.477042	0.451451	0.395391	0.506405	0.503887	0.407112	0.392921	0.357109	0.379945	0.473032	0.452422	0.475161	0.463761	0.471548	0.506892	0.354797	0.39004	0.329223	0.364348	0.463438	0.428174	0.497919	0.570954	0.510573	0.47096	0.424268	0.437853	0.362381	0.411398	0.495222
	0.473799	0.53076	0.511609	0.524064	0.411943	0.418277	0.362041	0.394458	0.49311	0.493631	0.470156	0.491769	0.494698	0.536146	0.409626	0.411668	0.349869	0.379362	0.471367	0.475304	0.457197	0.39384	0.505629	0.502574	0.405308	0.391684	0.358321	0.378998	0.47146	0.454563	0.465397	0.457267	0.464794	0.503104	0.353085	0.387804	0.329242	0.363302	0.465889	0.428	0.4963	0.564957	0.508272	0.46933	0.422581	0.435612	0.36487	0.411317	0.490775
	0.467226	0.528758	0.509162	0.521348	0.40617	0.420194	0.361877	0.394885	0.489027	0.487814	0.469277	0.491022	0.494276	0.530533	0.405652	0.408531	0.348787	0.37848	0.467966	0.475372	0.454846	0.392108	0.503283	0.505131	0.400292	0.390489	0.358589	0.374725	0.468309	0.451896	0.463695	0.453986	0.463228	0.502974	0.354027	0.383196	0.326357	0.361556	0.462911	0.425153	0.496785	0.562899	0.503132	0.465379	0.419174	0.433131	0.362958	0.40576	0.489698
	0.464477	0.520323	0.509006	0.520527	0.406759	0.415461	0.359354	0.394452	0.488192	0.48467	0.464704	0.48907	0.491933	0.528213	0.404455	0.405996	0.348731	0.379429	0.468538	0.475174	0.450624	0.395271	0.503848	0.501537	0.398812	0.38877	0.357359	0.374141	0.469544	0.450021	0.466925	0.457201	0.464085	0.501798	0.354814	0.383345	0.328133	0.359635	0.461563	0.426292	0.49436	0.565541	0.50376	0.467554	0.417864	0.435581	0.359681	0.401404	0.488788
	0.466963	0.518793	0.504235	0.516403	0.404973	0.41532	0.35779	0.391746	0.486196	0.484223	0.465465	0.48713	0.492023	0.528203	0.404742	0.407508	0.345871	0.376685	0.472233	0.471118	0.451796	0.39234	0.501173	0.499714	0.405123	0.385005	0.355267	0.373307	0.467765	0.44637	0.46281	0.456304	0.465167	0.499295	0.35148	0.381011	0.325507	0.360355	0.458981	0.426057	0.492484	0.562878	0.504471	0.463329	0.414625	0.433584	0.359989	0.402871	0.488143
	0.465726	0.521296	0.49961	0.512154	0.404833	0.415188	0.355547	0.391696	0.488843	0.480258	0.464098	0.490348	0.489893	0.527931	0.404864	0.405911	0.344874	0.374314	0.467225	0.472885	0.447054	0.394093	0.49706	0.496503	0.401955	0.382944	0.352852	0.370466	0.466961	0.443061	0.461252	0.457142	0.465103	0.501964	0.350083	0.381268	0.321207	0.35791	0.459104	0.426369	0.490256	0.562418	0.503447	0.460223	0.41304	0.431871	0.360964	0.403451	0.488367
	0.460449	0.520113	0.499268	0.509464	0.406076	0.41751	0.354095	0.390673	0.486355	0.478872	0.462257	0.485978	0.489644	0.529777	0.399603	0.407241	0.345878	0.374018	0.464828	0.471762	0.448339	0.392751	0.496693	0.495756	0.401588	0.381001	0.35116	0.369835	0.463128	0.444011	0.462262	0.452538	0.463244	0.502359	0.350636	0.379809	0.322924	0.357029	0.460677	0.424724	0.486853	0.564277	0.50151	0.457309	0.412348	0.432405	0.360548	0.403394	0.48627
	0.458877	0.521445	0.497788	0.509131	0.404553	0.41206	0.35261	0.390321	0.483398	0.481799	0.459599	0.487164	0.491687	0.53008	0.398884	0.406802	0.344629	0.3737	0.462584	0.468382	0.445743	0.393235	0.497638	0.500968	0.399194	0.379426	0.35178	0.370354	0.46379	0.441865	0.461035	0.45275	0.465208	0.500066	0.351237	0.377981	0.323637	0.353919	0.458551	0.42409	0.48691	0.564016	0.49782	0.457513	0.411717	0.430749	0.359857	0.401601	0.486604
	0.460746	0.522699	0.501408	0.511021	0.400368	0.409978	0.35101	0.388466	0.484452	0.477085	0.46041	0.484152	0.491481	0.527101	0.399219	0.40488	0.342795	0.372341	0.462334	0.466626	0.443163	0.389467	0.498428	0.493447	0.396831	0.38004	0.350161	0.369815	0.463243	0.441645	0.460794	0.450277	0.463033	0.493945	0.351462	0.374294	0.321989	0.352365	0.459666	0.423887	0.482249	0.561477	0.494939	0.455361	0.41034	0.428192	0.35706	0.396958	0.483375
	0.458532	0.519625	0.497915	0.509033	0.397153	0.411014	0.351729	0.385667	0.481952	0.478909	0.461823	0.487203	0.486659	0.526429	0.396457	0.40362	0.343788	0.370394	0.460301	0.465679	0.443164	0.387596	0.494785	0.493182	0.397188	0.380795	0.35035	0.36746	0.461615	0.441221	0.458699	0.449438	0.463943	0.492598	0.351338	0.372949	0.320703	0.353121	0.458957	0.42255	0.481174	0.558561	0.49576	0.457856	0.410506	0.427042	0.35402	0.395832	0.477009
	0.457297	0.52055	0.497901	0.504943	0.394666	0.406444	0.350284	0.38642	0.480914	0.478617	0.464377	0.488046	0.488826	0.527517	0.395492	0.402114	0.345012	0.371094	0.459368	0.463799	0.443815	0.385948	0.487508	0.49647	0.393879	0.380734	0.350104	0.365266	0.458925	0.438597	0.459311	0.45045	0.460672	0.493813	0.349487	0.374102	0.322216	0.353687	0.454968	0.419183	0.48158	0.560627	0.493019	0.455012	0.407544	0.427338	0.351578	0.393821	0.476452
	0.454949	0.519739	0.496156	0.508275	0.397787	0.405043	0.348051	0.38743	0.480732	0.472208	0.458302	0.485837	0.483911	0.528666	0.394784	0.397994	0.343717	0.369223	0.459682	0.46092	0.444931	0.391671	0.490011	0.49487	0.394091	0.378897	0.349976	0.365187	0.459888	0.439369	0.455357	0.447913	0.45565	0.49699	0.346254	0.375112	0.316531	0.353426	0.449791	0.417512	0.482984	0.562564	0.490135	0.45763	0.41025	0.42852	0.351427	0.392899	0.477541
	0.452913	0.521296	0.49729	0.508716	0.39356	0.402849	0.346505	0.385163	0.480868	0.470976	0.455358	0.484595	0.481947	0.525077	0.395173	0.395178	0.340825	0.364431	0.460544	0.460602	0.442756	0.39429	0.49064	0.492965	0.391898	0.372885	0.350279	0.364691	0.456804	0.440957	0.458239	0.451798	0.454622	0.501855	0.34914	0.374086	0.318111	0.352015	0.446114	0.417184	0.485197	0.572784	0.487694	0.463027	0.415718	0.42403	0.350473	0.391828	0.473823
	0.453657	0.521271	0.497281	0.510916	0.393825	0.402553	0.347815	0.383412	0.477484	0.471968	0.453172	0.482177	0.478888	0.521125	0.395938	0.394391	0.337579	0.364253	0.460419	0.456986	0.439396	0.395124	0.48329	0.491828	0.394159	0.371868	0.348111	0.361085	0.452641	0.43948	0.457376	0.45272	0.453922	0.498502	0.347514	0.371279	0.320393	0.349892	0.448989	0.412121	0.482113	0.562125	0.487556	0.458433	0.411629	0.422189	0.350381	0.39184	0.472891
	0.44997	0.517233	0.494565	0.507405	0.393888	0.40086	0.346652	0.382345	0.473361	0.475289	0.453352	0.479431	0.481899	0.521944	0.393268	0.394352	0.338045	0.363756	0.45278	0.456498	0.442218	0.391009	0.487839	0.49188	0.392904	0.37356	0.345536	0.356858	0.455717	0.439929	0.458373	0.448551	0.455044	0.497453	0.345598	0.37187	0.316385	0.346383	0.448896	0.412711	0.477535	0.556253	0.486239	0.456251	0.405653	0.42171	0.348038	0.391016	0.472145
	0.449081	0.513586	0.491969	0.504861	0.392325	0.401582	0.346101	0.379555	0.473327	0.46979	0.457359	0.484189	0.478822	0.519711	0.392205	0.392925	0.338345	0.363344	0.455476	0.459159	0.441011	0.391462	0.487263	0.494789	0.388381	0.371782	0.342915	0.358028	0.455627	0.438829	0.454192	0.449142	0.452584	0.49654	0.349406	0.366477	0.315709	0.344468	0.448404	0.41541	0.474284	0.549134	0.483764	0.454441	0.404182	0.419465	0.348398	0.386166	0.472395
	0.446248	0.514666	0.485963	0.501297	0.393852	0.400018	0.343355	0.377933	0.472958	0.473065	0.456628	0.483565	0.476724	0.520608	0.394198	0.392567	0.336157	0.363805	0.454372	0.456081	0.442785	0.393838	0.487329	0.493602	0.388747	0.372078	0.344113	0.359084	0.454209	0.436278	0.453412	0.454714	0.45323	0.497433	0.351321	0.363345	0.313046	0.343573	0.447045	0.41776	0.474706	0.547701	0.483076	0.451723	0.402966	0.417974	0.343728	0.385458	0.47228
	0.445335	0.513242	0.484976	0.506165	0.394096	0.399964	0.34487	0.373512	0.473254	0.47258	0.453188	0.48422	0.475464	0.522075	0.393014	0.390652	0.333599	0.362494	0.453693	0.458091	0.441881	0.395032	0.486213	0.493078	0.389801	0.37063	0.346756	0.356457	0.453371	0.44051	0.45367	0.451125	0.45134	0.495282	0.348096	0.362924	0.31182	0.34264	0.448252	0.415311	0.471162	0.553016	0.483545	0.450273	0.403487	0.417551	0.342768	0.384408	0.468238
	0.449728	0.509106	0.486332	0.505762	0.39099	0.399974	0.342631	0.37529	0.468967	0.467	0.449339	0.484775	0.474297	0.519423	0.39057	0.389927	0.33324	0.359253	0.448244	0.456574	0.440316	0.392957	0.482557	0.492605	0.389593	0.372233	0.34399	0.355242	0.449752	0.439523	0.450782	0.450378	0.4518	0.495638	0.347349	0.364239	0.314086	0.339728	0.443019	0.408557	0.469839	0.550101	0.479426	0.447228	0.40139	0.4155	0.342283	0.383882	0.468259
	0.449366	0.510859	0.484942	0.504052	0.391093	0.395476	0.340873	0.373359	0.467727	0.465098	0.45005	0.485854	0.473112	0.521684	0.386858	0.389512	0.33355	0.355922	0.449564	0.450423	0.439662	0.392979	0.477511	0.491083	0.390157	0.371094	0.341087	0.35789	0.445468	0.434193	0.449597	0.453318	0.447887	0.48913	0.344449	0.364318	0.31382	0.337338	0.443275	0.405294	0.471648	0.547282	0.481545	0.444772	0.399776	0.415275	0.342115	0.38252	0.469571
	0.446359	0.511879	0.480942	0.504572	0.389361	0.395571	0.33979	0.371964	0.468677	0.463819	0.450193	0.48114	0.470595	0.522405	0.385863	0.388222	0.329736	0.352273	0.448143	0.451809	0.434188	0.39172	0.480354	0.490876	0.3867	0.371585	0.340888	0.353418	0.446856	0.432646	0.44978	0.448828	0.447421	0.488084	0.346063	0.363735	0.311262	0.339338	0.440395	0.410531	0.471591	0.547448	0.479371	0.442773	0.401983	0.412148	0.340343	0.38138	0.46833
	0.447144	0.512281	0.479644	0.508759	0.392633	0.39396	0.340805	0.372511	0.466251	0.465653	0.450068	0.483539	0.467976	0.518712	0.384375	0.387975	0.327279	0.355185	0.445805	0.452673	0.430616	0.392625	0.477123	0.491272	0.385008	0.368997	0.339434	0.354802	0.449658	0.434723	0.448513	0.446566	0.447675	0.489376	0.345955	0.360761	0.309649	0.339751	0.441727	0.410072	0.47017	0.542805	0.476542	0.43997	0.402065	0.410619	0.337124	0.379592	0.461253
	0.447408	0.518765	0.481286	0.509904	0.390397	0.392554	0.338777	0.368146	0.464978	0.464935	0.45028	0.481928	0.466699	0.518595	0.38536	0.38526	0.329619	0.356729	0.447423	0.450309	0.435383	0.391853	0.47839	0.495943	0.384727	0.368537	0.339772	0.354771	0.444757	0.432687	0.447062	0.449839	0.445438	0.492984	0.345047	0.363517	0.310057	0.338384	0.439058	0.406781	0.469965	0.542194	0.476431	0.441745	0.398933	0.410098	0.340245	0.37808	0.456764
	0.447413	0.519589	0.478652	0.510656	0.393185	0.392064	0.336108	0.3673	0.465426	0.461246	0.451142	0.480032	0.467662	0.523705	0.38908	0.382778	0.328522	0.354546	0.445304	0.449834	0.43752	0.394508	0.47795	0.501457	0.38104	0.367914	0.339244	0.351011	0.441038	0.426888	0.448602	0.447067	0.438756	0.497502	0.348024	0.357709	0.309683	0.339768	0.436573	0.409685	0.465519	0.543176	0.476791	0.445266	0.400433	0.408231	0.33927	0.376804	0.457264
	0.452165	0.523196	0.481505	0.520483	0.393833	0.389131	0.333217	0.370618	0.462904	0.458914	0.453864	0.490016	0.466755	0.529899	0.393383	0.380833	0.326614	0.353326	0.442704	0.448385	0.431412	0.397823	0.477838	0.498	0.382342	0.36477	0.337431	0.350534	0.439807	0.427112	0.451148	0.451202	0.440273	0.499365	0.35371	0.358671	0.308032	0.336045	0.434262	0.410202	0.46395	0.546046	0.469998	0.443837	0.402146	0.406711	0.335734	0.373959	0.457087
	0.457584	0.53524	0.481246	0.537522	0.397527	0.386089	0.335469	0.367232	0.460832	0.459344	0.460085	0.503973	0.464167	0.543465	0.398833	0.381712	0.324369	0.351273	0.442551	0.442151	0.431255	0.403837	0.47545	0.503384	0.383406	0.363589	0.336124	0.349496	0.437784	0.426975	0.449583	0.454388	0.444238	0.503469	0.357181	0.357037	0.308255	0.33453	0.431819	0.409987	0.462453	0.552587	0.470122	0.44343	0.401997	0.405009	0.333083	0.373537	0.455487
	0.470702	0.557778	0.480181	0.559909	0.410595	0.386405	0.334799	0.367063	0.462099	0.461275	0.469199	0.519587	0.464336	0.563358	0.400411	0.383118	0.32569	0.349634	0.44009	0.442783	0.438065	0.420831	0.47661	0.512815	0.387347	0.364189	0.332686	0.348207	0.439491	0.425526	0.455713	0.468306	0.44259	0.516732	0.369885	0.356159	0.304113	0.334704	0.434001	0.407033	0.465882	0.560933	0.470532	0.445343	0.406045	0.402818	0.332425	0.375768	0.455805
	0.486554	0.594644	0.479251	0.596348	0.427432	0.386158	0.33133	0.366318	0.460535	0.456616	0.483318	0.554968	0.464227	0.592782	0.41215	0.378781	0.323173	0.349197	0.439809	0.441004	0.448205	0.444889	0.47912	0.522525	0.392184	0.360782	0.330968	0.3488	0.440046	0.424508	0.469249	0.510673	0.443705	0.552519	0.409762	0.35621	0.302698	0.332077	0.435343	0.405445	0.468226	0.56366	0.471144	0.450372	0.417176	0.399291	0.333078	0.373778	0.454026
	0.501686	0.641489	0.477853	0.64355	0.444739	0.385557	0.329309	0.363772	0.459201	0.457506	0.5109	0.631177	0.463737	0.648076	0.443995	0.377098	0.324534	0.347765	0.440294	0.440534	0.454243	0.459382	0.478461	0.53148	0.401416	0.360723	0.334111	0.344127	0.439062	0.421213	0.495389	0.582245	0.443041	0.613781	0.473598	0.354075	0.304458	0.329565	0.430589	0.40345	0.479039	0.584133	0.466058	0.463733	0.4339	0.400708	0.332914	0.371186	0.448692
	0.516604	0.686192	0.47218	0.680432	0.466033	0.384482	0.328778	0.361838	0.456053	0.457432	0.541021	0.714596	0.464013	0.714055	0.477401	0.375725	0.323559	0.343689	0.44192	0.440469	0.462049	0.495983	0.474583	0.5475	0.408318	0.359592	0.332367	0.344329	0.437638	0.420856	0.538061	0.660911	0.436643	0.685356	0.536426	0.354255	0.301223	0.332701	0.431788	0.403084	0.487396	0.604322	0.465192	0.479121	0.455715	0.402301	0.331034	0.370745	0.448885
	0.528664	0.711157	0.468612	0.686896	0.476493	0.381153	0.328479	0.361382	0.454244	0.456909	0.566751	0.772258	0.461874	0.793446	0.499677	0.373648	0.320476	0.344168	0.440165	0.443231	0.478125	0.539498	0.469879	0.577113	0.420282	0.357175	0.330621	0.34589	0.437973	0.421709	0.562308	0.711526	0.4415	0.764093	0.570822	0.352664	0.300891	0.334272	0.42945	0.403556	0.498471	0.617458	0.462519	0.486956	0.475089	0.399803	0.329339	0.366971	0.447195
	0.526561	0.704585	0.467301	0.669116	0.473393	0.380186	0.325759	0.359932	0.456972	0.452744	0.568344	0.758266	0.461994	0.803199	0.500545	0.371016	0.321012	0.343317	0.43483	0.440124	0.47757	0.521668	0.467718	0.598053	0.421586	0.354687	0.328614	0.344189	0.437918	0.417312	0.563254	0.719303	0.438236	0.781906	0.559096	0.350645	0.302115	0.332257	0.427833	0.403225	0.502517	0.622994	0.465302	0.493474	0.480423	0.396745	0.328564	0.368249	0.442841
	0.522174	0.710085	0.47002	0.683955	0.479301	0.378333	0.327617	0.358357	0.45127	0.451452	0.556732	0.71928	0.462806	0.775824	0.487488	0.367911	0.32294	0.339764	0.43587	0.441145	0.469294	0.513097	0.468787	0.600584	0.424235	0.351836	0.327458	0.340718	0.437686	0.41681	0.55465	0.713373	0.432548	0.762322	0.55513	0.34732	0.299878	0.32703	0.429591	0.405815	0.499461	0.632869	0.462482	0.503208	0.484571	0.39374	0.3277	0.36572	0.441014
	0.513825	0.684805	0.469158	0.67121	0.46275	0.377478	0.328216	0.357474	0.448058	0.45056	0.529522	0.66947	0.458398	0.72265	0.467552	0.367117	0.319018	0.339076	0.438355	0.439885	0.474004	0.525291	0.467996	0.589955	0.419498	0.353009	0.324431	0.339991	0.433349	0.418972	0.541606	0.672889	0.43198	0.731519	0.541936	0.348086	0.298829	0.322765	0.430223	0.404555	0.495437	0.625304	0.458345	0.493625	0.470719	0.391371	0.325563	0.363732	0.440217
	0.498127	0.632678	0.465211	0.64254	0.433967	0.37501	0.327077	0.356382	0.447261	0.448474	0.503922	0.610553	0.45574	0.659371	0.437329	0.369156	0.316599	0.341974	0.432665	0.434885	0.466057	0.492056	0.468745	0.5665	0.405426	0.351711	0.323027	0.340784	0.432711	0.417772	0.512044	0.593176	0.432045	0.658918	0.488213	0.348115	0.302286	0.325037	0.427013	0.400389	0.484962	0.597263	0.462088	0.472645	0.447641	0.391483	0.324743	0.365896	0.441767
	0.478649	0.596552	0.461556	0.607166	0.412976	0.373858	0.324934	0.354747	0.447779	0.445075	0.484154	0.572124	0.45403	0.608608	0.417212	0.368794	0.31906	0.342124	0.429139	0.436787	0.448128	0.445985	0.462989	0.531911	0.387307	0.351382	0.326254	0.33962	0.431617	0.416718	0.48558	0.541586	0.43116	0.583573	0.441038	0.347433	0.303052	0.325688	0.422394	0.402269	0.471255	0.572527	0.459813	0.458891	0.425622	0.390878	0.325063	0.365085	0.440032
	0.465988	0.56198	0.457451	0.565557	0.400448	0.371136	0.323399	0.355747	0.448272	0.445786	0.4625	0.534968	0.458405	0.565688	0.403257	0.368748	0.316507	0.339878	0.427717	0.431583	0.438076	0.41765	0.461773	0.508694	0.373117	0.349641	0.326453	0.337115	0.427916	0.414975	0.465502	0.493868	0.431703	0.52743	0.394613	0.344904	0.298544	0.324176	0.423202	0.399329	0.458082	0.549237	0.455449	0.442601	0.40264	0.391416	0.322539	0.361446	0.439314
	0.456474	0.541034	0.457807	0.538301	0.391793	0.36957	0.325128	0.355148	0.447529	0.45005	0.448709	0.501447	0.452153	0.532768	0.389055	0.363824	0.315235	0.339803	0.427778	0.429382	0.427033	0.401711	0.461752	0.49528	0.368371	0.34719	0.324564	0.335425	0.427576	0.413035	0.452393	0.463847	0.430751	0.499256	0.364164	0.342984	0.297137	0.321033	0.42195	0.39567	0.447949	0.531226	0.454138	0.428871	0.390772	0.390372	0.322806	0.361553	0.440511
	0.441078	0.525655	0.459025	0.52498	0.386182	0.372889	0.32359	0.350881	0.445209	0.452382	0.440234	0.484305	0.450676	0.515625	0.381626	0.361733	0.313536	0.33823	0.42866	0.429448	0.416528	0.390549	0.463812	0.487106	0.367059	0.348487	0.32206	0.332933	0.424951	0.411772	0.444227	0.448685	0.428775	0.484079	0.347315	0.343318	0.297503	0.317908	0.420048	0.398821	0.446462	0.52223	0.456778	0.427096	0.38241	0.388881	0.318953	0.357851	0.436759
	0.436533	0.51082	0.460266	0.502434	0.37808	0.371797	0.322364	0.351293	0.4453	0.448393	0.430566	0.465276	0.448803	0.504334	0.373937	0.363481	0.311581	0.334272	0.425415	0.433853	0.416768	0.381259	0.462039	0.476133	0.364943	0.348629	0.321104	0.334062	0.424955	0.41297	0.433927	0.435586	0.42564	0.478218	0.331575	0.34342	0.297131	0.315532	0.419805	0.398678	0.444752	0.519713	0.452406	0.420896	0.37501	0.385075	0.319228	0.355906	0.434939
	0.430273	0.500941	0.459392	0.485405	0.372953	0.370892	0.322196	0.352236	0.446418	0.441492	0.42621	0.457001	0.446153	0.498886	0.368547	0.364175	0.312203	0.333528	0.425374	0.432621	0.415568	0.37248	0.456368	0.468354	0.361882	0.345952	0.320666	0.332244	0.425334	0.408669	0.429465	0.427202	0.423126	0.467898	0.325281	0.343308	0.296081	0.316505	0.417559	0.39613	0.443548	0.516419	0.452292	0.41578	0.372895	0.382381	0.319356	0.35478	0.435562
	0.423074	0.493457	0.456564	0.479672	0.372359	0.369019	0.318183	0.349662	0.444055	0.441277	0.423995	0.458427	0.445067	0.489493	0.36445	0.363247	0.31215	0.33148	0.423878	0.427095	0.413818	0.367908	0.456491	0.46692	0.357916	0.344753	0.322226	0.330054	0.424214	0.410659	0.422838	0.419717	0.421273	0.463954	0.324136	0.34104	0.292333	0.31681	0.417973	0.39682	0.441479	0.512796	0.451538	0.416025	0.372935	0.384909	0.317693	0.353709	0.435424
	0.421824	0.483619	0.45153	0.477328	0.368151	0.366352	0.318738	0.346175	0.442234	0.440718	0.420119	0.454481	0.444304	0.485576	0.36492	0.36326	0.310743	0.32808	0.422178	0.42936	0.409928	0.364903	0.458454	0.463254	0.356478	0.346296	0.321387	0.327747	0.423446	0.411918	0.423432	0.415904	0.425465	0.465834	0.320175	0.338335	0.293832	0.316608	0.418864	0.394422	0.43994	0.511765	0.447028	0.416066	0.373067	0.384199	0.316385	0.351274	0.435568
	0.425165	0.476009	0.450815	0.472418	0.362062	0.365127	0.31658	0.345588	0.439756	0.438785	0.417964	0.451269	0.444243	0.487172	0.362392	0.362715	0.309339	0.328022	0.420923	0.425196	0.412094	0.36622	0.456849	0.460538	0.356619	0.344071	0.319783	0.328288	0.423525	0.410101	0.428362	0.417577	0.42304	0.459805	0.319577	0.338101	0.295869	0.316294	0.416761	0.393917	0.436149	0.511937	0.446487	0.412068	0.370998	0.384601	0.314679	0.351085	0.432087
	0.421119	0.476342	0.451676	0.467784	0.358346	0.364759	0.312971	0.344297	0.434639	0.43584	0.417424	0.44657	0.442565	0.480745	0.360181	0.357587	0.306594	0.329144	0.417745	0.425983	0.410253	0.361936	0.454564	0.460464	0.354981	0.34418	0.31911	0.326174	0.421006	0.410208	0.425985	0.418033	0.421907	0.457188	0.31813	0.33807	0.290768	0.316949	0.416359	0.391382	0.431595	0.512374	0.445954	0.411536	0.369474	0.382178	0.315154	0.347834	0.431087
	0.417387	0.480311	0.45591	0.463424	0.361795	0.363581	0.313383	0.34353	0.433971	0.438053	0.416258	0.439259	0.443059	0.476733	0.357909	0.353533	0.305264	0.330562	0.417159	0.425552	0.412194	0.356818	0.454815	0.458158	0.35214	0.343	0.318469	0.329041	0.419772	0.409394	0.42238	0.417158	0.42428	0.452734	0.315119	0.338859	0.289805	0.31695	0.415594	0.391108	0.435026	0.514106	0.444845	0.407445	0.371615	0.379326	0.316143	0.346834	0.429693
	0.416424	0.474277	0.454993	0.458023	0.360135	0.36305	0.314793	0.341977	0.435144	0.439698	0.416693	0.439661	0.444338	0.47422	0.357917	0.356255	0.306012	0.326172	0.414128	0.422419	0.408769	0.357906	0.453574	0.457355	0.350798	0.341943	0.316362	0.329283	0.413843	0.409626	0.424206	0.413671	0.42441	0.453377	0.314537	0.339732	0.29247	0.314539	0.415852	0.388914	0.434696	0.512449	0.439663	0.401425	0.368343	0.378914	0.315737	0.349106	0.428443
	0.4154	0.47521	0.455634	0.460451	0.357337	0.361987	0.314715	0.341322	0.431685	0.438009	0.411911	0.441376	0.438803	0.471583	0.355912	0.357527	0.305954	0.323164	0.417484	0.422202	0.408128	0.359865	0.455081	0.454427	0.350402	0.340422	0.316024	0.32418	0.413049	0.408787	0.422239	0.40913	0.421721	0.454683	0.314014	0.336943	0.292261	0.314308	0.41457	0.389982	0.432917	0.505376	0.443713	0.405025	0.363599	0.375853	0.316431	0.348475	0.429296
	0.412955	0.47661	0.452049	0.461638	0.353657	0.359657	0.312857	0.339131	0.431718	0.433998	0.411146	0.43896	0.436347	0.472403	0.356383	0.35575	0.305035	0.324027	0.418816	0.420978	0.406784	0.353684	0.451907	0.448823	0.348664	0.338145	0.314737	0.323805	0.415192	0.407203	0.417065	0.404867	0.423492	0.450432	0.315285	0.335956	0.291034	0.314432	0.415967	0.391606	0.428704	0.506139	0.442985	0.40441	0.3616	0.374827	0.315319	0.344875	0.425685
	0.411072	0.473758	0.449624	0.455674	0.351373	0.36115	0.31457	0.341868	0.434345	0.430669	0.411908	0.440858	0.439518	0.476079	0.351666	0.353717	0.305454	0.321622	0.415151	0.420962	0.403162	0.353211	0.450978	0.450634	0.349835	0.338701	0.314275	0.321714	0.418227	0.401591	0.419256	0.406694	0.419893	0.447636	0.312382	0.335865	0.289218	0.31337	0.410714	0.388735	0.42694	0.505176	0.438196	0.401846	0.360885	0.37431	0.310656	0.342438	0.42195
	0.405576	0.471001	0.449686	0.454981	0.350075	0.360999	0.311204	0.343114	0.432371	0.426099	0.406547	0.440271	0.439775	0.475875	0.34932	0.353714	0.303606	0.318441	0.41501	0.421052	0.402837	0.354955	0.451394	0.448927	0.349584	0.33807	0.312683	0.323283	0.416696	0.402291	0.417726	0.408696	0.420021	0.44456	0.306758	0.333998	0.288793	0.311727	0.409322	0.386506	0.428084	0.503637	0.440341	0.399442	0.360369	0.372719	0.31059	0.340873	0.423058
	0.405124	0.468728	0.448388	0.452174	0.34954	0.358822	0.310208	0.338782	0.428489	0.427376	0.405472	0.433753	0.439946	0.468967	0.348562	0.351832	0.303622	0.318249	0.415787	0.4171	0.402237	0.356897	0.449869	0.446455	0.347804	0.33381	0.314161	0.32083	0.413314	0.405108	0.419938	0.403759	0.420994	0.44557	0.305447	0.333187	0.283922	0.311095	0.409492	0.383668	0.430525	0.500825	0.441995	0.399136	0.361125	0.373868	0.310239	0.341246	0.422354
	0.406919	0.468408	0.447881	0.45119	0.350485	0.356625	0.307586	0.33823	0.427558	0.428372	0.408177	0.429647	0.438817	0.463527	0.349511	0.348821	0.300995	0.321642	0.411547	0.416229	0.399758	0.356508	0.448407	0.445885	0.345374	0.333108	0.313413	0.3201	0.412693	0.400823	0.41627	0.405672	0.419366	0.446227	0.305971	0.33196	0.285853	0.308563	0.409793	0.38618	0.428199	0.499182	0.439341	0.398868	0.360919	0.372022	0.310157	0.341029	0.420965
	0.411276	0.468775	0.446076	0.448726	0.352142	0.356004	0.309209	0.335153	0.423911	0.428164	0.40677	0.432658	0.43588	0.462173	0.349783	0.347023	0.302936	0.319975	0.408645	0.415058	0.398457	0.358401	0.452693	0.44444	0.344315	0.331993	0.312462	0.321828	0.409	0.398418	0.416032	0.408058	0.415288	0.448464	0.3052	0.332217	0.285543	0.309688	0.406043	0.384981	0.423747	0.496879	0.437148	0.396672	0.358538	0.369549	0.308586	0.341395	0.416695
	0.409019	0.466935	0.446575	0.444412	0.352137	0.353664	0.307681	0.334854	0.421014	0.426626	0.408133	0.432285	0.437009	0.46173	0.347416	0.348391	0.300629	0.318871	0.405772	0.415661	0.398894	0.354217	0.449522	0.445454	0.343575	0.333021	0.311675	0.318	0.40658	0.400568	0.413154	0.411774	0.413686	0.446344	0.302735	0.330122	0.284939	0.308065	0.404724	0.387509	0.424745	0.495322	0.435194	0.397435	0.357602	0.36838	0.307479	0.339783	0.417395
	0.40268	0.467751	0.445107	0.446636	0.348593	0.351855	0.307776	0.335019	0.424319	0.422427	0.405855	0.431928	0.43441	0.461992	0.345672	0.346873	0.299667	0.3168	0.401083	0.412478	0.396912	0.347578	0.445361	0.440814	0.340689	0.333556	0.30905	0.316935	0.404799	0.401268	0.415166	0.410344	0.409614	0.44328	0.301203	0.328125	0.282742	0.305506	0.403779	0.38767	0.424141	0.494527	0.432953	0.397092	0.355396	0.363778	0.303614	0.336104	0.415984
	0.400549	0.465688	0.440991	0.446367	0.345726	0.350706	0.308142	0.333073	0.425705	0.422343	0.405786	0.428019	0.430525	0.460817	0.343631	0.346392	0.299967	0.315904	0.402089	0.413304	0.395581	0.34733	0.444634	0.439139	0.340971	0.3313	0.306934	0.31737	0.408463	0.39857	0.413108	0.403455	0.412095	0.441168	0.304108	0.326455	0.280445	0.303932	0.400514	0.385602	0.422954	0.496519	0.428639	0.395156	0.35202	0.36292	0.303348	0.335263	0.413645
	0.39691	0.46251	0.441189	0.444185	0.34315	0.348056	0.30546	0.330536	0.422117	0.423316	0.403416	0.428592	0.429852	0.458563	0.3416	0.346449	0.299096	0.315963	0.404625	0.411026	0.396159	0.348097	0.446433	0.443315	0.33957	0.330315	0.307381	0.316404	0.412178	0.395363	0.408158	0.402203	0.414978	0.442441	0.304731	0.324155	0.281735	0.305787	0.397887	0.385846	0.419075	0.49368	0.431493	0.392091	0.352513	0.365327	0.30264	0.335539	0.41291
	0.395987	0.464924	0.438402	0.443502	0.341701	0.347718	0.305496	0.329628	0.42066	0.423328	0.405598	0.432913	0.428694	0.457332	0.343157	0.345574	0.296437	0.314669	0.404522	0.410916	0.395594	0.350065	0.444053	0.442426	0.340222	0.328537	0.308471	0.316399	0.407651	0.397022	0.40712	0.402515	0.413768	0.442309	0.301886	0.324611	0.282784	0.305243	0.396546	0.383028	0.416972	0.488875	0.433258	0.389824	0.351914	0.365206	0.301756	0.335706	0.411907
	0.396691	0.46119	0.438542	0.443468	0.343553	0.347672	0.30389	0.329927	0.421674	0.423386	0.401908	0.427349	0.42794	0.458063	0.342804	0.344683	0.295886	0.315462	0.401484	0.411801	0.393802	0.348167	0.444392	0.435869	0.34164	0.326673	0.304447	0.314802	0.406052	0.397788	0.404856	0.400104	0.41227	0.440496	0.301996	0.32356	0.282801	0.304319	0.397256	0.383198	0.416417	0.490223	0.431721	0.389066	0.350743	0.365312	0.301447	0.335664	0.411541
	0.394585	0.458384	0.441628	0.441992	0.34499	0.347618	0.303342	0.329958	0.421379	0.422337	0.403114	0.427866	0.428023	0.454964	0.342868	0.341637	0.294009	0.314505	0.400923	0.409339	0.392222	0.347293	0.442699	0.435794	0.341267	0.327227	0.30533	0.312608	0.408608	0.39614	0.403149	0.393841	0.411026	0.442046	0.301872	0.323599	0.283603	0.301934	0.400061	0.384263	0.416413	0.491893	0.427926	0.389593	0.353525	0.363857	0.305311	0.333586	0.410522
	0.388869	0.459972	0.439446	0.439992	0.342331	0.347462	0.303583	0.327727	0.419757	0.420115	0.401815	0.426769	0.424692	0.454089	0.339491	0.34261	0.293651	0.312693	0.398422	0.409598	0.388935	0.347334	0.441802	0.439235	0.338161	0.327233	0.305919	0.311112	0.408726	0.392014	0.401903	0.394149	0.410169	0.439719	0.301706	0.322063	0.280729	0.299704	0.4002	0.378025	0.413738	0.491041	0.425315	0.389798	0.350751	0.359987	0.303949	0.334311	0.407177
	0.390506	0.457217	0.438629	0.441534	0.338621	0.346729	0.301116	0.327488	0.416378	0.418645	0.396922	0.423383	0.424235	0.454603	0.338504	0.342044	0.293624	0.312008	0.396392	0.410583	0.386026	0.346904	0.441368	0.436592	0.336751	0.325206	0.304249	0.312135	0.405521	0.389796	0.403543	0.397015	0.412406	0.440265	0.300301	0.319928	0.278814	0.297805	0.397222	0.376383	0.410987	0.488704	0.42983	0.390172	0.347537	0.36022	0.30067	0.328148	0.408184
	0.394032	0.454817	0.436666	0.442937	0.338727	0.345166	0.303227	0.326024	0.414317	0.420826	0.396887	0.424469	0.42647	0.453951	0.33545	0.343184	0.292149	0.311304	0.397661	0.407383	0.387163	0.34761	0.443398	0.438382	0.335158	0.325365	0.303274	0.310595	0.403887	0.393156	0.401853	0.394467	0.405915	0.441039	0.295864	0.320336	0.278868	0.299482	0.398529	0.373897	0.411937	0.488181	0.4307	0.387454	0.34914	0.359002	0.299697	0.326626	0.407938
	0.395624	0.452589	0.432218	0.443632	0.338198	0.346078	0.30214	0.326614	0.413113	0.419841	0.39484	0.424726	0.424539	0.454196	0.334415	0.341876	0.291493	0.310159	0.397921	0.4072	0.38595	0.34457	0.439417	0.435056	0.333508	0.32709	0.302194	0.31032	0.400305	0.392582	0.401177	0.391056	0.405442	0.434422	0.293459	0.318207	0.27775	0.300408	0.397841	0.370655	0.412079	0.485702	0.427239	0.383767	0.347625	0.357587	0.298953	0.326846	0.405752
	0.391592	0.452938	0.430859	0.438387	0.337286	0.340999	0.300929	0.324735	0.415787	0.416592	0.3936	0.419133	0.420339	0.452754	0.335038	0.341122	0.292376	0.310936	0.39499	0.406705	0.387949	0.345664	0.437203	0.430234	0.331104	0.329431	0.301824	0.309707	0.397017	0.392581	0.398436	0.392303	0.408013	0.431019	0.292911	0.316856	0.275619	0.300365	0.394091	0.374109	0.408005	0.48501	0.429324	0.38441	0.346714	0.357648	0.298849	0.326013	0.405127
	0.388565	0.455111	0.435083	0.436371	0.334131	0.33905	0.30101	0.320978	0.413747	0.415269	0.393074	0.41681	0.422218	0.450704	0.335796	0.339071	0.292231	0.310052	0.394374	0.403071	0.385194	0.343727	0.435433	0.429381	0.33352	0.324616	0.304508	0.308485	0.397666	0.389203	0.397434	0.393987	0.407986	0.428326	0.296868	0.31704	0.275361	0.296911	0.3956	0.371518	0.407552	0.485206	0.426892	0.382761	0.343594	0.355965	0.299475	0.325253	0.402235
	0.389953	0.454017	0.43413	0.436588	0.334317	0.338923	0.301715	0.322779	0.412054	0.411896	0.38812	0.417365	0.421169	0.449205	0.331102	0.336	0.292485	0.305783	0.395188	0.403952	0.381978	0.342995	0.435372	0.431011	0.333584	0.32203	0.302611	0.307791	0.398266	0.385435	0.397133	0.395351	0.402641	0.428912	0.293101	0.316663	0.274421	0.296238	0.391569	0.374633	0.408016	0.482542	0.422227	0.381816	0.343054	0.355248	0.298356	0.325517	0.402254
	0.387823	0.448477	0.430424	0.436019	0.334934	0.33977	0.300781	0.321883	0.412329	0.41361	0.388217	0.415682	0.421812	0.44918	0.332281	0.332993	0.289821	0.308501	0.393648	0.401514	0.383008	0.340456	0.438016	0.426387	0.331268	0.319904	0.300619	0.305586	0.399134	0.389194	0.39824	0.393129	0.402647	0.427664	0.292072	0.316697	0.274009	0.296998	0.390057	0.374399	0.406665	0.480232	0.423524	0.381779	0.344309	0.353584	0.297712	0.323769	0.401759
	0.38895	0.448582	0.433281	0.432215	0.335247	0.338012	0.300551	0.319297	0.411511	0.414382	0.3924	0.414763	0.421704	0.443767	0.333303	0.331753	0.289652	0.306441	0.390315	0.402945	0.382137	0.342108	0.435373	0.425324	0.328738	0.31806	0.29827	0.303175	0.395743	0.389359	0.397547	0.38925	0.403257	0.428674	0.291732	0.315332	0.274251	0.295742	0.392074	0.372306	0.407348	0.479892	0.422672	0.381999	0.343431	0.354212	0.296991	0.323951	0.400251
	0.391185	0.452108	0.431324	0.427627	0.332705	0.337483	0.296668	0.318953	0.409693	0.412171	0.39283	0.417146	0.419212	0.441621	0.33263	0.333573	0.290925	0.303178	0.389833	0.405409	0.379777	0.33907	0.435067	0.428533	0.327481	0.320604	0.298517	0.303255	0.390376	0.386269	0.396884	0.388925	0.399821	0.430712	0.292083	0.315395	0.273568	0.293658	0.390682	0.367583	0.40672	0.480944	0.42059	0.378442	0.342047	0.350973	0.295298	0.323361	0.399655
	0.385763	0.449732	0.431002	0.428286	0.329836	0.335906	0.295815	0.317289	0.408242	0.409023	0.389947	0.418847	0.419293	0.442064	0.330932	0.333522	0.28831	0.303227	0.395327	0.401922	0.377479	0.337808	0.435038	0.425594	0.326465	0.318001	0.298833	0.301613	0.39072	0.382939	0.395508	0.386886	0.40071	0.428222	0.294108	0.314591	0.272784	0.290464	0.388583	0.369405	0.402074	0.480329	0.418704	0.379717	0.339432	0.350862	0.292132	0.32121	0.398751
	0.386329	0.446017	0.428999	0.430281	0.327116	0.334338	0.295613	0.318021	0.404227	0.410499	0.392039	0.413741	0.418683	0.442942	0.330598	0.33228	0.287515	0.300681	0.39425	0.397665	0.378617	0.339758	0.434298	0.421926	0.326474	0.318176	0.29925	0.299312	0.392018	0.38462	0.395388	0.386531	0.402073	0.428068	0.291437	0.314084	0.271108	0.289278	0.385265	0.370954	0.401961	0.47769	0.418028	0.377141	0.339824	0.351804	0.291987	0.321298	0.396636
	0.385559	0.443187	0.429002	0.430717	0.328931	0.33393	0.293457	0.318039	0.405501	0.412713	0.391103	0.414038	0.41797	0.444977	0.329193	0.33383	0.287957	0.301339	0.387338	0.396827	0.379874	0.342351	0.42736	0.420219	0.325611	0.319293	0.296255	0.302866	0.390527	0.382923	0.393865	0.391509	0.401145	0.425912	0.291113	0.313326	0.269913	0.28781	0.383611	0.37283	0.402011	0.476795	0.418807	0.376843	0.339729	0.350597	0.291797	0.318809	0.393243
	0.383342	0.447442	0.427963	0.42914	0.330548	0.333581	0.29333	0.315848	0.405463	0.409212	0.387086	0.409524	0.414411	0.439782	0.326996	0.332905	0.285396	0.301536	0.388628	0.397098	0.377062	0.34011	0.428561	0.419116	0.323921	0.318917	0.294519	0.302591	0.388735	0.382671	0.395008	0.390786	0.39694	0.422172	0.29034	0.311989	0.2716	0.288273	0.388109	0.366963	0.398272	0.478559	0.416416	0.376062	0.336145	0.350054	0.289224	0.316666	0.392045
	0.384486	0.447697	0.423843	0.426709	0.329085	0.334194	0.29106	0.315607	0.40454	0.40741	0.384905	0.408156	0.413893	0.437142	0.326932	0.32999	0.28523	0.300762	0.3873	0.394965	0.375674	0.34046	0.429647	0.418908	0.323095	0.315077	0.291655	0.295805	0.386489	0.382634	0.390893	0.386337	0.395489	0.421614	0.289404	0.310387	0.270359	0.289979	0.385806	0.364628	0.395337	0.476147	0.414905	0.373918	0.332538	0.349511	0.289919	0.316	0.391421
	0.384307	0.447191	0.423726	0.424791	0.330281	0.330038	0.290204	0.314499	0.405675	0.406194	0.380886	0.413151	0.415467	0.436738	0.323822	0.327797	0.28385	0.299257	0.387022	0.395687	0.374786	0.337816	0.429783	0.420515	0.323214	0.315472	0.290582	0.294865	0.38533	0.380452	0.388891	0.386755	0.394824	0.418043	0.287354	0.310945	0.268462	0.287876	0.382362	0.365675	0.394839	0.472558	0.416437	0.372237	0.333383	0.34507	0.288117	0.315338	0.389439
	0.381396	0.441308	0.425231	0.424453	0.327914	0.329231	0.28998	0.314	0.405135	0.406901	0.382979	0.411068	0.416795	0.435432	0.325581	0.328525	0.283861	0.299336	0.385521	0.396271	0.37363	0.337986	0.429209	0.416643	0.323026	0.315171	0.291907	0.298908	0.384151	0.378698	0.390322	0.383991	0.395371	0.420261	0.285774	0.310004	0.268899	0.284954	0.380501	0.364372	0.394811	0.471283	0.41571	0.372367	0.334713	0.343766	0.28801	0.315098	0.387757
	0.380195	0.441563	0.422166	0.423331	0.324604	0.329307	0.292464	0.313443	0.400951	0.409884	0.384575	0.40733	0.415542	0.436382	0.324624	0.326344	0.282679	0.297832	0.380311	0.393516	0.374456	0.336318	0.426288	0.410611	0.322873	0.313115	0.290097	0.299426	0.381516	0.37798	0.389956	0.38202	0.392271	0.421931	0.285376	0.309951	0.268416	0.284826	0.381328	0.365595	0.391977	0.469561	0.412161	0.37044	0.332952	0.346531	0.287692	0.314204	0.387657
	0.373675	0.438825	0.420421	0.423926	0.322646	0.328097	0.29141	0.312368	0.397712	0.406508	0.381188	0.406682	0.415469	0.436335	0.324336	0.324935	0.28032	0.297034	0.380869	0.393307	0.375408	0.336306	0.423081	0.412697	0.31973	0.312623	0.290018	0.295554	0.38362	0.376397	0.388607	0.382236	0.393446	0.418175	0.28425	0.307893	0.266887	0.284965	0.384153	0.365096	0.390705	0.466867	0.411355	0.369434	0.331963	0.34239	0.287124	0.314052	0.389057
	0.37489	0.441592	0.420854	0.42121	0.320162	0.325304	0.289218	0.313904	0.3963	0.401303	0.38265	0.406105	0.411543	0.434045	0.321339	0.322903	0.280141	0.29533	0.381582	0.39502	0.378348	0.333892	0.422549	0.414143	0.316281	0.311737	0.29201	0.295666	0.383645	0.375147	0.385777	0.379559	0.391673	0.422	0.285253	0.306569	0.267155	0.285004	0.380023	0.365357	0.390432	0.466921	0.412702	0.369572	0.332137	0.341852	0.286633	0.313239	0.389035
	0.377449	0.439841	0.422115	0.41883	0.32108	0.322822	0.289331	0.310478	0.394443	0.401062	0.380217	0.408683	0.412349	0.434585	0.319904	0.322675	0.280725	0.293437	0.383956	0.392027	0.370603	0.330468	0.422827	0.41581	0.314528	0.311706	0.289841	0.297185	0.379402	0.375807	0.386134	0.376548	0.389504	0.414206	0.283529	0.306225	0.267778	0.28295	0.378187	0.362797	0.390876	0.46628	0.4119	0.368967	0.328504	0.340783	0.287374	0.311978	0.38856
	0.377105	0.439953	0.422071	0.414983	0.320176	0.325406	0.286587	0.308178	0.393458	0.399369	0.377684	0.40683	0.409123	0.436429	0.319867	0.32186	0.280644	0.29062	0.381885	0.39367	0.367546	0.330766	0.425378	0.417507	0.31557	0.308938	0.288656	0.296379	0.379626	0.373684	0.386746	0.37721	0.387831	0.416326	0.284126	0.307082	0.265706	0.282098	0.379134	0.357991	0.390939	0.46654	0.411042	0.369727	0.327196	0.339102	0.284514	0.309899	0.386101
	0.376998	0.438078	0.419136	0.417624	0.322068	0.32593	0.28795	0.307858	0.39447	0.400779	0.378528	0.40295	0.407624	0.431924	0.319311	0.32044	0.278515	0.291691	0.382133	0.389485	0.368873	0.330371	0.422381	0.420682	0.314462	0.307364	0.287789	0.294042	0.382329	0.370837	0.385716	0.381734	0.390174	0.414056	0.28146	0.306468	0.264852	0.281492	0.376836	0.361373	0.389864	0.467948	0.409938	0.366856	0.328029	0.337957	0.282749	0.306943	0.384312
	0.373459	0.436712	0.416029	0.41815	0.323449	0.323323	0.286535	0.307936	0.397363	0.400923	0.376236	0.404099	0.407291	0.432221	0.315423	0.320403	0.276915	0.293977	0.378723	0.38708	0.37085	0.331442	0.422209	0.41387	0.315599	0.30717	0.288427	0.291654	0.382589	0.372999	0.381355	0.381084	0.391184	0.411679	0.280344	0.305199	0.263941	0.282826	0.37503	0.361896	0.390395	0.465361	0.410372	0.363961	0.329461	0.336204	0.283716	0.307472	0.382149
	0.372554	0.438076	0.415425	0.418749	0.321815	0.322076	0.285822	0.305121	0.395183	0.399509	0.374418	0.402142	0.406795	0.429338	0.314942	0.319238	0.276054	0.29376	0.375752	0.384351	0.369886	0.331041	0.42249	0.410422	0.318074	0.306416	0.287836	0.289527	0.383274	0.373291	0.381181	0.380773	0.388875	0.410616	0.278538	0.30082	0.263776	0.281411	0.373943	0.361608	0.389412	0.465006	0.408016	0.363653	0.326889	0.335011	0.2816	0.305816	0.382614
	0.372009	0.435352	0.416525	0.415763	0.319143	0.323593	0.285034	0.305385	0.391554	0.399245	0.375296	0.400555	0.408675	0.429179	0.316733	0.320163	0.275686	0.291728	0.373518	0.383842	0.368192	0.328135	0.422174	0.411176	0.315743	0.304345	0.286913	0.289232	0.376308	0.372176	0.381159	0.377305	0.387483	0.407645	0.278481	0.299376	0.26477	0.278649	0.37273	0.357784	0.3892	0.465946	0.404852	0.360896	0.325263	0.336408	0.281547	0.305255	0.3815
	0.369119	0.433512	0.416728	0.417021	0.317021	0.324998	0.284761	0.306324	0.390217	0.393969	0.372482	0.400155	0.407226	0.428181	0.317364	0.319212	0.273809	0.287491	0.373316	0.38508	0.365952	0.330687	0.421407	0.411172	0.31299	0.302169	0.287293	0.289736	0.373667	0.373944	0.379166	0.371521	0.391614	0.410764	0.276798	0.300519	0.265089	0.277609	0.371986	0.355109	0.385243	0.46174	0.403209	0.360872	0.323802	0.33489	0.281626	0.305539	0.380459
	0.37269	0.43816	0.417149	0.422146	0.316424	0.32324	0.284106	0.305373	0.389113	0.395021	0.376217	0.400518	0.404185	0.42939	0.319266	0.319648	0.274963	0.288095	0.37652	0.379698	0.364879	0.333692	0.420419	0.415124	0.313489	0.299921	0.286287	0.290939	0.376148	0.376432	0.378652	0.373622	0.390672	0.413138	0.278019	0.304007	0.261801	0.278373	0.372183	0.358263	0.384638	0.465773	0.40353	0.364501	0.326811	0.333245	0.282437	0.306082	0.377257
	0.376133	0.441437	0.417901	0.425467	0.317954	0.322302	0.282367	0.304209	0.389367	0.394481	0.377341	0.40485	0.403778	0.434049	0.316182	0.318677	0.273729	0.288264	0.373025	0.375518	0.366013	0.339406	0.418917	0.420423	0.317104	0.300275	0.285836	0.291217	0.373531	0.372472	0.383521	0.380939	0.387473	0.416175	0.284499	0.301175	0.259508	0.276928	0.372542	0.359187	0.384742	0.47285	0.405454	0.370576	0.328901	0.33272	0.282195	0.302461	0.376155
	0.370296	0.439046	0.417378	0.418797	0.317726	0.317738	0.282068	0.30471	0.387413	0.394487	0.370859	0.397758	0.403666	0.430961	0.312914	0.317319	0.273438	0.288723	0.372436	0.376107	0.36404	0.336195	0.416639	0.416142	0.313922	0.301878	0.283451	0.289425	0.374117	0.367552	0.381704	0.378108	0.386802	0.414362	0.280711	0.29996	0.260309	0.278073	0.368232	0.358693	0.384909	0.465976	0.405998	0.368407	0.323808	0.333474	0.280339	0.304296	0.376058
	0.369236	0.437241	0.411595	0.418665	0.315229	0.317338	0.282089	0.302969	0.387939	0.394649	0.370589	0.394506	0.403089	0.424871	0.310245	0.313634	0.274094	0.287524	0.374603	0.379682	0.366208	0.33404	0.414118	0.41489	0.312463	0.304713	0.282035	0.287676	0.374818	0.366947	0.375947	0.374028	0.387349	0.410769	0.276816	0.295551	0.259191	0.276288	0.370009	0.354116	0.385351	0.462112	0.402292	0.36316	0.324793	0.330558	0.278451	0.302724	0.374659
	0.373439	0.437759	0.411498	0.421634	0.313936	0.317697	0.282325	0.300642	0.389464	0.390781	0.369261	0.399724	0.403281	0.430062	0.312144	0.312702	0.271542	0.284703	0.371166	0.378967	0.368577	0.340781	0.415518	0.415698	0.313682	0.302289	0.282361	0.283652	0.375034	0.36578	0.373423	0.374435	0.387047	0.413691	0.279068	0.29377	0.25849	0.277012	0.367218	0.350273	0.381435	0.464723	0.402001	0.360874	0.326952	0.329245	0.278394	0.298991	0.373902
	0.374388	0.440914	0.412395	0.427728	0.315575	0.317362	0.280267	0.299972	0.387236	0.388851	0.372628	0.405631	0.403904	0.433413	0.314927	0.311647	0.270564	0.284291	0.367215	0.376441	0.366685	0.344642	0.417972	0.421194	0.312671	0.298174	0.283161	0.284115	0.372171	0.365161	0.375633	0.377341	0.382719	0.415007	0.283871	0.29457	0.257505	0.276896	0.36843	0.352861	0.381748	0.466782	0.402774	0.360348	0.32698	0.328249	0.276195	0.298942	0.373976
	0.375041	0.442261	0.41231	0.427816	0.316836	0.315127	0.282207	0.298685	0.38356	0.385452	0.376085	0.416159	0.402849	0.436847	0.316647	0.310158	0.269325	0.284103	0.368117	0.375256	0.366583	0.3481	0.417905	0.426182	0.312494	0.296623	0.284004	0.285188	0.369076	0.361883	0.380484	0.3845	0.382335	0.420529	0.291239	0.293946	0.256513	0.276398	0.367234	0.353473	0.38515	0.467654	0.397631	0.36521	0.33005	0.327326	0.276995	0.298243	0.371564
	0.381047	0.446744	0.410511	0.431267	0.317863	0.31636	0.280975	0.298225	0.379417	0.386109	0.377696	0.422322	0.402484	0.44613	0.318325	0.309726	0.269643	0.282863	0.36786	0.377413	0.366073	0.351859	0.413726	0.430977	0.314734	0.297395	0.281945	0.285327	0.368764	0.366977	0.380147	0.391813	0.379138	0.427722	0.294716	0.29383	0.256379	0.274589	0.366113	0.352908	0.382296	0.469279	0.398966	0.367263	0.335415	0.326016	0.276748	0.296903	0.371569
	0.380537	0.456379	0.409309	0.433052	0.318526	0.314417	0.278466	0.298504	0.379497	0.38439	0.379892	0.42877	0.399567	0.450667	0.318765	0.310293	0.267317	0.282578	0.36116	0.375438	0.372391	0.359949	0.413187	0.437159	0.317826	0.296257	0.280006	0.285407	0.368418	0.364773	0.380824	0.39421	0.382478	0.431564	0.297643	0.292884	0.255282	0.274923	0.364041	0.351957	0.384272	0.471673	0.399152	0.372322	0.340228	0.325517	0.275759	0.296029	0.370893
	0.377506	0.457746	0.406683	0.432962	0.32165	0.312731	0.278425	0.298158	0.382465	0.389359	0.376945	0.422409	0.39873	0.447177	0.315682	0.310202	0.267489	0.282719	0.364074	0.371874	0.370071	0.358974	0.412518	0.437309	0.316039	0.296132	0.278503	0.285033	0.367492	0.361551	0.381427	0.395628	0.383855	0.429803	0.296893	0.29526	0.258346	0.27248	0.365559	0.350567	0.389396	0.470027	0.397013	0.370924	0.339277	0.3261	0.275761	0.295539	0.367652
	0.378577	0.453537	0.405898	0.437707	0.321985	0.31276	0.276371	0.296734	0.384021	0.389381	0.374561	0.418224	0.399344	0.444509	0.313802	0.309191	0.268206	0.280277	0.36232	0.373131	0.37156	0.361581	0.408676	0.433246	0.31124	0.295847	0.279182	0.281975	0.368729	0.362423	0.377692	0.39607	0.383235	0.424996	0.297786	0.291586	0.255747	0.271801	0.368051	0.347687	0.387119	0.46866	0.396737	0.369443	0.338337	0.325247	0.273146	0.294587	0.365442
	0.376386	0.449262	0.403065	0.432367	0.319817	0.312902	0.276004	0.295439	0.384591	0.386663	0.371991	0.417272	0.399319	0.440503	0.314364	0.308467	0.268955	0.279144	0.36021	0.372777	0.373242	0.363509	0.40865	0.429762	0.312855	0.294888	0.278894	0.279925	0.36598	0.362271	0.37695	0.392003	0.378577	0.422337	0.298156	0.29336	0.254441	0.270133	0.365437	0.346695	0.38069	0.470723	0.396009	0.367976	0.335498	0.324873	0.27124	0.294928	0.366958
	0.376153	0.450318	0.405475	0.431972	0.31641	0.310965	0.276718	0.293285	0.380053	0.381883	0.367049	0.413687	0.397551	0.440563	0.312816	0.305743	0.266495	0.278967	0.361472	0.37073	0.371833	0.361499	0.406799	0.426443	0.313681	0.291484	0.276403	0.281172	0.363795	0.358816	0.379655	0.388548	0.37738	0.42385	0.298897	0.2911	0.2531	0.269329	0.363354	0.343841	0.381771	0.472889	0.393427	0.368215	0.333718	0.323587	0.27172	0.2968	0.367098
	0.376229	0.446156	0.403986	0.431816	0.314213	0.308827	0.275936	0.294309	0.377314	0.385794	0.371339	0.411176	0.393975	0.438303	0.315005	0.30718	0.265835	0.278007	0.361685	0.369418	0.367664	0.360084	0.408165	0.426422	0.310714	0.292356	0.278131	0.280413	0.365022	0.353683	0.379392	0.392191	0.376838	0.421572	0.300696	0.290512	0.251343	0.269263	0.358616	0.341069	0.385294	0.474412	0.390809	0.367493	0.333759	0.322467	0.269001	0.293125	0.36593
	0.375885	0.4466	0.403961	0.438782	0.316382	0.309603	0.273502	0.294684	0.376484	0.385254	0.374516	0.417145	0.393051	0.443811	0.318183	0.307589	0.266062	0.27781	0.360742	0.370677	0.370869	0.361106	0.407434	0.428406	0.308066	0.292015	0.274891	0.278912	0.362902	0.356662	0.380457	0.393028	0.371376	0.422523	0.303538	0.288529	0.251461	0.266426	0.358766	0.343617	0.385132	0.474398	0.391731	0.368523	0.33636	0.322338	0.269563	0.290151	0.365312
	0.373463	0.448442	0.4026	0.447711	0.318026	0.307964	0.275165	0.291956	0.377249	0.385016	0.379239	0.425624	0.395272	0.449752	0.318718	0.306038	0.267957	0.275555	0.362829	0.371073	0.369701	0.359374	0.404729	0.428125	0.311741	0.28947	0.272913	0.277371	0.362886	0.35729	0.381734	0.394429	0.372144	0.423075	0.308628	0.286787	0.253798	0.266847	0.360007	0.343321	0.387051	0.478814	0.388699	0.374236	0.344189	0.321116	0.269949	0.291734	0.364922
	0.378812	0.455688	0.405949	0.452272	0.322482	0.305536	0.273779	0.291075	0.374727	0.380392	0.382483	0.438555	0.394184	0.459333	0.324091	0.306364	0.265199	0.274075	0.3592	0.368833	0.37062	0.367024	0.405653	0.435619	0.315249	0.289918	0.273772	0.275978	0.363462	0.355469	0.385066	0.404654	0.374903	0.434626	0.316335	0.287554	0.2548	0.26523	0.361861	0.345313	0.39142	0.489585	0.388502	0.381267	0.357541	0.320841	0.270135	0.29135	0.363502
	0.381636	0.463113	0.403783	0.457346	0.326782	0.305459	0.270888	0.291598	0.370648	0.380137	0.38524	0.448355	0.392574	0.469969	0.325888	0.30329	0.264985	0.272969	0.356391	0.369237	0.371929	0.378883	0.403629	0.446667	0.320422	0.288818	0.272994	0.277349	0.364169	0.355573	0.392594	0.413599	0.373044	0.447787	0.322793	0.285238	0.252221	0.266246	0.359186	0.346392	0.394968	0.494043	0.389199	0.384924	0.364058	0.320203	0.270316	0.290269	0.360927
	0.384193	0.471743	0.397292	0.465088	0.326966	0.305825	0.26797	0.291601	0.372131	0.379021	0.391658	0.45592	0.390131	0.474867	0.328816	0.299671	0.263349	0.271571	0.355359	0.368963	0.377999	0.392481	0.401544	0.456741	0.327169	0.287663	0.270168	0.275276	0.360733	0.355026	0.399506	0.419633	0.372893	0.461321	0.331838	0.284533	0.250884	0.266428	0.355539	0.34333	0.397006	0.49948	0.388904	0.388361	0.36577	0.319273	0.269601	0.288059	0.35914
	0.389148	0.483338	0.396433	0.480432	0.331842	0.304997	0.269149	0.292332	0.371559	0.376725	0.396491	0.469618	0.388146	0.488855	0.332057	0.299287	0.262688	0.273034	0.354768	0.367024	0.387464	0.403191	0.4014	0.467886	0.331069	0.287282	0.270287	0.273343	0.358323	0.356181	0.396661	0.438548	0.371001	0.48225	0.346998	0.28513	0.248466	0.264363	0.357072	0.339418	0.404573	0.513281	0.390573	0.400939	0.378841	0.316387	0.269131	0.287133	0.358994
	0.398621	0.495575	0.397861	0.499943	0.337435	0.302114	0.267667	0.289301	0.370033	0.378279	0.403673	0.483847	0.386684	0.504233	0.341988	0.300247	0.261018	0.273792	0.355463	0.369185	0.393982	0.42453	0.401611	0.478243	0.335173	0.286714	0.272789	0.273903	0.357337	0.35377	0.406211	0.467816	0.369428	0.503459	0.372791	0.284261	0.249792	0.265047	0.356331	0.340415	0.416332	0.536034	0.388197	0.413027	0.402368	0.314976	0.267517	0.286952	0.359923
	0.408604	0.518254	0.397429	0.509404	0.343027	0.301519	0.266897	0.288382	0.367623	0.375842	0.413321	0.505991	0.388856	0.522706	0.351542	0.297569	0.258375	0.273858	0.354903	0.365254	0.402897	0.450815	0.399916	0.495998	0.343253	0.286099	0.272849	0.272123	0.355723	0.352441	0.422374	0.494664	0.369781	0.525709	0.400306	0.283416	0.248583	0.262509	0.353081	0.336081	0.429229	0.560544	0.389193	0.427106	0.429851	0.313912	0.267811	0.28595	0.358729
	0.41196	0.543383	0.396094	0.529612	0.353107	0.301766	0.268904	0.289052	0.367737	0.374949	0.425225	0.547646	0.389843	0.55858	0.365165	0.298038	0.258723	0.272374	0.352592	0.362613	0.410619	0.490343	0.399773	0.526561	0.359112	0.286288	0.272165	0.271247	0.356175	0.352142	0.435502	0.534279	0.366587	0.564669	0.421491	0.282139	0.247188	0.262813	0.350064	0.333523	0.444237	0.59162	0.389592	0.45395	0.463209	0.313624	0.2675	0.285031	0.357273
	0.463787	0.697599	0.39842	0.695114	0.405643	0.301704	0.270194	0.287097	0.367339	0.374987	0.477785	0.699059	0.387542	0.723511	0.412819	0.297772	0.258135	0.271522	0.354483	0.359581	0.46654	0.677144	0.400112	0.696917	0.41538	0.287194	0.273101	0.271807	0.35437	0.350464	0.481745	0.67683	0.369156	0.69839	0.503094	0.281943	0.248391	0.262543	0.350357	0.333304	0.50892	0.760341	0.388039	0.544833	0.576093	0.313789	0.266116	0.284519	0.357127
	3.57877	7.26074	0.482936	7.28279	3.11544	0.300517	0.268245	0.285638	0.368079	0.377186	3.82862	7.63288	0.506599	7.29953	3.22765	0.298546	0.255949	0.269974	0.351685	0.359421	3.41631	6.86129	0.484378	6.42421	2.96334	0.28648	0.27097	0.270937	0.355151	0.348061	3.37438	7.06973	0.458382	6.83864	4.75761	0.282969	0.247252	0.262269	0.350838	0.334129	3.51882	6.96618	0.516617	4.45766	4.85074	0.313077	0.264471	0.283738	0.355678
	10.0783	19.7626	0.867049	19.7255	8.57781	0.299342	0.267989	0.286614	0.36696	0.375443	10.1665	20.0824	0.966391	19.9184	8.6195	0.296564	0.257411	0.271978	0.350408	0.359942	9.8008	19.3859	0.860981	18.8072	8.31754	0.28509	0.268569	0.270931	0.353503	0.349842	9.69521	19.6375	0.853405	19.4388	13.3482	0.281793	0.244904	0.263118	0.351352	0.334216	10.0335	19.9645	1.05384	13.1588	13.7807	0.31112	0.264057	0.283804	0.354294
	7.83779	14.754	0.73146	14.8756	6.49797	0.299718	0.265596	0.286066	0.363204	0.373004	7.37087	14.3757	0.759498	14.7331	6.2637	0.297295	0.256735	0.269205	0.351185	0.362157	7.61816	14.9237	0.726294	15.0561	6.39338	0.28506	0.26715	0.271558	0.347167	0.348496	7.46084	14.6302	0.698429	14.7012	10.0757	0.278007	0.245122	0.261563	0.350497	0.336337	7.72045	15.4975	0.850696	10.3737	10.5809	0.309859	0.262029	0.28191	0.352175
	1.34466	2.1964	0.4099	2.33469	1.0557	0.299112	0.266341	0.282951	0.364187	0.37102	1.0603	1.87772	0.400261	2.08324	0.901504	0.298847	0.256778	0.265142	0.350401	0.357966	1.2533	2.33806	0.414522	2.61573	1.05374	0.282542	0.266757	0.272546	0.349599	0.347509	1.19709	2.04521	0.382354	2.10714	1.48875	0.275711	0.244609	0.259987	0.348851	0.335179	1.24092	2.46497	0.406033	1.68221	1.64994	0.308648	0.262391	0.278806	0.349964
	0.443352	0.638451	0.391832	0.619807	0.385899	0.297764	0.265182	0.282884	0.362262	0.368229	0.447255	0.636544	0.3847	0.652402	0.392645	0.295787	0.256844	0.266616	0.348295	0.355273	0.439785	0.595888	0.396281	0.623653	0.385422	0.280434	0.266258	0.271187	0.347579	0.346025	0.470914	0.643236	0.364913	0.664644	0.504531	0.275624	0.244416	0.260499	0.348676	0.333488	0.477276	0.700099	0.380776	0.512688	0.537616	0.30633	0.263235	0.27925	0.350557
	0.405581	0.534237	0.391198	0.519868	0.354967	0.297185	0.262158	0.283674	0.362538	0.368417	0.418794	0.538067	0.385158	0.548521	0.36129	0.294214	0.255421	0.266768	0.34729	0.357655	0.40547	0.472261	0.395798	0.511344	0.348812	0.28069	0.265818	0.268734	0.34561	0.342795	0.426853	0.522938	0.365988	0.549521	0.425097	0.275545	0.243723	0.260648	0.347916	0.331399	0.430082	0.583179	0.380536	0.43369	0.448198	0.303652	0.264626	0.277392	0.351706
	0.398349	0.512198	0.389393	0.497993	0.340634	0.296759	0.262206	0.283262	0.361955	0.370219	0.40574	0.506576	0.382451	0.510061	0.34404	0.291746	0.254947	0.264666	0.347292	0.357802	0.390439	0.432734	0.392218	0.480953	0.333996	0.282925	0.266756	0.266467	0.34484	0.3421	0.409821	0.486308	0.369256	0.501778	0.397014	0.276834	0.244495	0.259176	0.347569	0.331559	0.409797	0.552385	0.376495	0.412299	0.417416	0.303376	0.262256	0.275732	0.350929
	0.392871	0.491855	0.387755	0.474987	0.331021	0.293578	0.263399	0.281129	0.355229	0.371972	0.393904	0.479377	0.3757	0.486092	0.334424	0.291309	0.253482	0.263753	0.345624	0.35338	0.378958	0.405363	0.389456	0.457362	0.322403	0.282864	0.266682	0.267895	0.346419	0.342717	0.395736	0.459377	0.365661	0.477428	0.368723	0.275791	0.240482	0.258517	0.34513	0.330969	0.400168	0.523143	0.374243	0.396323	0.394099	0.304663	0.261401	0.275653	0.349949
	0.380191	0.474839	0.386972	0.457509	0.324341	0.291373	0.262585	0.278863	0.355671	0.3673	0.387552	0.461286	0.374236	0.473879	0.327494	0.290677	0.254937	0.262738	0.345641	0.35287	0.37484	0.381457	0.390495	0.44469	0.316048	0.279713	0.264732	0.264215	0.344601	0.340336	0.384404	0.433611	0.362092	0.457497	0.342039	0.272162	0.24135	0.256282	0.343502	0.326338	0.391535	0.500641	0.377308	0.380582	0.373096	0.303611	0.259591	0.276775	0.347435
	0.374844	0.462685	0.385452	0.443465	0.316242	0.29425	0.260165	0.278907	0.356663	0.36598	0.381893	0.448465	0.377416	0.456595	0.319898	0.291203	0.252154	0.262119	0.345638	0.355911	0.366411	0.36978	0.393467	0.435296	0.311047	0.275765	0.264552	0.264877	0.344448	0.339809	0.376921	0.412945	0.361572	0.438017	0.324127	0.271675	0.243472	0.255334	0.34107	0.326826	0.382101	0.484957	0.376786	0.369305	0.354422	0.304039	0.256797	0.277597	0.343539
	0.371656	0.45288	0.385194	0.434434	0.310653	0.295994	0.259933	0.280474	0.356831	0.363039	0.373482	0.433574	0.375553	0.439084	0.312038	0.288674	0.252234	0.259492	0.34199	0.355245	0.35645	0.357255	0.391685	0.422606	0.302679	0.277133	0.262972	0.266504	0.345398	0.342207	0.367991	0.39841	0.362008	0.424457	0.313468	0.27269	0.242654	0.254424	0.342912	0.326495	0.376395	0.471011	0.376009	0.36057	0.343942	0.301381	0.258221	0.275272	0.344207
	0.360656	0.442064	0.384959	0.423263	0.304484	0.291982	0.260994	0.278562	0.354232	0.366067	0.362333	0.415421	0.374733	0.426506	0.304746	0.287273	0.252936	0.259122	0.342039	0.350452	0.353145	0.346652	0.388805	0.412408	0.298219	0.276834	0.263444	0.263635	0.343566	0.340509	0.361276	0.391801	0.35815	0.414344	0.301138	0.270867	0.241929	0.254331	0.343853	0.326077	0.367543	0.461107	0.37389	0.352214	0.331524	0.300945	0.259478	0.275545	0.346958
	0.35735	0.433266	0.385787	0.420751	0.300668	0.291905	0.260341	0.274441	0.355759	0.368252	0.35427	0.398191	0.372659	0.418124	0.302036	0.287149	0.249438	0.259083	0.338507	0.351051	0.348877	0.339314	0.386359	0.403956	0.29509	0.275986	0.260641	0.26172	0.341714	0.337239	0.357429	0.382666	0.357026	0.404175	0.291737	0.269394	0.242192	0.254519	0.341952	0.32429	0.364124	0.452308	0.375991	0.34368	0.321222	0.299495	0.257661	0.274124	0.342736
	0.353468	0.427254	0.382113	0.410803	0.298556	0.291716	0.258438	0.273556	0.357323	0.365196	0.351494	0.388429	0.373295	0.414886	0.297603	0.288038	0.25017	0.259039	0.340645	0.350749	0.345617	0.335164	0.386641	0.39945	0.293504	0.274899	0.259908	0.263338	0.342383	0.337655	0.351942	0.370561	0.357914	0.390147	0.280769	0.269936	0.241442	0.254514	0.341536	0.32331	0.363307	0.442709	0.376624	0.342465	0.317478	0.299915	0.257533	0.274216	0.34253
	0.350389	0.418637	0.380095	0.400698	0.296963	0.290517	0.257099	0.274253	0.354574	0.362106	0.347984	0.389082	0.375269	0.412668	0.292238	0.285232	0.25053	0.26057	0.339059	0.348268	0.342429	0.330135	0.388484	0.397373	0.288237	0.274611	0.260122	0.26273	0.341015	0.339698	0.350619	0.365325	0.360134	0.387802	0.271246	0.269313	0.241148	0.252497	0.339192	0.32378	0.357791	0.444142	0.373394	0.344026	0.316138	0.300443	0.254921	0.273016	0.34132
	0.347155	0.413735	0.38373	0.396259	0.293993	0.288453	0.25601	0.275329	0.352882	0.363922	0.347812	0.389253	0.372966	0.408737	0.287788	0.284093	0.25045	0.26258	0.337608	0.346325	0.342344	0.335457	0.384142	0.400321	0.286775	0.272509	0.259809	0.261455	0.340065	0.338612	0.34988	0.365443	0.355819	0.390467	0.266875	0.266989	0.237107	0.251492	0.336378	0.320075	0.358193	0.445607	0.373124	0.341271	0.315063	0.298229	0.251777	0.27183	0.342112
	0.343678	0.419215	0.385974	0.397176	0.293299	0.287871	0.256606	0.27491	0.352992	0.361048	0.34722	0.39107	0.370402	0.408655	0.292685	0.283635	0.249425	0.261591	0.3389	0.346247	0.343366	0.33831	0.381969	0.401967	0.289075	0.272739	0.260167	0.261409	0.33728	0.333926	0.348357	0.364028	0.354093	0.39028	0.268084	0.264603	0.236924	0.251852	0.337472	0.317667	0.359081	0.442698	0.370953	0.342128	0.311278	0.297974	0.256216	0.271709	0.341461
	0.34172	0.420571	0.381385	0.396967	0.291637	0.286362	0.257101	0.272815	0.350846	0.35882	0.3497	0.391331	0.369633	0.416096	0.293719	0.283458	0.249856	0.25969	0.335593	0.348093	0.339484	0.337633	0.38496	0.399402	0.288721	0.271277	0.258136	0.261595	0.335372	0.335355	0.348303	0.369622	0.354228	0.39222	0.270514	0.267296	0.235777	0.252143	0.337163	0.320191	0.361292	0.439584	0.369855	0.339139	0.308197	0.299366	0.254599	0.270318	0.337201
	0.341537	0.41781	0.377951	0.394245	0.290042	0.285233	0.256533	0.273975	0.347469	0.355868	0.347851	0.389486	0.370916	0.413331	0.29452	0.284268	0.247557	0.258123	0.332947	0.345515	0.339338	0.332569	0.385102	0.397862	0.287617	0.271877	0.258123	0.260358	0.337066	0.333203	0.351343	0.368233	0.353621	0.39429	0.269398	0.269182	0.237201	0.248827	0.337215	0.319593	0.356389	0.43663	0.363366	0.336238	0.308882	0.297995	0.25179	0.268583	0.338544
	0.339844	0.412455	0.37657	0.391462	0.287949	0.285744	0.256118	0.273	0.344519	0.35503	0.342399	0.3844	0.368243	0.40733	0.290675	0.283406	0.248072	0.25807	0.331271	0.345413	0.340913	0.324999	0.384522	0.388928	0.285702	0.271208	0.257123	0.258923	0.33915	0.331166	0.350214	0.364716	0.350646	0.3902	0.267925	0.268234	0.236571	0.250462	0.336359	0.318463	0.352399	0.429118	0.365177	0.332208	0.306846	0.294264	0.251748	0.268942	0.337376
	0.333076	0.408429	0.375518	0.385099	0.285304	0.282805	0.255859	0.270572	0.34632	0.358469	0.339253	0.377557	0.365543	0.398401	0.284204	0.283048	0.246007	0.256069	0.331964	0.344166	0.335609	0.318836	0.380569	0.384016	0.282398	0.268677	0.256231	0.258331	0.336139	0.330492	0.346955	0.358525	0.351274	0.385335	0.262974	0.267743	0.236731	0.249383	0.33258	0.319458	0.350401	0.426305	0.364607	0.329396	0.300578	0.291545	0.250584	0.269278	0.337255
	0.332334	0.402739	0.372445	0.380907	0.282251	0.283994	0.254092	0.269407	0.347431	0.354256	0.3367	0.371308	0.366254	0.391268	0.281209	0.281005	0.245342	0.255369	0.330184	0.343587	0.330954	0.310905	0.382933	0.379895	0.279612	0.267758	0.254126	0.257866	0.333815	0.330771	0.339166	0.348413	0.352621	0.376752	0.255739	0.267251	0.235562	0.244087	0.329945	0.31632	0.346068	0.422017	0.3652	0.329748	0.295154	0.292118	0.250694	0.268092	0.335546
	0.33168	0.398992	0.374821	0.374069	0.281348	0.286808	0.256233	0.269577	0.348462	0.353049	0.332168	0.369565	0.364652	0.389269	0.279576	0.279943	0.243928	0.253636	0.330579	0.34029	0.327261	0.30905	0.380732	0.373604	0.280331	0.266911	0.253082	0.257334	0.332428	0.331933	0.335765	0.346332	0.351289	0.374958	0.251018	0.263796	0.233527	0.245623	0.333519	0.315859	0.344208	0.419037	0.365144	0.326852	0.290397	0.291635	0.250936	0.266828	0.333073
	0.327812	0.392029	0.375239	0.370094	0.280974	0.283886	0.254953	0.269771	0.34695	0.352917	0.329463	0.36281	0.361965	0.385067	0.277422	0.277985	0.244776	0.253196	0.330374	0.338678	0.325903	0.305215	0.378888	0.370213	0.277568	0.267303	0.255681	0.255738	0.331109	0.331981	0.333989	0.346718	0.348181	0.375152	0.248874	0.264351	0.232184	0.247564	0.333646	0.310504	0.34258	0.419213	0.363759	0.324371	0.288863	0.290785	0.250911	0.264341	0.331311
	0.327271	0.385914	0.374084	0.369484	0.280154	0.280855	0.25393	0.26735	0.345564	0.352537	0.330757	0.361165	0.363153	0.381408	0.275569	0.278195	0.243635	0.252335	0.331819	0.337491	0.326921	0.301112	0.376841	0.36818	0.27574	0.269699	0.254681	0.256968	0.33247	0.328403	0.335523	0.346606	0.347643	0.374543	0.247795	0.264302	0.231446	0.247753	0.333576	0.30806	0.343109	0.413833	0.362738	0.322174	0.288231	0.288851	0.250946	0.264619	0.33146
	0.32728	0.389659	0.3722	0.37074	0.277703	0.280875	0.2524	0.267786	0.346133	0.353201	0.332028	0.36061	0.363519	0.379852	0.272916	0.277055	0.243765	0.252907	0.332494	0.338858	0.324239	0.298214	0.374697	0.369326	0.273672	0.269087	0.251268	0.255579	0.330462	0.32678	0.339806	0.345008	0.347081	0.375041	0.245647	0.263544	0.232159	0.245266	0.334942	0.309635	0.342501	0.413053	0.362323	0.323076	0.28897	0.291176	0.250993	0.264973	0.3323
	0.323794	0.389591	0.371356	0.366163	0.275625	0.27935	0.250554	0.267749	0.343699	0.351101	0.330299	0.357446	0.363154	0.3774	0.274119	0.275726	0.243783	0.253778	0.330641	0.337139	0.325062	0.296542	0.37373	0.368414	0.273774	0.266945	0.251738	0.25418	0.325082	0.327721	0.336686	0.342789	0.344442	0.373497	0.246156	0.265786	0.232511	0.245577	0.33415	0.313184	0.344005	0.413506	0.358187	0.321124	0.287427	0.291684	0.249175	0.264384	0.33072
	0.322912	0.386462	0.372851	0.364254	0.272552	0.280235	0.249668	0.267259	0.338638	0.348036	0.328804	0.358995	0.362959	0.374512	0.275518	0.275142	0.243225	0.252563	0.329309	0.334124	0.3276	0.293878	0.370323	0.367552	0.273534	0.265423	0.2525	0.252937	0.323227	0.326035	0.336575	0.337016	0.346386	0.367547	0.244356	0.262117	0.230862	0.244709	0.331823	0.312676	0.341156	0.411418	0.358328	0.319626	0.28465	0.288271	0.246575	0.263251	0.329367
	0.322341	0.388467	0.370068	0.366867	0.271702	0.280291	0.250071	0.268361	0.338301	0.344971	0.327482	0.357698	0.361339	0.373079	0.273702	0.274623	0.242023	0.250883	0.326821	0.334119	0.326504	0.295897	0.371238	0.369933	0.272425	0.266424	0.251854	0.255335	0.32449	0.324481	0.335702	0.334798	0.347863	0.365803	0.242977	0.260357	0.230694	0.242652	0.330147	0.309612	0.340118	0.409793	0.357894	0.320531	0.282843	0.287104	0.246385	0.261028	0.33022
	0.322104	0.38803	0.365473	0.364882	0.272456	0.279219	0.249822	0.26693	0.34168	0.345839	0.328078	0.358492	0.358232	0.372143	0.273093	0.274706	0.240343	0.249231	0.327489	0.332742	0.321823	0.294699	0.371733	0.365319	0.2731	0.264396	0.250528	0.254354	0.327398	0.322929	0.330411	0.333753	0.344903	0.365743	0.240378	0.258927	0.229915	0.242506	0.328717	0.310158	0.337428	0.408643	0.354253	0.319132	0.282105	0.287242	0.245851	0.263139	0.330294
	0.320906	0.381638	0.365848	0.363219	0.273796	0.276484	0.249583	0.266192	0.341657	0.347479	0.328673	0.357868	0.358022	0.36931	0.272174	0.273894	0.242035	0.24868	0.3224	0.331361	0.320261	0.295048	0.368627	0.36037	0.272405	0.262974	0.250573	0.253024	0.326071	0.32181	0.326986	0.333882	0.342573	0.36471	0.238987	0.258748	0.230216	0.24205	0.324766	0.307261	0.335034	0.409837	0.355308	0.318565	0.282023	0.287882	0.244686	0.262962	0.328481
	0.321836	0.38087	0.367229	0.362688	0.274453	0.276015	0.249363	0.264056	0.340432	0.349627	0.328853	0.356053	0.357907	0.373266	0.269151	0.274677	0.24177	0.249198	0.322028	0.33413	0.319717	0.290741	0.369764	0.361964	0.272081	0.263005	0.251297	0.25122	0.324986	0.322811	0.329367	0.333478	0.342755	0.359543	0.242974	0.257543	0.230278	0.241995	0.324799	0.304345	0.335141	0.408167	0.357699	0.315649	0.281289	0.286335	0.244624	0.261195	0.325679
	0.321732	0.382245	0.367312	0.360475	0.271267	0.273819	0.248007	0.263246	0.338261	0.343416	0.328173	0.353099	0.358469	0.372105	0.267318	0.272586	0.240273	0.248778	0.324233	0.333179	0.314274	0.290507	0.368064	0.363851	0.270671	0.260754	0.249539	0.25142	0.323676	0.323468	0.329493	0.333487	0.3409	0.356739	0.242404	0.257427	0.231345	0.24235	0.323954	0.306659	0.33213	0.404055	0.35598	0.314456	0.281377	0.286025	0.245754	0.25985	0.327255
	0.321903	0.381457	0.366503	0.35832	0.272528	0.273884	0.246465	0.263521	0.337091	0.342223	0.326974	0.351975	0.359837	0.370496	0.267442	0.273802	0.236649	0.247184	0.32333	0.332351	0.316478	0.290957	0.367408	0.360304	0.266365	0.261689	0.248027	0.252124	0.324372	0.323374	0.324013	0.336048	0.339651	0.354684	0.241982	0.259095	0.231282	0.243531	0.322712	0.30633	0.331436	0.402912	0.354672	0.312528	0.281778	0.284327	0.245917	0.257483	0.325783
	0.324487	0.383315	0.365478	0.357235	0.270799	0.272453	0.246859	0.261823	0.334885	0.343066	0.324607	0.352895	0.359023	0.370916	0.266969	0.271588	0.235855	0.246856	0.322566	0.330305	0.315747	0.291934	0.366689	0.359635	0.265643	0.262089	0.248421	0.250497	0.323237	0.322998	0.324751	0.334563	0.339588	0.353195	0.240425	0.255842	0.228898	0.242893	0.323064	0.30811	0.333616	0.401599	0.355199	0.31305	0.278274	0.284387	0.244943	0.255372	0.325881
	0.321907	0.379938	0.362679	0.356584	0.268451	0.271732	0.246916	0.257576	0.33014	0.338975	0.323263	0.348745	0.35339	0.369232	0.265644	0.270433	0.23712	0.247096	0.321973	0.331667	0.316567	0.290905	0.365648	0.358975	0.266628	0.263335	0.249389	0.249777	0.321227	0.317316	0.325175	0.332792	0.338279	0.35631	0.238243	0.254922	0.227532	0.243152	0.323391	0.303754	0.333468	0.401058	0.353848	0.312995	0.278105	0.28346	0.243295	0.255657	0.322645
	0.317301	0.377424	0.363139	0.354765	0.269202	0.271718	0.24632	0.257699	0.3318	0.338105	0.321779	0.348196	0.351768	0.36871	0.266095	0.270205	0.238076	0.248041	0.322882	0.329688	0.314677	0.287156	0.364657	0.355936	0.264757	0.258773	0.247586	0.248167	0.319499	0.315517	0.322968	0.329228	0.33674	0.355947	0.237871	0.255655	0.228471	0.240423	0.322076	0.303499	0.332234	0.401127	0.354276	0.311159	0.278951	0.284459	0.243255	0.256051	0.321081
	0.316818	0.377679	0.364184	0.355101	0.26824	0.272918	0.245532	0.259524	0.332191	0.338734	0.320262	0.350231	0.351226	0.369269	0.265378	0.268672	0.236847	0.245736	0.320571	0.328193	0.316226	0.287254	0.363495	0.353479	0.265076	0.257364	0.244196	0.247392	0.319568	0.317466	0.327015	0.328367	0.337686	0.354914	0.237284	0.255949	0.228346	0.239535	0.318859	0.304018	0.330662	0.399767	0.349544	0.310911	0.278834	0.28544	0.24172	0.255452	0.320522
	0.31726	0.378485	0.361251	0.35345	0.267702	0.270398	0.245213	0.257105	0.330458	0.339128	0.321655	0.35083	0.35152	0.368744	0.264156	0.268119	0.237709	0.244908	0.317535	0.327923	0.314566	0.285523	0.363769	0.354358	0.265192	0.256202	0.245081	0.249728	0.319447	0.318036	0.326858	0.328301	0.336336	0.355034	0.235555	0.252194	0.227073	0.240652	0.318842	0.30447	0.329135	0.40073	0.349203	0.310735	0.275486	0.282709	0.23971	0.254696	0.319482
	0.316839	0.377114	0.362286	0.355005	0.265304	0.269711	0.244405	0.258282	0.331075	0.338258	0.31977	0.350511	0.349154	0.366233	0.262892	0.267554	0.237066	0.245746	0.316023	0.327476	0.311387	0.287615	0.361285	0.359156	0.263805	0.257565	0.244637	0.249284	0.322336	0.318537	0.322143	0.328288	0.33592	0.352035	0.232664	0.252808	0.225596	0.238035	0.318281	0.300982	0.328739	0.401272	0.351521	0.30984	0.275695	0.282024	0.239304	0.255792	0.317996
	0.313305	0.376674	0.361187	0.353829	0.265909	0.268289	0.244525	0.259113	0.330782	0.33347	0.318612	0.34888	0.346994	0.365841	0.264101	0.268723	0.235372	0.243094	0.314875	0.327244	0.315503	0.288946	0.359168	0.357203	0.262256	0.256647	0.243506	0.246296	0.319846	0.314518	0.319069	0.327995	0.334146	0.352854	0.234971	0.252326	0.223893	0.236154	0.318145	0.298381	0.328096	0.397539	0.350578	0.308293	0.275519	0.279544	0.240931	0.255719	0.316666
	0.311781	0.377094	0.358528	0.353688	0.265482	0.268197	0.243012	0.258508	0.327133	0.333461	0.317305	0.351657	0.346194	0.367247	0.264646	0.26671	0.235372	0.242235	0.3152	0.327387	0.314475	0.287843	0.36136	0.35537	0.263172	0.255211	0.242977	0.243643	0.317303	0.311128	0.322661	0.327558	0.332471	0.351998	0.237158	0.253325	0.224406	0.235779	0.316751	0.296656	0.328869	0.399189	0.3491	0.3084	0.275863	0.279708	0.241806	0.253976	0.317804
	0.311523	0.374876	0.35939	0.352193	0.263881	0.268699	0.243915	0.25751	0.32616	0.334177	0.314564	0.350492	0.346863	0.365232	0.260773	0.266792	0.233598	0.241659	0.314437	0.327033	0.310884	0.288802	0.35877	0.353213	0.26246	0.253469	0.244828	0.244255	0.315887	0.312369	0.319718	0.327219	0.334678	0.349406	0.238185	0.253519	0.225013	0.236137	0.316062	0.297851	0.329417	0.400073	0.348398	0.310123	0.277464	0.277798	0.240233	0.252949	0.319117
	0.31339	0.374753	0.355023	0.350629	0.264187	0.267282	0.242659	0.255982	0.325501	0.333524	0.315164	0.351263	0.34605	0.362286	0.261386	0.266549	0.233557	0.242188	0.313059	0.323379	0.310417	0.286106	0.35552	0.350593	0.262388	0.254647	0.243126	0.244084	0.315468	0.310619	0.319834	0.32295	0.334062	0.351403	0.237368	0.254137	0.223174	0.236274	0.316795	0.297905	0.32766	0.396708	0.349394	0.307697	0.276624	0.277733	0.23943	0.251225	0.316893
	0.310738	0.370868	0.35463	0.352484	0.262662	0.267495	0.24211	0.254793	0.328452	0.330923	0.315859	0.35083	0.3455	0.362878	0.261701	0.264659	0.233484	0.240113	0.31555	0.320987	0.310171	0.285977	0.35702	0.350602	0.25947	0.255592	0.241696	0.244401	0.314793	0.310661	0.319466	0.321701	0.332169	0.350341	0.236382	0.251031	0.222122	0.235975	0.313043	0.29614	0.327076	0.396062	0.345685	0.303578	0.273063	0.279	0.238427	0.251178	0.314433
	0.311171	0.369998	0.353236	0.351417	0.263919	0.268614	0.240812	0.255289	0.325197	0.330452	0.3152	0.349663	0.34521	0.361877	0.263159	0.263557	0.233563	0.238117	0.315901	0.321707	0.30822	0.285361	0.35596	0.352349	0.258717	0.254473	0.240249	0.244714	0.314179	0.309974	0.318303	0.323976	0.333644	0.350275	0.235951	0.247999	0.222177	0.234763	0.313015	0.295002	0.325669	0.393761	0.345115	0.302795	0.272757	0.276538	0.236549	0.251577	0.314876
	0.31166	0.368783	0.354774	0.34634	0.262418	0.264819	0.240031	0.254496	0.324405	0.333026	0.312068	0.344835	0.345503	0.36014	0.261	0.264214	0.233477	0.237866	0.310652	0.322704	0.31064	0.283044	0.354755	0.351173	0.257772	0.253693	0.239771	0.242052	0.312002	0.311923	0.320014	0.32308	0.331585	0.34946	0.23398	0.248621	0.221736	0.234561	0.312721	0.297912	0.326337	0.395238	0.345537	0.302977	0.270474	0.276002	0.236304	0.251139	0.315371
	0.309213	0.366019	0.354859	0.346557	0.259834	0.265048	0.240339	0.253844	0.325076	0.331126	0.313371	0.345375	0.341333	0.358808	0.260587	0.262213	0.232906	0.238576	0.31047	0.319991	0.309807	0.282776	0.354316	0.349535	0.257075	0.254976	0.24042	0.23913	0.312217	0.312951	0.31885	0.320283	0.330847	0.34427	0.232801	0.249539	0.221491	0.234344	0.313675	0.295481	0.323466	0.392452	0.344462	0.301607	0.27061	0.27489	0.235629	0.24938	0.31416
	0.308034	0.369374	0.353515	0.347295	0.260071	0.265287	0.239661	0.251772	0.322743	0.326888	0.311823	0.346786	0.340107	0.357385	0.25813	0.261736	0.231482	0.238922	0.309093	0.316766	0.310191	0.282481	0.352261	0.350232	0.258644	0.252962	0.241253	0.238425	0.311706	0.309093	0.319982	0.318091	0.330945	0.34196	0.231001	0.248026	0.222411	0.233759	0.313532	0.293772	0.321308	0.39035	0.340995	0.30215	0.270025	0.273763	0.233725	0.247745	0.313952
	0.308412	0.369219	0.352103	0.346784	0.259453	0.263184	0.239542	0.25144	0.321016	0.328337	0.308539	0.343468	0.343432	0.357559	0.256951	0.262489	0.230009	0.238272	0.308576	0.317299	0.308723	0.284517	0.351575	0.347579	0.258939	0.250152	0.240874	0.238788	0.310851	0.308146	0.32244	0.317686	0.326128	0.342217	0.229745	0.248255	0.222806	0.232402	0.312213	0.293487	0.319823	0.390416	0.339548	0.302762	0.270142	0.273598	0.23522	0.247628	0.311468
	0.305627	0.36858	0.350609	0.346478	0.259257	0.261081	0.239275	0.251592	0.321235	0.329033	0.310607	0.341411	0.342262	0.354564	0.256316	0.260231	0.228603	0.23716	0.310947	0.316874	0.308406	0.281193	0.353988	0.345206	0.25894	0.251709	0.239393	0.241899	0.311857	0.307366	0.314865	0.319072	0.32423	0.346102	0.229802	0.245748	0.221478	0.23022	0.30966	0.292281	0.318783	0.38803	0.339982	0.301451	0.270531	0.272871	0.234019	0.247753	0.311721
	0.305442	0.366862	0.350544	0.344244	0.258337	0.262311	0.238962	0.251909	0.319617	0.326465	0.31329	0.337826	0.339371	0.354971	0.255272	0.260168	0.230542	0.236579	0.308435	0.315509	0.30847	0.277424	0.35149	0.344764	0.25749	0.250856	0.23714	0.241279	0.311272	0.307437	0.314747	0.320201	0.329217	0.346196	0.232096	0.24639	0.219335	0.229674	0.308648	0.291233	0.319902	0.386618	0.338249	0.297788	0.26878	0.271522	0.234915	0.246175	0.310206
	0.307102	0.36983	0.347309	0.343739	0.256519	0.261512	0.238624	0.252586	0.318156	0.327765	0.311292	0.337635	0.341471	0.354204	0.254947	0.260344	0.230396	0.234396	0.307163	0.316837	0.306742	0.278737	0.349087	0.345241	0.257505	0.250709	0.237091	0.240025	0.30918	0.304655	0.314547	0.318242	0.326564	0.344981	0.230314	0.246045	0.218396	0.231274	0.308318	0.290249	0.318128	0.387053	0.337239	0.298965	0.266629	0.27167	0.233924	0.245811	0.31081
	0.305273	0.367214	0.345553	0.343239	0.257592	0.260739	0.235585	0.253022	0.317825	0.32668	0.309587	0.337225	0.340545	0.351285	0.253401	0.25923	0.232223	0.236959	0.306911	0.316314	0.305348	0.281589	0.345286	0.346456	0.256647	0.250449	0.23847	0.238917	0.308876	0.304095	0.312019	0.315052	0.323271	0.343539	0.22795	0.244882	0.218092	0.231299	0.307568	0.287825	0.318641	0.389689	0.336886	0.301894	0.265733	0.271926	0.233382	0.245219	0.309086
	0.303688	0.361057	0.345946	0.342183	0.25728	0.25953	0.235056	0.250714	0.315502	0.324075	0.309098	0.337499	0.337669	0.349825	0.253056	0.257839	0.229429	0.235945	0.306373	0.315167	0.302969	0.279222	0.347371	0.34221	0.255109	0.248676	0.238406	0.238351	0.307907	0.301418	0.312327	0.315993	0.323984	0.343574	0.229376	0.242706	0.218269	0.231035	0.309888	0.285789	0.317971	0.389019	0.338454	0.298877	0.265047	0.269501	0.232399	0.245076	0.307119
	0.303922	0.359851	0.349131	0.342549	0.25762	0.260162	0.235451	0.252434	0.317201	0.324904	0.309059	0.338958	0.334379	0.350343	0.254285	0.25733	0.228436	0.234403	0.30276	0.312679	0.304042	0.278487	0.346411	0.34284	0.253667	0.248462	0.237324	0.235443	0.306707	0.299704	0.313748	0.315256	0.322781	0.34224	0.22999	0.242632	0.218759	0.22874	0.307227	0.28562	0.316109	0.384756	0.338231	0.297272	0.265302	0.267743	0.232512	0.246491	0.306264
	0.303031	0.363096	0.343701	0.339808	0.258348	0.260867	0.23497	0.249966	0.31666	0.324649	0.307135	0.337395	0.333548	0.352569	0.253578	0.257022	0.229131	0.233099	0.301943	0.312222	0.304602	0.279472	0.343736	0.341074	0.253699	0.247382	0.237517	0.23564	0.307624	0.302258	0.313792	0.315493	0.321456	0.3431	0.230599	0.243895	0.218949	0.227217	0.303316	0.285755	0.318324	0.384002	0.336413	0.295881	0.264474	0.268102	0.231968	0.245877	0.30422
	0.302453	0.361645	0.34196	0.337898	0.256829	0.260089	0.234089	0.247439	0.316518	0.323109	0.303273	0.333905	0.334786	0.353368	0.251918	0.256609	0.227588	0.232462	0.303931	0.310931	0.302939	0.277676	0.343548	0.343763	0.253548	0.247171	0.237454	0.237359	0.307746	0.302665	0.312985	0.315839	0.320639	0.342991	0.229212	0.244023	0.219108	0.228424	0.302981	0.287301	0.318557	0.386403	0.334918	0.295543	0.26353	0.268072	0.232632	0.243342	0.305125
	0.303394	0.361257	0.341736	0.338204	0.254566	0.259322	0.234663	0.248356	0.313559	0.321183	0.304768	0.33446	0.335922	0.352077	0.251365	0.254532	0.226359	0.230853	0.30387	0.309044	0.301665	0.275283	0.341851	0.340342	0.252625	0.246719	0.237216	0.236374	0.303995	0.300668	0.31421	0.314985	0.320944	0.340722	0.226666	0.242043	0.216795	0.230121	0.304338	0.28646	0.317647	0.38446	0.331529	0.296253	0.26416	0.266013	0.229723	0.241515	0.303794
	0.302953	0.359491	0.342275	0.337166	0.253082	0.25708	0.233995	0.247051	0.311956	0.319764	0.307825	0.334502	0.332583	0.351165	0.251693	0.253279	0.22493	0.230412	0.301434	0.309283	0.299016	0.275546	0.3449	0.338054	0.252044	0.246588	0.234535	0.234826	0.302955	0.299603	0.310944	0.31376	0.321051	0.339331	0.227332	0.24065	0.215729	0.228005	0.304205	0.284135	0.314237	0.382234	0.331289	0.296845	0.265332	0.267525	0.230581	0.240136	0.303768
	0.300756	0.357586	0.344058	0.338204	0.253297	0.256809	0.233199	0.246958	0.313372	0.320347	0.307141	0.33468	0.333111	0.349998	0.251555	0.253943	0.224387	0.228367	0.299281	0.306881	0.297201	0.273843	0.343924	0.336259	0.251448	0.246406	0.233304	0.233814	0.302838	0.298384	0.310951	0.312579	0.319691	0.339881	0.227959	0.240442	0.213562	0.228059	0.300557	0.285948	0.314019	0.382544	0.334697	0.294732	0.261993	0.268308	0.228475	0.241247	0.303608
	0.298579	0.358681	0.343735	0.338572	0.254756	0.254863	0.232803	0.246722	0.31266	0.321462	0.305259	0.331854	0.33145	0.348837	0.248935	0.253007	0.224311	0.228902	0.299886	0.305951	0.298617	0.275069	0.341273	0.339674	0.248956	0.245244	0.233198	0.233383	0.301122	0.300169	0.311324	0.311583	0.318691	0.337342	0.226909	0.241338	0.215479	0.228627	0.299997	0.283147	0.31447	0.379936	0.333184	0.293164	0.260843	0.264849	0.228737	0.240728	0.301243
	0.300329	0.359226	0.340742	0.33715	0.252865	0.255201	0.232321	0.244988	0.312963	0.319026	0.30474	0.332235	0.329905	0.348349	0.248289	0.252671	0.222636	0.229054	0.298124	0.306148	0.2998	0.273514	0.341172	0.339763	0.248999	0.244691	0.232551	0.233202	0.300294	0.298343	0.308273	0.309027	0.318833	0.336765	0.225521	0.239993	0.214615	0.227049	0.298575	0.280013	0.313545	0.381932	0.331516	0.292966	0.260008	0.264119	0.230084	0.240397	0.301839
	0.300482	0.359355	0.337645	0.337654	0.250621	0.254115	0.230196	0.243721	0.309203	0.317377	0.303581	0.331061	0.329166	0.344244	0.248041	0.251797	0.222009	0.230178	0.299106	0.306659	0.298119	0.274885	0.338133	0.335589	0.249845	0.243538	0.232973	0.233134	0.299561	0.297965	0.304416	0.309621	0.317395	0.334571	0.223962	0.238378	0.211829	0.225007	0.296299	0.278765	0.309973	0.383803	0.331963	0.294087	0.259188	0.263003	0.230877	0.238094	0.300817
	0.297503	0.359546	0.337372	0.335784	0.250446	0.252652	0.230384	0.244906	0.308829	0.317494	0.300823	0.330091	0.325781	0.345202	0.248923	0.250215	0.22108	0.228774	0.297771	0.308729	0.296347	0.273601	0.337663	0.334758	0.2509	0.243736	0.230809	0.233683	0.298854	0.297063	0.308986	0.311424	0.317019	0.331904	0.224869	0.238898	0.213282	0.224204	0.299812	0.277721	0.310237	0.378706	0.329453	0.295301	0.260186	0.262939	0.228969	0.236689	0.299553
	0.299371	0.35712	0.337589	0.337174	0.249882	0.251457	0.231042	0.243783	0.308714	0.31766	0.299353	0.33254	0.328015	0.346455	0.25049	0.248517	0.220612	0.227145	0.295016	0.307655	0.301146	0.274431	0.335619	0.336446	0.249391	0.241292	0.231081	0.233239	0.298366	0.295247	0.309663	0.310594	0.315199	0.333954	0.223496	0.238292	0.214447	0.226918	0.299451	0.278532	0.311392	0.379296	0.328131	0.29181	0.259823	0.26165	0.225481	0.238165	0.300296
	0.299506	0.353241	0.335486	0.338757	0.249199	0.251885	0.229954	0.243963	0.308786	0.317468	0.298298	0.332207	0.327703	0.348615	0.251088	0.249713	0.219994	0.227903	0.296265	0.306145	0.29869	0.277236	0.336443	0.334593	0.247569	0.2406	0.232925	0.232618	0.296565	0.293996	0.308092	0.309864	0.314228	0.336491	0.224473	0.23463	0.211303	0.225386	0.296757	0.278786	0.310941	0.377565	0.326115	0.292209	0.261393	0.26142	0.226716	0.238579	0.300323
	0.298116	0.355363	0.3351	0.340885	0.249445	0.252831	0.228505	0.242812	0.308416	0.316959	0.300852	0.330497	0.325204	0.348438	0.249593	0.252457	0.220743	0.227068	0.295204	0.303239	0.296329	0.273642	0.335616	0.334562	0.246412	0.24021	0.233448	0.231686	0.294899	0.293778	0.3081	0.310613	0.31282	0.335332	0.224755	0.233624	0.210421	0.222979	0.294679	0.279149	0.30957	0.381199	0.327717	0.291082	0.261584	0.261773	0.226696	0.23627	0.29915
	0.297519	0.35714	0.334258	0.340307	0.249017	0.252129	0.229051	0.242928	0.309781	0.313919	0.302842	0.332384	0.324887	0.346665	0.248606	0.250806	0.220548	0.226046	0.296123	0.304814	0.292964	0.27135	0.335169	0.33495	0.247223	0.24022	0.230515	0.229847	0.295034	0.294519	0.305757	0.313475	0.314394	0.335727	0.224371	0.233801	0.21111	0.221459	0.297556	0.278162	0.310194	0.38035	0.328571	0.290888	0.26148	0.261236	0.2248	0.235212	0.297533
	0.295609	0.357486	0.335958	0.338356	0.248467	0.249451	0.229491	0.240592	0.305871	0.314025	0.302562	0.332261	0.324552	0.346952	0.247567	0.247664	0.220557	0.227299	0.29565	0.308082	0.293503	0.27284	0.335637	0.33832	0.248021	0.238341	0.230298	0.229554	0.294381	0.29082	0.302952	0.310801	0.314775	0.336006	0.227597	0.234399	0.210566	0.221635	0.297997	0.277799	0.308487	0.379978	0.324471	0.29201	0.261769	0.261916	0.224188	0.236003	0.296629
	0.296958	0.353695	0.334762	0.341392	0.249581	0.248575	0.227414	0.239672	0.305268	0.311097	0.299969	0.335714	0.323968	0.348916	0.248045	0.247886	0.217759	0.227112	0.292782	0.304009	0.294314	0.27393	0.333761	0.340802	0.247283	0.238084	0.230992	0.230366	0.293003	0.287294	0.303348	0.30728	0.31542	0.33351	0.22529	0.234637	0.21013	0.222277	0.296156	0.276738	0.309032	0.383301	0.322106	0.293406	0.26225	0.263684	0.225055	0.235887	0.296093
	0.296324	0.353943	0.335034	0.341098	0.251206	0.249539	0.227785	0.242634	0.302581	0.31155	0.301395	0.338211	0.32248	0.348799	0.250322	0.247507	0.219185	0.225211	0.294176	0.303449	0.297733	0.273529	0.333219	0.339222	0.249117	0.23699	0.229437	0.227395	0.290519	0.287872	0.304882	0.313101	0.312533	0.335577	0.225417	0.234518	0.209585	0.220803	0.29417	0.273773	0.307403	0.381916	0.326539	0.292672	0.263904	0.260082	0.223173	0.23445	0.296767
	0.297604	0.358155	0.332717	0.342734	0.252013	0.250187	0.226106	0.241632	0.303404	0.311462	0.301875	0.337331	0.321964	0.350204	0.250205	0.24931	0.219675	0.224835	0.294295	0.3011	0.296706	0.274709	0.334434	0.341441	0.250372	0.237318	0.229182	0.22737	0.292585	0.289953	0.306068	0.31533	0.311246	0.337722	0.228646	0.234873	0.210349	0.220484	0.291718	0.275657	0.30962	0.382814	0.324575	0.293044	0.266794	0.260397	0.223053	0.233201	0.296394
	0.297944	0.36299	0.331828	0.343413	0.25238	0.249794	0.226224	0.238956	0.304781	0.312599	0.303427	0.334541	0.320626	0.349301	0.249458	0.247844	0.220141	0.224582	0.291405	0.299684	0.300814	0.277958	0.332516	0.344968	0.24933	0.237188	0.229596	0.227224	0.293949	0.290148	0.306109	0.31605	0.310586	0.335081	0.231362	0.234092	0.210545	0.220018	0.293708	0.276718	0.312026	0.385554	0.32204	0.294567	0.269638	0.259995	0.224343	0.23416	0.292874
	0.300309	0.366923	0.331786	0.343835	0.252715	0.249734	0.225172	0.239108	0.303185	0.31125	0.30408	0.338107	0.319438	0.350403	0.25052	0.247025	0.217994	0.223266	0.288183	0.298603	0.301089	0.28038	0.328826	0.344393	0.248222	0.235756	0.228306	0.227197	0.292855	0.291061	0.308719	0.319085	0.308943	0.338835	0.233567	0.230974	0.209091	0.220637	0.292425	0.27394	0.312744	0.387583	0.320472	0.294641	0.270259	0.259188	0.222774	0.232777	0.292784
	0.303959	0.372016	0.32992	0.352448	0.255883	0.248313	0.224986	0.23834	0.302647	0.309473	0.302837	0.346052	0.317593	0.354816	0.252193	0.247025	0.21623	0.222934	0.289559	0.300699	0.299745	0.287717	0.33298	0.344983	0.251463	0.235571	0.224809	0.224524	0.292709	0.289745	0.308589	0.322976	0.305971	0.346614	0.241113	0.23014	0.20893	0.219188	0.291436	0.27088	0.312204	0.38664	0.319132	0.295198	0.272723	0.257062	0.22205	0.233819	0.292372
	0.307537	0.378165	0.329976	0.365395	0.25775	0.247285	0.225313	0.239098	0.30222	0.308942	0.307901	0.353514	0.318657	0.361683	0.254819	0.245528	0.216558	0.223686	0.291922	0.299615	0.298261	0.291382	0.330807	0.348548	0.253452	0.236726	0.227472	0.224231	0.291536	0.287727	0.312182	0.331353	0.306307	0.354181	0.248905	0.230079	0.208577	0.218566	0.290923	0.272046	0.311842	0.391282	0.318115	0.298461	0.276497	0.257104	0.222556	0.232258	0.293694
	0.31096	0.383263	0.3284	0.371551	0.261463	0.245444	0.225257	0.239278	0.3032	0.305955	0.3119	0.361834	0.3177	0.373918	0.26095	0.246578	0.215907	0.224345	0.290894	0.296781	0.301222	0.296729	0.327239	0.353198	0.254151	0.235391	0.226637	0.22532	0.292195	0.284963	0.317002	0.34202	0.30654	0.356574	0.25612	0.229842	0.207596	0.217667	0.290328	0.271052	0.315633	0.398562	0.317638	0.302265	0.282194	0.257979	0.222239	0.231785	0.292504
	0.312938	0.392661	0.325482	0.377696	0.261539	0.244974	0.224225	0.238489	0.300354	0.306862	0.312989	0.374383	0.315287	0.383589	0.264568	0.246086	0.215188	0.222571	0.285928	0.295542	0.303658	0.306017	0.326756	0.359896	0.255394	0.233208	0.223437	0.226607	0.289667	0.284163	0.320663	0.34644	0.307849	0.367552	0.265593	0.229349	0.207646	0.215872	0.289697	0.268842	0.319368	0.403773	0.316502	0.30609	0.291541	0.256458	0.221189	0.231235	0.292968
	0.322544	0.40518	0.323869	0.393191	0.267888	0.245946	0.223764	0.237948	0.300368	0.30595	0.317649	0.385338	0.316291	0.399752	0.271125	0.24523	0.215644	0.221351	0.286759	0.295035	0.307521	0.318643	0.327928	0.372665	0.260399	0.233317	0.222493	0.227831	0.287306	0.285889	0.330792	0.365783	0.304853	0.382357	0.281306	0.228753	0.205836	0.217217	0.287157	0.268836	0.319959	0.416933	0.31547	0.315194	0.30339	0.252612	0.221811	0.230961	0.291673
	0.332335	0.418383	0.323693	0.41649	0.274814	0.244191	0.223919	0.235442	0.298644	0.305597	0.329198	0.403965	0.315597	0.422795	0.280273	0.245087	0.214519	0.219835	0.287341	0.295737	0.316563	0.339063	0.328083	0.393017	0.266335	0.231947	0.222746	0.225306	0.285364	0.28165	0.336026	0.383977	0.301818	0.406589	0.297803	0.228996	0.206472	0.218621	0.285217	0.269271	0.325466	0.4338	0.315344	0.326232	0.317473	0.25359	0.220477	0.229545	0.29154
	0.34229	0.44174	0.324784	0.436854	0.285645	0.243612	0.222416	0.235892	0.29884	0.305979	0.340736	0.425727	0.317454	0.453692	0.289316	0.242302	0.213481	0.218704	0.2861	0.293731	0.333462	0.375517	0.323647	0.416855	0.279131	0.232359	0.222872	0.221988	0.287562	0.281488	0.345667	0.407326	0.304299	0.444252	0.322587	0.228832	0.207225	0.216787	0.284986	0.268511	0.338315	0.450138	0.317273	0.335433	0.336042	0.255328	0.219097	0.228996	0.288259
	0.347404	0.47149	0.321322	0.452463	0.302663	0.244406	0.220125	0.236098	0.297501	0.303475	0.355046	0.461921	0.316895	0.492377	0.302185	0.241835	0.212178	0.217277	0.286806	0.293885	0.34022	0.39938	0.322497	0.429634	0.28573	0.233438	0.222962	0.22143	0.288376	0.280579	0.36059	0.447341	0.303237	0.477598	0.346037	0.227655	0.205529	0.215794	0.286544	0.270498	0.348812	0.462899	0.317183	0.346577	0.349521	0.253684	0.220544	0.227037	0.289705
	0.347491	0.468473	0.320988	0.441591	0.30223	0.243446	0.221	0.236171	0.296092	0.300664	0.360485	0.471707	0.314899	0.500958	0.307918	0.24131	0.213761	0.217967	0.285049	0.291835	0.335265	0.386366	0.321101	0.424914	0.285234	0.232729	0.223407	0.218655	0.285083	0.277964	0.359901	0.444877	0.30243	0.470863	0.333392	0.226819	0.206855	0.21604	0.286417	0.271504	0.345365	0.452972	0.316059	0.343586	0.341016	0.251828	0.21946	0.227048	0.288137
	0.346645	0.473129	0.320257	0.445471	0.299783	0.241761	0.220908	0.235866	0.295697	0.301852	0.366986	0.494632	0.312774	0.513745	0.314813	0.241199	0.212922	0.21635	0.284263	0.289733	0.33716	0.400093	0.321712	0.426986	0.290009	0.231715	0.222398	0.22101	0.283293	0.279914	0.362056	0.451254	0.302088	0.483846	0.344271	0.227981	0.204367	0.215544	0.283798	0.266855	0.345489	0.450885	0.313623	0.342687	0.345227	0.251173	0.218385	0.227063	0.287536
	0.338095	0.464111	0.321703	0.445927	0.292678	0.241505	0.220642	0.234067	0.294296	0.302264	0.358995	0.47515	0.311109	0.479043	0.300631	0.241105	0.213162	0.218309	0.284416	0.290676	0.32941	0.386385	0.321751	0.407566	0.278436	0.230562	0.222823	0.22138	0.284349	0.278701	0.350121	0.436761	0.300198	0.459573	0.335698	0.226156	0.202255	0.214578	0.283185	0.265539	0.336255	0.440678	0.313978	0.332693	0.335491	0.251505	0.21855	0.22639	0.286876
	0.328011	0.434056	0.32092	0.428508	0.280475	0.242666	0.220043	0.23394	0.294444	0.300276	0.335161	0.426386	0.311908	0.427908	0.281207	0.240091	0.212766	0.219374	0.283352	0.290981	0.321025	0.357956	0.321759	0.386979	0.265067	0.230343	0.221109	0.221731	0.281554	0.276164	0.336373	0.40072	0.300129	0.419427	0.308035	0.225734	0.203558	0.213571	0.282132	0.264907	0.327783	0.422794	0.311863	0.32065	0.317408	0.25264	0.216303	0.225804	0.285746
	0.31559	0.399914	0.319719	0.396219	0.268993	0.240688	0.219815	0.232894	0.294368	0.303226	0.316799	0.381431	0.309513	0.395117	0.262914	0.239515	0.210555	0.217519	0.282244	0.289912	0.315314	0.333217	0.320477	0.376762	0.259783	0.229538	0.219789	0.220557	0.28513	0.279195	0.317875	0.35869	0.299942	0.383893	0.2752	0.226931	0.203454	0.212617	0.283247	0.266982	0.319835	0.407182	0.309023	0.307252	0.296535	0.252086	0.215729	0.226038	0.285384
	0.303959	0.377418	0.320118	0.372175	0.259491	0.239961	0.220427	0.23154	0.294829	0.301831	0.306719	0.355308	0.30952	0.373337	0.253707	0.239501	0.211008	0.216789	0.27938	0.289088	0.307793	0.308819	0.320643	0.361652	0.252682	0.229404	0.217858	0.219109	0.283622	0.277925	0.308984	0.334193	0.299665	0.361852	0.255692	0.225591	0.201187	0.212843	0.282915	0.265298	0.310657	0.394764	0.308704	0.300201	0.284675	0.251633	0.216271	0.225781	0.285011
	0.298826	0.365455	0.318146	0.360955	0.252373	0.241687	0.217211	0.230481	0.291858	0.298544	0.302225	0.341521	0.307943	0.357581	0.24938	0.238302	0.209964	0.214992	0.281272	0.288305	0.299855	0.290887	0.321169	0.350689	0.246639	0.227874	0.217846	0.219864	0.281591	0.276892	0.307834	0.325238	0.294667	0.351028	0.249244	0.225956	0.201182	0.212753	0.282865	0.263837	0.306063	0.385535	0.309437	0.295188	0.277044	0.250724	0.21526	0.223382	0.284066
	0.295672	0.357956	0.315616	0.350722	0.246949	0.240769	0.216991	0.230997	0.289901	0.295765	0.295403	0.334501	0.305672	0.346346	0.245734	0.237232	0.208184	0.215774	0.281921	0.287775	0.292363	0.28083	0.319205	0.339269	0.24124	0.226253	0.218826	0.21942	0.282608	0.277341	0.305892	0.317791	0.292996	0.338222	0.241376	0.224273	0.202052	0.211249	0.281359	0.263881	0.30424	0.380403	0.31126	0.291095	0.269307	0.249739	0.215491	0.222392	0.28464
	0.291529	0.350797	0.315826	0.337847	0.242792	0.238965	0.218764	0.231416	0.292962	0.296824	0.291431	0.33033	0.305617	0.340049	0.241718	0.236673	0.209379	0.215208	0.281413	0.287986	0.288412	0.274618	0.32053	0.3324	0.24086	0.225671	0.217651	0.218428	0.278438	0.276977	0.300595	0.311365	0.295881	0.3315	0.233961	0.223494	0.201867	0.210651	0.282568	0.262939	0.302861	0.375345	0.309677	0.286098	0.2613	0.249423	0.214352	0.222402	0.282104
	0.291332	0.34853	0.314807	0.328924	0.2421	0.239296	0.219193	0.231105	0.289328	0.296782	0.289304	0.326	0.305791	0.335148	0.239856	0.236247	0.20892	0.214316	0.281027	0.287249	0.284695	0.270488	0.316598	0.327897	0.238108	0.226181	0.216365	0.217821	0.278135	0.276471	0.29652	0.305028	0.296131	0.328123	0.228082	0.224055	0.201755	0.210072	0.281603	0.26168	0.29742	0.368383	0.307033	0.28199	0.257027	0.249351	0.214965	0.222101	0.280653
	0.286821	0.34546	0.313912	0.324354	0.239607	0.237129	0.217742	0.230356	0.28704	0.297486	0.288635	0.323427	0.305677	0.334351	0.235859	0.237168	0.209652	0.214406	0.279857	0.285097	0.280603	0.266574	0.316627	0.325935	0.23609	0.227608	0.217521	0.218929	0.280348	0.276811	0.292061	0.304062	0.29603	0.325472	0.222399	0.224244	0.201358	0.209447	0.281388	0.263206	0.293848	0.36554	0.307133	0.279655	0.25248	0.246985	0.215261	0.221097	0.279432
	0.285895	0.343882	0.313508	0.322049	0.238048	0.237498	0.217475	0.229089	0.288157	0.296772	0.288542	0.318804	0.306699	0.333001	0.234344	0.237463	0.20997	0.213916	0.277438	0.285424	0.281915	0.262888	0.314841	0.327242	0.235956	0.22651	0.219364	0.219558	0.280381	0.274496	0.291193	0.300441	0.293249	0.321155	0.220042	0.222622	0.200801	0.210985	0.277665	0.261574	0.290903	0.36392	0.306038	0.276342	0.248743	0.246589	0.214751	0.221506	0.278331
	0.284031	0.340823	0.313143	0.318962	0.237608	0.237611	0.216344	0.227954	0.286297	0.295058	0.287562	0.316242	0.303586	0.328037	0.234355	0.23691	0.208999	0.211413	0.279354	0.283137	0.281622	0.264315	0.31302	0.32344	0.235238	0.224724	0.218153	0.217663	0.277248	0.274132	0.290531	0.295993	0.291592	0.320654	0.217114	0.221197	0.200579	0.208926	0.277442	0.260516	0.291219	0.360174	0.303601	0.275054	0.247579	0.246601	0.212639	0.221196	0.280677
	0.281467	0.337533	0.313368	0.318296	0.236553	0.236718	0.215043	0.229236	0.288395	0.293288	0.284168	0.315485	0.302101	0.328149	0.234232	0.235551	0.206679	0.210754	0.278146	0.284839	0.283179	0.265618	0.312633	0.322482	0.235217	0.224743	0.215273	0.217128	0.275892	0.273823	0.291193	0.295198	0.289967	0.317202	0.214143	0.221677	0.19958	0.208867	0.277998	0.259526	0.291656	0.357022	0.301326	0.272178	0.245662	0.246258	0.212292	0.22019	0.2797
	0.282695	0.338625	0.311596	0.319189	0.236779	0.235871	0.215186	0.22849	0.289147	0.293899	0.282812	0.315615	0.301876	0.328691	0.233066	0.234897	0.207085	0.212062	0.27628	0.284126	0.278693	0.261548	0.312608	0.319283	0.234285	0.226311	0.216666	0.216263	0.276632	0.272248	0.289942	0.293453	0.29144	0.314494	0.214399	0.220178	0.199426	0.210092	0.278053	0.25975	0.291166	0.355832	0.303791	0.272739	0.245425	0.244538	0.211431	0.220803	0.277669
	0.281695	0.338802	0.308598	0.318063	0.237228	0.237243	0.216188	0.226756	0.287921	0.296442	0.281688	0.313489	0.302212	0.327399	0.230316	0.234292	0.208568	0.211555	0.275997	0.282751	0.277608	0.260269	0.311134	0.316819	0.231894	0.224577	0.217169	0.213976	0.275	0.273209	0.291474	0.288295	0.2915	0.314376	0.212489	0.219418	0.199783	0.208377	0.27584	0.259615	0.288508	0.355745	0.302526	0.271976	0.244211	0.243424	0.209617	0.220614	0.277493
	0.281436	0.335078	0.307667	0.316209	0.235177	0.237085	0.214537	0.227112	0.287048	0.296557	0.283202	0.314143	0.30248	0.324848	0.229362	0.232798	0.20908	0.210875	0.276061	0.282867	0.277197	0.258821	0.310476	0.316148	0.230953	0.222135	0.214923	0.214883	0.2756	0.272759	0.288536	0.289377	0.29115	0.31559	0.209622	0.21957	0.19979	0.20818	0.277719	0.258929	0.286708	0.358104	0.300898	0.271151	0.243454	0.245074	0.209037	0.219033	0.276086
	0.279744	0.334264	0.31078	0.313094	0.23321	0.235179	0.213853	0.228181	0.288385	0.294287	0.281008	0.311601	0.298562	0.322323	0.22974	0.233558	0.206523	0.211465	0.274461	0.282343	0.274579	0.255249	0.308905	0.314909	0.230203	0.223079	0.214746	0.214251	0.274692	0.270724	0.286988	0.288186	0.290428	0.313784	0.208975	0.218253	0.197445	0.208805	0.276277	0.258959	0.285583	0.353735	0.301216	0.270958	0.241118	0.245291	0.210642	0.218983	0.274549
	0.279597	0.334012	0.310107	0.311836	0.231304	0.233397	0.214061	0.227626	0.285467	0.294163	0.281558	0.307921	0.299834	0.321404	0.229628	0.232786	0.206203	0.21199	0.274852	0.28293	0.276755	0.254061	0.306809	0.312237	0.230235	0.224817	0.213177	0.214891	0.272818	0.271175	0.288289	0.286463	0.290883	0.310566	0.207273	0.218278	0.195655	0.207014	0.277411	0.254637	0.285782	0.35099	0.299811	0.268775	0.240221	0.243586	0.209906	0.218622	0.276739
	0.278588	0.330894	0.308698	0.309611	0.231986	0.233295	0.213388	0.227148	0.283816	0.293485	0.279592	0.309141	0.299188	0.320223	0.228252	0.231648	0.205198	0.20805	0.271266	0.281117	0.278194	0.256735	0.307421	0.31372	0.229523	0.22315	0.211151	0.2152	0.274101	0.269921	0.289689	0.288141	0.286894	0.307943	0.205848	0.217941	0.196637	0.207161	0.274071	0.253214	0.284905	0.350536	0.299473	0.26772	0.240368	0.243801	0.210164	0.216867	0.276398
	0.279006	0.331887	0.307654	0.308528	0.230877	0.232651	0.213222	0.225494	0.284088	0.292343	0.277528	0.307596	0.297499	0.319141	0.228067	0.230761	0.203434	0.207528	0.270619	0.280047	0.275452	0.255774	0.305919	0.31306	0.229496	0.222024	0.212687	0.215132	0.272607	0.267856	0.288885	0.286597	0.286022	0.309114	0.204537	0.218179	0.197318	0.206566	0.274296	0.255187	0.284803	0.352249	0.299935	0.267593	0.239952	0.242176	0.207846	0.216247	0.275813
	0.275758	0.329567	0.305905	0.306598	0.230408	0.232527	0.212666	0.224989	0.282111	0.290607	0.276693	0.305963	0.298181	0.317649	0.226356	0.231613	0.204533	0.208287	0.270942	0.279652	0.275249	0.255651	0.305642	0.311685	0.228048	0.222518	0.2145	0.214107	0.273308	0.26761	0.28648	0.284188	0.288169	0.307167	0.2059	0.217206	0.196464	0.20587	0.272639	0.255575	0.283578	0.350005	0.300328	0.268113	0.238168	0.241241	0.207959	0.217427	0.273912
	0.27329	0.327399	0.304712	0.30563	0.22729	0.233459	0.211105	0.227701	0.280697	0.291011	0.278265	0.305178	0.297288	0.316511	0.225626	0.230872	0.20397	0.208789	0.271804	0.277977	0.273083	0.251668	0.307104	0.309211	0.225837	0.224195	0.212487	0.211673	0.271998	0.267493	0.284154	0.285145	0.287813	0.306073	0.206559	0.217228	0.196244	0.206442	0.270107	0.255744	0.282741	0.349821	0.299119	0.267889	0.237593	0.241304	0.208511	0.216308	0.273715
	0.274922	0.326303	0.302952	0.303742	0.227285	0.230985	0.211254	0.225988	0.281099	0.289715	0.279516	0.305843	0.296837	0.313843	0.226001	0.230084	0.202613	0.208838	0.273019	0.276279	0.273227	0.248406	0.306888	0.308979	0.225211	0.222589	0.212777	0.209169	0.27072	0.266886	0.282775	0.284676	0.286097	0.303533	0.20554	0.214238	0.19508	0.207004	0.268507	0.253875	0.282607	0.349507	0.297154	0.266823	0.237985	0.241514	0.20785	0.2157	0.274597
	0.27489	0.326043	0.303601	0.303131	0.228331	0.230126	0.211525	0.223628	0.280513	0.29056	0.278322	0.304719	0.297128	0.312546	0.225344	0.229768	0.201944	0.207551	0.271542	0.275591	0.272848	0.246713	0.304852	0.306354	0.224694	0.221318	0.213165	0.207895	0.270988	0.264927	0.280671	0.28537	0.284616	0.302815	0.203717	0.215268	0.193621	0.20555	0.266839	0.253038	0.281119	0.349708	0.296538	0.267614	0.237414	0.240507	0.206299	0.215539	0.274778
	0.273995	0.326216	0.303685	0.300227	0.227624	0.231831	0.211373	0.223713	0.279526	0.287202	0.276979	0.304249	0.294913	0.315816	0.226547	0.228184	0.201376	0.207744	0.270508	0.276335	0.274109	0.24406	0.302521	0.304586	0.223595	0.220007	0.213011	0.209923	0.271019	0.266531	0.278689	0.28507	0.28308	0.303714	0.203361	0.214867	0.194572	0.204361	0.271271	0.254904	0.27849	0.345333	0.296799	0.265461	0.235486	0.240764	0.205898	0.214973	0.275199
	0.274764	0.324497	0.302668	0.299392	0.225982	0.230108	0.21155	0.222633	0.279994	0.286052	0.276231	0.305201	0.294732	0.315	0.225479	0.228278	0.201617	0.206551	0.270546	0.276358	0.275682	0.245436	0.300705	0.304516	0.222257	0.220528	0.211591	0.210952	0.270701	0.264311	0.279649	0.283928	0.283434	0.304216	0.203679	0.214047	0.194393	0.203725	0.269655	0.252057	0.277435	0.346397	0.296278	0.262595	0.23627	0.239448	0.207732	0.215965	0.273059
	0.273982	0.323831	0.300842	0.301052	0.225225	0.231347	0.210347	0.221822	0.279011	0.287463	0.274976	0.304531	0.295159	0.313511	0.223088	0.228258	0.201374	0.206464	0.271323	0.27578	0.273568	0.245345	0.302334	0.305439	0.222792	0.220679	0.210059	0.210207	0.270232	0.262236	0.280583	0.283331	0.282325	0.305138	0.204954	0.213399	0.19386	0.204403	0.268579	0.252344	0.277815	0.348491	0.293864	0.263587	0.235625	0.239423	0.20658	0.214646	0.271913
	0.272911	0.323024	0.301754	0.301387	0.223502	0.230083	0.209435	0.222326	0.277447	0.288181	0.275167	0.302246	0.292494	0.312561	0.223551	0.22949	0.199117	0.205568	0.270332	0.274912	0.272761	0.246225	0.302771	0.305739	0.22224	0.218124	0.209317	0.208698	0.267216	0.263058	0.278917	0.283207	0.28242	0.305321	0.202606	0.213714	0.192164	0.203074	0.267295	0.252583	0.281144	0.345639	0.293691	0.262288	0.232782	0.238343	0.206007	0.213148	0.272159
	0.268832	0.321991	0.302628	0.301807	0.224056	0.22836	0.208546	0.221825	0.275187	0.283984	0.272903	0.301188	0.292406	0.312657	0.222528	0.227131	0.199539	0.20518	0.268655	0.276312	0.271591	0.245844	0.302766	0.302247	0.220126	0.217636	0.209709	0.210039	0.267177	0.264955	0.27856	0.284724	0.280388	0.301842	0.200666	0.212597	0.192951	0.200357	0.268119	0.25084	0.279259	0.344677	0.291663	0.260017	0.235225	0.238278	0.206522	0.213501	0.271546
	0.268869	0.321566	0.300598	0.300526	0.225128	0.228828	0.209988	0.222337	0.275923	0.281878	0.273892	0.300349	0.292241	0.309948	0.22202	0.227565	0.198879	0.2043	0.267152	0.27405	0.271346	0.243231	0.302478	0.302865	0.220556	0.21797	0.209608	0.210432	0.266577	0.263797	0.280012	0.279738	0.281751	0.301732	0.201845	0.212651	0.194355	0.201366	0.267968	0.249845	0.280142	0.344065	0.28986	0.260314	0.233472	0.238522	0.204885	0.212715	0.271302
	0.270958	0.321172	0.299821	0.302455	0.225034	0.227655	0.210284	0.222349	0.275724	0.280525	0.275163	0.298575	0.290454	0.309166	0.221404	0.225325	0.200291	0.203522	0.26655	0.273522	0.271268	0.244186	0.299427	0.302437	0.218896	0.217484	0.208118	0.209123	0.267055	0.263322	0.281373	0.277551	0.285284	0.299904	0.199975	0.21249	0.193628	0.201339	0.266093	0.249502	0.277532	0.342834	0.290373	0.262144	0.233345	0.236849	0.205199	0.212489	0.269734
	0.270773	0.319463	0.299589	0.302724	0.223618	0.227923	0.20807	0.222132	0.273634	0.280426	0.273676	0.299065	0.291611	0.306312	0.220402	0.22527	0.20017	0.203755	0.266351	0.274532	0.270757	0.243342	0.2992	0.3018	0.219059	0.217486	0.207651	0.209343	0.265813	0.263607	0.280171	0.278936	0.281656	0.300053	0.198562	0.212654	0.191398	0.200098	0.266439	0.248233	0.276386	0.341867	0.291286	0.261494	0.233038	0.235885	0.204357	0.212218	0.267914
	0.26918	0.319177	0.301926	0.299648	0.222743	0.228135	0.208492	0.219978	0.27228	0.28138	0.272054	0.298696	0.292066	0.304349	0.220003	0.224223	0.201373	0.204716	0.266854	0.274039	0.268423	0.243086	0.298458	0.300992	0.219276	0.2151	0.208517	0.207449	0.263268	0.263099	0.279613	0.279396	0.278778	0.298598	0.199638	0.212543	0.191213	0.197963	0.267055	0.247053	0.274825	0.341751	0.289504	0.259565	0.232518	0.234791	0.204649	0.211949	0.266534
	0.26796	0.320433	0.300539	0.297801	0.221388	0.227282	0.208192	0.218393	0.272466	0.284752	0.273882	0.299526	0.291168	0.30588	0.220743	0.223906	0.199309	0.204553	0.263663	0.274317	0.266374	0.241447	0.296068	0.299535	0.21988	0.214344	0.20864	0.206468	0.263181	0.262298	0.279404	0.275842	0.281126	0.296059	0.199092	0.212166	0.192025	0.198647	0.267244	0.245879	0.276664	0.34102	0.286135	0.259881	0.232665	0.233096	0.203229	0.211219	0.26638
	0.266168	0.319678	0.297241	0.296206	0.222332	0.226075	0.206624	0.218153	0.274397	0.281707	0.272238	0.297062	0.290498	0.308581	0.220793	0.223905	0.197533	0.202774	0.263097	0.271575	0.267874	0.240335	0.294179	0.298196	0.218998	0.21562	0.208315	0.205634	0.264635	0.259377	0.279612	0.275062	0.280162	0.297461	0.196785	0.212004	0.192225	0.198682	0.267212	0.247378	0.277233	0.340872	0.287812	0.258347	0.229781	0.232615	0.201797	0.211192	0.267075
	0.268065	0.317528	0.297187	0.296617	0.223705	0.225027	0.206123	0.219386	0.273872	0.282373	0.270804	0.29735	0.288018	0.307354	0.219205	0.222973	0.197062	0.202325	0.26336	0.271221	0.263559	0.240762	0.296107	0.298459	0.218149	0.214712	0.206779	0.205163	0.265795	0.258136	0.277396	0.275772	0.275913	0.297395	0.195823	0.211918	0.190638	0.197913	0.265589	0.247123	0.276569	0.34272	0.286826	0.257183	0.229807	0.233878	0.201653	0.209865	0.267968
	0.266204	0.316018	0.296527	0.296761	0.221644	0.223754	0.207783	0.217742	0.272186	0.281302	0.268964	0.300494	0.287406	0.305597	0.220049	0.222604	0.197549	0.201297	0.263975	0.269547	0.263609	0.238923	0.298501	0.297775	0.217438	0.214847	0.207022	0.20443	0.264391	0.259775	0.275299	0.277658	0.277456	0.294422	0.197801	0.21084	0.191044	0.198497	0.26476	0.24609	0.275792	0.339312	0.286803	0.255681	0.23084	0.2348	0.200868	0.208413	0.265968
	0.267397	0.317087	0.296627	0.294457	0.221448	0.223285	0.205635	0.217138	0.272141	0.280983	0.269419	0.298402	0.286303	0.304911	0.218822	0.221424	0.197475	0.200443	0.264798	0.269073	0.266776	0.237224	0.298526	0.295524	0.219295	0.214204	0.208551	0.207081	0.263626	0.260394	0.274854	0.276234	0.27555	0.294968	0.196764	0.210075	0.190297	0.19815	0.262832	0.24382	0.275824	0.340931	0.28477	0.256913	0.229938	0.231819	0.201002	0.20685	0.263768
	0.268054	0.315995	0.296851	0.295757	0.222278	0.225055	0.204467	0.215395	0.271676	0.280071	0.270594	0.297433	0.285745	0.305727	0.218326	0.221632	0.196449	0.200966	0.263402	0.268657	0.266948	0.241202	0.298122	0.293756	0.21738	0.213144	0.208617	0.205552	0.262526	0.258788	0.278653	0.275621	0.27296	0.294051	0.197458	0.210075	0.189958	0.198621	0.262501	0.245187	0.274952	0.340689	0.284113	0.257451	0.228201	0.231985	0.20067	0.208464	0.262231
	0.264996	0.314736	0.296234	0.29513	0.221179	0.224105	0.204012	0.215798	0.269381	0.281022	0.268398	0.298335	0.285422	0.305867	0.218671	0.223049	0.19681	0.202334	0.259383	0.269679	0.265739	0.240428	0.293993	0.295551	0.217608	0.21184	0.207786	0.205276	0.261646	0.257529	0.281718	0.276596	0.276646	0.295033	0.196996	0.20972	0.190421	0.198551	0.260161	0.246748	0.273331	0.338299	0.284835	0.257373	0.230682	0.232418	0.20064	0.207853	0.262358
	0.267821	0.3185	0.293745	0.298558	0.221091	0.223909	0.20634	0.216777	0.268079	0.278112	0.268889	0.299887	0.283089	0.308242	0.220152	0.223947	0.196084	0.201744	0.260132	0.267762	0.266381	0.24289	0.29373	0.298683	0.218149	0.211684	0.206577	0.204513	0.261137	0.255821	0.279245	0.279936	0.276236	0.297261	0.197902	0.208405	0.189451	0.197866	0.260458	0.244581	0.273307	0.343825	0.283168	0.258687	0.232914	0.232504	0.200957	0.20683	0.262376
	0.266182	0.315488	0.292312	0.294695	0.219692	0.22246	0.204273	0.216182	0.269554	0.278653	0.266427	0.296905	0.282697	0.306789	0.218976	0.222329	0.195387	0.200326	0.261378	0.268204	0.265949	0.241663	0.294349	0.300257	0.217479	0.210811	0.20549	0.206023	0.258198	0.256335	0.275093	0.276066	0.276113	0.297088	0.195846	0.20891	0.189533	0.197708	0.258901	0.242433	0.273136	0.340006	0.283536	0.255811	0.230497	0.231111	0.200465	0.207773	0.261981
	0.265492	0.314534	0.290417	0.293091	0.219605	0.221378	0.203241	0.215588	0.26864	0.278844	0.268927	0.296747	0.282143	0.303509	0.217921	0.219461	0.194263	0.198147	0.261037	0.266711	0.265476	0.23856	0.291649	0.295342	0.215212	0.210654	0.203801	0.205494	0.259207	0.256653	0.273045	0.275473	0.274206	0.292339	0.192303	0.207313	0.188247	0.197239	0.256664	0.240635	0.272029	0.337599	0.283443	0.252891	0.228736	0.230422	0.198145	0.208548	0.262687
	0.264155	0.314483	0.291137	0.29276	0.218017	0.222	0.203026	0.214597	0.268144	0.278107	0.268059	0.294953	0.281566	0.301414	0.218276	0.219481	0.194469	0.198788	0.259286	0.266717	0.263795	0.239775	0.291743	0.292197	0.215218	0.211185	0.202874	0.203385	0.257973	0.255006	0.272658	0.271348	0.275252	0.291287	0.192617	0.207531	0.188438	0.195838	0.256787	0.241274	0.270018	0.337556	0.283151	0.252684	0.228162	0.230289	0.198129	0.207232	0.260533
	0.264831	0.311251	0.291023	0.291282	0.216627	0.220988	0.202134	0.213749	0.26819	0.27811	0.269746	0.290627	0.281761	0.300668	0.215304	0.218156	0.195642	0.19983	0.257638	0.266251	0.260809	0.238953	0.290272	0.292439	0.214792	0.211438	0.201838	0.202727	0.257152	0.253482	0.272701	0.269002	0.274775	0.292192	0.193497	0.206725	0.186398	0.196722	0.259635	0.241652	0.269444	0.334528	0.28308	0.253608	0.227233	0.22985	0.198289	0.205588	0.25913
	0.264045	0.311142	0.291736	0.29086	0.215955	0.22012	0.202841	0.214707	0.265605	0.275522	0.267721	0.291035	0.283247	0.300926	0.213789	0.2196	0.193772	0.198466	0.258477	0.265988	0.260674	0.236789	0.288002	0.292	0.214165	0.210212	0.202634	0.201253	0.257944	0.255525	0.273498	0.271061	0.270841	0.291293	0.192754	0.207387	0.187564	0.194939	0.257192	0.244465	0.271208	0.332101	0.281207	0.25325	0.226955	0.22965	0.197937	0.205263	0.260469
	0.264315	0.311504	0.288822	0.289793	0.215589	0.220083	0.203141	0.213893	0.266195	0.272035	0.26565	0.293036	0.280141	0.299142	0.215101	0.219111	0.193772	0.198163	0.258812	0.264396	0.262688	0.235658	0.287923	0.292061	0.215245	0.20951	0.203905	0.200195	0.257122	0.254387	0.271871	0.271631	0.268802	0.289972	0.192049	0.207749	0.189357	0.195398	0.257264	0.244211	0.272447	0.333369	0.281767	0.252117	0.225503	0.22941	0.197779	0.204536	0.261264
	0.262832	0.312495	0.289369	0.290471	0.217037	0.22057	0.202023	0.214131	0.267497	0.276186	0.265609	0.292722	0.27931	0.29974	0.213179	0.217945	0.194955	0.195578	0.256645	0.261908	0.261597	0.236217	0.290306	0.29273	0.21364	0.207678	0.202498	0.200551	0.256591	0.25395	0.269314	0.269891	0.270556	0.287097	0.192175	0.206756	0.187225	0.196159	0.255976	0.243601	0.270753	0.333517	0.281433	0.25171	0.225018	0.228295	0.196954	0.20405	0.259515
	0.262053	0.311125	0.287917	0.288846	0.216882	0.220051	0.203132	0.21316	0.266216	0.274383	0.265106	0.290697	0.280621	0.299577	0.213077	0.218934	0.19284	0.196513	0.255507	0.260908	0.261921	0.237591	0.286466	0.293518	0.213157	0.207627	0.202033	0.200618	0.2568	0.255499	0.270897	0.26688	0.269532	0.287561	0.191843	0.205548	0.185172	0.195596	0.257176	0.24192	0.270245	0.331964	0.281167	0.25096	0.226235	0.227126	0.195786	0.203113	0.258155
	0.258866	0.309341	0.288724	0.288787	0.215915	0.220054	0.202436	0.213619	0.264907	0.27239	0.262595	0.292	0.279809	0.29803	0.212793	0.216802	0.192002	0.196987	0.255564	0.26174	0.262669	0.235441	0.287306	0.292804	0.214262	0.207485	0.200953	0.200508	0.257698	0.254444	0.271844	0.268315	0.268767	0.288907	0.192445	0.205803	0.186958	0.196351	0.255829	0.241507	0.269245	0.332522	0.279498	0.250978	0.225694	0.227332	0.19688	0.203513	0.25722
	0.260423	0.310768	0.288204	0.286386	0.214404	0.219422	0.20037	0.212396	0.264919	0.271219	0.262368	0.292646	0.278128	0.295331	0.212959	0.216588	0.192236	0.195933	0.255583	0.262741	0.261376	0.232934	0.287081	0.290614	0.212469	0.206976	0.201508	0.200225	0.255527	0.251704	0.270248	0.264754	0.267659	0.287621	0.191869	0.205798	0.185282	0.194319	0.255709	0.240371	0.267998	0.330695	0.277727	0.250746	0.225288	0.227107	0.197658	0.203889	0.254291
	0.258241	0.311318	0.286316	0.284582	0.215141	0.217457	0.200889	0.21209	0.264802	0.273345	0.26218	0.290661	0.278595	0.295827	0.214433	0.219555	0.191333	0.194509	0.254949	0.261598	0.262192	0.236048	0.28733	0.290929	0.21176	0.20864	0.202219	0.199442	0.253418	0.251475	0.270118	0.263771	0.264907	0.288028	0.191922	0.204822	0.184869	0.194507	0.254043	0.241343	0.268842	0.331801	0.27648	0.250277	0.224662	0.22639	0.197222	0.204092	0.254516
	0.25664	0.311562	0.283456	0.287467	0.214377	0.216824	0.201957	0.210467	0.2633	0.273039	0.263066	0.290661	0.277331	0.2981	0.211405	0.21795	0.191283	0.194168	0.253887	0.260206	0.262991	0.236808	0.284806	0.289012	0.211223	0.20715	0.200678	0.199722	0.253925	0.252596	0.270344	0.267823	0.266916	0.28485	0.192755	0.20268	0.185128	0.195914	0.253366	0.241021	0.267793	0.329621	0.278208	0.249619	0.223851	0.226108	0.195924	0.202706	0.254005
	0.256898	0.308401	0.28357	0.287537	0.213593	0.216345	0.200873	0.209442	0.261492	0.270039	0.262406	0.291174	0.277325	0.296484	0.210045	0.217126	0.190803	0.194827	0.252258	0.258391	0.260966	0.233739	0.28247	0.288034	0.213097	0.206267	0.198097	0.199855	0.25432	0.250878	0.273892	0.269163	0.265822	0.286249	0.189643	0.202698	0.185884	0.192914	0.253269	0.237181	0.266043	0.328	0.277174	0.250451	0.224156	0.226679	0.195647	0.201862	0.255546
	0.25768	0.308859	0.283533	0.288246	0.21484	0.214815	0.199519	0.210147	0.26207	0.272171	0.261264	0.291117	0.276367	0.294652	0.210263	0.217455	0.188958	0.194558	0.251428	0.257631	0.261215	0.233451	0.281996	0.286257	0.211216	0.205236	0.198983	0.19884	0.252722	0.249522	0.271419	0.269056	0.263367	0.285094	0.189214	0.202391	0.1863	0.191832	0.253819	0.23669	0.267102	0.329645	0.276271	0.249833	0.223925	0.223921	0.194804	0.200928	0.254855
	0.258773	0.307816	0.280564	0.286401	0.214265	0.215516	0.197922	0.21126	0.26264	0.272301	0.260222	0.291501	0.276186	0.296815	0.211527	0.216854	0.189079	0.194775	0.250188	0.257856	0.261311	0.234474	0.281908	0.285177	0.21097	0.205395	0.199433	0.197821	0.253144	0.251962	0.270455	0.266346	0.262767	0.284437	0.191039	0.201892	0.184865	0.192748	0.253325	0.23964	0.26563	0.328069	0.275596	0.248446	0.223206	0.22353	0.19498	0.200716	0.255422
	0.259015	0.306538	0.281806	0.286936	0.211475	0.215536	0.197865	0.210175	0.263843	0.270546	0.259994	0.287013	0.274085	0.296727	0.212173	0.214548	0.189108	0.192828	0.250534	0.26007	0.261357	0.234577	0.282338	0.284362	0.21189	0.206975	0.198056	0.198089	0.250554	0.251765	0.271184	0.265184	0.264324	0.286239	0.19061	0.200915	0.184056	0.193235	0.252457	0.240077	0.264758	0.328578	0.274137	0.248678	0.223344	0.224928	0.193583	0.199002	0.255986
	0.259173	0.30456	0.28276	0.287272	0.210602	0.21514	0.197387	0.207738	0.261571	0.26772	0.259431	0.287386	0.273833	0.297074	0.209776	0.214106	0.189364	0.192513	0.250744	0.259958	0.259516	0.234775	0.281887	0.286422	0.210929	0.204391	0.197433	0.196943	0.250793	0.249576	0.271521	0.269121	0.266082	0.285756	0.192061	0.200487	0.183784	0.191173	0.253348	0.240533	0.266369	0.328303	0.274092	0.247674	0.224629	0.225454	0.193041	0.199657	0.253817
	0.260844	0.307216	0.283044	0.289776	0.212985	0.215249	0.197372	0.209488	0.260686	0.266748	0.261607	0.29035	0.27514	0.295418	0.211438	0.215818	0.188113	0.192238	0.250803	0.261844	0.257289	0.234032	0.280911	0.289837	0.208865	0.20367	0.19707	0.196448	0.251888	0.246292	0.269415	0.269971	0.262137	0.28735	0.194063	0.198379	0.184114	0.192149	0.253374	0.239244	0.267145	0.330068	0.271942	0.248874	0.225614	0.224394	0.193319	0.199357	0.253288
	0.258365	0.307771	0.281023	0.291872	0.212394	0.213823	0.197587	0.210203	0.260624	0.265484	0.262846	0.291084	0.277722	0.297232	0.212763	0.216094	0.188701	0.191105	0.252933	0.259117	0.259122	0.234416	0.281639	0.290363	0.207859	0.204059	0.197268	0.19659	0.251105	0.246659	0.272069	0.269319	0.260948	0.288741	0.194911	0.19843	0.183647	0.190021	0.252955	0.234788	0.267083	0.329732	0.271163	0.248493	0.22555	0.224041	0.191787	0.199307	0.253734
	0.259666	0.309788	0.281939	0.290619	0.213864	0.214017	0.196766	0.208762	0.259542	0.264626	0.262943	0.29041	0.277886	0.298616	0.212396	0.215122	0.188072	0.192241	0.250564	0.258601	0.260696	0.23507	0.280537	0.289057	0.209616	0.203608	0.1984	0.195942	0.25175	0.2465	0.269859	0.268774	0.262259	0.288916	0.195482	0.199631	0.182513	0.189383	0.250999	0.236352	0.266113	0.331092	0.26873	0.247871	0.227434	0.221949	0.191215	0.198307	0.252798
	0.262047	0.311714	0.283016	0.293355	0.212926	0.214624	0.194188	0.206797	0.257811	0.265925	0.262752	0.294413	0.275247	0.3007	0.213456	0.214323	0.188108	0.19174	0.249913	0.258284	0.260899	0.240046	0.276894	0.290399	0.210475	0.20293	0.19906	0.195271	0.25049	0.246021	0.27119	0.270535	0.26221	0.290224	0.19838	0.200255	0.182889	0.188266	0.249187	0.236451	0.268115	0.331281	0.268898	0.247802	0.229839	0.221119	0.19205	0.197795	0.252623
	0.262078	0.311648	0.280105	0.294783	0.213827	0.213779	0.19563	0.207407	0.257658	0.266866	0.264522	0.297643	0.270716	0.304751	0.214715	0.212612	0.188972	0.190417	0.248635	0.258586	0.261637	0.245797	0.277661	0.295371	0.211695	0.201527	0.197751	0.19416	0.249646	0.246701	0.271645	0.272929	0.263468	0.294895	0.199961	0.199141	0.182976	0.18914	0.249555	0.234862	0.267286	0.333414	0.271728	0.251746	0.232518	0.219247	0.191556	0.197737	0.251446
	0.261943	0.312475	0.277983	0.296752	0.21599	0.211986	0.196038	0.208382	0.256637	0.266363	0.264743	0.299862	0.269477	0.307427	0.21531	0.212947	0.187509	0.190705	0.250811	0.258052	0.263161	0.252325	0.278926	0.295125	0.214401	0.202112	0.195624	0.194812	0.248077	0.248366	0.270034	0.278102	0.262017	0.300401	0.201402	0.199406	0.181968	0.188408	0.249644	0.234784	0.268552	0.338722	0.270449	0.254822	0.235773	0.219413	0.189753	0.196677	0.249602
	0.265333	0.316968	0.279799	0.298417	0.21581	0.212643	0.19509	0.206062	0.257736	0.266481	0.266519	0.302436	0.270709	0.308703	0.214104	0.21256	0.186339	0.189917	0.248938	0.254313	0.261582	0.25202	0.277302	0.297095	0.215574	0.202115	0.194853	0.194172	0.24537	0.246531	0.273047	0.28004	0.259471	0.300022	0.203501	0.198766	0.182698	0.188037	0.248577	0.235246	0.269487	0.340563	0.269682	0.256939	0.236867	0.219505	0.190726	0.198232	0.250059
[truncated: 1,164 more rows]
[truncated: 1 more columns]

[truncated: 5 more sheets: Wake PSpect LP (ZT00-12), NREM PSpect DP (ZT12-00), NREM PSpect LP (ZT00-12), REM PSpect DP (ZT12-00), REM PSpect LP (ZT00-12)]
