# Supplementary material for: Endocannabinoid Signaling Regulates Sleep Stability
Source: PLoS One. 2016 Mar 31;11(3):e0152473. doi: 10.1371/journal.pone.0152473 (PMC4816426; doi:10.1371/journal.pone.0152473)
Supplement: S1 Data — (ZIP) [file pone.0152473.s001.zip › JZL184 Before Light Data.xlsx]

## Sheet: %Time NREM
	Vehicle								1.6 mg/kg JZL 184								8.0 mg/kg JZL 184								16.0 mg/kg JZL 184								Recovery
00:00	53.1296	55.7407	52.5185	62.5185	56.8148	59.7407	53.963	55.8889	63.9815	79.4444	51.3889	70.0741	57.2963	73.3333	70.1852	73.6482	75.037	66	69.7593	71.9259	67.8889	79.8148	76.6296	69.5	75.7778	64.7407	72.5926	62.3889	60.8333	76.5556	65.7963	72.6482	63.3518	38.9815	47.1296	57.0741	56.037	44.7037	53.0556	45.9815
03:00	66.5185	75.7963	56.2778	59.1667	72.6852	68.8148	64.3704	68.7037	70.2963	70.9259	68.0926	67.9444	63.3704	71.8333	76.6482	73.6667	78.3333	82.1111	78.4815	74.9259	79.2407	79.1111	86.9444	78.3333	77.0926	87.1296	67.2407	75.2593	71.5185	73.1296	69.1111	78.6296	54.5926	71.037	57.7037	57.2037	64.5185	54.4444	58.7037	65.7593
06:00	69.5	56.3148	60.7407	69.6296	53	59.6482	63.3148	66.6111	75.1482	66.8148	67.3889	66.8704	60.5185	70.9444	76.2222	61.7593	71.3889	74.2407	68.537	72.7222	66.963	75.037	73.2778	82.3148	81.1667	61.7963	85.1296	68.9444	74.2778	75.4815	75.9074	62.4444	51.1667	58.4074	63.963	63.3148	59.3333	46	50.8704	53.7407
09:00	60.3148	56.9815	54.5741	60.0741	56.5556	52.7222	49.8333	67.0556	54.0741	56.1852	58.3518	57.1111	59.3889	49.8518	50.0185	57.2778	68.7037	64.0185	64.4815	63.6667	66.0185	62.2222	60.7593	64.5	69.7222	68.8148	63.7778	64.7963	72.2963	63.5556	50.9074	64.1482	59.0926	37.7222	58.7593	54.0556	41.9815	47.463	39.963	49.0926
12:00	44.4815	19.7037	40.9815	45.5556	40.3518	39.6852	0.888889	41.963	37.8333	7.90741	27.537	41.5	45.0741	34.1111	12.9815	27.8333	48.1482	33.6111	44.5	53.6296	47.9444	39.7963	47.1111	31.463	58.2407	36.0741	29.7037	50.1482	50.2222	50.2778	36.2963	28.8518	28.7963	11.2222	36.1852	24.3889	36.3148	38.7963	6.74074	2.66667
15:00	37.2037	63.4259	45.7037	47.8889	39.2963	46.4815	49.5926	42.7222	25.0926	57.5741	28.7037	40.8704	40.5185	40.1667	34.6111	19	50.463	50.8518	42.7222	50.9444	40.1667	46.3333	41.537	26.7593	49.2593	48.7963	53.9259	45.2222	51.7963	48.1111	37	33.2963	38.5185	44.9444	28.5556	38.7407	35.2407	42.4074	46.9815	39.537
18:00	47.0556	48.3889	58.5926	27.8518	37.0741	36.7593	47.5926	58.7037	54.7037	41.1667	53.4259	34.4074	41.2222	35.7963	63.1111	68.4259	53.4444	57.3333	51.5185	32.5185	49.6296	41.1667	61.4259	81.4259	56	56.0741	54.2222	44.6852	43.9444	35.5926	38.8518	63.7222	51.1111	45.2963	59.963	25.6296	42.3704	35.7778	45.8889	42.0556
21:00	57.9184	50.0338	48.4569	60.4415	53.4805	56.6118	57.8058	44.4019	47.788	56.6809	41.6798	56.6584	37.9969	52.6836	55.9623	43.0721	41.1672	48.8664	53.5802	41.2346	47.0034	46.4422	59.7082	50.5948	51.5199	45.6879	57.9374	43.6613	41.3646	56.6314	62.8237	68.0928	37.8154	28.4146	27.5092	49.2391	48.0254	60.5086	54.9027	52.1094

## Sheet: NREM Bout Duration
	Vehicle								1.6 mg/kg JZL 184								8.0 mg/kg JZL 184								16.0 mg/kg JZL 184								Recovery
00:00	300.588	122.367	126.044	129.846	236	203.533	114.275	141.902	265.769	199.349	171.875	176	325.684	169.911	119.246	156.565	304.833	203.938	212.114	176.546	218.546	188.711	312.3	245.4	317.84	170.5	250.286	172.308	243.385	157.726	168.667	210.286	261.76	97.6667	187.704	131.067	313.778	158.467	154.865	116.488
03:00	247.724	150.111	169.177	206.129	250	209.657	173.65	247.333	272.385	196.41	185.179	170.372	207.091	125.213	172.458	189.429	325.385	276.387	339.75	259.484	279.067	222.487	375.6	252.546	356.957	247.368	277.692	176.558	306.88	155.714	162.261	333	152.842	139.491	170.278	138.864	254	127.826	113.214	114.323
06:00	202.865	142.571	123.283	268.571	185.2	157.5	139.551	218	138	221.062	151.583	167.953	217.333	141.889	168.333	201.03	245.548	178.095	270.889	179.488	168.9	187.116	165.156	243.167	522.75	141.174	253.778	128.379	211.2	195.805	390.381	181.706	212.538	124.735	168.488	151.911	194.182	121.171	105.654	132.605
09:00	146.744	104.379	154.842	180.222	209.655	109.5	101.547	158.711	162.222	121.36	131.292	143.442	199.533	137.59	125.628	154.65	172.558	132.962	144.042	158.698	139.059	142.979	160.75	169.902	278.889	161.565	196.8	139.96	289.185	121.782	99.2	173.2	176.706	131.933	158.65	104.333	161.857	109.064	105.268	139.526
12:00	79.5088	106.4	107.692	121.5	148	108.27	19.5	95.4468	119.882	106.75	66.718	84	151.067	75.1837	93.4667	96.2581	183.12	95.0323	125.676	115.617	152.4	101.692	154.333	125.185	193.448	131.308	133.667	106.085	192.5	102.286	112	111.286	110.857	101	108.556	90.3571	100.564	73.2364	42.5	28.8
15:00	103.471	156.684	114.619	109.023	135.438	104.143	171.462	103.349	102.636	237.739	115.733	71.2881	144.8	102.588	177.429	72.8	118.5	136.233	93.5294	101.615	131.879	122	110.389	77.3077	190.8	254.4	131.538	117.667	157.212	105.125	133.2	101.786	131.467	93.3461	120.333	120.171	152.24	73.9365	106.542	92.8261
18:00	179.704	145.684	114.353	84.1379	150.778	128.129	152.412	141.122	138.842	76.76	142.294	101.515	156.214	135.333	110.8	202.125	132.417	122.829	109.721	88.3529	138.667	110.45	107.567	207.429	160.267	134.32	179.394	153.75	156.375	90.0417	136.917	128.552	89.1562	100.133	87.0137	116.261	134.588	107.515	117.05	150.444
21:00	155.538	115.857	114.046	126.588	222.37	135.095	119.061	132.971	111.66	108	105.546	107.12	128.125	145.353	129.954	121.524	83.9556	87.7419	86.4127	89.7736	145.784	100.936	139.023	109.532	122.383	82.1225	114.84	125.091	155.583	88.2456	150.93	141.091	109.667	80.9	96.625	135.59	146.647	119.891	71.5181	146.256

## Sheet: NREM Num Bouts
	Vehicle								1.6 mg/kg JZL 184								8.0 mg/kg JZL 184								16.0 mg/kg JZL 184								Recovery
00:00	17	49	45	52	26	30	51	41	26	43	32	43	19	45	61	46	24	32	35	44	33	45	20	30	25	40	28	39	26	51	42	35	25	42	27	45	18	30	37	41
03:00	29	54	34	31	31	35	40	30	26	39	39	43	33	61	48	42	26	31	24	31	30	37	25	33	23	38	26	43	25	49	46	24	38	55	36	44	27	46	56	62
06:00	37	42	53	28	30	40	49	33	55	32	48	43	30	54	48	33	31	42	27	43	40	43	45	36	16	46	36	58	35	41	21	34	26	49	41	45	33	41	52	43
09:00	43	58	38	36	29	52	53	45	36	50	48	43	30	39	43	40	43	52	48	43	51	47	40	41	27	46	35	50	27	55	55	40	34	30	40	54	28	47	41	38
12:00	57	20	39	40	28	37	4	47	34	8	39	49	30	49	15	31	25	31	37	47	30	39	30	27	29	26	24	47	28	49	35	28	28	12	36	28	39	55	12	10
15:00	34	38	42	43	32	42	26	43	22	23	30	59	25	34	21	20	40	43	51	52	33	39	36	26	30	20	39	42	33	48	30	28	30	52	24	35	25	63	48	46
18:00	27	38	51	29	18	31	34	41	38	50	34	33	28	33	55	32	48	41	43	34	30	40	60	42	30	50	33	32	32	48	24	58	64	45	73	23	34	33	40	27
21:00	39	42	44	51	27	42	49	35	47	58	44	50	32	34	44	42	45	62	63	53	37	47	43	47	47	49	50	33	24	57	43	44	36	40	32	39	34	55	83	39

## Sheet: %Time REM
	Vehicle								1.6 mg/kg JZL 184								8.0 mg/kg JZL 184								16.0 mg/kg JZL 184								Recovery
00:00	4.77778	1.31482	3.48148	1.55556	5.40741	1.51852	3.57407	3.44444	5.46296	2.77778	1.72222	0.518518	5.22222	0.37037	1.27778	2.40741	1.24074	1.25926	0.277778	0.0740741	0.259259	0.037037	0	0	0	0	0.037037	0	0.222222	0.037037	0	0.481482	7	1.05556	1.88889	0.796296	5.85185	2.38889	5.2963	1.66667
03:00	7.25926	2.85185	3.90741	4.53704	7.2963	5.44444	4.62963	5.77778	6.57407	5.74074	3.53704	3.37037	5.7037	1.51852	3.33333	2.31481	2.40741	1.75926	1.24074	0.277778	2.2037	0.444445	0	0	0	0	0.166667	0.0740741	0.185185	0.296296	0.0185185	0.259259	5.90741	1.74074	4.18518	2.96296	5.85185	5.27778	5.48148	4.48148
06:00	7.44444	1.55556	2.92593	3.40741	5.03704	4.35185	6.59259	4.05556	5.18518	4.35185	4.33333	1.11111	5.18518	2.11111	4.40741	2.24074	3.44444	3.62963	3.01852	3.01852	1.62963	3.24074	0	0.037037	0.148148	0	0.462963	0.0185185	0.333333	0.444445	0.166667	0.333333	7	2.87037	3.83333	5.77778	6.94444	3.14815	5.24074	1.03704
09:00	5.92593	1.18518	1.12963	2.87037	8	1.94444	4.37037	4.05556	4.77778	1.2963	0.851852	2.05556	5.31482	2.53704	1.42593	2.53704	5.62963	3.96296	1.2037	1.88889	2.57407	4.03704	0.037037	0	0.148148	0.0740741	1.48148	0.111111	1.64815	0.574074	0.222222	1.31482	8.2963	1.74074	4.59259	3.59259	3.31481	4.66667	3.74074	1.07407
12:00	1.88889	1.07407	1.59259	1.94444	2.96296	0.814815	0	1.11111	2.55556	0	0.259259	0	2.05556	0.62963	0.888889	0.685185	3.72222	1.14815	1.75926	0.462963	2.22222	1.57407	0.0555556	0	1.12963	0.444445	0.574074	0.814815	1.2963	1.07407	0.5	1.2963	0.944444	0	1.55556	0	2.83333	2.24074	0	0
15:00	2.68519	1.18518	1.22222	0.574074	2.66667	0.444445	3.55556	1.51852	0.611111	2.42593	0.462963	0	0.296296	0.462963	2	0	4.87037	2.2963	2.31481	0.740741	2.55556	4.05556	0.888889	0	1.7963	2	2.5	0.925926	2.35185	1.96296	1.27778	2.2037	3.46296	3.77778	0.574074	1.51852	2.81481	0.425926	7.18518	0.87037
18:00	3.37037	0.722222	0.62963	0.259259	1.09259	0.777778	4.81482	1.27778	3.92593	0.351852	2.51852	0.0185185	2.01852	0.925926	6.5	5.85185	4.40741	0.962963	3	0.0185185	3.09259	3.24074	3.81481	1.37037	2.22222	1.37037	4.5	4.75926	4.53704	1.03704	2.33333	0.166667	2.31481	2.88889	4.12963	0	2.57407	2.44444	4.24074	0.240741
21:00	5.56432	1.80221	1.35166	0.946159	2.65826	2.27529	5.29399	2.77089	4.06468	1.84146	0.853357	0.583876	1.5046	0	3.81765	1.77408	3.16498	1.88552	2.58137	1.88552	2.28956	2.4018	3.09764	1.52638	3.22	0.855663	3.96307	2.70209	1.8014	2.16167	6.1923	4.2558	3.52533	0.231169	1.32922	4.21884	2.42728	5.23984	4.31516	0.770564

## Sheet: REM Bout Duration
	Vehicle								1.6 mg/kg JZL 184								8.0 mg/kg JZL 184								16.0 mg/kg JZL 184								Recovery
00:00	86	23.6667	75.2	28	73	54.6667	64.3333	46.5	73.75	37.5	46.5	7	94	20	69	86.6667	19.1429	27.2	15	8	9.33333	4					4		12	4		5.2	68.7273	28.5	40.8	43	90.2857	86	57.2	36
03:00	87.1111	25.6667	42.2	54.4444	65.6667	58.8	45.4545	69.3333	71	50	63.6667	33.0909	56	32.8	30	35.7143	32.5	15.8333	26.8	5	26.4444	12					9	8	4	8	2	4	106.333	23.5	50.2222	29.0909	52.6667	71.25	59.2	69.1429
06:00	53.6	21	31.6	36.8	49.4545	58.75	47.4667	62.5714	46.6667	52.2222	42.5455	24.5	50.9091	32.5714	43.2727	34.5714	37.2	32.6667	54.3333	46.5714	22	35		4	16		12.5	2	12	9.6	6	9	75.6	44.2857	59.1429	52	62.5	56.6667	69.7143	22.4
09:00	58.1818	32	40.6667	38.75	72	21	52.4444	87.6	64.5	28	23	74	57.4	54.8	30.8	39.1429	55.2727	53.5	26	22.6667	30.8889	72.6667	2		5.33333	4	32	6	29.6667	20.6667	8	12.9091	81.4545	94	55.1111	43.1111	71.6	100.8	67.3333	58
12:00	60	116	86	35	36.5	88		40	92		28		42.4	68	96	24	67	62	38	6.85714	40.4	81	4		29.3333	24	20.6667	29.3333	28	10	10.8	15.5556	51		56		76.5	121
15:00	41.5	51	44	31	66	48	47	82	66	36	50		21	25	36	2	82.3333	41.3333	41.6667	27.3333	44.8571	55.75	16.3333		28.5	43.2	83	11.1111	42.3333	61.6	34.5	40	93.5	68	31	41	76	46	51.7333	23.5
18:00	50.2857	26	22.6667	28	6	42	43.6667	27.6	91.3333	50	26.75	2	74	100	43.875	66	63.5	34.6667	84.6667		140	50	41.75	18.5	37.5	21.1429	73.75	64.25	98	56	84	16	50	78	49.5556		69.5	88	51.5	8.66667
21:00	81.75	40	30	21	43.5	67.3333	40.5714	82	85.3333	36.8	44.6667	17.3333	68		42.5	49	47	42	37.5	56.6667	51.6	42.8	50.5714	34	62.6667	25.3333	88	48	80	64	42.3077	47.25	91.5	24	69	73	42	77.7143	30.875	26.6667

## Sheet: REM Num Bouts
	Vehicle								1.6 mg/kg JZL 184								8.0 mg/kg JZL 184								16.0 mg/kg JZL 184								Recovery
00:00	6	6	5	6	8	3	6	8	8	8	4	6	6	2	2	3	7	5	2	1	3	1	0	0	0	0	1	0	2	1	0	10	11	4	5	2	7	3	10	5
03:00	9	12	10	9	12	10	11	9	10	12	6	11	11	5	12	7	8	12	5	6	9	4	0	0	0	0	2	1	5	4	1	7	6	8	9	11	12	8	10	7
06:00	15	8	10	10	11	8	15	7	12	9	11	4	11	7	11	7	10	12	6	7	8	10	0	1	1	0	4	1	3	5	3	4	10	7	7	12	12	6	7	5
09:00	11	4	3	8	12	10	9	5	8	5	4	3	10	5	5	7	11	8	5	9	9	6	2	0	3	2	5	2	6	3	3	11	11	2	9	9	5	5	6	2
12:00	3	1	2	6	4	1	0	3	3	0	1	0	5	1	1	2	6	2	5	7	5	2	1	0	3	2	3	3	5	2	5	9	2	0	3	0	4	2	0	0
15:00	4	2	3	2	7	1	6	2	1	5	1	0	2	2	6	1	6	6	6	3	7	8	6	0	8	5	2	9	6	5	4	4	4	6	2	4	4	1	15	4
18:00	7	4	3	1	1	2	12	5	3	2	8	1	2	1	16	9	8	3	3	0	2	7	8	8	4	7	8	8	5	2	3	6	5	4	9	0	4	3	8	3
21:00	8	4	4	4	8	3	14	3	6	5	3	3	3	0	8	4	6	4	8	3	5	5	7	4	6	3	4	5	2	3	13	8	4	1	2	6	6	7	16	3
