# Supplementary material for: Endocannabinoid Signaling Regulates Sleep Stability
Source: PLoS One. 2016 Mar 31;11(3):e0152473. doi: 10.1371/journal.pone.0152473 (PMC4816426; doi:10.1371/journal.pone.0152473)
Supplement: S1 Data — (ZIP) [file pone.0152473.s001.zip › JZL184 Before Light Delta Theta Gamma Data.xlsx]

## Sheet: NREM Delta
	Vehicle								1.6 mg/kg JZL 184								8.0 mg/kg JZL 184								16.0 mg/kg JZL 184								Recovery
00:00	501.909	372.033	373.313	363.203	424.952	322.537	305.92	365.096	478.946	350.921	372.006	363.397	454.05	319.415	289.676	358.691	465.249	360.139	370.025	395.431	433.091	318.704	302.948	347.279	464.844	358.785	343.878	396.243	443.742	338.409	330.487	362.05	477.322	392.397	395.617	395.9	451.383	362.894	349.063	355.149
03:00	456.158	337.61	350.321	353.723	386.063	295.672	315.482	322.669	424.354	329.668	333.657	327.802	389.877	280.723	289.34	322.89	420.917	321.632	339.766	357.746	387.868	287.541	281.632	311.971	416.624	327.912	325.712	363.089	398.597	316.043	320.2	329.544	431.641	356.55	371.143	371.914	408.801	314.024	318.262	345.071
06:00	417.233	335.854	320.172	339.378	365.216	285.454	309.592	308.595	393.735	319.021	323.971	318.28	363.521	277.919	275.581	319.031	403.489	301.625	320.346	324.407	350.381	275.872	282.403	295.985	397.565	326.028	334.726	342.115	392.019	306.271	320.534	311.765	441.904	338.495	343.783	355.216	392.919	332.279	309.961	336.442
09:00	396.531	318.617	323.356	337.019	365.721	265.35	294.88	295.267	400.438	299.236	303.21	327.359	351.255	283.596	269.199	305.627	393.985	299.412	304.278	321.408	347.529	277.825	281.039	288.564	403.878	319.486	322.216	342.454	370.831	305.57	328.959	316.045	428.764	328.125	339.29	337.179	394.142	317.063	308.846	327.757
12:00	398.154	322.554	327.993	321.646	373.133	301.914	263.781	294.629	394.25	288.387	317.695	301.188	358.98	287.928	272.451	332.166	394.819	328.823	328.425	323.187	355.622	306.469	283.294	318.562	397.225	346.325	339.731	358.311	371.325	314.348	349.548	366.413	415.913	318.723	343.776	331.99	375.505	309.574	321.224	309.5
15:00	430.581	370.185	343.262	349.06	398.391	317.668	347.649	336.18	420.473	367.748	336.166	301.894	395.781	324.205	329.029	363.048	434.359	348.368	337.317	339.608	377.707	317.202	312.662	333.163	417.535	382.944	364.964	356.024	397.358	330.638	337.881	356.639	453.367	363.037	386.329	350.869	418.93	309.61	304.397	365.897
18:00	449.862	345.198	350.587	383.101	419.601	334.397	326.829	338.66	463.058	366.428	372.077	351.433	405.682	336.406	295.957	364.475	414.005	358.118	366.055	380.137	392.476	331.666	302.214	330.673	464.352	343.399	377.443	386.687	419.282	331.11	347.196	354.974	417.641	367.354	344.559	374.693	401.399	347.987	322.826	363.472
21:00	431.429	343.789	337.707	363.533	414.828	331.828	295.771	331.172	431.01	318.774	329.846	331.456	367.333	335.9	293.22	323.696	409.782	335.964	339.682	357.14	385.383	322.08	296.276	319.761	427.462	348.021	357.671	368.618	422.257	358.425	333.431	338.286	435.169	325.672	349.974	375.149	404.144	303.898	298.202	324.144

## Sheet: NREM Theta
	Vehicle								1.6 mg/kg JZL 184								8.0 mg/kg JZL 184								16.0 mg/kg JZL 184								Recovery
00:00	404.496	308.489	312.396	365.586	382.79	295.413	304.968	299.109	402.911	301.638	293.736	344.448	395.441	290.256	282.235	292.117	391.129	313.871	303.79	375.874	386.298	293.321	291.323	289.346	376.72	311.35	292.065	357.284	394.193	304.947	319.345	301.245	389.758	319.398	285.99	343.401	376.583	287.139	315.772	283.144
03:00	398.277	304.077	292.455	336.253	369.056	274.282	305.46	283.818	387.897	301.076	282.271	326.058	364.603	270.336	295.486	278.555	373.338	292.165	283.069	338.514	362.27	279.113	281.608	269.45	352.927	289.867	275.405	327.792	352.314	294.367	304.905	276.513	384.969	303.641	284.692	341.417	366.057	282.911	310.93	283.668
06:00	392.378	300.222	283.9	340.193	366.256	278.254	307.091	278.158	384.717	294.194	280.047	327.355	355.864	264.283	281.567	278.81	376.123	292.135	275.332	332.325	349.091	264.477	284.943	265.186	350.53	290.53	278.096	330.977	363.185	284.925	302.485	273.077	383.998	305.404	284.713	340.18	365.127	289.156	313.023	282.07
09:00	393.985	305.461	284.782	343.911	369.071	276.623	313.499	272.507	381.799	295.081	274.887	335.347	355.641	285.806	283.897	279.287	371.586	292.717	272.925	331.468	353.539	276.102	285.362	269.422	359.655	293.838	277.223	339.296	359.457	296.353	326.003	268.623	386.743	308.328	280.388	334.178	370.723	289.517	310.311	284.628
12:00	389.901	304.299	296.469	358.889	391.555	311.13	291.1	288.857	375.049	294.048	284.134	336.435	372.346	307.554	280.961	302.901	367.664	294.492	284.712	342.402	368.221	302.48	282.671	292.81	365.125	306.579	283.111	359.037	370.651	307.429	334.279	301.833	376.575	294.677	285.166	341.337	374.389	304.371	318.467	296.227
15:00	391.606	312.578	302.199	358.312	385.141	322.682	319	306.543	375.198	305.465	282.842	331.994	379.564	314.918	287.26	307.314	378.816	298.706	283.703	351.566	381.879	309.303	284.734	289.124	361.386	302.401	280.246	354.677	371.937	308.781	303.987	297.878	388.401	311.264	287.748	347.228	383.524	309.883	306.414	291.567
18:00	403.338	310.476	295.92	370.328	383.634	316.952	308.176	294.065	397.197	314.983	293.297	351.105	382.812	309.671	276.323	287.539	371.646	307.944	286.728	367.971	373.645	315.279	287.002	269.69	371.553	304.293	284.463	355.022	373.193	307.859	309.665	284.766	386.904	311.341	285.166	359.83	373.189	300.873	309.793	288.729
21:00	390.048	308.195	296.821	356.217	381.256	306.612	298.724	291.758	389.803	296.284	283.171	341.845	367.152	306.139	284.591	280.149	381.101	306.511	285.92	348.886	370.123	304.429	287.407	275.571	370.421	307.863	287.879	355.652	377.46	303.731	318.471	289.346	387.024	301.19	286.604	349.673	375.535	284.388	304.639	274.782

## Sheet: NREM Gamma
	Vehicle								1.6 mg/kg JZL 184								8.0 mg/kg JZL 184								16.0 mg/kg JZL 184								Recovery
00:00	356.325	313.845	312.408	340.375	353.538	274.062	318.523	287.037	360.993	315.222	305.263	317.125	350.635	272.565	302.991	284.328	328.821	293.055	287.388	299.819	323.514	249.126	280.386	258.978	303.108	274.64	266.743	270.513	301.137	238.078	272.511	247.119	346.875	314.488	284.655	318.534	347.23	268.194	307.583	286.635
03:00	352.867	307.46	298.509	313.082	345.394	269.32	316.986	280.707	347.795	303.733	285.14	297.643	343.022	258.47	301.218	269.831	307.183	274.276	268.355	274.355	306.838	245.164	272.874	249.998	283.256	257.207	252.646	253.668	281.082	230.04	254.593	232.689	350.789	301.858	292.788	312.771	348.518	268.075	299.215	286.464
06:00	363.2	305.824	302.854	324.137	353.97	271.793	315.556	281.495	356.034	298.447	291.639	308.873	344.959	259.112	295.711	272.173	317.545	282.674	270.139	276.378	307.534	238.994	277.253	251.16	284.539	258.252	251.732	263.295	292.884	225.935	257.894	231.169	351.835	307.329	295.17	323.721	351.242	276.069	314.315	290.844
09:00	377.975	316.361	308.82	330.317	358.89	278.245	328.258	284.943	363.882	316.383	308.794	317.095	354.822	275.025	314.084	283.856	328.098	295.402	277.946	283.395	321.416	247.361	283.829	264.633	299.45	267.673	265.672	274.471	299.835	237.15	269.595	233.754	367.545	324.883	298.852	328.414	362.512	282.464	318.386	293.462
12:00	390.863	329.775	332.128	354.22	386.304	299.275	370.932	310.751	385.111	328.911	333.238	334.563	382.189	298.489	324.065	308.419	344.474	303.515	304.15	306.269	348.771	272.221	295.542	289.329	315.743	281.805	282.672	294.6	320.523	246.335	275.726	260.303	382.541	336.14	311.617	341.42	382.962	300.253	342.529	328.553
15:00	384.399	316.769	327.043	354.711	382.522	305.476	326.453	309.714	379.399	320.521	325.462	332.247	380.703	297.767	298.467	309.822	348.853	298.495	307.421	317.959	358.832	283.358	297.276	289.088	314.14	275.349	275.58	298.367	324.098	252.874	280.531	264.238	386.708	327.884	314.459	344.88	383.784	305.589	331.357	304.958
18:00	386.832	318.938	317.885	347.892	372.43	297.246	327.115	294.656	378.655	325.049	316.852	326.226	376.21	290.026	306.384	282.036	348.906	309.251	295.604	325.035	353.406	285.382	302.365	280.231	320.733	286.032	274.396	299.177	324.22	258.063	284.932	263.813	391.231	329.719	326.365	351.297	383.021	292.122	335.2	299.348
21:00	382.699	322.925	322.85	344.289	370.272	288.975	334.327	294.88	378.968	321.536	323.687	324.761	377.862	290.955	319.664	291.259	359.993	322.946	308.298	326.842	361.573	281.414	314.185	285.378	327.527	301.377	291.415	312.696	335.713	267.053	295.259	267.531	396.413	329.756	327.291	349.759	386.856	296.791	340.803	299.825

## Sheet: Wake Delta
	Vehicle								1.6 mg/kg JZL 184								8.0 mg/kg JZL 184								16.0 mg/kg JZL 184								Recovery
00:00	211.312	182.553	170.377	210.408	219.594	206.762	178.509	163.258	213.375	162.687	169.774	202.781	241.48	188.765	173.685	165.296	209.652	166.961	169.619	208.915	208.861	200.183	169.833	169.879	199.423	162.943	170.297	204.794	210.623	193.809	165.94	160.181	218.269	185.244	191.238	238.308	235.617	246.665	208.849	185.673
03:00	209.907	172.053	166.474	221.712	220.11	199.006	181.245	167.097	205.821	167.841	166.123	197.03	224.359	183.052	168.606	170.128	206.069	166.982	165.539	201.169	195.531	195.96	169.262	161.169	203.714	158.395	183.26	202.639	220.496	226.132	178.117	167.071	214.442	179.234	181.621	228.249	226.396	231.003	191.673	183.092
06:00	222.661	183.676	169.85	218.305	224.082	212.45	183.244	175.625	205.642	167	173.444	203.932	219.865	191.588	166.742	175.459	216.079	167.171	173.724	190.883	196.622	182.641	162.308	169.776	220.081	174.317	173.114	209.622	210.72	221.686	193.943	176.666	211.497	181.025	180.784	226.465	226.242	230.731	184.072	179.77
09:00	221.82	181.442	177.874	219.791	224.49	200.047	181.095	180.348	215.224	172.774	182.029	218.561	216.621	202.14	171.906	180.814	210.581	171.465	181.335	193.881	201.366	212.697	166.649	166.937	212.999	174.546	174.712	201.639	206.417	226.825	175.886	179.299	210.279	178.856	179.761	216.915	217.127	235.798	181.168	183.126
12:00	210.098	176.822	172.363	219.033	220.025	216.218	181.076	171.608	201.463	175.506	172.949	211.511	213.065	215.256	181.257	180.006	198.986	163.654	171.37	218.593	206.48	212.973	166.269	162.819	186.644	164.018	171.627	209.136	200.167	219.61	170.675	171.658	197.691	172.744	173.407	218.521	216.466	224.843	182.305	173.47
15:00	204.665	178.928	173.521	219.31	223.779	228.871	189.025	163.782	202.728	178.433	175.968	210.876	225.131	223.648	176.337	175.127	198.832	168.589	175.037	218.085	210.258	212.986	172.486	168.744	187.085	159.815	169.899	208.463	200.881	229.319	182.271	167.361	207.017	179.703	178.785	226.075	231.027	218.265	177.521	173.21
18:00	211.322	181.825	173.981	245.04	229.867	236.767	185.591	170.023	213.385	190.166	179.344	236.264	230.484	228.032	169.61	178.423	200.202	173.73	180.471	233.24	210.618	215.667	176.394	164.097	195.882	161.449	177.032	212.751	214.788	237.349	192.1	176.03	213.812	180.945	184.437	247.733	228.709	235.549	193.269	179.783
21:00	215.268	186.389	176.004	224.971	232.906	228.786	186.472	178.934	217.093	183.274	178.299	235.269	233.257	224.885	180.779	176.685	206.672	179.466	182.816	230.552	213.789	213.68	195.784	178.953	199.871	177.788	178.019	225.451	233.342	238.382	195.412	173.12	210.701	181.49	183.335	230.438	235.983	230.724	193.051	177.541

## Sheet: Wake Theta
	Vehicle								1.6 mg/kg JZL 184								8.0 mg/kg JZL 184								16.0 mg/kg JZL 184								Recovery
00:00	253.14	181.558	189.412	230.668	234.836	203.411	202.003	172.762	250.737	192.144	177.933	223.587	239.713	190.961	201.504	174.583	238.27	173.799	178.167	233.351	227.418	182.608	187.279	165.095	219.966	173.049	168.28	212.662	224.995	190.594	183.648	158.606	257.981	188.895	180.207	248.256	244.056	236.629	219.461	189.849
03:00	254.073	194.532	180.223	230.979	230.279	198.373	204.94	174.44	249.918	185.301	174.834	214.946	239.663	184.266	191.548	174.269	229.26	174.699	173.921	221.936	215.484	180.7	179.416	168.002	213.174	155.725	181.876	209.582	222.6	206.607	182.239	162.758	252.014	191.05	185.464	238.625	235.522	220.393	210.347	184.904
06:00	242.323	192.385	176.877	233.894	232.733	214.739	201.691	177.409	249.929	181.508	177.491	217.477	230.288	200.311	184.346	177.778	231.422	170.899	174.815	214.295	210.076	178.758	174.936	172.007	218.036	173.78	154.465	207.345	210.291	200.181	193.65	173.25	252.279	189.435	180.401	230.007	237.22	229.265	205.747	184.151
09:00	253.835	193.027	181.647	236.29	235.814	208.538	204.152	175.227	244.361	192.256	179.447	231.894	221.256	217.266	190.685	176.643	225.19	177.288	173.98	212.137	213.094	208.932	181.508	170.856	220.82	176.108	172.076	211.759	210.284	213.328	183.388	168.705	247.347	190.23	181.496	224.892	229.972	226.605	207.62	184.265
12:00	246.099	183.311	176.411	248.173	240.928	241.638	200.809	172.872	241.413	180.009	174.167	242.81	237.419	243.88	200.247	176.994	228.712	173.225	178.566	227.285	224.215	219.58	183.379	165.713	208.616	169.636	162.617	221.628	216.68	213.289	182.383	166.166	236.021	181.608	177.668	241.142	229.293	239.781	215.376	174.438
15:00	235.292	194.084	176.042	248.144	243.632	256.399	207.066	173.374	228.068	200.314	171.526	244.654	240.593	248.565	204.923	175.93	227.946	181.759	173.749	232.044	233.645	222.004	197.895	172.805	215.172	167.054	171.72	219.744	221.274	229.015	196.251	164.096	242.258	192.562	176.746	244.99	240.22	257.496	205.181	179.074
18:00	248.571	194.984	180.714	239.845	242.593	257.957	207.405	176.868	242.804	197.478	176.032	252.895	248.677	249.734	185.924	175.869	237.611	185.8	180.328	248.803	236.288	234.129	197.984	175.292	226.084	176.698	169.955	230.442	230.015	232.41	206.449	174.422	255.301	192.917	184.673	245.199	237.656	228.789	215.044	182.012
21:00	251.575	194.023	179.832	242.978	244.738	232.491	203.671	178.44	247.556	197.471	172.398	252.306	247.731	247.36	198.964	180.076	239.592	190.316	182.054	243.838	232.174	229.684	207.452	181.771	235.957	184.169	176.38	230.869	239.065	224.907	204.817	184.497	243.744	192.387	182.071	244.001	241.378	216.231	210.682	180.372

## Sheet: Wake Gamma
	Vehicle								1.6 mg/kg JZL 184								8.0 mg/kg JZL 184								16.0 mg/kg JZL 184								Recovery
00:00	536.774	433.444	439.931	432.153	486.958	371.324	453.642	420.359	531.21	403.673	451.006	409.399	513.106	348.95	438.334	400.632	510.097	412.232	433.192	384.685	438.523	346.481	446.78	409.405	456.563	391.832	402.874	372.054	439.54	308.037	380.547	374.377	536.041	468.903	468.216	444.851	503.563	398.215	492.083	439.128
03:00	538.598	393.28	429.385	437.587	472.389	352.885	462.831	399.927	483.399	445.224	422.611	392.8	477.875	339.091	427.15	402.489	454.908	384.687	413.7	369.071	396.649	350.656	409.899	398.288	458.971	359.344	379.418	359.499	440.062	344.418	391.336	381.422	509.886	411.314	465.123	433.57	482.536	393.18	466.997	426.438
06:00	496.909	447.655	396.706	440.19	471.064	368.638	463.164	406.373	511.492	462.822	413.022	413.425	462.156	358.96	426.086	421.54	453.802	409.92	391.685	364.505	408.999	335.866	411.553	383.96	423.407	417.687	374.108	367.221	449.587	327.899	466.916	377.714	518.542	445.911	440.752	451.83	477.021	399.421	476.361	435.769
09:00	509.093	460.018	428.187	448.472	485.114	371.642	477.572	428.753	502.004	469.365	426.613	436.704	458.392	369.883	458.21	421.935	448.759	417.496	394.044	392.785	440.622	370.103	427.929	402.201	458.723	402.487	423.365	372.295	435.954	351.676	438.377	383.117	490.998	456.671	429.063	432.553	456.889	406.638	472.251	453.796
12:00	540.564	482.563	459.252	472.655	497.574	407.232	506.348	437.533	559.722	494.233	466.875	458.374	485.648	403.305	472.296	458.193	484.159	462.534	446.8	435.294	473.854	390.839	463.416	433.011	484.173	458.404	465.363	412.214	448.393	362.429	434.157	402.713	555.516	466.777	468.672	462.478	490.611	404.459	477.229	438.384
15:00	579.417	449.665	455.036	471.379	502.997	414.756	499.333	443.468	583.005	478.033	475.784	463.464	520.658	410.188	464.876	457.813	529.095	465.692	474.698	436.806	478.723	397.017	480.045	440.235	491.01	429.415	445.524	421.365	457.115	375.693	471.743	411.241	569.501	453.155	497.342	466.277	512.37	397.256	478.804	435.956
18:00	570.096	460.262	440.207	490.239	519.399	419.127	493.452	422.651	552.057	473.195	455.901	470.075	506.742	413.231	442.888	443.547	507.555	444.924	441.02	463.429	495.236	401.742	475.539	433.876	512.831	436.96	426.317	429.464	478.919	388.137	489.256	384.653	538.242	460.516	427.419	480.662	511.021	422.448	500.882	443.157
21:00	554.72	477.374	460.308	457.678	520.417	404.981	483.611	448.052	531.7	467.737	458.913	454.79	516.833	411.211	475.675	455.916	524.289	461.392	436.501	458.843	503.328	399.074	515.196	454.079	508.916	442.876	427.301	449.926	507.044	391.361	489.238	407.365	553.333	470.152	466.614	454.615	528.917	404.996	486.081	439.409

## Sheet: REM Delta
	Vehicle								1.6 mg/kg JZL 184								8.0 mg/kg JZL 184								16.0 mg/kg JZL 184								Recovery
00:00	159.388	145.279	143.279	144.665	164.861	136.501	147.675	136.086	164.389	147.863	145.232	145.015	171.012	127.566	160.158	151.985	149.101	147.882	137.193	167.817	173.128	145.847					115.111		152.618	103.484		166.867	172.327	153.285	132.979	147.065	164.544	139.129	152.271	170.469
03:00	168.092	141.039	144.956	147.831	163.518	135.026	149.753	147.706	171.123	152.548	144.442	150.944	163.391	138.376	153.02	147.846	151.945	147.437	144.132	169.61	166.343	131.77					134.363	144.128	158.57	118.074	183.248	151.925	174.082	136.028	140.068	146.473	158.27	139.767	146.87	160.373
06:00	174.606	134.483	144.104	157.922	160.502	138.526	155.755	148.903	169.058	156.83	144.542	142.488	162.592	131.307	153.708	149.51	178.459	147.827	156.308	159.973	160.323	134.902		141.44	137.756		138.155	135.924	153.622	134.773	124.4	164.972	170.991	145.571	147.082	156.164	161.791	141.786	148.203	167.424
09:00	177.218	151.228	142.044	161.963	163.675	129.416	149.855	149.142	175.109	148.466	156.55	150.294	160.029	141.118	149.257	148.73	180.962	156.308	142.371	153.179	170.326	139.32	147.092		164.65	121.917	153.243	148.1	172.306	150.508	152.8	191.067	169.803	157.841	140.802	146.782	159.849	139.018	145.366	144.083
12:00	174.423	159.219	155.186	160.875	172.354	135.274		151.593	179.705		157.429		164.451	136.587	133.153	166.936	169.542	167.071	156.676	164.296	161.363	145.179	118.599		173.075	158.501	154.021	185.338	180.692	151.767	142.888	163.993	168.715		142.466		158.477	135.716
15:00	176.626	150.099	157.27	170.779	170.777	139.724	152.727	151.136	178.922	162.701	157.273		177.236	128.41	139.962		175.232	149.243	154.298	153.942	171.277	136.743	133.022		166.087	149.418	151.395	158.496	161.788	156.905	145.946	158.36	169.824	149.462	142.879	156.649	160.141	132.586	142.467	143.186
18:00	173.21	155.948	130.966	135.921	187.548	148.399	152.98	143.503	163.427	141.688	144.517	175.352	167.469	136.936	139.898	150.423	170.65	138.246	138.962	144.904	158.731	140.431	130.129	132.147	165.664	135.083	159.052	154.472	163.945	127.218	145.961	169.352	171.32	150.83	140.674		163.278	143.25	151.823	139.288
21:00	174.555	137.708	140.957	149.539	171.141	138.407	152.617	154.411	172.837	155.411	146.436	157.339	167.097		143.089	147.325	165.44	141.131	143.725	153.298	153.52	143.457	142.864	148.754	168.054	152.315	155.476	145.307	160.442	145.458	153.516	156.242	178.707	167.901	152.511	159.434	166.518	146.133	152.934	140.477

## Sheet: REM Theta
	Vehicle								1.6 mg/kg JZL 184								8.0 mg/kg JZL 184								16.0 mg/kg JZL 184								Recovery
00:00	278.264	226.247	201.648	238.793	235.447	198.701	220.67	186.255	309.102	222.753	208.881	258.77	261.182	204.907	215.787	223.352	278.843	212.658	273.062	356.08	233.684	306.032					197.993		224.179	154.364		218.525	301.243	247.539	207.541	220.717	256.595	201.587	238.247	235.57
03:00	298.818	236.887	206.343	229.112	233.742	177.181	218.656	208.937	301.532	233.911	205.5	238.617	242.004	201.669	224.645	205.44	289.048	227.074	202.383	277.627	233.02	198.428					204.298	231.693	214.932	170.977	227.973	210.24	299.182	229.081	212.669	229.778	237.293	179.243	232.675	224.192
06:00	312.95	216.077	200.988	230.392	246.936	175.782	224.772	208.41	314.905	235.364	202.402	243.488	251.927	184.819	224.884	205.406	291.148	224.562	213.245	255.636	253.818	189.186		174.662	234.216		189.438	306.874	217.873	187.476	157.126	200.414	292.834	234.137	206.763	215.893	241.778	175.145	236.729	216.183
09:00	317.417	219.854	192.134	229.422	242.094	175.645	224.649	202.893	298.906	225.427	203.088	237.927	231.004	186.997	211.262	203.546	294.034	224.136	209.484	237.539	239.958	206.738	254.441		234.792	202.771	221.254	217.858	241.084	193.461	218.393	217.25	286.098	214.363	198.967	216.437	235.42	179.824	236.813	225.323
12:00	306.463	247.83	210.196	228.875	248.497	202.558		204.653	294.421		190.136		233.798	185.465	188.727	229.245	289.535	214.845	230.06	282.894	263.542	236.091	201.388		284.149	249.54	230.904	304.333	264.223	230.932	203.498	228.748	310.271		206.853		233.997	184.29
15:00	279.422	223.144	201.456	246.428	242.009	206.609	225.278	228.267	286.093	201.658	209.859		265.104	175.185	220.623		305.444	207.343	223.817	231.977	272.337	193.865	192.372		300.739	224.543	223.534	266.936	266.975	235.008	224.644	224.482	284.215	209.313	204.593	208.669	228.008	149.993	209.638	204.45
18:00	297.147	240.226	176.49	197.544	249.931	206.639	215.594	199.968	283.331	224.93	195.125	220.5	232.994	188.604	212.887	211.515	300.952	232.037	209.015	213.036	228.189	185.505	231.768	210.998	309.085	227.061	217.198	234.098	262.432	184.242	227.608	213.563	278.193	225.012	188.924		233.532	189.499	220.762	197.008
21:00	288.809	207.461	195.024	251.208	223.62	192.621	213.295	203.801	288.151	217.249	205.71	204.728	223.508		217.034	218.265	302.693	210.875	204.697	235.852	225.761	186.709	224.744	226.395	312.214	238.44	222.695	239.215	262.164	213.338	244.159	222.306	278.756	233.575	190.301	191.916	226.674	179.687	236.134	195.179

## Sheet: REM Gamma
	Vehicle								1.6 mg/kg JZL 184								8.0 mg/kg JZL 184								16.0 mg/kg JZL 184								Recovery
00:00	457.617	391.765	381.639	397.028	422.065	347.981	369.088	352.914	461.949	376.791	381.64	339.613	431.7	342.147	361.325	354.962	371.293	310.186	321.599	401.373	344.577	291.357					264.203		318.898	239.375		267.525	451.573	380.368	350.442	383.809	425.764	333.258	369.021	359.785
03:00	459.791	378.389	373.599	381.408	419.009	325.305	373.699	361.432	447.407	364.361	366.579	357.843	400.056	324.442	357.514	335.078	376.611	307.223	315.883	321.204	338.24	278.316					278.694	295.914	312.508	231.163	282.217	246.138	452.53	369.87	362.064	385.094	419.472	324.769	367.002	353.82
06:00	479.999	374.501	368.499	389.111	420.094	332.843	381.818	359.893	465.756	367.762	368.62	378.662	405.058	322.033	356.182	357.953	390.12	325.145	322.914	341.111	361.127	286.594		295.985	346.516		302.933	319.056	342.76	256.537	260.935	274.26	457.003	383.685	364.254	396.065	419.06	345.08	383.961	357.747
09:00	494.603	397.126	385.412	388.225	423.293	316.792	373.649	365.583	464.269	382.268	373.97	397.378	422.349	335.82	371.012	356.953	407.371	336.344	339.474	341.735	369.616	300.889	290.072		411.234	298.893	306.986	341.553	351.722	268.466	298.101	278.787	468.741	382.673	359.819	400.726	427.443	345.44	375.936	365.52
12:00	474.204	410.055	382.001	389.712	444.214	331.72		381.437	476.524		408.344		432.643	350.896	367.136	365.549	425.655	340.625	350.622	362.324	395.133	319.095	333.893		404.161	318.4	317.129	333.084	351.202	282.523	286.013	289.743	483.888		370.117		442.771	341.62
15:00	483.439	366.006	379.447	404.519	429.319	361.656	381.534	366.499	467.785	378.695	396.597		435.491	340.971	362.618		431.125	350.329	364.739	361.477	418.042	317.449	336.542		402.581	315.366	332.484	354.438	365.294	299.013	325.026	308.072	495.911	393.464	389.495	415.864	437.368	349.352	377.765	349.226
18:00	475.126	379.524	373.175	366.92	460.59	347.885	387.611	369.918	475.978	372.434	377.122	369.564	446.85	329.92	365.952	360.239	447.423	381.98	363.175	346.027	414.534	330.111	365.614	340.001	419.805	334.983	340.649	358.726	378.786	309.368	333.577	303.838	494.142	388.115	384.683		444.834	355.151	399.154	346.829
21:00	489.681	364.733	391.227	370.205	447.953	345.42	394.389	371.41	482.279	392.51	369.335	387.395	463.604		387.08	374.706	447.137	386.508	361.512	396.467	431.873	348.755	380.991	367.67	419.26	356.614	350.481	380.657	410.801	325.793	353.612	339.164	489.941	390.949	390.385	401.61	443.776	361.764	404.496	360.202

## Sheet: Wake PSpect LP (ZT 00-12)
Hz	Vehicle								1.6 mg/kg JZL 184								8.0 mg/kg JZL 184								16 mg/kg JZL 184								Recovery
0	10.9536	11.8388	10.916	12.7935	11.2585	11.138	9.67483	11.4543	11.0381	11.1918	10.9418	11.0863	11.3997	10.8816	10.0829	11.5404	12.5205	11.2994	10.725	10.9364	10.8925	10.9723	9.51511	11.3211	11.5706	10.5347	10.2265	10.094	10.4076	10.429	8.42661	11.3762	11.1591	11.539	11.0257	10.6586	10.6007	10.7607	9.28188	11.4626
0.244141	13.3411	12.7855	12.166	12.6648	12.7242	10.8276	10.9082	12.3809	13.5649	12.1016	12.8275	11.032	13.0668	10.7247	10.978	12.8143	13.9512	12.2069	12.5206	10.7377	12.1557	10.746	10.6371	12.7625	14.1451	11.161	12.3723	9.90654	12.1702	10.0398	9.60919	11.9465	13.8041	12.956	13.3677	11.3076	12.386	11.3588	10.7268	13.0453
0.488281	14.4435	13.1494	12.3689	12.8101	13.045	11.3035	11.3258	12.3759	14.3921	12.1743	13.3097	11.4172	13.8665	11.1256	10.8019	12.7871	14.1305	12.2387	12.6358	11.4374	12.2219	11.1542	10.4913	12.6732	14.676	11.0763	13.0633	10.4992	12.5136	10.7381	9.82102	11.2497	14.4466	13.2354	13.9347	12.7056	13.0932	12.5769	11.4842	13.2847
0.732422	14.0812	12.5347	11.4873	12.816	13.1783	11.9413	11.46	11.6357	13.977	11.493	12.3141	11.7415	14.1279	11.512	10.4705	11.8791	13.4423	11.2982	11.6366	11.5372	12.1189	11.6541	10.1768	11.466	13.6138	10.191	11.8373	10.6042	12.2818	11.1915	9.61403	10.2495	13.9529	12.4537	13.17	13.3928	13.2614	13.5429	11.8824	12.4939
0.976562	13.5693	11.6563	10.7695	12.6495	13.2068	12.0083	11.2289	11.054	13.3923	10.7469	11.3354	11.7668	13.9707	11.4724	10.2703	11.0582	12.8361	10.5772	10.714	11.2951	12.0162	11.8445	9.96065	10.5783	12.8226	9.70319	10.7723	10.5714	12.4219	11.3706	9.76841	9.87998	13.6649	11.6037	12.4278	13.3137	13.2897	13.9526	11.7416	11.6768
1.2207	13.2778	11.1255	10.4156	12.5373	13.3064	12.0479	11.0566	10.5478	13.2732	10.2885	10.7041	11.6516	13.6729	11.2084	10.1849	10.5352	12.545	9.90078	10.1575	11.0609	11.8647	11.6527	10.0113	9.95704	12.3425	9.43287	10.3995	10.8958	12.3394	11.4645	10.0878	9.86095	13.3003	11.0379	11.7509	13.0128	13.3973	14.0137	11.6281	11.0297
1.46484	13.3465	10.7582	10.1844	12.3708	13.348	11.9786	11.0078	10.234	13.1912	9.86716	10.2657	11.709	13.671	11.1628	10.1349	10.3517	12.5918	9.49637	9.93617	11.1151	11.9068	11.5924	10.0797	9.64454	12.1999	9.42303	10.2611	11.5008	12.5518	11.7918	10.4451	10.0957	12.8396	10.6207	11.1362	12.9222	13.5534	13.9486	11.6029	10.7041
1.70898	13.2985	10.5305	10.0963	12.451	13.4897	12.0943	11.063	10.0294	13.0854	9.68352	10.0586	11.7782	13.6378	11.247	10.2161	10.1997	12.561	9.39303	9.94102	11.5098	12.0282	11.7354	10.2303	9.71162	12.29	9.56921	10.2577	12.1214	13.0603	12.3965	10.954	10.5534	12.7195	10.4031	10.8065	13.1842	13.6954	14.0323	11.5423	10.6222
1.95312	13.2093	10.4612	9.94009	12.5339	13.6923	12.2747	11.1444	9.92689	12.8729	9.42191	10.0914	12.1141	13.6061	11.3285	10.2746	10.0835	12.5244	9.41276	10.0236	11.7968	12.1694	12.1011	10.1188	9.82107	12.4097	9.81567	10.4628	12.5818	13.2824	12.873	11.5337	10.9216	12.7644	10.3798	10.5776	13.606	13.8426	14.3004	11.5881	10.5822
2.19727	13.3094	10.5071	10.0292	12.9769	13.6887	12.4657	11.2233	9.92953	12.8367	9.31385	9.9807	12.4195	13.8028	11.5461	10.1677	10.0865	12.4465	9.4598	10.1317	12.187	12.4169	12.148	10.3038	9.79652	12.5109	9.96008	10.5774	13.1036	13.618	13.478	12.0257	11.1892	12.762	10.4958	10.5376	13.7981	14.1338	14.5161	11.7082	10.7903
2.44141	13.1106	10.6679	10.0688	13.2859	13.9771	12.6196	11.1245	10.0732	12.5592	9.55175	9.95565	12.6435	13.881	11.6514	10.224	10.229	12.7248	9.61867	10.3566	12.4713	12.5335	12.3489	10.5957	9.89055	12.4888	10.3496	10.663	13.6392	13.8546	14.2584	12.1752	11.2329	12.9406	10.6141	10.5207	14.1848	14.2657	14.7477	11.9717	10.9776
2.68555	12.8732	10.9332	10.1834	13.7619	14.4636	12.9241	11.0248	10.272	12.5374	9.7481	10.0431	13.1498	14.1548	12.0947	10.4602	10.3741	12.8116	10.0131	10.4188	12.7429	12.8402	12.7923	10.7281	10.0344	12.368	10.7552	10.6539	13.9709	13.7292	15.0755	12.0478	10.8661	13.2333	10.7867	10.6367	14.6385	14.534	14.9547	12.1203	11.2264
2.92969	13.0994	11.0887	10.4092	14.2389	14.5172	13.4021	11.1031	10.2802	12.8986	10.1351	10.1414	13.9253	14.4975	12.5376	10.752	10.5541	12.9138	10.3253	10.5674	13.2106	13.1883	13.3967	10.7376	10.1054	12.5595	10.8129	10.5937	14.4043	13.8015	15.9029	11.8344	10.4742	13.39	11.0992	10.8482	15.2988	14.9697	15.815	12.4137	11.4388
3.17383	13.3662	11.1298	10.5667	14.8683	14.7208	14.0411	11.1775	10.3624	13.0194	10.5048	10.3122	14.546	14.8862	12.8941	11.2353	10.6304	13.2832	10.6827	10.6182	13.7487	13.2513	13.7509	10.5804	10.1303	12.7462	10.9061	10.4258	14.5463	13.7848	16.3631	11.6334	10.2591	13.2708	11.3057	11.012	16.0271	15.2191	16.6369	12.6483	11.4874
3.41797	13.6395	11.1997	10.69	15.4913	14.9841	14.4603	11.6346	10.4138	13.1303	10.8446	10.463	15.2464	15.0549	13.5229	11.5512	10.6883	13.4902	10.9334	10.7753	14.3272	13.396	14.1235	10.5445	9.82067	12.9587	11.2156	10.5675	14.9181	13.8491	17.0628	11.3901	10.5169	13.3892	11.3453	11.0961	16.4569	15.3458	17.2249	12.671	11.3778
3.66211	13.888	11.2292	10.9197	15.9784	15.0001	15.0169	12.0644	10.578	13.2815	11.3845	10.6301	15.7467	15.2184	14.3181	11.6666	10.878	13.9433	11.1772	11.2842	14.6487	13.4498	14.602	10.5417	9.98585	13.6791	12.0258	11.1592	15.2652	14.1128	17.2993	11.6663	11.1145	13.4487	11.5524	11.2969	16.7521	15.3365	17.4667	12.4907	11.2712
3.90625	13.9521	11.3944	11.0913	16.1253	14.9929	15.4426	12.2537	10.7139	13.3587	11.5185	10.7619	15.8428	15.0258	14.9772	11.6404	11.1415	14.6501	11.6905	11.7486	14.9766	13.822	14.8431	10.8507	10.7016	14.8689	12.9148	11.9672	16.1358	14.8572	17.0991	12.4012	11.864	13.5266	11.5697	11.1867	16.8623	15.005	17.4327	12.3529	11.0129
4.15039	13.9338	11.516	11.0252	16.0655	15.0311	15.4261	12.3688	10.7776	13.5689	11.7276	10.7228	15.7753	14.707	15.0625	11.6534	11.2387	15.2899	12.088	11.8867	15.3071	14.1335	14.8257	11.2934	11.3173	15.7389	13.1934	12.934	16.866	15.5282	16.6409	13.0711	12.5343	13.5348	11.2837	11.0321	16.7118	14.6038	17.2163	12.2712	10.9804
4.39453	13.9058	11.3657	10.829	16.0618	14.8823	15.24	12.3414	10.8002	13.7163	11.4733	10.4563	15.3993	14.263	14.8807	11.5286	11.0896	15.2819	11.9426	11.8423	15.2884	14.3922	14.328	11.8128	11.6177	15.5892	12.7238	13.3041	16.7872	15.6622	16.1014	13.2318	12.6197	13.4678	11.016	10.9163	16.4355	14.1489	16.8544	12.1388	11.0206
4.63867	14.1392	11.1096	10.6703	15.7326	14.684	14.9655	12.2075	10.8276	13.9189	11.2373	10.4113	14.8711	14.2637	14.5896	11.4872	11.0955	14.6803	11.351	11.6114	15.0935	14.241	13.8377	11.8829	11.3361	14.9706	11.9097	12.9141	16.0176	15.2244	15.662	12.8839	12.1284	13.4626	10.857	10.7636	15.905	13.8849	16.4985	12.0793	11.0346
4.88281	14.394	11.0651	10.7042	15.2225	14.6762	14.6054	12.2658	10.7924	14.227	11.0942	10.4556	14.2704	14.3457	14.3091	11.5785	11.1621	14.2017	10.7838	11.066	14.616	14.106	13.5871	11.3988	10.9295	13.9034	11.0002	12.0606	14.9877	14.7495	15.1446	12.156	11.378	13.6351	10.798	10.7282	15.2964	13.8624	15.8231	11.9927	11.0065
5.12695	14.7994	11.1037	10.7753	14.5879	14.6836	14.2157	12.1859	10.9162	14.4457	11.0639	10.3944	13.8216	14.3452	13.7306	11.7658	11.2702	13.9415	10.4793	10.8746	14.0642	13.75	13.2157	11.0892	10.534	13.106	10.3652	11.3201	14.2192	14.1294	14.4107	11.4844	10.7794	14.0427	10.8968	10.6775	14.7668	13.8732	15.4273	12.1506	11.267
5.37109	15.1796	11.2755	10.9752	14.1997	14.5794	13.7022	12.1809	11.0571	14.8189	11.2955	10.5775	13.6359	14.3402	13.247	11.921	11.4713	14.0046	10.2634	10.7089	13.7032	13.4895	12.8579	10.921	10.3729	12.7973	10.1779	10.7658	13.553	13.5963	13.6761	11.3746	10.4574	14.6109	11.2535	10.6906	14.6328	13.9466	14.7878	12.5366	11.7128
5.61523	15.67	11.7921	11.3318	14.2195	14.7082	13.0115	12.4644	11.3814	15.6584	11.7255	10.9037	13.5738	14.5874	12.7371	12.2621	11.7209	14.0524	10.3303	10.595	13.3739	13.4444	12.3947	11.0854	10.4817	12.7515	10.3162	10.2349	13.0886	13.3293	13.0019	11.2812	10.2718	15.5027	11.6487	10.823	14.4306	14.3854	14.3474	13.0776	12.197
5.85938	16.3759	12.3484	11.5132	14.2177	14.8734	12.5857	12.8006	11.5324	16.3281	12.3392	11.2487	13.9079	14.9121	12.4152	12.564	11.8173	14.4874	10.5701	10.7062	13.6985	13.599	11.8793	11.2087	10.6521	12.9496	10.51	10.0835	12.7709	13.4294	12.5016	11.3535	10.238	16.3984	12.126	11.1964	14.5388	14.9913	14.0899	13.5801	12.6734
6.10352	17.0414	12.7603	11.7934	14.2318	15.0189	12.4286	13.1721	11.5664	16.7354	12.9571	11.5418	14.0242	15.2584	12.1162	12.6019	11.7494	14.687	11.0238	10.9479	13.817	13.8066	11.5798	11.4906	10.7693	13.3874	10.7535	10.0172	12.5483	13.3427	12.0926	11.5937	10.1823	17.2561	12.7001	11.6333	14.8561	15.6419	14.0743	14.0307	12.8021
6.34766	17.2464	12.9645	12.0302	14.4162	15.0909	12.2693	13.4847	11.6248	17.276	13.1844	11.7771	14.1041	15.308	12.0216	12.7292	11.6525	14.8173	11.1903	10.9143	13.9665	13.8816	11.344	11.7512	10.89	13.7233	10.7537	9.9081	12.1676	13.3221	11.776	11.6176	10.1879	17.9884	13.0235	11.9965	14.9023	16.065	13.803	14.3929	12.9275
6.5918	17.2123	12.8764	12.2026	14.4848	15.1303	11.9977	13.5724	11.363	17.2489	12.8363	11.82	13.9035	15.3058	11.8132	12.7916	11.4044	14.9051	11.3275	10.993	13.8016	13.8896	11.1489	11.7863	10.829	13.7709	10.6049	10.0314	12.0004	13.4093	11.3621	11.6616	10.0635	18.3071	13.2621	12.1486	14.7453	16.1602	13.4718	14.4358	12.6623
6.83594	17.1286	12.7159	12.1612	14.4003	14.8063	11.8597	13.5143	11.109	16.9568	12.4748	11.8805	13.5823	15.0799	11.5774	12.5547	11.0538	14.6499	11.1927	10.9609	13.4304	13.8903	10.6978	11.7339	10.6596	13.7169	10.4816	9.98007	11.8798	13.2043	11.0081	11.4988	9.94336	18.1594	13.0892	12.0901	14.5208	16.108	13.2979	14.3609	12.3046
7.08008	16.8587	12.3046	11.966	14.2111	14.3462	11.5585	13.3544	10.7521	16.6998	11.9355	11.7879	13.4306	14.5902	11.2643	12.3785	10.515	14.4877	11.0073	10.9305	13.1433	13.3111	10.3412	11.5416	10.3098	13.4593	10.2994	9.86027	11.4986	12.9309	10.6464	11.0489	9.61371	17.5502	12.622	12.0208	14.0431	15.6462	12.8908	14.0605	11.7062
7.32422	16.42	11.9505	11.7305	13.9652	14.1075	11.3285	12.8397	10.4708	16.1441	11.3121	11.5831	13.2682	14.1084	10.9731	12.0905	10.0402	14.2512	10.6979	10.7321	12.8288	12.7654	10.0274	11.1335	9.77781	13.3727	10.0542	9.6365	11.0588	12.5009	10.3978	10.6524	9.18537	16.8834	12.2023	11.9582	13.6238	14.8959	12.5035	13.6143	11.1347
7.56836	15.9816	11.4893	11.5039	13.4956	13.8628	11.0597	12.405	10.0957	15.4964	10.876	11.2027	12.9527	13.7715	10.6034	11.537	9.67894	13.9989	10.2935	10.4415	12.3594	12.3411	9.7624	10.5946	9.35598	12.87	9.77378	9.52548	10.7068	12.259	9.94961	10.2673	8.84034	16.1891	11.75	11.7157	13.4022	14.2968	12.1399	13.1812	10.6171
7.8125	15.3298	11.0173	11.2667	13.3613	13.3149	10.7317	12.0199	9.66637	14.8531	10.5403	10.9162	12.279	13.5148	10.2608	11.0474	9.19483	13.3779	9.8942	10.1394	11.8036	11.8351	9.35411	10.1577	8.89765	12.1609	9.43403	9.3686	10.374	11.7819	9.54597	9.80667	8.56728	15.3026	11.2152	11.4143	12.8892	13.4913	11.6042	12.6386	9.95341
8.05664	14.4646	10.4233	10.9259	12.8143	12.6575	10.4321	11.6838	9.32109	13.8837	9.92268	10.7089	11.562	12.874	9.88173	10.4753	8.84278	12.5665	9.47932	9.81182	11.1285	11.2079	8.98357	9.71757	8.57696	11.329	9.06227	9.23018	10.0448	11.2978	9.25055	9.47371	8.2139	14.269	10.8459	10.8768	12.1457	12.8809	11.279	12.0023	9.4614
8.30078	13.7925	9.99631	10.2965	12.2081	11.981	10.014	11.3285	8.95867	12.8794	9.51655	10.2599	10.9426	12.2486	9.44338	9.87211	8.37725	11.7745	8.97994	9.32524	10.5195	10.5414	8.60397	9.2571	8.21306	10.7316	8.7001	8.97653	9.77556	10.845	8.89628	9.20857	7.93613	13.3436	10.1941	10.3475	11.567	12.1259	10.748	11.3331	8.95618
8.54492	13.1103	9.4105	9.70988	11.6069	11.4528	9.55592	10.811	8.4309	12.177	9.10968	9.56598	10.2862	11.7688	9.01553	9.44578	8.04924	11.0143	8.55993	8.86362	10.0656	10.1974	8.12345	8.8508	7.89978	10.1485	8.36616	8.63962	9.40717	10.3853	8.53777	8.75108	7.61812	12.375	9.59772	9.85794	11.1168	11.2436	10.1399	10.6243	8.46614
8.78906	12.2947	8.95658	9.19655	10.9181	10.8366	8.987	10.1997	8.03521	11.4965	8.40729	8.94187	9.78263	11.2358	8.51886	8.89201	7.65634	10.4387	8.15513	8.42473	9.49061	9.5851	7.56841	8.34044	7.61555	9.39837	7.97724	8.398	9.0081	9.88926	8.26402	8.29702	7.309	11.4675	9.0472	9.34352	10.5644	10.6859	9.49545	9.96144	8.11539
9.0332	11.5077	8.41771	8.73469	10.3466	10.4215	8.58361	9.6558	7.7463	10.8674	7.91943	8.45159	9.26133	10.574	7.96622	8.37516	7.40449	9.94072	7.7064	8.07919	9.04124	9.11539	7.23964	7.90954	7.34552	8.93215	7.48836	8.05376	8.71515	9.39706	7.92774	7.87823	6.97518	10.7213	8.53147	8.83047	10.0903	10.0279	9.01537	9.40667	7.6872
9.27734	10.7918	7.93211	8.39971	9.78602	9.93002	8.18777	9.0579	7.42223	10.249	7.5363	8.11108	8.79067	10.0993	7.64337	7.92891	7.10854	9.43521	7.24417	7.65863	8.53645	8.74386	6.92904	7.52189	6.98304	8.59285	7.124	7.71071	8.38178	8.95786	7.43143	7.45261	6.7732	9.91128	8.01575	8.29988	9.56854	9.49677	8.47823	8.82755	7.37932
9.52148	10.35	7.58346	7.92278	9.29045	9.47148	7.758	8.58023	7.20326	9.69182	7.17749	7.73224	8.30222	9.64959	7.36671	7.52822	6.79823	8.9075	6.85998	7.23971	8.06295	8.29801	6.64291	7.14098	6.7249	8.27264	6.7554	7.37459	8.00515	8.54753	7.16624	7.09718	6.55942	9.29961	7.62936	7.82374	9.02668	8.91329	8.0257	8.30218	7.14508
9.76562	9.79841	7.3195	7.58452	8.73124	9.08067	7.34799	8.18904	6.92776	9.19146	6.99993	7.40876	7.89269	9.12456	6.96909	7.10059	6.50108	8.56935	6.6415	6.99593	7.80117	7.97377	6.35936	6.83909	6.48352	7.90341	6.51832	7.11585	7.62145	8.09928	6.96206	6.80167	6.3062	8.84243	7.31402	7.4665	8.53715	8.49176	7.60027	7.90721	6.7987
10.0098	9.25972	7.07476	7.20959	8.29597	8.68785	7.00796	7.77958	6.57982	8.78069	6.7676	7.10642	7.51745	8.69024	6.62081	6.89654	6.23016	8.20909	6.43599	6.74797	7.46753	7.63457	6.00041	6.49888	6.1129	7.49964	6.26631	6.90371	7.25997	7.82418	6.76271	6.47216	6.1259	8.48012	7.01541	7.17598	8.08498	8.19243	7.20999	7.55617	6.48455
10.2539	9.00949	6.82544	7.04983	7.90766	8.34012	6.67366	7.34133	6.26531	8.36448	6.48396	6.80945	7.17642	8.32605	6.40458	6.71177	6.0199	7.95412	6.27076	6.58234	7.0857	7.28852	5.7802	6.22473	5.88201	7.28398	6.00166	6.60928	6.99338	7.47708	6.51818	6.16471	5.89255	8.14989	6.61362	6.94522	7.72666	7.79646	6.91292	7.21053	6.22393
10.498	8.67535	6.59331	6.85861	7.54781	7.98984	6.39122	7.05607	6.0552	8.1741	6.10157	6.61467	6.81949	7.98561	6.13564	6.37069	5.84596	7.66542	6.03563	6.45777	6.84018	7.08936	5.52963	6.0522	5.77707	7.11273	5.75781	6.38679	6.74357	7.2546	6.24326	5.95594	5.75036	7.89855	6.29074	6.65802	7.41248	7.50348	6.58602	6.89584	6.05664
10.7422	8.29637	6.30491	6.71208	7.23141	7.62678	6.10971	6.84012	5.85044	7.84614	5.86996	6.47505	6.56048	7.71217	5.84568	6.0954	5.70121	7.30735	5.78462	6.24932	6.67101	6.90838	5.3144	5.81826	5.56837	6.98543	5.57237	6.22673	6.50137	7.06772	6.02653	5.79348	5.68113	7.66006	6.08648	6.32178	7.04348	7.28956	6.3065	6.55064	5.8575
10.9863	8.15078	6.04346	6.47057	6.91021	7.33645	5.92793	6.59616	5.6834	7.73294	5.7192	6.31611	6.32555	7.46603	5.63391	5.89977	5.59011	7.13761	5.62344	6.07233	6.53828	6.60915	5.1737	5.6688	5.37762	6.72831	5.35145	6.09223	6.23681	6.82748	5.81507	5.57119	5.49949	7.41659	5.81212	6.07967	6.69437	7.09867	6.05496	6.28636	5.62019
11.2305	7.82821	5.80523	6.21211	6.64305	7.05729	5.63242	6.34072	5.57372	7.52974	5.57821	6.15045	6.08844	7.12753	5.44558	5.67522	5.41698	7.01328	5.46523	5.85828	6.3037	6.45208	5.02757	5.49398	5.23057	6.44914	5.22881	5.88683	5.99086	6.52919	5.54822	5.4751	5.26677	7.20532	5.48101	5.79413	6.4143	6.80622	5.78986	6.03296	5.43857
11.4746	7.49421	5.57277	5.99495	6.40383	6.86909	5.44828	6.07005	5.30831	7.28503	5.33138	5.96508	5.90077	6.87542	5.28022	5.46301	5.18137	6.77101	5.25735	5.70263	6.15103	6.22703	4.84985	5.263	5.06167	6.21197	5.00075	5.70471	5.8726	6.37828	5.41398	5.30909	5.04347	6.93021	5.26328	5.61866	6.1846	6.57728	5.57732	5.75659	5.22435
11.7188	7.2528	5.28756	5.75176	6.14952	6.659	5.27233	5.90027	5.06688	6.9294	5.10998	5.75263	5.75454	6.69135	5.10888	5.22271	5.01352	6.53022	5.03487	5.49506	5.98665	5.98657	4.65372	5.04365	4.87755	6.01776	4.83361	5.51975	5.71578	6.2177	5.28986	5.13177	4.88895	6.6821	5.16416	5.40028	6.02932	6.44272	5.39203	5.58955	5.06636
11.9629	7.001	5.119	5.49948	5.97853	6.45069	5.08231	5.75704	4.92235	6.6602	5.02917	5.49171	5.56944	6.40448	4.93065	5.07616	4.8792	6.29462	4.83154	5.3051	5.81952	5.78175	4.53881	4.91048	4.68738	5.86757	4.74893	5.28453	5.56783	6.03156	5.03765	4.99511	4.77774	6.44015	5.05349	5.16017	5.82705	6.29666	5.23121	5.46316	4.94651
12.207	6.81865	5.06942	5.3737	5.73319	6.19802	4.89849	5.58009	4.77234	6.53778	4.90221	5.24844	5.42627	6.20854	4.84443	4.99295	4.7683	6.24266	4.65329	5.14949	5.75583	5.69674	4.46498	4.78765	4.5907	5.73379	4.66742	5.10341	5.36627	5.83934	4.94747	4.91066	4.66176	6.28996	4.91263	4.99006	5.64332	6.11627	5.019	5.36236	4.82918
12.4512	6.62439	4.96576	5.23488	5.60458	6.08518	4.7422	5.39803	4.67345	6.42619	4.76243	5.10003	5.29116	6.07278	4.69342	4.82979	4.69102	6.13734	4.52352	5.00487	5.60292	5.61995	4.32284	4.72921	4.49125	5.66378	4.58883	4.94515	5.20646	5.69822	4.8257	4.82003	4.54478	6.19033	4.77256	4.92233	5.55941	5.93491	4.87603	5.17464	4.75726
12.6953	6.43372	4.84938	5.11822	5.47766	5.94159	4.63409	5.28223	4.60414	6.31344	4.69807	5.04632	5.1857	5.85426	4.59131	4.70748	4.58039	5.95102	4.49387	4.88004	5.49576	5.50966	4.20981	4.62623	4.42065	5.48669	4.55502	4.85309	5.065	5.66736	4.70841	4.75153	4.43797	6.06011	4.71144	4.79734	5.46316	5.78665	4.77737	5.02379	4.67248
12.9395	6.26965	4.80214	5.02657	5.36903	5.8236	4.46141	5.19775	4.53151	6.13176	4.69419	4.92552	5.09225	5.70082	4.5255	4.61294	4.51316	5.70533	4.508	4.78503	5.33268	5.37553	4.09251	4.52918	4.32462	5.40538	4.50239	4.82118	5.00765	5.45384	4.6147	4.67129	4.36014	5.91798	4.62605	4.73198	5.33194	5.68084	4.67114	4.92518	4.55604
13.1836	6.25194	4.72158	4.91657	5.23897	5.72389	4.41326	5.12016	4.40585	6.07098	4.63368	4.79822	4.9981	5.57954	4.41576	4.4974	4.41591	5.58621	4.38628	4.68148	5.2298	5.32857	3.99763	4.47911	4.22218	5.44546	4.37094	4.73978	4.892	5.31708	4.48059	4.58538	4.32706	5.84597	4.52242	4.61962	5.23799	5.57613	4.53791	4.82495	4.4763
13.4277	6.20452	4.63164	4.8212	5.1284	5.55885	4.31849	5.00536	4.30065	5.91782	4.56761	4.70113	4.90337	5.56425	4.30933	4.40599	4.34558	5.43521	4.25489	4.59608	5.11565	5.25601	3.91368	4.38616	4.21735	5.29453	4.28158	4.65241	4.81759	5.29861	4.39995	4.51896	4.1565	5.73353	4.47079	4.51053	5.15764	5.5054	4.4018	4.76212	4.46513
13.6719	6.02728	4.60475	4.76947	5.11489	5.44241	4.27606	4.83994	4.25375	5.7697	4.58421	4.65045	4.82209	5.47211	4.2603	4.36748	4.31217	5.43939	4.21809	4.51603	5.03722	5.11294	3.88359	4.25062	4.15528	5.1457	4.19088	4.5379	4.70113	5.25819	4.32717	4.38668	4.05105	5.61915	4.4249	4.51253	5.00846	5.45798	4.30976	4.68087	4.38323
13.916	5.96827	4.6085	4.6833	5.04415	5.40641	4.22105	4.74168	4.21031	5.74358	4.42603	4.63673	4.7929	5.37177	4.2105	4.33613	4.26137	5.4892	4.11382	4.39458	4.99864	5.07517	3.80755	4.19284	4.08964	5.13758	4.09661	4.41713	4.66206	5.17848	4.22025	4.29455	4.01262	5.52812	4.36768	4.45159	4.91303	5.31232	4.24356	4.565	4.27358
14.1602	5.91429	4.54222	4.64431	4.93088	5.37052	4.08794	4.6565	4.21487	5.73975	4.35642	4.57358	4.72045	5.27239	4.12418	4.26678	4.14576	5.36859	4.10022	4.40775	4.85309	5.02397	3.75043	4.17187	4.00745	5.10105	4.02102	4.38248	4.61934	5.08277	4.18569	4.22805	4.02268	5.50885	4.34399	4.35726	4.81345	5.20571	4.193	4.52735	4.22313
14.4043	5.81235	4.46508	4.61381	4.84877	5.28644	4.00306	4.57857	4.1161	5.60667	4.36362	4.49772	4.65104	5.2098	4.03722	4.17286	4.11503	5.31742	4.06214	4.29244	4.68131	4.92886	3.67655	4.08877	3.97278	5.00542	3.98686	4.30366	4.55587	4.98299	4.16189	4.16724	3.98618	5.41106	4.28976	4.31126	4.75082	5.1156	4.11146	4.46772	4.19363
14.6484	5.68413	4.42539	4.55129	4.78532	5.25911	3.97873	4.54544	4.03029	5.58285	4.31411	4.4199	4.58979	5.16162	3.96793	4.11567	4.07385	5.2732	4.02951	4.26201	4.64872	4.83398	3.63559	4.01478	3.90643	4.93231	3.92939	4.27185	4.42692	4.90999	4.02435	4.06034	3.88096	5.32162	4.23305	4.23007	4.67977	5.02537	4.05527	4.38926	4.12763
14.8926	5.62914	4.42694	4.43295	4.7106	5.18401	3.93395	4.5331	4.03471	5.51972	4.30474	4.3718	4.55308	5.01693	3.95315	4.0198	4.03362	5.20239	3.97591	4.16788	4.5786	4.7381	3.58642	3.94772	3.81684	4.88154	3.8424	4.21767	4.35834	4.80245	3.9994	3.99797	3.83613	5.26821	4.20934	4.18848	4.58792	5.01227	4.04139	4.38122	4.07685
15.1367	5.59703	4.35741	4.41728	4.66113	5.09263	3.89599	4.45884	3.98946	5.47312	4.28817	4.3349	4.48925	4.98565	3.89559	4.02942	3.95232	5.10958	3.94109	4.09947	4.51587	4.669	3.60401	3.91719	3.75481	4.7172	3.81641	4.16277	4.32693	4.75181	3.94059	3.91312	3.76543	5.23754	4.17446	4.1465	4.53356	4.91719	3.95604	4.28751	4.0428
15.3809	5.54268	4.3236	4.38614	4.59023	5.00109	3.84113	4.36243	3.92832	5.38523	4.25943	4.31284	4.46477	4.94546	3.84232	4.02382	3.96791	4.98783	3.86764	4.04435	4.51426	4.5825	3.50771	3.85228	3.72398	4.64706	3.80245	4.08736	4.20039	4.63674	3.86078	3.86723	3.68646	5.20271	4.12918	4.11362	4.46663	4.85857	3.88709	4.22905	4.002
15.625	5.52465	4.31774	4.34483	4.54115	4.95254	3.76483	4.32607	3.88296	5.30983	4.2481	4.27164	4.37157	4.88747	3.82218	3.98689	3.95997	4.9458	3.77853	4.00266	4.42663	4.57334	3.45183	3.82341	3.66107	4.65444	3.74511	4.01946	4.14392	4.6385	3.82302	3.8193	3.64566	5.13469	4.09529	4.0975	4.41933	4.86076	3.82418	4.20271	3.99663
15.8691	5.40134	4.32615	4.29257	4.47909	4.87573	3.71335	4.31764	3.86022	5.26437	4.21971	4.22812	4.34058	4.8304	3.75637	3.97572	3.90997	4.86545	3.70389	3.98162	4.32906	4.50519	3.43734	3.79557	3.65214	4.54548	3.74746	3.95749	4.11453	4.55249	3.7843	3.78848	3.64044	5.05808	4.0684	4.06258	4.40911	4.81909	3.76371	4.13692	3.96257
16.1133	5.30164	4.34608	4.2691	4.39928	4.8618	3.71232	4.25915	3.7729	5.2147	4.22878	4.17974	4.29464	4.81848	3.67768	3.91676	3.87092	4.78251	3.69052	3.97559	4.2304	4.4408	3.34777	3.77432	3.609	4.43877	3.73753	3.89629	4.05634	4.49048	3.67544	3.72838	3.5844	5.02595	4.0507	4.02659	4.3721	4.79211	3.69594	4.07432	3.92696
16.3574	5.32283	4.22313	4.25708	4.36264	4.87563	3.65654	4.19942	3.71629	5.22502	4.21288	4.11917	4.23103	4.78819	3.66053	3.86386	3.84119	4.76762	3.67425	3.97767	4.23222	4.34556	3.35479	3.69203	3.57248	4.42047	3.69488	3.88543	3.99496	4.36885	3.61582	3.64244	3.52449	5.00857	4.05035	3.98073	4.32201	4.65764	3.66831	4.03674	3.89214
16.6016	5.26875	4.18019	4.21178	4.36748	4.80814	3.59779	4.15181	3.7459	5.17042	4.20852	4.06808	4.19365	4.76215	3.64348	3.83401	3.79252	4.76511	3.66772	3.94492	4.16817	4.30561	3.32049	3.60836	3.51764	4.43816	3.66233	3.88415	3.94322	4.32843	3.5869	3.68299	3.43359	4.97467	4.00998	3.96456	4.27836	4.58793	3.66203	4.01849	3.88267
16.8457	5.23146	4.1832	4.17413	4.30595	4.78946	3.57544	4.12861	3.72769	5.07207	4.13219	4.07886	4.15126	4.73407	3.63436	3.79923	3.80812	4.73964	3.63531	3.90983	4.09302	4.32833	3.27312	3.58406	3.48556	4.35578	3.61784	3.82967	3.8822	4.35281	3.51728	3.64955	3.46133	4.93356	4.04117	3.90468	4.28588	4.61084	3.6375	4.03786	3.89044
17.0898	5.16508	4.20732	4.14617	4.32451	4.75776	3.53233	4.12328	3.71695	5.05921	4.10823	4.08879	4.11874	4.66175	3.58029	3.83149	3.7782	4.68487	3.60831	3.90134	4.0981	4.28001	3.25751	3.55851	3.43328	4.31443	3.58822	3.7473	3.81976	4.29892	3.46121	3.60601	3.4462	4.93315	4.01422	3.90036	4.25373	4.57356	3.57631	3.99672	3.82916
17.334	5.20557	4.18713	4.1567	4.29361	4.79733	3.53526	4.08543	3.71523	5.06852	4.11296	4.06745	4.05851	4.6172	3.51837	3.79284	3.73562	4.64846	3.61717	3.86213	4.09729	4.23177	3.26632	3.53929	3.41777	4.28063	3.57817	3.71602	3.80303	4.27148	3.44319	3.58146	3.42837	4.85373	4.0337	3.90518	4.20207	4.52265	3.54001	3.95184	3.8276
17.5781	5.14743	4.18102	4.16251	4.23736	4.76237	3.5119	4.06051	3.71111	5.04428	4.13282	4.04132	4.04138	4.57361	3.49966	3.71634	3.70535	4.60376	3.6325	3.81564	4.07785	4.2596	3.20004	3.54087	3.39412	4.22565	3.58887	3.71611	3.78081	4.23551	3.40853	3.53143	3.40215	4.7991	4.01635	3.86451	4.15799	4.51814	3.54791	3.90835	3.77524
17.8223	5.11029	4.1762	4.09942	4.21181	4.72797	3.43029	4.08427	3.66686	4.97003	4.13176	4.04906	4.06764	4.59091	3.45617	3.69351	3.65297	4.45018	3.60343	3.74857	3.96304	4.25444	3.16743	3.522	3.39975	4.17187	3.55467	3.72502	3.71968	4.14932	3.3617	3.53195	3.3566	4.77923	4.00118	3.85809	4.10312	4.47245	3.50308	3.90322	3.75356
18.0664	5.06917	4.1654	4.06755	4.23586	4.69689	3.41463	4.04644	3.64254	4.97066	4.13644	4.0594	4.06126	4.55395	3.42628	3.69594	3.69355	4.43054	3.60581	3.76474	3.89766	4.18984	3.1328	3.47531	3.40577	4.12887	3.53315	3.68436	3.67332	4.09343	3.29171	3.51934	3.32744	4.73775	3.96409	3.8689	4.09082	4.50286	3.47661	3.91164	3.77911
18.3105	5.03942	4.16023	4.08636	4.18872	4.68213	3.40096	4.01831	3.66337	4.96693	4.09927	4.03751	3.99809	4.51776	3.41259	3.696	3.72586	4.41432	3.60895	3.7295	3.86824	4.14213	3.08886	3.46163	3.39165	4.07275	3.53188	3.67536	3.6518	4.05952	3.25575	3.46738	3.29752	4.70481	3.98455	3.86158	4.12852	4.51174	3.46131	3.9236	3.72051
18.5547	5.0663	4.18722	4.06037	4.16052	4.6546	3.39847	3.98226	3.65185	4.88605	4.09973	3.97171	3.99341	4.58951	3.44341	3.685	3.71851	4.417	3.60922	3.7056	3.86964	4.10308	3.09087	3.47544	3.38932	4.06389	3.57197	3.65936	3.58188	4.03704	3.25956	3.46175	3.30315	4.70692	4.00943	3.88564	4.11063	4.46625	3.43012	3.87845	3.74762
18.7988	5.01424	4.18874	4.04025	4.18597	4.65029	3.39236	3.99724	3.70006	4.91861	4.13522	3.95493	3.99632	4.57584	3.43434	3.70502	3.72815	4.38547	3.63839	3.70017	3.87675	4.04843	3.07054	3.50099	3.40991	4.08089	3.60214	3.62432	3.56362	4.02502	3.2293	3.45325	3.28388	4.73086	4.01356	3.87761	4.09231	4.44661	3.40471	3.87184	3.78107
19.043	4.97106	4.22662	4.05606	4.28153	4.63685	3.41581	4.00056	3.72271	4.8709	4.20825	3.94629	4.00966	4.51417	3.40965	3.73332	3.70445	4.34546	3.67597	3.73037	3.91901	4.01491	3.08169	3.52067	3.42666	4.03241	3.62018	3.64519	3.62822	3.98542	3.19086	3.4283	3.26195	4.65539	4.05584	3.8872	4.10023	4.42645	3.41583	3.85004	3.80395
19.2871	5.01066	4.68041	4.22381	4.86507	4.64821	3.57466	4.10727	3.94177	4.83139	4.47869	4.04501	4.15981	4.48043	3.50996	3.83835	3.83962	4.30404	4.00656	3.71983	4.06121	4.03121	3.17275	3.58792	3.5288	4.02371	3.9319	3.71194	3.77707	3.97762	3.23847	3.49482	3.30599	4.63196	4.26465	3.96737	4.23773	4.39744	3.47043	3.90197	3.88157
19.5312	5.04605	6.00353	4.57468	6.15414	4.66283	3.96872	4.55475	4.55022	4.89196	6.21676	4.57547	5.68737	4.48472	4.08334	4.22982	4.33731	4.27551	5.18589	4.01819	5.1851	4.06339	3.54161	3.95829	4.09274	4.02147	5.21687	4.03026	4.59524	3.96961	3.62078	3.91018	3.74655	4.64358	5.32662	4.41548	5.24802	4.40602	3.83118	4.32716	4.49221
19.7754	5.09519	7.47312	5.11321	7.94917	4.6753	4.40699	5.27465	5.17725	4.9344	10.7387	5.57284	9.03563	4.49159	5.35353	5.22527	5.41283	4.2998	8.23326	4.75949	7.67099	4.01149	4.67453	4.95512	5.46415	4.03206	7.75273	5.00454	6.97989	3.95672	4.54874	4.93153	4.96286	4.70133	7.85294	5.53043	7.28878	4.43861	4.81005	5.37805	5.91804
20.0195	5.07242	8.47468	5.67415	9.46286	4.66833	4.71881	5.69518	5.64063	4.90368	13.0399	5.86911	10.2144	4.49313	5.63492	5.67474	6.14898	4.38258	10.1127	5.26178	9.20958	4.02776	5.38339	5.67872	6.5215	4.05991	9.27327	5.78808	8.49542	3.93374	5.22027	5.54141	5.74386	4.73203	9.87668	6.00597	8.19177	4.44451	5.4941	5.93701	6.68606
20.2637	5.05746	7.97896	5.55534	8.87866	4.69078	4.71566	5.41701	5.48439	4.80601	9.4754	4.98552	7.77296	4.47649	4.73353	4.9929	5.3692	4.36421	8.46194	4.85061	7.5692	3.99779	4.72839	5.2276	5.78412	4.00163	7.86857	5.08663	7.06079	3.90586	4.57245	4.86282	4.93594	4.69073	8.48289	5.16598	6.82131	4.40177	4.76023	5.30969	5.65247
20.5078	4.96776	6.03086	4.80377	6.31454	4.57426	4.0074	4.62684	4.44688	4.77935	5.45758	4.18578	5.08353	4.46119	3.73427	4.12957	4.06706	4.26149	5.77438	4.03283	5.16544	3.96582	3.67861	4.13346	4.38713	3.92262	5.05326	3.93216	4.50068	3.86913	3.45656	3.8015	3.6873	4.62323	5.39559	4.24691	4.89673	4.3259	3.71554	4.27498	4.34544
20.752	4.94806	4.62784	4.26113	4.53009	4.54064	3.46136	4.07354	3.75929	4.76571	4.2946	4.03146	4.10999	4.426	3.35386	3.75743	3.70619	4.21993	4.15795	3.70289	4.05826	3.93967	3.14823	3.56461	3.65203	3.83192	3.75503	3.60199	3.55347	3.85077	3.09014	3.41314	3.29752	4.57397	4.17904	3.95603	4.13544	4.32233	3.36606	3.87845	3.88663
20.9961	4.88225	4.28238	4.08264	4.09499	4.5725	3.28855	3.9237	3.65676	4.75505	4.12686	3.97788	3.90306	4.36198	3.30909	3.68208	3.65853	4.21697	3.73658	3.64613	3.6409	3.90179	3.04271	3.42653	3.40168	3.87343	3.53795	3.59852	3.36321	3.81109	3.00186	3.38341	3.24891	4.55746	4.05152	3.87927	4.00122	4.34336	3.30731	3.84395	3.81579
21.2402	4.91722	4.21215	4.07661	4.06846	4.55085	3.25107	3.89821	3.64278	4.73207	4.06607	4.00179	3.8144	4.30725	3.28891	3.69091	3.62305	4.16729	3.65609	3.6702	3.55532	3.84915	3.00451	3.42333	3.31272	3.8633	3.45776	3.60611	3.3246	3.76892	2.99479	3.41453	3.22454	4.55601	4.00967	3.87458	3.96934	4.32766	3.29378	3.83807	3.80019
21.4844	4.89622	4.18173	4.09053	4.06523	4.54121	3.21993	3.91419	3.58784	4.74817	4.04898	4.05615	3.81037	4.32694	3.2535	3.68179	3.57022	4.1543	3.60774	3.67105	3.5124	3.85717	2.98686	3.43396	3.31525	3.87759	3.41785	3.60512	3.28558	3.74399	2.97225	3.3788	3.21751	4.53968	3.99279	3.83596	3.93131	4.34441	3.31728	3.82913	3.76252
21.7285	4.91281	4.09165	4.06727	3.98066	4.56849	3.20984	3.94192	3.62234	4.7736	4.00622	4.0132	3.81618	4.37371	3.19533	3.69869	3.59333	4.11395	3.65727	3.67725	3.49629	3.82779	2.99454	3.39043	3.31499	3.85597	3.40603	3.61524	3.27236	3.75264	2.93285	3.37389	3.21011	4.48236	3.95797	3.84304	3.88035	4.32414	3.30762	3.81548	3.77485
21.9727	4.86626	4.04775	4.05445	3.94067	4.5592	3.21887	3.94366	3.61595	4.79664	3.95225	4.02656	3.74988	4.34398	3.16705	3.70838	3.60583	4.09343	3.60448	3.64819	3.52793	3.74914	3.01082	3.41645	3.29039	3.77824	3.40262	3.61823	3.24714	3.74879	2.95074	3.41218	3.22781	4.51218	3.89172	3.82874	3.86	4.32523	3.31053	3.82802	3.81858
22.2168	4.81047	4.0596	4.02361	3.92794	4.5237	3.21792	3.92625	3.57722	4.78014	3.94344	4.04354	3.69825	4.36409	3.1372	3.69873	3.61989	4.08218	3.52765	3.68904	3.5327	3.77254	3.03606	3.46212	3.28773	3.80268	3.38346	3.58372	3.25209	3.72915	2.93273	3.39215	3.2425	4.5117	3.86114	3.79888	3.89122	4.32025	3.3181	3.85683	3.80265
22.4609	4.80565	4.02279	3.99783	3.90509	4.50508	3.2181	3.87728	3.59445	4.72893	3.93185	3.98602	3.6967	4.36932	3.1788	3.72108	3.66547	4.11511	3.58902	3.64946	3.50698	3.81621	3.02761	3.48448	3.27714	3.84033	3.366	3.60812	3.23894	3.71845	2.9359	3.3695	3.24746	4.49796	3.82534	3.83432	3.88051	4.32194	3.31938	3.86002	3.79777
22.7051	4.77662	3.96454	4.01357	3.85439	4.47949	3.2098	3.87286	3.63549	4.71376	4.00648	3.99146	3.7012	4.34249	3.20715	3.72259	3.63333	4.1454	3.57783	3.6348	3.46472	3.80984	3.01628	3.44066	3.26129	3.78761	3.35235	3.59705	3.2181	3.67126	2.94379	3.40003	3.25309	4.50276	3.83477	3.81704	3.86838	4.29846	3.31842	3.85616	3.77674
22.9492	4.81962	3.91301	3.91623	3.8007	4.51889	3.20148	3.89699	3.60944	4.69069	3.98181	3.99341	3.68914	4.35064	3.18242	3.69809	3.61241	4.17158	3.57613	3.59883	3.43154	3.82655	3.01773	3.4154	3.29133	3.74801	3.34549	3.58025	3.21323	3.68824	2.97746	3.422	3.22966	4.47649	3.81388	3.80742	3.87995	4.2937	3.29561	3.8703	3.79436
23.1934	4.7927	3.92243	3.83659	3.82156	4.5733	3.18885	3.87567	3.59418	4.63095	3.95338	3.93063	3.69549	4.33928	3.14193	3.71703	3.63177	4.11301	3.5055	3.50463	3.44597	3.79271	2.99331	3.44832	3.27882	3.7812	3.31508	3.52294	3.1689	3.68045	2.99939	3.40464	3.20124	4.41358	3.83128	3.75224	3.88866	4.3242	3.26831	3.87449	3.79596
23.4375	4.68069	3.92112	3.81699	3.81303	4.50356	3.21759	3.93076	3.55305	4.6136	3.93504	3.892	3.67789	4.33911	3.13413	3.74531	3.62131	4.11001	3.41891	3.47506	3.43649	3.74621	2.98818	3.424	3.26131	3.74247	3.30541	3.46054	3.17841	3.66161	2.95791	3.44504	3.22135	4.37599	3.83946	3.73291	3.86613	4.35805	3.27985	3.84963	3.80085
23.6816	4.60444	3.84636	3.74754	3.81623	4.47125	3.20671	3.99489	3.55255	4.57645	3.97508	3.80536	3.66148	4.28398	3.15425	3.71602	3.61417	4.06438	3.38652	3.50555	3.42344	3.74788	2.99224	3.4358	3.25951	3.72039	3.32755	3.45447	3.20583	3.64574	2.9486	3.47712	3.20764	4.37056	3.86072	3.71952	3.83912	4.38746	3.29974	3.8799	3.86062
23.9258	4.64304	3.85151	3.68947	3.80894	4.42987	3.14492	3.93321	3.53936	4.5924	3.97018	3.74868	3.65793	4.29325	3.13167	3.71407	3.63376	3.9898	3.34369	3.53332	3.38421	3.75026	2.99052	3.49911	3.26209	3.6669	3.32754	3.44734	3.18238	3.63877	2.97525	3.54547	3.17423	4.39666	3.89685	3.71983	3.84761	4.32516	3.285	3.90494	3.89231
24.1699	4.6449	3.82691	3.68494	3.75961	4.42192	3.11287	3.93537	3.51463	4.56707	3.99979	3.7498	3.62747	4.3144	3.13038	3.74399	3.65861	3.9657	3.33301	3.48421	3.35275	3.74688	2.9393	3.50017	3.2399	3.67498	3.40915	3.43802	3.18613	3.64782	2.97567	3.57216	3.16141	4.4463	3.89835	3.74435	3.83064	4.28062	3.30281	3.9609	3.9249
24.4141	4.60251	3.86511	3.70844	3.71912	4.43735	3.08185	3.90783	3.52118	4.5652	4.02175	3.75166	3.68079	4.25264	3.07848	3.75386	3.62949	3.99224	3.37009	3.4607	3.3294	3.7129	2.92526	3.5181	3.28012	3.77691	3.44039	3.40316	3.17211	3.67592	2.94486	3.60706	3.15785	4.42955	3.89211	3.7846	3.87072	4.31035	3.30963	3.98	3.95304
24.6582	4.63901	3.86321	3.70878	3.71715	4.43877	3.03515	3.9497	3.57027	4.55009	4.03644	3.73367	3.68234	4.25554	3.04343	3.77356	3.65698	4.0486	3.40102	3.50296	3.38473	3.79726	2.96886	3.50875	3.31849	3.80207	3.41558	3.3731	3.12726	3.67797	2.93324	3.65971	3.21423	4.4511	3.93178	3.79975	3.90544	4.33929	3.34295	4.01997	3.95922
24.9023	4.6268	3.86245	3.67168	3.73635	4.45811	3.09371	3.96685	3.54288	4.54499	3.98116	3.74995	3.68084	4.20132	3.05586	3.77732	3.64783	4.02734	3.40602	3.48104	3.39015	3.83067	2.95844	3.52772	3.31253	3.80485	3.43664	3.45228	3.12962	3.68003	2.94768	3.64545	3.26775	4.4687	3.96397	3.80888	3.96489	4.37373	3.34208	4.04912	3.97955
25.1465	4.62383	3.86853	3.68184	3.74604	4.49371	3.04947	3.92543	3.54728	4.48285	4.02357	3.76295	3.67904	4.2772	3.05786	3.82508	3.66506	4.04712	3.39162	3.48462	3.33508	3.80442	2.986	3.60819	3.26586	3.77248	3.44417	3.4194	3.12426	3.68662	2.93229	3.66466	3.28505	4.44534	4.02126	3.82533	3.9704	4.40961	3.34728	4.09499	3.93534
25.3906	4.64491	3.88846	3.66366	3.77668	4.47971	3.06347	3.98176	3.54153	4.48148	4.03624	3.75358	3.69134	4.2893	3.05379	3.8324	3.66662	3.94278	3.3938	3.4766	3.38807	3.81749	2.99894	3.65205	3.30699	3.79834	3.47998	3.46565	3.0891	3.72017	2.9112	3.73548	3.31907	4.42022	3.98649	3.86072	3.96155	4.43433	3.38876	4.09661	3.92487
25.6348	4.62401	3.89897	3.69278	3.76206	4.4429	3.07308	3.99189	3.5736	4.52814	4.08625	3.7393	3.66452	4.30726	3.02364	3.81128	3.74717	3.95949	3.41911	3.49692	3.36368	3.81547	2.94908	3.65608	3.35933	3.86132	3.53307	3.5255	3.08392	3.73479	2.90348	3.73606	3.313	4.46255	3.9975	3.88594	3.94538	4.41636	3.37797	4.0852	4.02271
25.8789	4.65351	3.88484	3.69013	3.72242	4.40875	3.03047	4.00912	3.57315	4.54721	4.09051	3.7569	3.66486	4.29308	3.03277	3.83394	3.72589	4.03096	3.39726	3.53387	3.34614	3.81391	2.96559	3.69741	3.34057	3.87222	3.57225	3.47262	3.11765	3.76414	2.90897	3.77445	3.35983	4.49265	3.99382	3.86742	3.97265	4.42676	3.35428	4.09204	4.0432
26.123	4.68963	3.93262	3.66328	3.75167	4.44403	3.04218	4.00152	3.58262	4.5415	4.12632	3.75346	3.70355	4.28675	3.01431	3.87328	3.74737	3.99359	3.40816	3.50724	3.37279	3.83186	2.98296	3.68926	3.38948	3.91935	3.55995	3.47576	3.10577	3.7808	2.92977	3.81849	3.37954	4.55452	4.04309	3.88851	3.98091	4.42282	3.35885	4.11714	4.04788
26.3672	4.72101	3.93138	3.66694	3.77122	4.44697	3.06287	4.0011	3.60767	4.51075	4.12614	3.72667	3.69966	4.28883	3.04834	3.89553	3.74057	3.9631	3.44086	3.51089	3.38393	3.87162	3.00104	3.66161	3.35076	3.90754	3.55495	3.51444	3.08785	3.74703	2.92703	3.87597	3.36686	4.54727	4.07194	3.95417	3.9677	4.42818	3.39877	4.1244	4.07145
26.6113	4.63994	3.92945	3.68038	3.75556	4.43129	3.05538	4.00628	3.58816	4.46742	4.09599	3.73118	3.69282	4.33148	3.02937	3.90056	3.7392	4.03055	3.46446	3.53177	3.37844	3.81146	2.97746	3.68721	3.37233	3.89873	3.57636	3.51153	3.12005	3.71691	2.96692	3.9057	3.35651	4.54624	4.1027	3.98614	3.95707	4.41354	3.42453	4.16448	4.0448
26.8555	4.57925	3.97153	3.67756	3.76841	4.46089	3.04382	4.02325	3.54649	4.47101	4.08355	3.72681	3.70734	4.32559	3.03485	3.88339	3.75535	4.12466	3.48563	3.53777	3.36018	3.81785	2.99124	3.69058	3.41629	3.90679	3.62568	3.5231	3.15536	3.7891	2.97314	3.89876	3.34732	4.56447	4.07349	3.9446	3.94979	4.44211	3.39413	4.1522	4.06504
27.0996	4.66055	3.99392	3.63055	3.75968	4.45552	3.06513	4.0462	3.55819	4.50094	4.05111	3.7437	3.64016	4.31161	3.02821	3.93223	3.71226	4.08058	3.49882	3.55603	3.36596	3.83814	2.95507	3.73007	3.42307	3.9567	3.67204	3.49619	3.143	3.82561	2.95043	3.87199	3.38011	4.56823	4.07165	3.9764	4.02992	4.46434	3.3758	4.16869	4.0802
27.3438	4.67289	3.95694	3.63574	3.72431	4.45328	3.05913	4.03546	3.61105	4.52579	4.0356	3.71516	3.62782	4.30337	3.0278	3.92936	3.76145	4.04343	3.50115	3.53127	3.33481	3.85857	2.99181	3.76297	3.40919	3.94494	3.65847	3.52384	3.17862	3.81412	2.9604	3.92691	3.40285	4.59125	4.07942	3.98543	4.02517	4.48293	3.39661	4.18282	4.05778
27.5879	4.64775	3.93414	3.65975	3.73611	4.46849	3.05106	4.04958	3.61441	4.45546	4.04416	3.70114	3.6486	4.34642	3.02781	3.87766	3.72196	4.05513	3.52656	3.54251	3.3211	3.89083	2.97872	3.78715	3.39484	3.92173	3.66981	3.54968	3.14965	3.84963	2.97111	3.88902	3.38803	4.58024	4.05097	4.00156	3.96362	4.46702	3.41798	4.1799	4.05427
27.832	4.58922	3.94808	3.67597	3.71854	4.43744	3.05715	4.05315	3.55645	4.42671	4.03368	3.69812	3.67531	4.40092	3.01744	3.89079	3.71622	4.06269	3.5572	3.49418	3.33612	3.91312	2.93507	3.73891	3.41664	3.93981	3.64222	3.59019	3.15131	3.87094	2.93885	3.90338	3.37356	4.54685	4.03809	4.01041	3.97817	4.46855	3.39155	4.19374	4.044
28.0762	4.5448	3.94058	3.66369	3.74577	4.44634	3.05442	4.10191	3.52543	4.43936	4.03587	3.69717	3.69643	4.38831	2.98174	3.88193	3.74314	4.08701	3.53929	3.51491	3.32413	3.91159	2.93666	3.73957	3.42855	3.96181	3.64266	3.58675	3.17164	3.85046	2.91219	3.89327	3.3595	4.56418	4.00844	4.00467	3.99693	4.48759	3.36511	4.19482	4.03914
28.3203	4.54643	3.92198	3.62957	3.73625	4.46727	3.0308	4.06672	3.54478	4.46931	4.01667	3.68568	3.61619	4.30292	2.97687	3.87912	3.75234	4.0689	3.55567	3.54144	3.30882	3.87359	2.90805	3.76212	3.4312	3.98466	3.63324	3.60451	3.15483	3.85013	2.89274	3.84756	3.3422	4.57826	4.00595	4.04186	3.99197	4.47313	3.36509	4.18874	4.04069
28.5645	4.54519	3.92925	3.60145	3.71678	4.42023	3.03039	4.0484	3.53143	4.4769	4.00054	3.7011	3.58334	4.30519	2.96949	3.87736	3.72021	4.0336	3.55077	3.57457	3.28847	3.85289	2.91785	3.8037	3.37532	3.98043	3.61779	3.56798	3.14864	3.85369	2.87226	3.80559	3.33583	4.55452	4.00769	4.07007	4.01262	4.39411	3.39551	4.16667	3.98271
28.8086	4.57259	3.91752	3.60024	3.70855	4.38933	3.00921	4.04314	3.54336	4.46987	4.00668	3.68984	3.59186	4.27652	2.93685	3.85051	3.71894	4.0815	3.48641	3.57457	3.30716	3.87009	2.97847	3.75461	3.36736	3.94194	3.61731	3.51726	3.11672	3.8605	2.86822	3.78611	3.35351	4.52596	3.97388	4.06368	3.98065	4.37803	3.38499	4.12341	3.97792
29.0527	4.55556	3.92062	3.59673	3.71376	4.45894	3.00188	4.04384	3.57064	4.47543	4.02893	3.70179	3.59407	4.28519	2.94887	3.83781	3.70162	4.0581	3.45906	3.5533	3.30971	3.8336	2.93996	3.71985	3.39577	3.94716	3.5562	3.53368	3.14097	3.84964	2.85853	3.7485	3.36203	4.48708	3.97745	4.06284	3.93524	4.39595	3.34886	4.10039	3.94473
29.2969	4.54745	3.881	3.55759	3.69479	4.4872	2.99786	4.04294	3.5417	4.43942	4.0411	3.70144	3.55705	4.27404	2.94067	3.83894	3.68627	4.05391	3.51023	3.50503	3.31495	3.77679	2.89957	3.69331	3.39428	3.91285	3.54224	3.56663	3.1164	3.84635	2.81587	3.75089	3.3816	4.48893	3.94253	4.06676	3.97084	4.39553	3.33936	4.10083	3.93158
29.541	4.51149	3.83687	3.55802	3.66802	4.42162	2.97045	4.01034	3.50781	4.42425	4.02957	3.69088	3.49848	4.30441	2.91869	3.78934	3.66914	4.03562	3.53756	3.48674	3.31545	3.81315	2.86482	3.74424	3.37825	3.91785	3.5238	3.55106	3.10817	3.81331	2.82625	3.72239	3.33185	4.47772	3.92215	4.04931	3.95798	4.40184	3.32575	4.0649	3.93389
29.7852	4.48644	3.85492	3.56951	3.68241	4.34959	2.98245	4.00668	3.49779	4.44531	3.94987	3.70602	3.49817	4.31219	2.91116	3.74244	3.66399	4.03479	3.54685	3.49623	3.30256	3.83067	2.86331	3.68744	3.39361	3.91711	3.56488	3.59155	3.10248	3.8323	2.81486	3.67995	3.24461	4.47824	3.8553	3.99993	3.92318	4.3587	3.30075	4.04542	3.90879
30.0293	4.48497	3.83749	3.59762	3.66517	4.3206	2.94436	3.97907	3.4535	4.39961	3.92995	3.65218	3.48664	4.28077	2.94198	3.74863	3.64912	4.10589	3.55554	3.50972	3.32432	3.78873	2.85177	3.62045	3.36121	3.94558	3.50938	3.55885	3.11403	3.77384	2.78949	3.60978	3.2506	4.48235	3.87459	3.97729	3.88673	4.32692	3.27894	4.06749	3.87154
30.2734	4.47701	3.83796	3.59606	3.63145	4.30228	2.92078	3.92528	3.45621	4.38427	3.94874	3.64894	3.48047	4.24971	2.91698	3.74652	3.61933	4.05072	3.52451	3.50027	3.28386	3.782	2.82954	3.63148	3.36441	3.96087	3.48378	3.52075	3.10398	3.80057	2.77922	3.56489	3.27748	4.42115	3.85001	3.99339	3.84979	4.33817	3.26567	4.05323	3.8215
30.5176	4.48403	3.85975	3.57512	3.64405	4.29933	2.90243	3.93801	3.48732	4.38825	3.90514	3.66748	3.50576	4.23659	2.86662	3.69398	3.58536	4.01378	3.53513	3.50028	3.24862	3.7636	2.83113	3.66376	3.3335	3.90648	3.48633	3.4882	3.08608	3.78202	2.7245	3.52672	3.23764	4.41263	3.86567	3.97307	3.82378	4.28221	3.23872	4.03096	3.7801
30.7617	4.48805	3.77981	3.57737	3.6194	4.25264	2.93019	3.93411	3.47289	4.38382	3.86912	3.67943	3.46437	4.2142	2.88515	3.6862	3.5836	3.98994	3.50687	3.47762	3.20019	3.79228	2.83691	3.59557	3.2548	3.8809	3.4359	3.47466	3.07327	3.7477	2.71756	3.48612	3.23065	4.40178	3.79294	3.97368	3.85247	4.24409	3.20913	4.03541	3.7625
31.0059	4.48184	3.73512	3.53224	3.63554	4.27671	2.93871	3.90737	3.44533	4.37202	3.84544	3.63047	3.458	4.21209	2.89837	3.67174	3.59705	4.01128	3.51887	3.49388	3.20512	3.77655	2.79684	3.57635	3.29059	3.83676	3.40722	3.50508	3.04929	3.76033	2.73085	3.45306	3.21716	4.39669	3.79379	3.95863	3.81388	4.20936	3.18686	3.98146	3.78032
31.25	4.43513	3.73505	3.54445	3.63534	4.25057	2.93094	3.93835	3.42577	4.41807	3.82548	3.64888	3.46256	4.23107	2.89095	3.64719	3.59353	3.99136	3.49638	3.49272	3.24331	3.78345	2.78426	3.53008	3.31076	3.81759	3.3945	3.46354	3.02747	3.75063	2.70282	3.37606	3.18521	4.35145	3.78369	3.91798	3.80457	4.22371	3.24007	3.9303	3.77056
31.4941	4.40803	3.71611	3.57742	3.61427	4.23597	2.88273	3.91564	3.41479	4.38941	3.82944	3.60741	3.4412	4.19296	2.83785	3.66839	3.5593	4.03277	3.46432	3.47916	3.20603	3.73057	2.78632	3.5164	3.29313	3.84568	3.3983	3.45653	3.01734	3.70688	2.67285	3.38772	3.18182	4.33236	3.77704	3.91487	3.81145	4.18283	3.2286	3.90105	3.73869
31.7383	4.42669	3.66376	3.56581	3.56058	4.18653	2.89804	3.87913	3.39981	4.3864	3.80522	3.63634	3.43168	4.15025	2.85168	3.65806	3.51214	3.98309	3.42509	3.4432	3.15921	3.71368	2.76093	3.47276	3.29301	3.84227	3.35936	3.4498	3.00062	3.70498	2.68433	3.38273	3.15905	4.31511	3.76129	3.91727	3.77732	4.18553	3.18724	3.86724	3.72777
31.9824	4.45093	3.66662	3.61146	3.51415	4.20262	2.89547	3.81623	3.36749	4.3335	3.74253	3.63615	3.43477	4.13117	2.84714	3.56774	3.5203	4.03083	3.3704	3.42834	3.10148	3.66861	2.76958	3.43876	3.27048	3.80316	3.35479	3.41955	3.00437	3.70745	2.6383	3.35078	3.12341	4.32355	3.74813	3.94218	3.74399	4.17258	3.203	3.86752	3.6798
32.2266	4.39223	3.67019	3.6244	3.53294	4.21563	2.89879	3.77907	3.38548	4.31935	3.74205	3.6511	3.38549	4.13256	2.84349	3.57267	3.48782	4.01144	3.37222	3.43513	3.09775	3.68001	2.74313	3.41206	3.25485	3.8063	3.33844	3.40675	2.97819	3.65652	2.62771	3.30621	3.15622	4.36609	3.70803	3.88737	3.6909	4.16205	3.16099	3.82727	3.63201
32.4707	4.42294	3.66498	3.62178	3.53667	4.16097	2.88719	3.74474	3.38263	4.26574	3.70376	3.65012	3.36932	4.15531	2.81689	3.57904	3.508	3.9318	3.37987	3.41512	3.12866	3.67503	2.71662	3.43636	3.24628	3.8269	3.2884	3.40966	2.94927	3.64471	2.60805	3.25836	3.15191	4.31659	3.7103	3.82408	3.68169	4.13987	3.14272	3.77936	3.65145
32.7148	4.40535	3.59932	3.59326	3.47442	4.14438	2.87525	3.74341	3.35406	4.26069	3.67836	3.60362	3.36345	4.12898	2.83226	3.52141	3.51968	3.90566	3.38258	3.39983	3.11024	3.66813	2.70791	3.38958	3.21935	3.79921	3.24266	3.44338	2.96819	3.64864	2.59252	3.25372	3.10573	4.26634	3.69942	3.81107	3.67515	4.09379	3.14722	3.75296	3.64338
32.959	4.39751	3.59116	3.56541	3.47947	4.12327	2.89151	3.74961	3.35636	4.20884	3.67996	3.61702	3.34334	4.08874	2.81605	3.53077	3.45592	3.89771	3.35401	3.44116	3.07978	3.63186	2.71163	3.37096	3.21015	3.73261	3.22132	3.41295	2.96615	3.63486	2.58837	3.22161	3.07649	4.25687	3.6364	3.77072	3.67779	4.10542	3.13242	3.74495	3.62482
33.2031	4.37042	3.57057	3.54417	3.50316	4.11067	2.88603	3.69121	3.34558	4.19111	3.6943	3.62536	3.32716	4.04771	2.80678	3.53917	3.45253	3.87884	3.30357	3.40066	3.08817	3.58462	2.69737	3.34558	3.21811	3.70902	3.2279	3.38856	2.92952	3.62205	2.55442	3.15318	3.07857	4.21432	3.63789	3.76946	3.63669	4.12812	3.09677	3.71273	3.60116
33.4473	4.38659	3.56452	3.53041	3.48546	4.0804	2.85157	3.69015	3.31265	4.24028	3.664	3.64315	3.31394	4.03758	2.77881	3.50851	3.47324	3.86732	3.31594	3.39297	3.07217	3.61497	2.67979	3.32301	3.18365	3.72813	3.20955	3.34858	2.9249	3.64835	2.53602	3.12423	3.06114	4.1706	3.60421	3.74271	3.6122	4.10077	3.083	3.6994	3.57709
33.6914	4.36335	3.54509	3.52625	3.50301	4.0812	2.83275	3.74836	3.33371	4.24643	3.63485	3.61944	3.31563	4.04475	2.73513	3.47659	3.45407	3.89144	3.34866	3.41065	3.05407	3.63004	2.68412	3.29442	3.18031	3.70049	3.18393	3.33772	2.90912	3.61297	2.51818	3.10562	2.98765	4.15067	3.57655	3.71642	3.62889	4.04044	3.05399	3.69038	3.56043
33.9355	4.33178	3.55799	3.52627	3.46546	4.09219	2.85278	3.73104	3.32854	4.24529	3.63487	3.60349	3.28089	4.01395	2.73692	3.4677	3.41919	3.86082	3.34424	3.37808	3.04173	3.59479	2.69637	3.24053	3.16811	3.67587	3.16562	3.33458	2.91179	3.57485	2.52782	3.09561	2.99852	4.18385	3.58773	3.72012	3.59416	4.00511	3.06602	3.66283	3.53564
34.1797	4.28815	3.54885	3.53039	3.44447	4.11618	2.82677	3.71342	3.31467	4.22698	3.63785	3.5942	3.26934	3.98465	2.75117	3.43155	3.39758	3.89401	3.3268	3.37757	2.99772	3.57731	2.68315	3.1899	3.13201	3.6338	3.13422	3.32522	2.8973	3.57736	2.53914	3.07696	2.99019	4.15544	3.56888	3.72414	3.56728	4.03796	3.06423	3.64492	3.50211
34.4238	4.31356	3.50646	3.54375	3.45384	4.13003	2.79984	3.66939	3.28534	4.1981	3.61097	3.5808	3.26458	3.98627	2.76077	3.45713	3.38981	3.87728	3.30617	3.31694	3.00205	3.59069	2.67333	3.19171	3.14721	3.60188	3.11074	3.32325	2.8655	3.5635	2.52981	3.03614	2.96785	4.14692	3.55512	3.66556	3.52476	4.05485	3.05905	3.6286	3.51907
34.668	4.26518	3.46013	3.49192	3.41774	4.09078	2.7901	3.64124	3.32137	4.15978	3.56358	3.57822	3.25897	3.99443	2.75429	3.40375	3.38024	3.86758	3.28758	3.26914	3.00658	3.54527	2.67984	3.1483	3.12526	3.59841	3.0913	3.32174	2.82476	3.57428	2.48175	3.02059	2.94609	4.12845	3.53203	3.64139	3.52474	3.98607	3.0154	3.59945	3.54846
34.9121	4.26582	3.47168	3.49517	3.40835	4.01846	2.80308	3.59756	3.31392	4.15135	3.56413	3.55341	3.23929	3.97509	2.73461	3.37369	3.40357	3.80796	3.23819	3.24364	3.01689	3.52353	2.66791	3.11081	3.09493	3.60411	3.1	3.26336	2.86961	3.55764	2.45359	3.0046	2.93087	4.14417	3.54564	3.65328	3.5477	3.97467	3.01921	3.55348	3.49888
35.1562	4.21968	3.46001	3.49289	3.35879	3.96181	2.81263	3.61925	3.32727	4.13756	3.59044	3.51143	3.22497	3.97618	2.71135	3.34745	3.43958	3.76096	3.21037	3.22553	3.01431	3.49719	2.63746	3.1104	3.0679	3.57394	3.1017	3.24868	2.85258	3.5245	2.46267	2.98543	2.89255	4.0999	3.52887	3.6177	3.53351	3.98246	3.02578	3.55546	3.48007
35.4004	4.21609	3.47092	3.46224	3.36228	3.95698	2.79358	3.60659	3.30855	4.0721	3.54602	3.49605	3.24026	3.94675	2.7147	3.35257	3.4069	3.78327	3.19809	3.2756	2.96426	3.4542	2.63587	3.08685	3.07543	3.53514	3.06343	3.22626	2.85769	3.52059	2.45272	2.98594	2.882	4.08125	3.50895	3.61354	3.47161	4.00458	2.99872	3.51963	3.47207
35.6445	4.20106	3.48317	3.43462	3.40469	3.95787	2.77998	3.55035	3.28533	4.05044	3.52741	3.50314	3.25884	3.93877	2.71026	3.32204	3.33128	3.77331	3.1844	3.26502	2.9196	3.50655	2.59031	3.03132	3.08029	3.55504	3.07819	3.19503	2.83959	3.47007	2.43325	2.96586	2.88922	4.09588	3.50815	3.62853	3.4824	3.98805	2.99934	3.49321	3.44644
35.8887	4.18341	3.46984	3.42779	3.38543	3.91307	2.78933	3.54131	3.27882	4.02358	3.5522	3.47526	3.21832	3.91096	2.70174	3.32304	3.31999	3.72966	3.18565	3.26438	2.94724	3.50229	2.60026	3.05819	3.05109	3.55351	3.04779	3.18143	2.83256	3.44678	2.42772	2.92835	2.85769	4.07556	3.50165	3.6266	3.4539	3.97369	2.98489	3.49931	3.43479
36.1328	4.1857	3.43015	3.43553	3.34481	3.9476	2.78741	3.58289	3.23632	4.00487	3.59111	3.43433	3.16603	3.9077	2.71179	3.34436	3.28511	3.73664	3.17297	3.27459	2.91393	3.45634	2.55235	3.08141	3.02714	3.50815	3.02796	3.14805	2.84287	3.46971	2.44525	2.93914	2.87041	4.03874	3.48363	3.57844	3.43275	3.91189	2.99683	3.51729	3.46042
36.377	4.19485	3.40758	3.41981	3.36341	3.96338	2.80345	3.54313	3.20971	4.04914	3.56062	3.45654	3.14868	3.85024	2.7319	3.32583	3.26845	3.71197	3.13743	3.22208	2.94252	3.44643	2.56824	3.04372	3.0432	3.48549	3.04018	3.06744	2.82682	3.44776	2.41925	2.90868	2.8587	4.01112	3.46961	3.54536	3.42531	3.87894	2.99504	3.51342	3.45362
36.6211	4.19621	3.38563	3.42353	3.34953	3.93736	2.77404	3.52654	3.21987	4.04522	3.56018	3.45994	3.13203	3.82262	2.68619	3.29493	3.26165	3.69985	3.17471	3.1911	2.93836	3.42267	2.60077	3.04798	3.02139	3.48552	3.0079	3.04025	2.81033	3.42677	2.41647	2.90253	2.84958	4.01075	3.46883	3.552	3.41829	3.85249	2.98521	3.49538	3.45478
36.8652	4.18859	3.41002	3.40499	3.35251	3.89364	2.72421	3.51432	3.2355	4.041	3.48389	3.42987	3.18042	3.81508	2.666	3.27976	3.25721	3.69958	3.15712	3.19475	2.92522	3.42054	2.58734	3.04122	2.98764	3.49383	3.00284	3.04089	2.76213	3.43856	2.40003	2.88567	2.81574	4.02349	3.42167	3.55453	3.41261	3.86194	2.98363	3.48524	3.4113
37.1094	4.15302	3.41829	3.42037	3.31388	3.8871	2.7517	3.49294	3.22541	4.00196	3.51302	3.4143	3.13165	3.85409	2.63427	3.24641	3.26725	3.65498	3.13548	3.18901	2.91463	3.38465	2.56155	3.02841	3.00324	3.49073	3.02444	3.05119	2.73792	3.41768	2.40216	2.86508	2.81669	4.01307	3.44349	3.51211	3.39357	3.85254	2.9836	3.45016	3.40216
37.3535	4.21089	3.40592	3.40035	3.28544	3.88579	2.75235	3.50271	3.20507	4.01745	3.55559	3.40491	3.13233	3.82898	2.6289	3.26937	3.28344	3.69066	3.13497	3.15325	2.84668	3.3785	2.54195	3.01624	2.99857	3.47135	3.0313	3.01938	2.75481	3.39362	2.38318	2.84623	2.80743	3.98366	3.47247	3.50971	3.3924	3.8651	2.98621	3.42976	3.41283
37.5977	4.21526	3.38564	3.37757	3.29526	3.88176	2.75371	3.52706	3.17277	4.04267	3.55076	3.3947	3.14427	3.83626	2.64861	3.28299	3.21572	3.75829	3.11731	3.13957	2.8617	3.38125	2.55034	3.00627	2.9695	3.46778	3.00641	3.03414	2.75032	3.39191	2.39835	2.83412	2.81483	3.98121	3.47639	3.48866	3.36761	3.8111	2.96518	3.42103	3.39731
37.8418	4.15931	3.37905	3.37437	3.29138	3.87466	2.72475	3.47824	3.20422	4.02794	3.52235	3.39871	3.0919	3.81835	2.64011	3.26044	3.20494	3.721	3.07798	3.11712	2.88076	3.3449	2.54567	2.98692	2.97208	3.49803	3.02115	3.03719	2.73486	3.4201	2.41072	2.82961	2.80758	4.01615	3.50223	3.47082	3.35116	3.75665	2.93217	3.41182	3.38983
38.0859	4.11126	3.35274	3.34696	3.28248	3.84516	2.73007	3.42011	3.18658	3.9879	3.46031	3.39709	3.09928	3.83157	2.6401	3.23917	3.20473	3.66093	3.07713	3.1584	2.87124	3.34883	2.52802	2.94907	3.00138	3.46503	2.96979	3.02246	2.73139	3.40707	2.38497	2.82894	2.76367	3.94713	3.46463	3.49342	3.33161	3.78118	2.96063	3.37394	3.39545
38.3301	4.05887	3.34913	3.33105	3.27363	3.8548	2.72674	3.43693	3.17295	3.95892	3.48242	3.35743	3.10506	3.7998	2.6261	3.2179	3.23545	3.69256	3.12473	3.1389	2.86492	3.35083	2.52277	2.90831	3.0215	3.40085	2.92297	2.98348	2.70657	3.36124	2.37552	2.82873	2.74119	3.9776	3.43424	3.51853	3.31308	3.76988	2.93585	3.3862	3.35526
38.5742	4.08475	3.34056	3.35648	3.28086	3.85566	2.70087	3.43292	3.16503	3.96827	3.44929	3.33079	3.09158	3.75053	2.61866	3.1937	3.22249	3.62977	3.07938	3.11299	2.82456	3.33375	2.52287	2.9153	2.97604	3.39939	2.9457	2.99171	2.67435	3.33884	2.37466	2.80092	2.76596	3.9569	3.40664	3.48792	3.2951	3.74411	2.92515	3.39413	3.36113
38.8184	4.13373	3.36543	3.3816	3.28993	3.83011	2.71366	3.42344	3.1118	4.01529	3.43385	3.36101	3.09501	3.7407	2.61762	3.17312	3.15469	3.60084	3.07528	3.15559	2.81943	3.32821	2.54535	2.92048	2.94768	3.42307	2.97168	2.95701	2.68041	3.31776	2.35577	2.77089	2.77716	3.90985	3.38051	3.43545	3.31089	3.77349	2.9008	3.37075	3.33463
39.0625	4.09437	3.34354	3.34497	3.30756	3.82847	2.67843	3.42353	3.15076	4.00926	3.45372	3.3806	3.11433	3.74693	2.58144	3.14512	3.12001	3.63637	3.07825	3.10993	2.78859	3.31527	2.5469	2.9453	2.94326	3.38624	2.9829	2.93087	2.69893	3.34143	2.34422	2.7835	2.73604	3.97273	3.37889	3.41806	3.32779	3.74488	2.90573	3.32881	3.30794
39.3066	4.11936	3.33518	3.31121	3.26998	3.8242	2.67298	3.41385	3.12355	3.9725	3.46278	3.36471	3.0862	3.74947	2.58306	3.16372	3.13762	3.60726	3.06217	3.04767	2.76975	3.29324	2.48698	2.94501	2.92437	3.37644	2.96353	2.93042	2.70757	3.33114	2.30437	2.79956	2.74292	3.9385	3.3755	3.41167	3.2851	3.74178	2.89711	3.33261	3.28982
39.5508	4.06931	3.33212	3.32851	3.26172	3.75909	2.6541	3.37911	3.142	3.96358	3.39504	3.33134	3.01678	3.67673	2.5988	3.21132	3.16497	3.58839	3.02065	3.05988	2.79326	3.27572	2.49735	2.94144	2.91172	3.36798	2.94229	2.9572	2.69794	3.29391	2.31976	2.78306	2.71712	3.94887	3.38056	3.42716	3.25833	3.70882	2.89004	3.31821	3.30531
39.7949	4.03622	3.29467	3.34907	3.24329	3.69773	2.65847	3.34956	3.14284	3.9641	3.40959	3.31223	3.03753	3.6884	2.5752	3.20448	3.14276	3.60347	3.0481	3.06175	2.79121	3.27251	2.48946	2.90708	2.9043	3.34189	2.89442	2.94173	2.64685	3.2645	2.33615	2.72693	2.70695	3.9462	3.38767	3.44096	3.26505	3.66485	2.86003	3.31808	3.34291
40.0391	4.05043	3.27426	3.31791	3.20783	3.72961	2.6592	3.35912	3.12296	3.93893	3.44333	3.28696	3.03668	3.65169	2.5684	3.14043	3.07954	3.54712	2.98916	3.08343	2.74416	3.19835	2.47935	2.90294	2.91708	3.31829	2.93034	2.91435	2.63176	3.2534	2.31205	2.73958	2.72719	3.89199	3.36231	3.40384	3.25823	3.62967	2.86828	3.30708	3.30897
40.2832	4.03943	3.28974	3.31306	3.23215	3.70992	2.6543	3.36884	3.09564	3.87895	3.45074	3.26093	3.02483	3.63104	2.57229	3.11748	3.05348	3.51334	2.99702	3.04791	2.71508	3.19883	2.47979	2.84943	2.94017	3.32258	2.93438	2.8846	2.63936	3.24656	2.29066	2.74165	2.71525	3.85058	3.37288	3.3632	3.21041	3.6674	2.88167	3.32208	3.25853
40.5273	4.03458	3.30429	3.32226	3.18809	3.72195	2.64163	3.35658	3.06158	3.92209	3.40633	3.30118	3.01442	3.62616	2.56094	3.14343	3.07567	3.47275	3.00355	3.00963	2.76207	3.1739	2.45387	2.85256	2.91123	3.33196	2.90426	2.84138	2.59722	3.24164	2.27194	2.74515	2.68179	3.8642	3.36543	3.33113	3.19223	3.64617	2.83576	3.28392	3.22787
40.7715	4.00404	3.27642	3.30479	3.14304	3.70096	2.63306	3.33037	3.07259	3.88321	3.37598	3.30712	2.99429	3.617	2.56451	3.12943	3.05494	3.51868	3.00511	3.00828	2.75643	3.16893	2.41625	2.86019	2.87143	3.30587	2.89106	2.85203	2.59886	3.26408	2.29262	2.74941	2.66826	3.8293	3.3565	3.37404	3.17414	3.5973	2.82939	3.28546	3.20526
41.0156	4.00467	3.25124	3.25295	3.15158	3.71518	2.58327	3.26926	3.0726	3.84599	3.36511	3.29451	2.98743	3.5584	2.54869	3.08748	3.07317	3.4754	2.96954	3.00105	2.72468	3.13787	2.40511	2.84447	2.86951	3.3034	2.84271	2.86061	2.60871	3.22557	2.27014	2.7147	2.69216	3.83732	3.3596	3.3516	3.12067	3.53526	2.82387	3.26166	3.2153
41.2598	4.02684	3.25549	3.25241	3.14079	3.64728	2.60344	3.24184	3.06037	3.837	3.36415	3.24303	2.96795	3.61604	2.54036	3.08741	3.002	3.44673	2.99839	2.97946	2.68274	3.09553	2.40966	2.81686	2.87138	3.31027	2.807	2.85453	2.63108	3.24342	2.26778	2.6952	2.67744	3.80617	3.35956	3.29911	3.13182	3.57433	2.80073	3.21149	3.21215
41.5039	3.98761	3.22829	3.21474	3.16599	3.62419	2.60578	3.25347	3.04878	3.79796	3.34506	3.18155	2.97477	3.58192	2.53801	3.08634	2.96354	3.48799	3.00822	2.94661	2.69402	3.10343	2.42595	2.81405	2.85377	3.30473	2.80299	2.83492	2.61918	3.2346	2.26168	2.71211	2.63813	3.77622	3.32046	3.3023	3.19163	3.55055	2.77806	3.21377	3.1962
41.748	3.96295	3.23661	3.21466	3.15919	3.64762	2.60401	3.25685	3.03994	3.82246	3.28399	3.19979	2.97248	3.54237	2.50564	3.03516	2.98622	3.47657	2.99365	2.92044	2.69213	3.1102	2.41393	2.79739	2.85242	3.28375	2.80436	2.80375	2.59769	3.21648	2.24252	2.70436	2.63935	3.78937	3.30087	3.30112	3.16036	3.49912	2.81239	3.20467	3.18982
41.9922	3.97982	3.23427	3.2019	3.122	3.6104	2.57872	3.23984	3.06554	3.8262	3.2404	3.24426	2.94417	3.53593	2.51296	3.01515	2.95742	3.45697	2.99069	2.94549	2.68011	3.10333	2.36512	2.78397	2.83197	3.25431	2.78017	2.82204	2.58677	3.18005	2.22154	2.68142	2.61984	3.76467	3.25435	3.31972	3.14567	3.42658	2.7898	3.23251	3.16251
42.2363	3.94242	3.21717	3.18324	3.15076	3.54759	2.55026	3.23097	2.99722	3.76116	3.27456	3.19813	2.92543	3.51396	2.48761	3.04803	2.96475	3.43178	2.94662	2.98001	2.65156	3.0495	2.36594	2.75798	2.81425	3.24279	2.77861	2.80475	2.53671	3.13777	2.23253	2.6754	2.60022	3.7592	3.24353	3.29967	3.09419	3.40048	2.76207	3.23357	3.14745
42.4805	3.89548	3.19275	3.18247	3.12932	3.55729	2.54149	3.22026	2.96034	3.70787	3.29675	3.18572	2.89449	3.4893	2.50198	3.03756	2.95511	3.41331	2.89506	2.94252	2.66584	3.04878	2.33876	2.75376	2.8363	3.20198	2.77236	2.7654	2.53628	3.11264	2.2559	2.64448	2.62645	3.74524	3.24169	3.26359	3.06636	3.43537	2.76488	3.20232	3.13675
42.7246	3.89853	3.14748	3.15594	3.11511	3.53653	2.53771	3.18544	2.97958	3.75714	3.25332	3.15205	2.90427	3.47476	2.46974	3.02086	2.91175	3.39914	2.89729	2.91518	2.65254	3.03877	2.38183	2.74285	2.82533	3.15401	2.76371	2.76149	2.53868	3.09514	2.26028	2.60115	2.59327	3.73181	3.25464	3.23167	3.06796	3.43868	2.74535	3.15352	3.12742
42.9688	3.87493	3.11034	3.15238	3.13588	3.48483	2.54313	3.18156	2.96297	3.70747	3.23363	3.13497	2.87582	3.46316	2.48861	2.97321	2.88578	3.38322	2.88684	2.85509	2.62512	3.01943	2.36124	2.7245	2.78426	3.13776	2.73858	2.77675	2.52897	3.09069	2.22713	2.58838	2.58673	3.69308	3.23203	3.19002	3.06537	3.40895	2.72847	3.15366	3.10718
43.2129	3.85821	3.12847	3.11408	3.08063	3.43693	2.54538	3.16084	2.94659	3.66774	3.22185	3.14846	2.88149	3.43478	2.48688	2.96074	2.89239	3.40296	2.90268	2.85412	2.60468	2.99083	2.34813	2.73461	2.75512	3.16418	2.73735	2.77475	2.5103	3.06296	2.20054	2.65211	2.58406	3.66837	3.21709	3.17987	3.04259	3.38949	2.7451	3.14389	3.09859
43.457	3.84583	3.09526	3.10993	3.08709	3.42846	2.52939	3.14519	2.93317	3.66121	3.19721	3.16598	2.87669	3.38657	2.45224	2.97403	2.92046	3.39646	2.90918	2.85733	2.57271	3.00536	2.37682	2.7366	2.74448	3.18783	2.76033	2.7482	2.49641	2.99658	2.21393	2.63483	2.56684	3.63265	3.19835	3.15303	3.03367	3.38077	2.74369	3.13953	3.07683
43.7012	3.79867	3.08605	3.10526	3.07436	3.42492	2.522	3.13462	2.89268	3.68553	3.19592	3.12968	2.84538	3.37941	2.48315	2.96361	2.88145	3.36524	2.84204	2.84525	2.55978	2.95513	2.41796	2.71917	2.74115	3.13953	2.71839	2.72438	2.4665	2.98424	2.19634	2.60369	2.57023	3.60775	3.19294	3.11879	3.00502	3.37452	2.70894	3.12843	3.09012
43.9453	3.78754	3.0567	3.07307	3.05908	3.38205	2.50769	3.12729	2.90456	3.66574	3.18093	3.10706	2.8215	3.37678	2.46114	2.95704	2.84389	3.32186	2.80947	2.89665	2.56189	2.90363	2.42499	2.69229	2.75028	3.15235	2.69436	2.70703	2.4566	2.99747	2.18337	2.59409	2.59297	3.61545	3.17241	3.09546	3.01202	3.32618	2.68998	3.11797	3.07645
44.1895	3.79615	3.06237	3.08162	3.03879	3.35894	2.49448	3.11012	2.91297	3.63671	3.16924	3.09558	2.80713	3.35474	2.47307	2.90443	2.82256	3.32762	2.82747	2.84385	2.55258	2.86913	2.39197	2.72183	2.71909	3.14801	2.68444	2.71603	2.44812	2.99232	2.17455	2.62531	2.55592	3.62199	3.14276	3.07873	3.0174	3.30085	2.69018	3.10618	3.0195
44.4336	3.77799	3.03544	3.05325	3.02142	3.33155	2.4771	3.09947	2.91639	3.66903	3.11998	3.08025	2.80051	3.30608	2.43454	2.91735	2.85005	3.3035	2.78111	2.79578	2.54774	2.8742	2.34252	2.70605	2.71994	3.09702	2.67897	2.69655	2.44525	2.97677	2.15841	2.6208	2.5356	3.57667	3.14007	3.07004	2.98585	3.31782	2.68047	3.11532	3.04372
44.6777	3.75997	2.99683	3.04047	3.01082	3.30525	2.47663	3.05785	2.92678	3.66572	3.08752	3.08022	2.80992	3.29689	2.42153	2.94472	2.86781	3.28947	2.7464	2.76283	2.56537	2.84216	2.3733	2.67963	2.71105	3.07353	2.65327	2.6556	2.44815	2.94005	2.14776	2.60353	2.55195	3.56081	3.11345	3.02874	2.95206	3.28599	2.68403	3.11258	3.04401
44.9219	3.73203	3.00956	3.00304	2.98916	3.28849	2.49055	3.06541	2.88641	3.64551	3.0701	3.04154	2.79386	3.2978	2.40897	2.87037	2.87461	3.30802	2.74198	2.78432	2.53313	2.82828	2.37178	2.67521	2.7219	3.07517	2.64144	2.68194	2.44899	2.93222	2.13485	2.59634	2.52686	3.50575	3.08945	3.02864	2.95802	3.2452	2.66365	3.09732	3.05849
45.166	3.69542	3.01287	3.01411	2.99463	3.30935	2.45839	3.06099	2.88186	3.60079	3.07399	3.031	2.78039	3.2513	2.37444	2.89768	2.84521	3.23636	2.74753	2.77122	2.54119	2.8532	2.38152	2.68239	2.71113	3.09457	2.66254	2.67381	2.40545	2.93305	2.16518	2.58409	2.53934	3.54172	3.11105	3.0127	2.92129	3.19941	2.67698	3.10777	3.03485
45.4102	3.70115	2.99147	2.9772	3.00608	3.28513	2.45865	3.02511	2.87743	3.56499	3.07556	3.03255	2.77445	3.24072	2.39567	2.88374	2.82657	3.25401	2.70075	2.75059	2.54013	2.8459	2.35807	2.66227	2.68448	3.08089	2.63773	2.65844	2.39893	2.92112	2.18787	2.56665	2.57441	3.57466	3.09183	3.00522	2.91234	3.20078	2.68481	3.08344	3.01386
45.6543	3.66209	2.97118	2.95953	3.01829	3.23732	2.41973	3.03003	2.8608	3.52398	3.07548	2.99148	2.79982	3.23297	2.37705	2.86339	2.82846	3.21645	2.71752	2.7374	2.59676	2.82631	2.36561	2.6604	2.68116	3.00765	2.63315	2.64208	2.39978	2.94236	2.18287	2.56304	2.57545	3.53778	3.07807	3.01595	2.91206	3.20923	2.68621	3.07745	3.02595
45.8984	3.67997	2.96868	2.92417	2.97671	3.23027	2.41076	2.99965	2.85044	3.51766	3.0537	2.95769	2.75465	3.23434	2.39347	2.90443	2.79702	3.20153	2.71104	2.73541	2.56225	2.8134	2.39579	2.67301	2.645	3.01852	2.59959	2.61395	2.38848	2.88377	2.14944	2.59604	2.53353	3.54248	3.0777	3.00255	2.87901	3.21395	2.67869	3.08357	3.0347
46.1426	3.67346	2.9424	2.92406	2.9761	3.22499	2.43049	2.9545	2.87732	3.5446	3.0251	2.95316	2.71607	3.20397	2.41374	2.92765	2.78422	3.22538	2.69991	2.73178	2.51837	2.80132	2.39918	2.6687	2.64402	2.97737	2.62687	2.60236	2.41373	2.8644	2.15458	2.62772	2.54242	3.51903	3.09389	2.97751	2.87862	3.18688	2.70514	3.06808	3.01371
46.3867	3.65768	2.88925	2.92076	2.95666	3.1879	2.43176	2.97393	2.8761	3.52697	3.03638	2.94492	2.72867	3.19153	2.41716	2.89622	2.7809	3.19759	2.69763	2.7321	2.5154	2.75996	2.40478	2.65447	2.65	3.01294	2.62307	2.58174	2.394	2.86788	2.18131	2.62102	2.55921	3.48253	3.05054	2.96674	2.89809	3.16324	2.68508	3.06851	2.99031
46.6309	3.64339	2.88454	2.8957	2.94836	3.18626	2.4561	2.9762	2.84018	3.52548	3.03328	2.96149	2.74467	3.18329	2.40152	2.89464	2.78029	3.1612	2.65641	2.70614	2.5041	2.7717	2.42263	2.63861	2.62466	3.05123	2.61233	2.58659	2.35059	2.8282	2.1968	2.62402	2.55308	3.45985	3.07367	2.93933	2.90612	3.18789	2.68159	3.07251	2.99626
46.875	3.61704	2.91273	2.89366	2.9291	3.15058	2.43301	2.97635	2.84817	3.50101	2.99983	2.93994	2.75355	3.14432	2.37849	2.89683	2.78318	3.13231	2.64908	2.72331	2.48664	2.76642	2.38992	2.63784	2.66317	3.00524	2.64323	2.59216	2.36071	2.84092	2.16547	2.64392	2.54413	3.48741	3.07407	2.89409	2.9036	3.16969	2.69049	3.10854	3.01794
47.1191	3.58884	2.92147	2.86721	2.92643	3.1428	2.418	2.97855	2.82852	3.4971	3.04068	2.90518	2.74338	3.16624	2.40095	2.89493	2.77391	3.12309	2.64982	2.70741	2.52278	2.75514	2.37531	2.63442	2.62939	2.98902	2.66714	2.59836	2.37609	2.84757	2.16606	2.67549	2.54888	3.49079	3.06401	2.89285	2.90047	3.12857	2.69568	3.13256	3.04737
47.3633	3.55886	2.89245	2.86191	2.93424	3.14939	2.40841	2.9796	2.82729	3.4447	3.02731	2.90246	2.76672	3.16227	2.42056	2.92664	2.7546	3.09957	2.63999	2.66972	2.50675	2.73508	2.43222	2.6823	2.64767	2.9409	2.65424	2.56812	2.37647	2.83382	2.1705	2.72194	2.55297	3.5027	3.06847	2.92327	2.90335	3.12327	2.66486	3.08834	3.03959
47.6074	3.58998	2.90065	2.86048	2.9333	3.13068	2.42869	2.98612	2.86153	3.47793	3.03301	2.88663	2.77422	3.11003	2.39836	2.89782	2.77302	3.08132	2.64693	2.67995	2.49344	2.75163	2.41499	2.69328	2.67772	2.94587	2.61554	2.53848	2.37431	2.82767	2.20349	2.74118	2.57219	3.48796	3.06293	2.92259	2.90787	3.11305	2.67182	3.10263	3.02356
47.8516	3.60515	2.93187	2.82727	2.92791	3.09764	2.42554	2.99625	2.82882	3.47304	3.03569	2.86681	2.75191	3.06897	2.36562	2.91945	2.79191	3.1174	2.61923	2.66025	2.48324	2.76991	2.4036	2.68527	2.6341	2.96248	2.60636	2.56119	2.34603	2.85172	2.19942	2.76532	2.56679	3.46134	3.06268	2.92081	2.90174	3.12434	2.66744	3.12567	3.02658
48.0957	3.57776	2.92478	2.80595	2.90155	3.04524	2.41838	2.95292	2.8114	3.43181	3.01473	2.88097	2.73915	3.06525	2.37995	2.95053	2.7828	3.09196	2.59546	2.65381	2.48544	2.77208	2.42543	2.68177	2.66933	2.93785	2.63958	2.5633	2.32609	2.8421	2.18769	2.8005	2.53914	3.46301	3.07853	2.93572	2.88403	3.12175	2.68262	3.13612	3.03826
48.3398	3.54658	2.88904	2.80687	2.88147	3.06009	2.44055	2.95218	2.83742	3.44222	3.01574	2.84402	2.73011	3.0752	2.40554	2.94177	2.81364	3.10003	2.63259	2.65862	2.5085	2.72116	2.44683	2.72208	2.67813	2.95459	2.66309	2.56376	2.3641	2.84805	2.19411	2.84707	2.53374	3.49095	3.09155	2.94718	2.88955	3.08773	2.69589	3.10171	3.05283
48.584	3.55979	2.86888	2.79929	2.84813	3.07737	2.42715	2.95953	2.85877	3.44641	3.06143	2.84985	2.73779	3.07767	2.38382	2.94235	2.83947	3.06561	2.61677	2.67949	2.49122	2.70262	2.45074	2.75591	2.62273	2.9737	2.67193	2.53346	2.36467	2.89026	2.20734	2.86611	2.56404	3.49039	3.08322	2.91771	2.90384	3.10776	2.69369	3.14458	3.05589
48.8281	3.54445	2.89974	2.76689	2.84897	3.05617	2.42657	2.98922	2.86205	3.43236	3.04662	2.84526	2.759	3.06467	2.39336	2.92713	2.81047	3.06253	2.61577	2.67561	2.46875	2.71026	2.46856	2.75044	2.60354	2.97049	2.69965	2.54098	2.33574	2.90049	2.22611	2.87583	2.57329	3.50133	3.11074	2.90458	2.89729	3.10852	2.71077	3.15504	3.03625
49.0723	3.54754	2.91979	2.75782	2.85648	3.03996	2.40676	2.96075	2.8417	3.44947	3.03823	2.85127	2.78122	3.0569	2.43937	2.9517	2.80046	3.06279	2.58596	2.67395	2.46998	2.69479	2.49131	2.75128	2.61002	3.033	2.71871	2.52839	2.33279	2.88028	2.23779	2.89894	2.57888	3.50341	3.1016	2.94308	2.88705	3.13007	2.71517	3.16512	3.05505
49.3164	3.49587	2.89344	2.76188	2.8993	3.03387	2.39563	2.93995	2.83928	3.45105	3.06852	2.83716	2.75172	3.04638	2.43452	2.96287	2.78657	3.05085	2.60762	2.65248	2.47787	2.73846	2.50959	2.76	2.62597	3.03456	2.69997	2.54233	2.36405	2.88511	2.24413	2.93721	2.56829	3.49914	3.08045	2.9177	2.91216	3.14163	2.73935	3.18358	3.05793
49.5605	3.48822	2.91019	2.76471	2.88691	3.013	2.45974	2.95936	2.7993	3.39305	3.06282	2.85118	2.7607	3.03673	2.41565	2.96308	2.80273	3.04431	2.61931	2.63223	2.47741	2.7414	2.54554	2.75633	2.6395	3.03871	2.71729	2.57559	2.34623	2.90477	2.24448	2.9465	2.58357	3.53935	3.07124	2.89987	2.93546	3.11078	2.7308	3.19227	3.04025
49.8047	3.48208	2.90127	2.76133	2.84833	3.00806	2.4639	2.98467	2.81594	3.36267	3.07439	2.8373	2.76392	3.0251	2.44706	2.98538	2.83915	3.05408	2.62456	2.6429	2.49485	2.7154	2.58154	2.7988	2.62722	3.07002	2.72562	2.56738	2.36242	2.92494	2.24466	2.98923	2.63165	3.53391	3.09146	2.92279	2.93972	3.14143	2.71814	3.21257	3.04891
50.0488	3.50295	2.91895	2.75104	2.83046	3.02555	2.43413	2.95248	2.85262	3.40355	3.06438	2.81254	2.78538	3.02109	2.45526	3.00097	2.83097	3.07481	2.65481	2.70987	2.52408	2.71229	2.58625	2.82094	2.65103	3.03678	2.73999	2.60112	2.38583	2.9111	2.27755	3.05545	2.60482	3.53923	3.1081	2.90646	2.94338	3.14302	2.75051	3.24023	3.05962
50.293	3.53982	2.89054	2.75429	2.86208	3.02383	2.42721	3.01712	2.84593	3.43553	3.07723	2.82129	2.77285	3.01376	2.44168	3.00031	2.82531	3.06821	2.64179	2.72657	2.53085	2.72765	2.54738	2.85128	2.68346	3.05665	2.75411	2.57922	2.36744	2.91774	2.30521	3.11621	2.62743	3.54511	3.10849	2.8974	2.95069	3.14385	2.76395	3.25419	3.08804
50.5371	3.49868	2.88247	2.73438	2.83443	2.9827	2.4332	3.01736	2.79905	3.42209	3.10463	2.83528	2.79787	3.01384	2.42903	3.0169	2.83885	3.03966	2.62856	2.69685	2.52605	2.74071	2.53223	2.86777	2.69602	3.06435	2.77493	2.57621	2.37188	2.97451	2.29714	3.12577	2.66874	3.52684	3.11553	2.90605	2.94762	3.19575	2.78781	3.2347	3.0744
50.7812	3.47851	2.88557	2.71994	2.78559	2.96571	2.43927	2.99438	2.7767	3.39836	3.09253	2.83506	2.81915	3.00079	2.45418	3.0259	2.8253	3.11534	2.64814	2.68483	2.51689	2.73219	2.56315	2.86877	2.68547	3.05796	2.77503	2.58645	2.38761	2.95166	2.32134	3.17284	2.66323	3.56717	3.08601	2.92318	2.96486	3.23137	2.78071	3.27201	3.07577
51.0254	3.4421	2.90931	2.74766	2.81724	3.00326	2.45281	2.98979	2.77937	3.41892	3.11649	2.82688	2.7819	3.01222	2.45351	3.09839	2.864	3.12022	2.66461	2.63058	2.48945	2.68341	2.5797	2.86619	2.67979	3.05751	2.78567	2.60583	2.40246	2.94305	2.35768	3.18833	2.64663	3.59331	3.07095	2.93589	2.97942	3.22196	2.77127	3.26488	3.07261
51.2695	3.45027	2.90713	2.7352	2.83729	3.021	2.49055	3.02045	2.7802	3.40796	3.13133	2.79109	2.78341	3.0154	2.44376	3.0929	2.83242	3.0787	2.6909	2.63116	2.48984	2.71544	2.60558	2.91615	2.67585	3.06263	2.82591	2.62031	2.4281	2.95076	2.35866	3.22532	2.64516	3.57651	3.0793	2.93498	2.95812	3.22777	2.77836	3.2819	3.07185
51.5137	3.50146	2.92071	2.71932	2.81358	3.01641	2.50486	3.03938	2.78685	3.40887	3.11673	2.80869	2.80005	2.99986	2.4618	3.08556	2.84661	3.10232	2.70087	2.66047	2.50043	2.74438	2.628	2.94496	2.68311	3.11521	2.82989	2.6431	2.43633	2.97175	2.3917	3.27929	2.64685	3.5774	3.08033	2.96355	2.97538	3.23501	2.79341	3.3167	3.10898
51.7578	3.48691	2.93445	2.71955	2.80642	3.02377	2.49477	2.98181	2.78278	3.40693	3.14936	2.80552	2.78848	3.03259	2.45983	3.10621	2.86419	3.12715	2.72149	2.66101	2.49297	2.76448	2.633	2.95099	2.68829	3.08513	2.78911	2.65427	2.45261	2.98971	2.36422	3.30612	2.67665	3.58165	3.09649	2.98699	2.97574	3.23128	2.79219	3.32441	3.11316
52.002	3.45667	2.91986	2.71131	2.84688	3.00351	2.49379	2.97369	2.77527	3.38757	3.12015	2.79761	2.75417	3.03152	2.46187	3.15491	2.84496	3.11611	2.73288	2.65754	2.47763	2.73589	2.60848	2.993	2.65939	3.087	2.81718	2.68775	2.45378	2.98316	2.40884	3.30854	2.66153	3.60133	3.0957	2.9837	2.97311	3.24351	2.79963	3.33049	3.0625
52.2461	3.43743	2.9526	2.68579	2.82885	3.00271	2.49367	3.01276	2.75933	3.38918	3.13809	2.80563	2.75186	3.03967	2.46374	3.17272	2.80097	3.05588	2.71953	2.67589	2.50837	2.73487	2.61655	3.02811	2.66163	3.09266	2.84471	2.69337	2.43815	3.01213	2.41795	3.31765	2.67563	3.62688	3.06029	2.98439	2.97187	3.23748	2.79315	3.28602	3.06159
52.4902	3.4435	2.94474	2.64938	2.80034	3.03201	2.4697	3.05256	2.77773	3.42444	3.1466	2.7725	2.77274	3.03702	2.47491	3.15449	2.80574	3.05265	2.70119	2.69628	2.4987	2.70591	2.60457	3.03698	2.66795	3.0844	2.84178	2.65861	2.4335	3.02826	2.43014	3.34788	2.70822	3.61969	3.05612	3.0039	2.94814	3.24781	2.79996	3.32083	3.10239
52.7344	3.4069	2.91289	2.66391	2.7926	2.98758	2.49392	3.08851	2.75307	3.42783	3.12973	2.77374	2.78642	3.05119	2.49367	3.19059	2.8085	3.08566	2.71327	2.68656	2.48939	2.73021	2.62937	3.00607	2.67436	3.1062	2.86212	2.67539	2.42866	3.02586	2.45255	3.38815	2.73012	3.57816	3.05395	3.02572	2.9702	3.25339	2.79837	3.34314	3.08566
52.9785	3.40799	2.92761	2.65339	2.7915	2.99163	2.47501	3.08964	2.70399	3.32123	3.15711	2.76569	2.7635	3.01289	2.49181	3.19051	2.81132	3.09817	2.70813	2.7122	2.51064	2.74771	2.64098	3.02816	2.67609	3.15693	2.87577	2.65158	2.43365	3.02562	2.42995	3.36903	2.69417	3.57238	3.05553	2.99525	2.95921	3.25448	2.78698	3.3795	3.04953
53.2227	3.40977	2.91613	2.67192	2.81505	3.03189	2.50204	3.10055	2.69556	3.30056	3.19703	2.73202	2.74689	2.99904	2.45965	3.18898	2.7996	3.12304	2.71601	2.70211	2.48694	2.77545	2.62712	3.08303	2.63935	3.14597	2.84393	2.66897	2.46422	3.04724	2.4553	3.3589	2.69437	3.5634	3.07515	3.00832	2.92751	3.27224	2.79265	3.37529	3.0108
53.4668	3.37671	2.91013	2.65001	2.83409	3.01529	2.51826	3.05491	2.69583	3.29284	3.12747	2.76599	2.74613	3.0034	2.44785	3.15762	2.7719	3.14561	2.72112	2.67871	2.4925	2.7516	2.64596	3.07813	2.64515	3.11544	2.83835	2.67782	2.49168	3.07281	2.45213	3.34096	2.68347	3.56335	3.0524	3.00599	2.89236	3.23772	2.80548	3.36575	3.00096
53.7109	3.34576	2.9116	2.62582	2.8202	2.96727	2.48894	3.07287	2.68267	3.2767	3.07694	2.75008	2.70715	3.00328	2.44415	3.18508	2.7469	3.07806	2.68509	2.70731	2.49387	2.70456	2.60707	3.08634	2.64078	3.15181	2.85319	2.67207	2.45759	3.04982	2.46245	3.36712	2.64977	3.50811	3.01372	3.01992	2.90087	3.20405	2.81412	3.33792	2.99642
53.9551	3.36117	2.87157	2.61802	2.76155	2.97703	2.47658	3.06781	2.65971	3.26333	3.10731	2.68998	2.70924	2.99357	2.40907	3.13034	2.74119	3.0444	2.68854	2.68724	2.45943	2.72558	2.58088	3.09066	2.62767	3.10864	2.811	2.67882	2.43242	3.00896	2.45687	3.35375	2.64659	3.4888	3.00828	3.02037	2.90035	3.21119	2.77167	3.35893	2.96391
54.1992	3.36444	2.84041	2.6031	2.74222	2.98176	2.45057	3.05892	2.68453	3.23081	3.04388	2.66494	2.69832	2.98554	2.38334	3.15199	2.71932	3.03858	2.66514	2.61766	2.42965	2.71228	2.53896	3.11533	2.63009	3.06115	2.76898	2.69721	2.44377	3.00473	2.42884	3.32886	2.62262	3.48731	2.9715	3.00951	2.85604	3.22261	2.74473	3.34453	2.90333
54.4434	3.27865	2.82797	2.57544	2.72186	2.97018	2.4327	3.05845	2.66048	3.20986	3.01309	2.65954	2.67328	2.96126	2.37807	3.13169	2.6808	3.01668	2.62563	2.61375	2.43612	2.67798	2.55167	3.11421	2.62413	3.06979	2.74345	2.69592	2.45211	3.0152	2.43863	3.27594	2.5962	3.42315	2.95515	2.99223	2.8445	3.1331	2.72439	3.34231	2.8573
54.6875	3.23924	2.80624	2.56344	2.69704	2.96584	2.41322	3.06212	2.56555	3.18316	3.01201	2.65277	2.6351	2.93241	2.34569	3.0766	2.65428	2.94807	2.61153	2.59335	2.38541	2.66902	2.49694	3.11081	2.60255	3.03068	2.72651	2.64573	2.43059	2.99352	2.45811	3.24444	2.57801	3.39993	2.92739	2.96663	2.8188	3.08094	2.68138	3.31716	2.83655
54.9316	3.19461	2.77103	2.55781	2.683	2.9376	2.39485	3.0212	2.54772	3.13195	2.91079	2.62418	2.61789	2.88639	2.3199	3.06088	2.6108	2.88702	2.59639	2.5776	2.34605	2.63467	2.41706	3.04132	2.57317	2.97979	2.68028	2.61307	2.40858	2.94368	2.42781	3.21754	2.53913	3.34544	2.91878	2.93532	2.7794	3.06838	2.65378	3.28948	2.8287
55.1758	3.16125	2.74304	2.50366	2.63956	2.91781	2.3703	2.99008	2.52723	3.124	2.82575	2.58955	2.56672	2.85245	2.2882	3.0828	2.55115	2.9003	2.56959	2.52932	2.30244	2.61016	2.38245	3.01326	2.56196	2.9461	2.64868	2.56623	2.38311	2.90153	2.35934	3.20852	2.49445	3.30637	2.87003	2.89998	2.73303	3.02962	2.64879	3.23912	2.76791
55.4199	3.08486	2.69826	2.47292	2.59299	2.86604	2.33233	2.97626	2.47941	3.06205	2.79652	2.54094	2.53061	2.83549	2.26276	3.05379	2.52376	2.84048	2.49087	2.5373	2.27197	2.61456	2.3764	3.00059	2.50282	2.91496	2.60153	2.49293	2.33488	2.85519	2.333	3.11294	2.47666	3.229	2.80827	2.84814	2.69909	2.93315	2.58895	3.1704	2.70073
55.6641	3.03079	2.65271	2.42062	2.56863	2.80119	2.31159	2.93369	2.42116	2.996	2.75123	2.50809	2.49538	2.81418	2.20656	2.98753	2.47361	2.77801	2.46066	2.50098	2.25706	2.57848	2.31422	2.95064	2.42713	2.87479	2.507	2.47388	2.31457	2.82413	2.28296	3.01341	2.44283	3.1782	2.74674	2.79943	2.65877	2.88965	2.5211	3.14073	2.64206
55.9082	2.97677	2.60736	2.36874	2.53579	2.74817	2.26696	2.87113	2.37961	2.92189	2.68392	2.47004	2.42701	2.779	2.16691	2.94288	2.4287	2.71361	2.42467	2.42428	2.1934	2.49488	2.26412	2.90033	2.37778	2.85651	2.46075	2.4617	2.26998	2.77853	2.21413	2.97249	2.34339	3.1206	2.68269	2.76419	2.60694	2.81302	2.48477	3.13039	2.57382
56.1523	2.90849	2.56585	2.31475	2.49068	2.6979	2.23722	2.8052	2.31567	2.85334	2.64452	2.41628	2.37453	2.68399	2.12293	2.84149	2.35737	2.67999	2.37576	2.32209	2.14461	2.44498	2.21647	2.84765	2.34905	2.76661	2.44135	2.38088	2.20667	2.70211	2.15105	2.91443	2.27091	3.0362	2.63001	2.70882	2.53411	2.7498	2.43043	3.05386	2.50977
56.3965	2.82551	2.48287	2.24658	2.41584	2.64084	2.19537	2.73034	2.23835	2.78192	2.58496	2.30519	2.31821	2.60988	2.07972	2.75689	2.28427	2.63121	2.31349	2.26094	2.09546	2.3889	2.11758	2.82282	2.29224	2.62853	2.37802	2.33106	2.14113	2.61992	2.09796	2.8282	2.21745	2.94625	2.56119	2.61747	2.46784	2.65353	2.36525	2.95284	2.43911
56.6406	2.7544	2.37144	2.18404	2.35069	2.52786	2.10836	2.64831	2.15776	2.68174	2.49877	2.25584	2.24153	2.53991	1.98605	2.67897	2.22178	2.55057	2.25026	2.20559	2.02512	2.34164	2.0502	2.72669	2.20084	2.54405	2.27622	2.24474	2.09032	2.52711	2.03175	2.69344	2.16033	2.83231	2.46333	2.52712	2.38107	2.55833	2.28478	2.86424	2.33092
56.8848	2.63621	2.2985	2.09679	2.26213	2.43008	2.00652	2.59251	2.09347	2.56413	2.39131	2.16952	2.1462	2.46529	1.89417	2.5874	2.1135	2.46241	2.14463	2.15062	1.94223	2.26	1.93841	2.609	2.13374	2.45581	2.15931	2.15042	2.02277	2.46158	1.93927	2.55304	2.07678	2.70628	2.35141	2.43793	2.30885	2.45093	2.20719	2.77949	2.23178
57.1289	2.54546	2.17468	2.0019	2.16664	2.35882	1.92173	2.5178	2.01129	2.43188	2.26007	2.05724	2.03366	2.36197	1.82379	2.43253	1.99886	2.33461	2.06585	2.04432	1.88055	2.12744	1.86097	2.49786	2.06961	2.35434	2.08058	2.03557	1.93487	2.34789	1.87044	2.45377	1.95534	2.59448	2.26074	2.3375	2.18546	2.33284	2.09413	2.65063	2.12576
57.373	2.4072	2.07407	1.9024	2.06685	2.26924	1.82834	2.40205	1.90293	2.30545	2.16227	1.95429	1.95976	2.24258	1.74409	2.31924	1.90664	2.1988	1.98486	1.90831	1.79824	2.01974	1.76554	2.38036	1.97027	2.22132	1.97893	1.94737	1.83485	2.19576	1.78846	2.31613	1.81859	2.45119	2.12624	2.20674	2.06971	2.20081	1.97246	2.52516	2.02173
57.6172	2.23483	1.95344	1.76838	1.94276	2.11605	1.72958	2.23926	1.7747	2.1599	2.04577	1.83822	1.86249	2.12155	1.62965	2.20526	1.78086	2.07688	1.86834	1.81467	1.68718	1.88978	1.64035	2.25771	1.82941	2.06835	1.85313	1.82677	1.73785	2.05496	1.67546	2.17019	1.71251	2.29051	2.00257	2.08154	1.95005	2.07375	1.85681	2.3968	1.89949
57.8613	2.08851	1.79207	1.63184	1.823	1.94918	1.5968	2.07327	1.6586	1.98997	1.87282	1.71096	1.74511	1.97546	1.5061	2.03303	1.65551	1.93969	1.72657	1.67715	1.56255	1.77123	1.52391	2.11399	1.71419	1.9029	1.70426	1.7086	1.62395	1.90668	1.5614	2.00202	1.59841	2.11379	1.86207	1.91891	1.81409	1.93222	1.71889	2.264	1.76649
58.1055	1.90952	1.65935	1.50234	1.69006	1.80039	1.45147	1.91678	1.52121	1.83437	1.6912	1.56346	1.5934	1.79928	1.37534	1.84101	1.51236	1.73812	1.55846	1.54303	1.4361	1.61463	1.39045	1.91129	1.57517	1.7325	1.55878	1.55331	1.4884	1.7478	1.41356	1.81665	1.45259	1.91255	1.6906	1.7448	1.67598	1.75634	1.58261	2.0636	1.61475
58.3496	1.70704	1.49607	1.35695	1.54016	1.60916	1.32469	1.7331	1.35864	1.65589	1.53192	1.38962	1.42877	1.59784	1.23538	1.66162	1.35624	1.55317	1.42066	1.39437	1.30308	1.44164	1.23182	1.6811	1.42988	1.56955	1.40538	1.3898	1.32927	1.5802	1.26093	1.63306	1.30824	1.70373	1.52189	1.57306	1.51586	1.57071	1.43644	1.83906	1.44904
58.5938	1.49351	1.30802	1.19152	1.37253	1.4047	1.16856	1.52366	1.21824	1.4473	1.35308	1.23318	1.28617	1.39973	1.08575	1.45684	1.18081	1.36345	1.23548	1.20119	1.14032	1.27147	1.08656	1.48407	1.25784	1.36625	1.22362	1.20295	1.17593	1.36366	1.10664	1.40992	1.14895	1.4901	1.32862	1.38087	1.31385	1.36848	1.25066	1.6186	1.26556
58.8379	1.2589	1.12464	1.02111	1.17689	1.17477	0.983657	1.30165	1.05032	1.20933	1.14834	1.04144	1.11364	1.1929	0.923968	1.21489	1.00162	1.1656	1.07226	1.02576	0.978228	1.06394	0.92428	1.28559	1.06241	1.14021	1.03653	1.02188	0.994642	1.16142	0.929458	1.20301	0.973828	1.27017	1.12745	1.15218	1.11061	1.15394	1.05169	1.37492	1.0738
59.082	1.00638	0.90651	0.82697	0.976357	0.963472	0.786569	1.06413	0.837838	0.980389	0.946403	0.837638	0.941978	0.96223	0.750233	0.988071	0.8215	0.93454	0.877398	0.829115	0.810921	0.859672	0.738249	1.03347	0.871296	0.909453	0.842495	0.823522	0.816949	0.924467	0.771749	0.974871	0.797438	1.01889	0.928963	0.938926	0.912824	0.93015	0.858236	1.1153	0.885104
59.3262	0.757493	0.692431	0.618337	0.775468	0.724449	0.596922	0.805987	0.632666	0.738745	0.73239	0.627948	0.754759	0.726212	0.563396	0.752372	0.630828	0.691221	0.664799	0.624394	0.623102	0.651392	0.559995	0.777256	0.675459	0.691988	0.642445	0.622209	0.625497	0.688983	0.578932	0.720903	0.605118	0.768383	0.707153	0.708042	0.696858	0.6975	0.650309	0.843309	0.682248
59.5703	0.505925	0.476858	0.407748	0.591262	0.475929	0.408013	0.535789	0.438595	0.486649	0.510916	0.421162	0.568035	0.489147	0.38407	0.509471	0.424974	0.459496	0.463267	0.419006	0.441057	0.425242	0.374818	0.521694	0.489332	0.468443	0.442152	0.418062	0.426411	0.45764	0.38649	0.487292	0.412415	0.508213	0.478797	0.474769	0.475695	0.458566	0.436362	0.559846	0.468006
59.8145	0.28202	0.883364	0.457805	1.13534	0.279132	0.61082	0.641668	0.747426	0.261843	0.810957	0.373505	0.928102	0.268694	0.531666	0.528752	0.560167	0.248116	0.83785	0.367584	0.774373	0.238234	0.497183	0.579563	0.753705	0.256131	0.760082	0.358209	0.682366	0.253019	0.453729	0.522651	0.509703	0.275715	0.710401	0.389203	0.608101	0.250247	0.478065	0.554947	0.642326
60.0586	0.220771	1.18769	0.584568	1.50089	0.234819	0.809906	0.817314	0.981242	0.194792	1.04935	0.419479	1.20486	0.207494	0.675236	0.640448	0.712485	0.184468	1.14576	0.439095	1.0483	0.18796	0.653739	0.7321	1.01236	0.187327	1.00502	0.411612	0.905721	0.191823	0.565849	0.636329	0.648768	0.200479	0.938407	0.435872	0.766675	0.19359	0.595408	0.675721	0.82383
60.3027	0.36132	0.565991	0.376427	0.727035	0.345357	0.425316	0.499678	0.482175	0.347187	0.536354	0.336288	0.641131	0.35144	0.376827	0.438006	0.406344	0.334278	0.576944	0.345611	0.53094	0.310033	0.381578	0.468762	0.561813	0.326719	0.493814	0.333295	0.467242	0.326936	0.35711	0.426532	0.386826	0.362948	0.502646	0.37823	0.449246	0.329528	0.389677	0.47623	0.460208
60.5469	0.58898	0.544383	0.482741	0.64407	0.564786	0.477581	0.635136	0.503288	0.575422	0.573203	0.501122	0.640026	0.569122	0.460878	0.581712	0.484884	0.542648	0.535781	0.491819	0.509872	0.506052	0.445455	0.601588	0.561874	0.540378	0.510174	0.488693	0.495692	0.540897	0.453303	0.56578	0.472633	0.594743	0.559019	0.555938	0.553342	0.537053	0.509184	0.662602	0.537612
60.791	0.819371	0.741223	0.673897	0.837708	0.77341	0.655806	0.872063	0.686432	0.793671	0.774453	0.693006	0.804245	0.786837	0.625449	0.801315	0.664428	0.753688	0.725115	0.679403	0.678976	0.69481	0.613522	0.832565	0.736027	0.742548	0.684523	0.672768	0.671321	0.746922	0.619811	0.769469	0.644797	0.812378	0.773923	0.770124	0.751688	0.737406	0.694114	0.908652	0.719013
61.0352	1.03233	0.922849	0.858698	1.03115	0.984727	0.826861	1.1062	0.867017	0.995577	0.952543	0.86922	0.972346	1.00189	0.77231	1.01055	0.827559	0.952997	0.89848	0.85444	0.836352	0.871072	0.766303	1.03833	0.902133	0.940964	0.85041	0.839962	0.828234	0.937786	0.770386	0.963359	0.805938	1.02263	0.959802	0.972238	0.937787	0.935962	0.865922	1.13308	0.881309
61.2793	1.23144	1.09236	1.01284	1.20637	1.1637	0.971159	1.32293	1.02107	1.18826	1.11979	1.02852	1.1205	1.19691	0.918092	1.18677	0.980415	1.11967	1.07101	1.01048	0.985221	1.03773	0.895845	1.2215	1.06566	1.11273	1.00596	1.00541	0.98651	1.10739	0.909652	1.14005	0.942717	1.20555	1.12281	1.1448	1.11404	1.09956	1.0331	1.34295	1.0491
61.5234	1.38956	1.25351	1.15925	1.34494	1.31369	1.10032	1.48477	1.14641	1.35818	1.26205	1.18044	1.25501	1.349	1.03474	1.35394	1.1153	1.28247	1.21888	1.15256	1.11454	1.17907	1.0223	1.38483	1.2253	1.25343	1.13395	1.1465	1.11619	1.26495	1.0401	1.30048	1.07245	1.37003	1.27291	1.30718	1.25377	1.25643	1.1805	1.52441	1.19503
61.7676	1.55119	1.38991	1.27955	1.48131	1.47224	1.21804	1.64206	1.27724	1.49861	1.39751	1.31524	1.37365	1.4788	1.14839	1.4876	1.22236	1.40572	1.35549	1.27311	1.23469	1.30603	1.13184	1.53574	1.35033	1.39292	1.26664	1.2568	1.23466	1.40467	1.14789	1.42219	1.18598	1.52192	1.39527	1.45722	1.3816	1.39317	1.2975	1.68146	1.32142
62.0117	1.67864	1.51465	1.39254	1.59736	1.58915	1.31894	1.79362	1.3814	1.62857	1.51259	1.41228	1.47595	1.60685	1.26112	1.61103	1.33369	1.52934	1.4387	1.38563	1.33763	1.42352	1.20057	1.66124	1.42291	1.51205	1.36914	1.36573	1.35177	1.52886	1.25047	1.53171	1.29218	1.63092	1.51397	1.57328	1.50782	1.50913	1.40792	1.83168	1.41408
62.2559	1.80394	1.60577	1.50003	1.69828	1.69479	1.42506	1.9025	1.48462	1.74888	1.59803	1.51747	1.56809	1.73983	1.33716	1.7216	1.43601	1.64412	1.55355	1.46103	1.42726	1.52256	1.3088	1.76302	1.52855	1.6143	1.45775	1.48323	1.43507	1.63008	1.3347	1.62346	1.3724	1.75328	1.61489	1.68768	1.59405	1.61118	1.52869	1.96109	1.49688
62.5	1.89739	1.69831	1.57567	1.7883	1.79298	1.52381	1.99077	1.55147	1.82932	1.68379	1.59388	1.65798	1.83633	1.4187	1.80246	1.51499	1.70332	1.63569	1.55673	1.51554	1.59531	1.37575	1.87504	1.61037	1.67605	1.53274	1.54186	1.52148	1.69408	1.37921	1.68468	1.45793	1.87385	1.69666	1.79233	1.6891	1.69223	1.59634	2.05451	1.60643
62.7441	1.97491	1.78632	1.65461	1.86705	1.86221	1.5825	2.0943	1.63424	1.90669	1.75601	1.6759	1.73947	1.91188	1.48942	1.8531	1.57376	1.78973	1.7054	1.63085	1.57204	1.65465	1.42972	1.94323	1.69207	1.75657	1.58039	1.60611	1.58189	1.75513	1.4469	1.76261	1.53102	1.95262	1.7878	1.8567	1.76094	1.76032	1.65758	2.13807	1.68711
62.9883	2.03564	1.83448	1.7347	1.9521	1.92051	1.63653	2.16015	1.70849	1.96478	1.80464	1.74856	1.78641	1.99102	1.54558	1.91916	1.62738	1.89344	1.76558	1.69265	1.61831	1.73268	1.49744	2.00086	1.7648	1.84211	1.64289	1.66419	1.65393	1.84894	1.49068	1.83554	1.56873	1.99775	1.86458	1.91573	1.83021	1.8267	1.72974	2.23295	1.74412
63.2324	2.10485	1.85969	1.75768	2.01239	1.98471	1.69969	2.21268	1.74973	2.00765	1.8615	1.79028	1.83112	2.03839	1.58774	1.97768	1.69165	1.94002	1.81703	1.74799	1.65265	1.79281	1.54527	2.05086	1.79579	1.88787	1.67769	1.70731	1.72989	1.89996	1.54123	1.91176	1.59816	2.05429	1.91207	1.97268	1.89396	1.8742	1.79087	2.28822	1.79606
63.4766	2.18742	1.91173	1.81872	2.05718	2.01957	1.72829	2.25856	1.77963	2.05781	1.911	1.84058	1.86973	2.11407	1.63439	2.01753	1.71777	1.99644	1.8466	1.78032	1.71608	1.80963	1.58522	2.11683	1.82558	1.92502	1.72971	1.74889	1.77653	1.94671	1.58035	1.94615	1.63513	2.10007	1.94794	2.03544	1.93748	1.93507	1.8366	2.32405	1.82467
63.7207	2.1919	1.95089	1.85713	2.0963	2.07866	1.75699	2.29245	1.81687	2.13031	1.95088	1.89613	1.92272	2.15108	1.66894	2.05661	1.75202	2.01928	1.87473	1.82508	1.76267	1.87063	1.62565	2.16644	1.87592	1.94944	1.75968	1.77483	1.79861	1.96838	1.61019	1.96168	1.67544	2.16947	1.97958	2.05307	1.96205	1.96187	1.87329	2.36907	1.84577
63.9648	2.24999	2.00389	1.87817	2.14266	2.09566	1.78971	2.33096	1.84882	2.13836	1.94509	1.92832	1.95085	2.16814	1.68415	2.09076	1.77564	2.05594	1.91057	1.86914	1.79504	1.88311	1.65571	2.18449	1.91053	1.98287	1.79212	1.788	1.82186	1.98768	1.62934	2.00152	1.7108	2.18338	2.01155	2.08397	2.01934	2.00289	1.89725	2.39763	1.87948
64.209	2.2697	2.03064	1.90666	2.17192	2.12039	1.8135	2.35869	1.89841	2.21109	1.97309	1.95667	1.98064	2.18578	1.73604	2.11205	1.81032	2.06109	1.94955	1.88543	1.82015	1.90723	1.67097	2.18765	1.94046	2.01082	1.81577	1.82823	1.84975	2.02003	1.66119	2.0323	1.73048	2.19645	2.03961	2.10936	2.04668	2.031	1.92043	2.41525	1.91241
64.4531	2.27716	2.05091	1.93777	2.19557	2.15046	1.84761	2.37925	1.93051	2.25144	1.99863	1.95939	2.00309	2.20441	1.75434	2.11592	1.82471	2.09904	1.95367	1.8967	1.85129	1.93975	1.68208	2.19367	1.95705	2.02947	1.83986	1.86971	1.8524	2.03498	1.67157	2.05459	1.76715	2.23068	2.06947	2.12178	2.05746	2.03204	1.93621	2.42826	1.93872
64.6973	2.30852	2.06188	1.9644	2.21934	2.15972	1.85984	2.3681	1.93871	2.24331	2.00862	1.97387	2.03244	2.20846	1.75778	2.13017	1.85275	2.12289	1.97059	1.90787	1.84987	1.93956	1.70384	2.20012	1.94752	2.0566	1.8448	1.86798	1.84407	2.03555	1.68582	2.05022	1.77272	2.23728	2.10996	2.12341	2.0742	2.0261	1.9508	2.46096	1.94964
64.9414	2.31045	2.06023	1.99978	2.21652	2.1935	1.87478	2.37365	1.95258	2.24548	2.01309	1.98897	2.03674	2.24807	1.75525	2.1204	1.86632	2.12502	1.99755	1.91879	1.8657	1.94115	1.69019	2.23254	1.97662	2.07972	1.8397	1.86525	1.87206	2.03582	1.71681	2.0381	1.7995	2.23995	2.11719	2.14843	2.09753	2.06299	1.96552	2.43278	1.93552
65.1856	2.31792	2.07181	2.00886	2.22673	2.19236	1.88515	2.37812	1.9465	2.24422	2.0418	1.99996	2.02896	2.28737	1.77986	2.14854	1.85245	2.12774	1.99844	1.95816	1.86243	1.9593	1.72217	2.2571	1.98508	2.06916	1.8622	1.87577	1.8801	2.07798	1.71402	2.05596	1.79902	2.26603	2.10579	2.1592	2.10887	2.07197	1.97388	2.43422	1.96825
65.4297	2.31833	2.06088	2.00327	2.22239	2.20062	1.88541	2.38663	1.95188	2.24914	2.0248	1.99252	2.04598	2.29701	1.80115	2.1617	1.84964	2.15455	1.99316	1.96675	1.90697	1.97138	1.73907	2.23623	2.02352	2.08087	1.874	1.87947	1.88899	2.08493	1.71876	2.06497	1.79758	2.25342	2.10983	2.16424	2.10281	2.07842	1.99739	2.44568	1.97643
65.6738	2.31858	2.05227	2.00886	2.22149	2.188	1.88741	2.3687	1.94931	2.27113	2.01569	2.00843	2.05418	2.28603	1.77889	2.13151	1.84592	2.16127	1.99912	1.9696	1.91635	1.96074	1.73294	2.22781	1.99368	2.08809	1.86441	1.91385	1.90854	2.07267	1.73669	2.07481	1.81432	2.27202	2.10266	2.16543	2.104	2.08476	1.99943	2.45007	1.98497
65.918	2.34093	2.05008	2.02566	2.22961	2.1746	1.90142	2.38557	1.96911	2.27698	2.02818	2.02376	2.05412	2.28564	1.79606	2.14941	1.87031	2.17816	1.98111	1.96884	1.9075	1.95725	1.71077	2.2266	1.99867	2.06666	1.85708	1.93155	1.9266	2.06413	1.72337	2.0584	1.81615	2.28087	2.11852	2.16236	2.12415	2.09633	2.00792	2.45234	1.97467
66.1621	2.35834	2.06226	2.02606	2.26835	2.17444	1.90915	2.39939	1.98141	2.25983	2.02927	2.00601	2.05848	2.27971	1.81202	2.16278	1.86927	2.17201	1.97616	1.97376	1.92939	1.97555	1.72854	2.23057	1.99904	2.0919	1.86278	1.91637	1.93247	2.07768	1.71723	2.07243	1.8239	2.28067	2.10428	2.16846	2.11466	2.09274	2.00323	2.43905	1.9861
66.4062	2.36182	2.04503	2.01291	2.28088	2.17905	1.91501	2.38237	1.99961	2.28515	2.00877	2.02187	2.0574	2.27418	1.80069	2.14176	1.88501	2.14978	1.97335	1.97077	1.92977	1.98741	1.75924	2.21399	2.01188	2.09598	1.85548	1.93039	1.93066	2.05819	1.74225	2.06037	1.82662	2.25272	2.10447	2.17476	2.10967	2.09823	1.9965	2.42211	2.00063
66.6504	2.33372	2.0473	2.00835	2.27993	2.19308	1.91073	2.35292	2.01712	2.25781	2.01715	2.0388	2.03685	2.2849	1.81529	2.1468	1.88356	2.12436	1.96878	1.95507	1.91429	1.98693	1.77109	2.21848	2.02508	2.07738	1.85401	1.91513	1.92531	2.06563	1.7388	2.04929	1.82959	2.25383	2.10067	2.16844	2.12445	2.0914	1.98752	2.40461	1.99619
66.8945	2.3148	2.07374	2.03502	2.25109	2.20178	1.89373	2.33585	2.01113	2.2536	2.00919	2.0349	2.03611	2.27882	1.81318	2.15232	1.8833	2.1312	1.96634	1.97144	1.91008	1.97182	1.77479	2.2163	2.01402	2.03474	1.87055	1.92676	1.91805	2.05613	1.72602	2.05611	1.82618	2.26172	2.09523	2.14102	2.11493	2.09261	1.99448	2.3952	1.99056
67.1387	2.30215	2.06881	2.02918	2.23979	2.18124	1.88078	2.34175	1.98526	2.2826	2.00377	2.04096	2.03323	2.28108	1.79124	2.15383	1.88696	2.14846	2.00029	1.96386	1.91098	1.98184	1.76976	2.19299	2.01833	2.06307	1.85372	1.90481	1.92534	2.05815	1.73074	2.01469	1.82689	2.26299	2.09196	2.13884	2.11595	2.0869	2.0112	2.39359	1.98716
67.3828	2.29689	2.06092	2.01056	2.2187	2.19959	1.89312	2.35666	1.99289	2.26896	2.023	2.03463	2.04538	2.27801	1.80909	2.12072	1.87672	2.14587	1.99527	1.94111	1.9096	1.97519	1.76758	2.18992	2.01302	2.03458	1.83834	1.89715	1.90163	2.0591	1.71177	2.01914	1.79313	2.27439	2.09055	2.13901	2.12471	2.07493	1.98676	2.39556	1.98256
67.6269	2.30839	2.05948	2.02112	2.23767	2.1801	1.89572	2.33315	1.97839	2.25321	2.00179	2.03066	2.03001	2.27614	1.79503	2.12204	1.87355	2.14703	1.98741	1.95061	1.92438	1.97412	1.74275	2.18792	1.98433	2.03901	1.82631	1.88246	1.89772	2.02444	1.71301	2.01878	1.79743	2.25288	2.09307	2.12879	2.11245	2.08477	1.98196	2.38362	1.98202
67.8711	2.29405	2.01734	2.02362	2.24545	2.16788	1.87982	2.32507	1.98549	2.2568	2.00939	2.01687	2.0138	2.26856	1.78781	2.09703	1.87117	2.12628	1.99857	1.93942	1.90555	1.96638	1.76543	2.16747	1.97969	2.06212	1.83064	1.89147	1.89845	2.03403	1.72879	1.98541	1.81192	2.24122	2.08811	2.12686	2.10626	2.07745	1.99888	2.36229	1.97647
68.1152	2.28619	2.01628	1.99535	2.2299	2.13754	1.87234	2.31766	1.96321	2.21123	2.01588	1.99862	2.01437	2.25227	1.78354	2.09693	1.87618	2.10122	1.97885	1.9474	1.91536	1.9595	1.78977	2.16116	1.97898	2.05784	1.84321	1.90244	1.90265	2.038	1.71445	1.99333	1.81374	2.23387	2.0717	2.11	2.08643	2.05747	1.98188	2.33212	1.96237
68.3594	2.27275	2.01645	1.9927	2.22509	2.1348	1.88239	2.30535	1.96334	2.20254	2.01362	2.01865	2.01513	2.23404	1.7996	2.08268	1.85449	2.07961	1.97619	1.95925	1.91594	1.96581	1.74903	2.12836	1.98668	2.05211	1.83861	1.8707	1.88375	2.05079	1.6971	2.01627	1.81404	2.22562	2.06444	2.11361	2.08308	2.05251	1.97051	2.35235	1.97247
68.6035	2.25833	1.99036	1.99095	2.19605	2.15577	1.89161	2.27214	1.95391	2.20568	1.97205	2.03619	2.03032	2.2294	1.78239	2.05885	1.85854	2.09427	1.96953	1.94112	1.908	1.95366	1.74139	2.14051	1.98511	2.04031	1.82466	1.8664	1.87217	2.05084	1.70619	1.99117	1.81399	2.22065	2.05984	2.11118	2.07522	2.0586	1.98917	2.33488	1.97575
68.8477	2.23843	1.99456	1.97429	2.21607	2.10541	1.89521	2.25404	1.92893	2.20738	1.94429	2.01691	2.02605	2.21633	1.77722	2.08386	1.86354	2.07916	1.97361	1.92836	1.90406	1.9555	1.74091	2.13962	1.96866	2.00062	1.81858	1.87077	1.87739	2.0132	1.68565	1.99881	1.81852	2.19506	2.05237	2.08413	2.06385	2.07107	1.99164	2.32177	1.97286
69.0918	2.20322	1.98334	1.96793	2.21174	2.09082	1.87723	2.23365	1.94319	2.19202	1.96498	2.0017	1.98295	2.20962	1.78053	2.06102	1.85767	2.07606	1.98046	1.918	1.8916	1.94229	1.73344	2.13442	1.96059	2.00934	1.81052	1.88494	1.88983	2.00198	1.67012	1.97571	1.8048	2.17564	2.03814	2.07894	2.08289	2.04454	1.98878	2.28965	1.96059
69.3359	2.23367	1.95795	1.96751	2.18736	2.10628	1.86217	2.22049	1.93024	2.19605	1.96443	1.98555	1.98585	2.22861	1.76616	2.04063	1.84401	2.07163	1.95784	1.89414	1.87915	1.93402	1.73473	2.11722	1.94944	2.01458	1.80287	1.88303	1.86886	1.99621	1.68094	1.95496	1.77433	2.18249	2.01362	2.06611	2.05718	2.03272	1.97234	2.26639	1.94394
69.5801	2.21701	1.97439	1.97186	2.19672	2.10722	1.87821	2.19104	1.92293	2.18149	1.94515	1.96445	1.99382	2.2226	1.74648	2.05373	1.84473	2.09928	1.9364	1.86412	1.89153	1.93657	1.73601	2.08149	1.93702	1.98988	1.79356	1.88124	1.86818	1.98347	1.69294	1.95953	1.75326	2.16922	2.01054	2.04712	2.05892	2.04751	1.95362	2.28617	1.93404
69.8242	2.20347	1.95407	1.96628	2.1916	2.08317	1.87349	2.20083	1.91693	2.16611	1.94289	1.9404	1.99097	2.20624	1.76677	2.04646	1.85119	2.07717	1.93719	1.85624	1.8702	1.93592	1.71954	2.06559	1.93389	1.99203	1.7707	1.87085	1.86548	1.98796	1.68886	1.94954	1.75297	2.15505	2.02882	2.04447	2.05011	2.03993	1.9442	2.25784	1.92563
	2.21425	1.9411	1.93479	2.18495	2.09384	1.84572	2.2061	1.90493	2.17793	1.94164	1.95351	1.97839	2.18625	1.78063	2.02345	1.83082	2.06402	1.9063	1.86282	1.87193	1.91424	1.68393	2.07149	1.94535	1.98565	1.78594	1.83848	1.85215	1.97181	1.69484	1.9575	1.75691	2.14737	2.01113	2.04514	2.03963	2.03032	1.93022	2.25119	1.93084
	2.21396	1.94689	1.92506	2.16964	2.07184	1.82393	2.20029	1.88938	2.13522	1.92861	1.94657	1.96756	2.19336	1.75754	1.99751	1.8346	2.041	1.88664	1.87591	1.86235	1.88819	1.69048	2.05667	1.91285	1.98142	1.77077	1.83575	1.84779	1.95496	1.67798	1.94651	1.74275	2.12957	1.98213	2.05439	2.03696	2.03425	1.92973	2.23016	1.9237
	2.17154	1.9338	1.91738	2.13263	2.04692	1.80766	2.17586	1.86439	2.12607	1.9274	1.92361	1.9438	2.15105	1.74958	1.99689	1.83992	2.07102	1.8846	1.88342	1.84119	1.91242	1.67728	2.02249	1.90005	1.95381	1.7728	1.82816	1.82528	1.96208	1.64613	1.91233	1.73678	2.13569	1.98189	2.05677	2.0271	2.00529	1.93107	2.23991	1.90004
	2.17607	1.91495	1.91186	2.12623	2.04824	1.79901	2.19222	1.88548	2.10322	1.90985	1.92057	1.95302	2.13909	1.75127	1.98941	1.81623	2.05188	1.86963	1.85372	1.84758	1.9041	1.68001	2.03183	1.90545	1.92642	1.76489	1.83555	1.82359	1.96223	1.64686	1.90554	1.75529	2.1398	1.96013	2.0513	2.02252	2.00569	1.93143	2.22667	1.88976
	2.17914	1.89808	1.88805	2.12008	2.04684	1.8084	2.16094	1.88337	2.08299	1.90033	1.92349	1.91866	2.14933	1.75253	1.96615	1.80753	2.0278	1.86184	1.84082	1.84417	1.89458	1.68796	2.05166	1.90606	1.94049	1.75549	1.82631	1.83127	1.95	1.64562	1.91718	1.75425	2.11585	1.94553	2.02236	2.02246	2.00219	1.91802	2.19409	1.89464
	2.14853	1.90633	1.8813	2.10452	2.03905	1.80783	2.1424	1.87956	2.08238	1.88575	1.91334	1.90977	2.112	1.73941	1.96906	1.8109	2.01234	1.85208	1.83247	1.82228	1.87681	1.67684	2.01587	1.9096	1.94409	1.74323	1.81338	1.82284	1.94216	1.64226	1.92011	1.72728	2.10892	1.95677	1.99947	2.00539	2.00834	1.91541	2.17026	1.88233
	2.14665	1.90978	1.87875	2.10651	2.02753	1.79225	2.11067	1.8776	2.07365	1.87427	1.90931	1.90789	2.12636	1.73594	1.94857	1.7935	2.00786	1.84695	1.82887	1.82797	1.89253	1.67187	2.00812	1.91336	1.94828	1.73228	1.79721	1.81675	1.93	1.64034	1.88022	1.71982	2.09998	1.93975	1.99255	1.97323	1.99102	1.90795	2.17236	1.87315
	2.11686	1.8919	1.87524	2.10094	2.00318	1.79765	2.11353	1.87021	2.04896	1.86832	1.90159	1.91452	2.12855	1.71827	1.93742	1.78044	2.00457	1.84578	1.83269	1.81742	1.88585	1.66203	2.02018	1.89138	1.93077	1.75281	1.78806	1.79848	1.92454	1.62916	1.88986	1.7138	2.10303	1.9268	1.98869	1.94666	1.98196	1.90552	2.15442	1.86321
	2.09835	1.87617	1.8734	2.11233	2.01322	1.78885	2.10051	1.86364	2.04946	1.85347	1.88925	1.9106	2.1021	1.69695	1.93538	1.77082	1.98659	1.8273	1.82081	1.81817	1.86837	1.65409	2.00233	1.88221	1.91169	1.74093	1.77077	1.80403	1.92528	1.60624	1.89262	1.69776	2.06972	1.91464	1.97885	1.9837	1.9875	1.90073	2.16037	1.85428
	2.11648	1.88074	1.86065	2.09599	2.01279	1.77035	2.10372	1.86183	2.05079	1.85158	1.88366	1.88526	2.08876	1.69112	1.93377	1.75937	1.96211	1.82618	1.81301	1.8136	1.83633	1.64364	1.98082	1.85381	1.92796	1.73634	1.78637	1.78957	1.90517	1.59263	1.86374	1.70364	2.0676	1.91152	1.96222	1.99536	1.97078	1.87605	2.14839	1.85582
	2.09054	1.86517	1.86099	2.07282	2.018	1.75749	2.09794	1.8486	2.03901	1.83795	1.86774	1.88311	2.0715	1.69101	1.92035	1.76635	1.96024	1.8359	1.8004	1.7959	1.83498	1.61477	1.96514	1.84355	1.89186	1.72293	1.75841	1.76549	1.91129	1.60452	1.83825	1.69851	2.09038	1.91437	1.97769	1.98325	1.9528	1.85389	2.13062	1.84369
	2.07368	1.86351	1.84888	2.053	2.00791	1.75994	2.08535	1.8374	2.02461	1.82763	1.85358	1.88395	2.07422	1.67547	1.91082	1.7513	1.9573	1.81871	1.7852	1.77566	1.85505	1.63804	1.96537	1.83232	1.88837	1.69781	1.73896	1.75938	1.88064	1.60472	1.82837	1.68359	2.06037	1.90522	1.95294	1.96134	1.93797	1.85711	2.11592	1.85203
	2.06778	1.85378	1.83587	2.05193	1.97149	1.76251	2.03312	1.82849	1.99956	1.82103	1.84371	1.88287	2.06818	1.67899	1.91071	1.76158	1.96341	1.79871	1.78703	1.77584	1.84045	1.6346	1.94153	1.80328	1.889	1.69426	1.75363	1.76401	1.87448	1.57389	1.81684	1.67745	2.0542	1.9168	1.95239	1.94744	1.94348	1.85276	2.10143	1.852
	2.05847	1.84449	1.84031	2.06661	1.97201	1.77104	2.02562	1.82021	1.99777	1.82513	1.84074	1.87272	2.03035	1.66802	1.92849	1.74449	1.94858	1.78887	1.77495	1.77147	1.81083	1.63061	1.9301	1.82287	1.88332	1.68327	1.75971	1.73176	1.87096	1.58518	1.80665	1.66488	2.04363	1.89108	1.94237	1.93016	1.94626	1.85201	2.08828	1.84254
	2.06433	1.83039	1.83863	2.04339	1.97266	1.7648	2.03275	1.81195	1.98844	1.81729	1.83798	1.87925	2.02028	1.64612	1.90505	1.75925	1.92712	1.79447	1.78869	1.75994	1.80116	1.62854	1.925	1.8316	1.85577	1.68507	1.73806	1.71237	1.88302	1.57866	1.79532	1.6844	2.03531	1.87837	1.92252	1.92274	1.93547	1.82979	2.09644	1.82621
	2.05523	1.82235	1.84173	2.04098	1.96388	1.73736	2.01689	1.82874	1.98212	1.81519	1.82768	1.85552	2.02361	1.63555	1.85608	1.74109	1.94487	1.7836	1.78934	1.73623	1.78261	1.61953	1.88167	1.82333	1.83607	1.68856	1.72874	1.73131	1.88431	1.5766	1.79562	1.6772	2.02361	1.88429	1.9212	1.9265	1.9383	1.8208	2.08537	1.814
	2.02895	1.81417	1.82338	2.02049	1.94919	1.72622	1.99052	1.84037	1.96365	1.80396	1.81589	1.83507	2.03181	1.63622	1.84809	1.74368	1.93467	1.77709	1.75648	1.74103	1.78442	1.59666	1.87564	1.81541	1.82946	1.67595	1.73468	1.7415	1.86271	1.57719	1.79864	1.65255	2.03223	1.86443	1.93774	1.91926	1.92302	1.82177	2.0802	1.81194
	2.0087	1.82077	1.80385	2.02136	1.96517	1.71541	1.99989	1.82015	1.96967	1.78818	1.8177	1.83376	2.0346	1.64071	1.83802	1.73389	1.90071	1.78399	1.76359	1.74383	1.79113	1.59527	1.90187	1.80592	1.82885	1.67109	1.73005	1.7266	1.84141	1.55909	1.79374	1.64116	2.0336	1.85324	1.92113	1.89388	1.90148	1.82279	2.06397	1.79132
	1.99619	1.79378	1.80742	2.0175	1.93409	1.70963	2.0071	1.79426	1.93854	1.7804	1.82351	1.82466	2.00239	1.63862	1.8213	1.7023	1.9099	1.76069	1.75246	1.73839	1.77767	1.5852	1.90047	1.79306	1.83671	1.65329	1.70636	1.70974	1.8523	1.54465	1.77688	1.6636	2.00754	1.8396	1.91544	1.8781	1.90402	1.81318	2.05343	1.77642
	2.00123	1.78245	1.81526	1.98035	1.93074	1.71878	1.98728	1.77915	1.93382	1.77853	1.79516	1.82862	2.0007	1.6394	1.8374	1.68162	1.90814	1.73126	1.74414	1.72703	1.77117	1.58343	1.88417	1.78526	1.84737	1.63674	1.70548	1.7169	1.85128	1.54498	1.77386	1.66084	2.00303	1.83449	1.90169	1.8783	1.90007	1.79711	2.0563	1.7757
	2.01196	1.77263	1.81846	1.96425	1.91687	1.70442	1.97427	1.75543	1.92833	1.77994	1.76907	1.80981	1.98976	1.64367	1.82392	1.6951	1.86479	1.70898	1.73387	1.72193	1.77662	1.59191	1.87386	1.79931	1.83228	1.63193	1.68644	1.70354	1.82524	1.54489	1.77006	1.64227	1.9936	1.8393	1.88679	1.88047	1.89702	1.78313	2.04125	1.78058
	2.00493	1.76751	1.79037	1.96953	1.89345	1.69586	1.98199	1.74305	1.93333	1.75391	1.77591	1.76768	1.97608	1.60955	1.81425	1.70396	1.86388	1.73549	1.73012	1.71387	1.74601	1.58485	1.8648	1.79215	1.83225	1.63176	1.68187	1.68577	1.79493	1.55557	1.75261	1.64177	1.98486	1.82839	1.85894	1.87516	1.88165	1.80322	2.02607	1.7809
	1.98464	1.75419	1.77548	1.96007	1.89776	1.69413	1.96502	1.76737	1.92577	1.7403	1.77009	1.773	1.96367	1.59583	1.81087	1.70852	1.84494	1.71053	1.71409	1.69301	1.7308	1.58357	1.84625	1.78202	1.81538	1.6462	1.68633	1.67803	1.79295	1.55231	1.75225	1.64493	1.97646	1.81533	1.8603	1.8692	1.87056	1.78779	2.0139	1.76937
	1.96626	1.74021	1.78164	1.95524	1.89789	1.68425	1.95416	1.76013	1.9239	1.73747	1.78011	1.77375	1.93982	1.56616	1.77964	1.69788	1.83577	1.68902	1.70329	1.69027	1.74821	1.56531	1.857	1.78165	1.80216	1.63601	1.70717	1.65572	1.77674	1.52883	1.74462	1.63867	1.97084	1.8079	1.88004	1.86028	1.85729	1.76232	1.99855	1.7723
	1.95884	1.7337	1.77142	1.94952	1.90121	1.67542	1.92964	1.72795	1.91107	1.73282	1.7879	1.76646	1.94943	1.55137	1.76073	1.69169	1.81789	1.69813	1.71489	1.67772	1.72894	1.55505	1.83881	1.77124	1.79985	1.61642	1.68079	1.66853	1.74745	1.53723	1.73961	1.62076	1.95382	1.80526	1.85451	1.84248	1.85079	1.76117	1.98282	1.76412
	1.95503	1.70358	1.77271	1.95424	1.88474	1.6682	1.92039	1.72485	1.87094	1.72279	1.75376	1.7636	1.94422	1.56308	1.76423	1.69339	1.81116	1.69159	1.69653	1.68121	1.7408	1.5823	1.85266	1.74645	1.79638	1.62426	1.65299	1.64811	1.77096	1.54544	1.73349	1.57965	1.94462	1.79366	1.84594	1.83763	1.83225	1.75	1.96692	1.74171
	1.92	1.69065	1.75658	1.94804	1.868	1.65793	1.89735	1.72626	1.89117	1.72474	1.75228	1.76017	1.92363	1.57406	1.75384	1.6767	1.80445	1.67398	1.70634	1.66295	1.72702	1.57576	1.82911	1.73449	1.78558	1.60567	1.65459	1.63996	1.76557	1.51082	1.71279	1.61196	1.94341	1.77733	1.83406	1.83441	1.83096	1.72954	1.9464	1.72636
	1.92416	1.71083	1.76781	1.92223	1.83631	1.64628	1.89708	1.72265	1.88625	1.69773	1.75708	1.74833	1.91813	1.55395	1.73683	1.65696	1.81833	1.67483	1.70133	1.65637	1.69973	1.53942	1.80253	1.71459	1.77926	1.57915	1.66395	1.63227	1.76618	1.49259	1.69785	1.61705	1.94813	1.76596	1.85892	1.82758	1.82336	1.72921	1.95001	1.70688
	1.91928	1.70973	1.74875	1.90342	1.83123	1.65923	1.86978	1.70354	1.85947	1.68789	1.74134	1.74291	1.90055	1.5564	1.72367	1.64882	1.81207	1.67036	1.6717	1.64893	1.69382	1.53199	1.81161	1.73166	1.7797	1.58955	1.65704	1.63291	1.76894	1.4949	1.6983	1.60432	1.91735	1.76817	1.84853	1.79832	1.78405	1.73973	1.93591	1.71003
	1.90408	1.69009	1.73581	1.90275	1.85694	1.64277	1.85719	1.69745	1.86822	1.67348	1.74541	1.73376	1.89816	1.53182	1.73307	1.64356	1.78959	1.65315	1.66781	1.63324	1.69843	1.52302	1.77938	1.69871	1.75961	1.58827	1.65272	1.63435	1.74188	1.48149	1.66569	1.60658	1.90776	1.74683	1.83079	1.77352	1.78562	1.71931	1.92361	1.7118
	1.90147	1.67127	1.73691	1.89139	1.8377	1.62929	1.85597	1.69855	1.84965	1.67012	1.74008	1.7271	1.9101	1.53962	1.73455	1.61322	1.76366	1.64759	1.68184	1.60847	1.69652	1.52702	1.76328	1.68252	1.75365	1.58202	1.65027	1.62335	1.72441	1.48032	1.65078	1.59684	1.87093	1.73721	1.8243	1.77854	1.78983	1.713	1.93611	1.7101
	1.90289	1.6666	1.73361	1.89261	1.82847	1.63254	1.85123	1.70009	1.8409	1.65975	1.72305	1.70827	1.90882	1.55649	1.71015	1.62043	1.75693	1.65885	1.67697	1.61171	1.69429	1.51516	1.76219	1.6939	1.73407	1.57326	1.63319	1.61415	1.72329	1.48995	1.67339	1.58613	1.86331	1.73171	1.81132	1.77509	1.77643	1.70126	1.92776	1.70852
	1.88688	1.65175	1.74226	1.88439	1.82243	1.63904	1.83409	1.69024	1.83688	1.63332	1.7149	1.68144	1.89898	1.55401	1.70391	1.61396	1.78689	1.64313	1.66876	1.61389	1.6953	1.50748	1.76679	1.69637	1.72923	1.56191	1.63097	1.61008	1.72597	1.48895	1.66309	1.57744	1.88444	1.72979	1.82466	1.7753	1.78423	1.71315	1.90858	1.68221
	1.84949	1.66091	1.73884	1.86235	1.80931	1.60614	1.83617	1.67459	1.83981	1.64356	1.69607	1.68443	1.87015	1.53703	1.69766	1.62527	1.78428	1.63762	1.65687	1.61436	1.6807	1.48821	1.73793	1.6734	1.73109	1.55572	1.62399	1.60064	1.7264	1.47411	1.65234	1.57421	1.87659	1.71716	1.80668	1.77332	1.78848	1.70532	1.87402	1.67432
	1.86436	1.64802	1.70364	1.85069	1.81179	1.58539	1.83603	1.67717	1.82041	1.63077	1.69248	1.67154	1.85326	1.50881	1.68569	1.6194	1.81185	1.62985	1.63717	1.59274	1.66929	1.47867	1.72753	1.67768	1.72114	1.55325	1.61461	1.5979	1.71352	1.43944	1.64783	1.56613	1.87321	1.70658	1.7923	1.78511	1.79108	1.6929	1.8593	1.67158
	1.84281	1.6467	1.69234	1.85011	1.7903	1.58498	1.81349	1.6732	1.80306	1.61053	1.69687	1.67308	1.8675	1.50964	1.68413	1.61257	1.78739	1.63002	1.65155	1.58329	1.65626	1.4848	1.71302	1.69197	1.70321	1.55184	1.61336	1.58462	1.68748	1.42402	1.64043	1.55939	1.86388	1.72162	1.80759	1.76169	1.78006	1.68675	1.85381	1.6647
	1.80659	1.64509	1.67885	1.8492	1.77692	1.5872	1.80218	1.66185	1.80299	1.62727	1.67809	1.65084	1.87417	1.49999	1.66925	1.59588	1.74238	1.63271	1.62542	1.56954	1.65549	1.47569	1.71447	1.67973	1.71321	1.54463	1.60631	1.59192	1.70418	1.41746	1.6177	1.56184	1.86146	1.71535	1.79485	1.74413	1.75556	1.69242	1.84542	1.66309
	1.81056	1.61911	1.6609	1.85788	1.77141	1.57954	1.79415	1.65403	1.79228	1.6178	1.67583	1.64369	1.84857	1.49941	1.65645	1.59588	1.74165	1.62108	1.61348	1.5661	1.63662	1.47191	1.72335	1.66684	1.70976	1.55779	1.59305	1.57554	1.70499	1.43468	1.62159	1.55368	1.85323	1.69471	1.76319	1.7258	1.75439	1.66659	1.84995	1.65838
	1.82207	1.6083	1.67361	1.85786	1.76324	1.58251	1.78038	1.65157	1.78535	1.60729	1.69349	1.64607	1.84818	1.49303	1.65967	1.58794	1.74402	1.62183	1.61711	1.56335	1.61806	1.4714	1.71197	1.64689	1.68211	1.54712	1.59377	1.5637	1.69661	1.43168	1.61034	1.54318	1.83302	1.67577	1.76291	1.7333	1.74214	1.6627	1.84211	1.64791
	1.81583	1.62244	1.68063	1.85031	1.75558	1.55962	1.7893	1.64048	1.76716	1.62066	1.68658	1.64136	1.82726	1.49235	1.64879	1.57394	1.74007	1.6004	1.61373	1.55572	1.63236	1.47277	1.72453	1.64589	1.65587	1.5309	1.59933	1.53528	1.65844	1.4342	1.59295	1.53301	1.81193	1.66242	1.74049	1.72495	1.7286	1.6801	1.84382	1.63632
	1.80273	1.60395	1.66287	1.80828	1.75785	1.55179	1.76879	1.64034	1.75087	1.61031	1.67129	1.63527	1.81313	1.48738	1.64375	1.57038	1.7333	1.59506	1.58209	1.56829	1.61847	1.48109	1.68993	1.65844	1.64654	1.52546	1.60487	1.54458	1.64315	1.43372	1.60298	1.5275	1.7866	1.69033	1.74784	1.72567	1.73502	1.63898	1.82567	1.64594
	1.79404	1.597	1.64212	1.80162	1.73726	1.56208	1.75856	1.61558	1.74557	1.60264	1.64847	1.62017	1.80531	1.46901	1.64861	1.57088	1.71116	1.58333	1.5795	1.56838	1.60089	1.47179	1.68045	1.66786	1.6525	1.52522	1.57951	1.5699	1.63829	1.41627	1.58921	1.53457	1.7746	1.68732	1.72235	1.7013	1.71895	1.63501	1.81917	1.63275
	1.79028	1.58641	1.64812	1.78928	1.74841	1.55675	1.74665	1.62063	1.72771	1.58088	1.63644	1.60936	1.80293	1.4628	1.63235	1.55594	1.71926	1.57427	1.58724	1.54649	1.60057	1.45225	1.67153	1.65073	1.65212	1.51395	1.5719	1.55703	1.63939	1.41868	1.55828	1.53092	1.78526	1.67312	1.70931	1.71006	1.7029	1.63722	1.80219	1.6137
	1.7741	1.57262	1.65366	1.78856	1.73519	1.54193	1.7476	1.64523	1.72691	1.56873	1.65249	1.59934	1.76775	1.45199	1.59708	1.54314	1.69551	1.53865	1.58083	1.5048	1.58943	1.43977	1.66983	1.61936	1.63781	1.50731	1.56825	1.53745	1.63155	1.40685	1.55711	1.51046	1.78743	1.67193	1.7119	1.69859	1.68779	1.64082	1.79101	1.59702
	1.76927	1.565	1.63361	1.76411	1.72131	1.55809	1.7315	1.61796	1.7094	1.57779	1.63283	1.61276	1.7736	1.44578	1.59747	1.54006	1.69064	1.5228	1.56705	1.51266	1.58933	1.41661	1.64974	1.60159	1.63776	1.49299	1.57412	1.53323	1.63915	1.39057	1.54612	1.50111	1.80128	1.6438	1.70936	1.67407	1.68972	1.61847	1.77892	1.59782
	1.76518	1.55036	1.60814	1.75432	1.71513	1.53756	1.71587	1.59867	1.69195	1.56904	1.6153	1.60076	1.75756	1.4496	1.60671	1.53538	1.68816	1.53625	1.56089	1.49564	1.58773	1.42774	1.64823	1.58728	1.62091	1.48136	1.55354	1.51336	1.6445	1.38143	1.55293	1.49741	1.75995	1.63505	1.6994	1.66029	1.69399	1.60048	1.78983	1.59745
	1.74271	1.55991	1.59976	1.75761	1.70811	1.51532	1.70531	1.57676	1.6817	1.55433	1.61371	1.5899	1.74617	1.44689	1.59233	1.51982	1.6739	1.54657	1.55724	1.47717	1.58432	1.41314	1.64271	1.62357	1.62928	1.47922	1.53731	1.51554	1.61658	1.38527	1.53508	1.47427	1.75472	1.64142	1.71373	1.63804	1.68085	1.58984	1.77454	1.6037
	1.74135	1.54394	1.60535	1.7465	1.70235	1.51581	1.71009	1.57643	1.68366	1.53671	1.60894	1.57365	1.75328	1.43992	1.57461	1.51617	1.64088	1.52272	1.55602	1.47951	1.57175	1.41353	1.62889	1.63725	1.60453	1.48119	1.53229	1.5063	1.60546	1.38578	1.54361	1.47077	1.77217	1.62353	1.68726	1.63622	1.68534	1.58993	1.74447	1.59107
	1.73382	1.52075	1.59339	1.71807	1.66967	1.50206	1.70861	1.56192	1.67155	1.54693	1.60991	1.54634	1.75679	1.43341	1.56737	1.51747	1.62481	1.52063	1.54116	1.48394	1.55161	1.41573	1.62832	1.61861	1.61535	1.46892	1.51143	1.48825	1.6214	1.36289	1.52578	1.46635	1.75615	1.60677	1.68353	1.63272	1.68378	1.59586	1.74694	1.58434
	1.74405	1.51693	1.59297	1.73079	1.66021	1.49606	1.7081	1.56528	1.67368	1.52033	1.58847	1.54759	1.7441	1.41515	1.56453	1.51558	1.61508	1.51888	1.51988	1.47633	1.54009	1.37938	1.62731	1.60996	1.59513	1.45551	1.53448	1.48639	1.62653	1.36364	1.51915	1.46147	1.73514	1.6059	1.68426	1.62387	1.66759	1.58481	1.74359	1.5678
	1.74036	1.52188	1.58041	1.72203	1.67552	1.49388	1.69479	1.56997	1.67244	1.51888	1.58423	1.53226	1.70689	1.40004	1.54807	1.5093	1.63727	1.51252	1.52875	1.47029	1.53895	1.37338	1.62074	1.58626	1.58676	1.44513	1.52094	1.47377	1.59764	1.36473	1.50918	1.45167	1.7364	1.60481	1.69055	1.60831	1.65612	1.56979	1.72024	1.55939
	1.72613	1.50191	1.57404	1.70144	1.66928	1.48748	1.66239	1.5476	1.65755	1.52022	1.58237	1.51457	1.71041	1.39331	1.53242	1.50554	1.63069	1.49813	1.53185	1.46477	1.51667	1.37531	1.60628	1.57484	1.59021	1.43111	1.52099	1.4652	1.56287	1.36176	1.50291	1.4553	1.71674	1.60179	1.67894	1.60953	1.63832	1.57164	1.7275	1.55599
	1.68305	1.51282	1.57897	1.70277	1.65434	1.48272	1.64995	1.56412	1.66769	1.5139	1.56463	1.51419	1.70055	1.38375	1.5296	1.48589	1.60459	1.49555	1.51524	1.47576	1.51627	1.36764	1.58077	1.56154	1.57711	1.42545	1.50774	1.45141	1.56633	1.35033	1.49641	1.47392	1.70682	1.59581	1.66335	1.61302	1.63148	1.56943	1.72037	1.53768
	1.68288	1.50695	1.56241	1.68662	1.64347	1.47453	1.65461	1.55403	1.64769	1.50825	1.57236	1.51834	1.68931	1.37821	1.51284	1.48095	1.5972	1.47297	1.49722	1.46529	1.53082	1.34428	1.57021	1.55233	1.57088	1.41866	1.51613	1.4475	1.56371	1.33746	1.48294	1.45841	1.70028	1.57583	1.66229	1.60447	1.64728	1.55516	1.71079	1.53035
	1.68407	1.50693	1.55802	1.65572	1.63154	1.46498	1.64738	1.53144	1.61596	1.49109	1.55797	1.49495	1.69325	1.37712	1.50112	1.48082	1.60583	1.46621	1.48241	1.44387	1.53038	1.33487	1.57389	1.56716	1.56426	1.42004	1.50396	1.44302	1.56957	1.32187	1.48271	1.43582	1.68762	1.55238	1.65943	1.60026	1.64518	1.53836	1.69164	1.52917
	1.65855	1.49027	1.5458	1.65607	1.63934	1.45969	1.63813	1.52138	1.6303	1.49176	1.55226	1.48881	1.67616	1.36638	1.50967	1.46851	1.57809	1.47147	1.47967	1.4189	1.5133	1.33406	1.55066	1.56401	1.56284	1.42062	1.50262	1.43918	1.55964	1.31629	1.47114	1.42685	1.69037	1.55924	1.66187	1.58963	1.63066	1.53625	1.68698	1.51963
	1.63862	1.47553	1.5445	1.67717	1.63241	1.44049	1.63562	1.51682	1.62539	1.49159	1.54011	1.47398	1.6618	1.36158	1.51871	1.46898	1.5803	1.44225	1.48292	1.41671	1.49806	1.32283	1.57901	1.55168	1.5545	1.40996	1.48081	1.44923	1.53147	1.31978	1.45017	1.43459	1.68139	1.56147	1.64808	1.57567	1.6284	1.54177	1.67073	1.51942
	1.63941	1.47551	1.53864	1.65942	1.61775	1.43592	1.61794	1.51441	1.6056	1.47288	1.52772	1.44815	1.66591	1.36658	1.49813	1.46816	1.58383	1.44098	1.48359	1.41196	1.48878	1.3113	1.55946	1.53973	1.55565	1.39241	1.4678	1.41632	1.52196	1.31322	1.4479	1.42702	1.68555	1.55811	1.62586	1.56174	1.62371	1.52722	1.66206	1.52763
	1.63794	1.46231	1.54899	1.63143	1.60752	1.43192	1.5968	1.50237	1.61676	1.46901	1.52533	1.45138	1.66021	1.36081	1.49366	1.46539	1.58075	1.44897	1.47997	1.39744	1.47302	1.3167	1.52649	1.53111	1.53017	1.37561	1.46981	1.39938	1.51762	1.30799	1.45108	1.40623	1.67303	1.54388	1.6266	1.54992	1.60874	1.51358	1.67359	1.54538
	1.63457	1.45076	1.54604	1.63221	1.59806	1.41764	1.58987	1.4962	1.58249	1.46319	1.51004	1.44447	1.65565	1.34456	1.4862	1.46203	1.54668	1.43916	1.46329	1.40122	1.46743	1.33432	1.51345	1.51493	1.54626	1.3864	1.46518	1.40958	1.50279	1.28787	1.43986	1.42823	1.66394	1.52902	1.61264	1.54171	1.59881	1.51673	1.65499	1.5315
	1.6178	1.44338	1.52506	1.62985	1.60473	1.42426	1.59666	1.49468	1.58393	1.46307	1.51735	1.45371	1.64098	1.3457	1.47182	1.45105	1.53245	1.43145	1.46745	1.40064	1.47255	1.30623	1.50892	1.48068	1.54338	1.39584	1.45332	1.39277	1.49567	1.28225	1.42737	1.40988	1.66632	1.51951	1.60906	1.53032	1.5797	1.51185	1.63739	1.52444
	1.62124	1.44224	1.52205	1.63735	1.59343	1.40718	1.59066	1.49992	1.57469	1.4568	1.5174	1.44841	1.62313	1.33586	1.46395	1.4336	1.55912	1.41619	1.46072	1.38303	1.46287	1.30404	1.4989	1.50921	1.51347	1.38258	1.45012	1.39143	1.50421	1.29145	1.42998	1.40281	1.65338	1.51337	1.6197	1.53339	1.5739	1.50146	1.62479	1.52025
	1.60679	1.42993	1.51805	1.62697	1.58761	1.4213	1.57368	1.49243	1.57704	1.43274	1.51014	1.43315	1.63662	1.32646	1.47534	1.4247	1.54947	1.41027	1.44684	1.36645	1.46514	1.28846	1.4844	1.50141	1.51971	1.35025	1.43962	1.40278	1.49737	1.28079	1.42258	1.40335	1.64213	1.51452	1.61491	1.54463	1.57889	1.48967	1.62477	1.48495
	1.6027	1.423	1.49833	1.60823	1.58402	1.41329	1.57739	1.48927	1.56822	1.42575	1.51661	1.43867	1.61255	1.3247	1.4537	1.42298	1.51284	1.41614	1.43374	1.38297	1.4549	1.28603	1.48622	1.50453	1.5114	1.35815	1.43719	1.40352	1.475	1.27186	1.40983	1.4008	1.62964	1.50064	1.60141	1.52987	1.55491	1.48665	1.63705	1.47041
	1.59215	1.42795	1.49586	1.59969	1.56631	1.38869	1.56835	1.48698	1.55193	1.43083	1.50572	1.43969	1.6015	1.32583	1.45418	1.43886	1.51175	1.42506	1.42941	1.37835	1.43655	1.2991	1.48957	1.5014	1.49202	1.35879	1.44254	1.37894	1.46059	1.26692	1.39394	1.38786	1.63306	1.51828	1.58643	1.51116	1.54872	1.4811	1.62022	1.47466
	1.57722	1.42557	1.49885	1.59191	1.56097	1.38258	1.55177	1.47751	1.54659	1.41827	1.50415	1.43748	1.5969	1.31116	1.42395	1.42463	1.51493	1.41355	1.44126	1.36026	1.42914	1.27586	1.49801	1.47285	1.47811	1.34093	1.43667	1.36544	1.45842	1.25145	1.38862	1.37513	1.62293	1.5198	1.5771	1.50048	1.55003	1.46887	1.59721	1.48596
	1.5725	1.41011	1.49937	1.58353	1.546	1.38575	1.5461	1.46959	1.52808	1.42	1.48802	1.41405	1.59609	1.2969	1.43702	1.39255	1.49928	1.41004	1.42116	1.35117	1.43491	1.26416	1.47827	1.47194	1.47203	1.32377	1.42045	1.36227	1.46111	1.24034	1.37634	1.37377	1.60048	1.50024	1.58099	1.50833	1.54964	1.4513	1.59231	1.48852
	1.56682	1.41064	1.49071	1.57376	1.52926	1.38212	1.54453	1.45723	1.51757	1.41011	1.47017	1.39643	1.5866	1.31015	1.45176	1.39725	1.48686	1.40481	1.4264	1.33818	1.41854	1.27101	1.4556	1.47301	1.46943	1.33898	1.41645	1.34706	1.46769	1.23906	1.36126	1.36501	1.59644	1.49606	1.56566	1.49421	1.54201	1.46257	1.58559	1.48355
	1.57019	1.40107	1.48427	1.55647	1.51606	1.35907	1.54337	1.44103	1.52898	1.39371	1.46144	1.40453	1.5791	1.31018	1.42936	1.41592	1.49448	1.37802	1.41642	1.33767	1.41392	1.26518	1.46049	1.46349	1.44933	1.33264	1.41242	1.33615	1.45287	1.233	1.35523	1.36949	1.58656	1.48651	1.55455	1.47694	1.52651	1.45821	1.58143	1.46972
	1.56976	1.38096	1.48822	1.54671	1.52927	1.36295	1.53704	1.44969	1.5244	1.378	1.47177	1.39533	1.56679	1.29281	1.41457	1.41585	1.49804	1.37898	1.41751	1.31931	1.41234	1.25379	1.44099	1.46029	1.46972	1.32914	1.41792	1.3316	1.42512	1.227	1.36041	1.35762	1.5901	1.49006	1.56899	1.47013	1.51968	1.43886	1.56968	1.46727
	1.53876	1.3876	1.48304	1.54088	1.52198	1.35361	1.52293	1.45064	1.51789	1.38056	1.4732	1.38389	1.56484	1.28071	1.40471	1.40111	1.47661	1.40033	1.42083	1.32388	1.39847	1.23859	1.43197	1.43713	1.45017	1.32641	1.41166	1.33622	1.42283	1.21267	1.36882	1.34939	1.58244	1.48881	1.57622	1.46961	1.50567	1.42958	1.56524	1.459
	1.53151	1.40108	1.46801	1.55204	1.51553	1.36461	1.52047	1.44715	1.51566	1.38187	1.46753	1.36894	1.54575	1.27751	1.40328	1.37985	1.47272	1.37689	1.4038	1.30698	1.39807	1.23029	1.43171	1.44498	1.44981	1.31463	1.41336	1.33165	1.41662	1.19954	1.35439	1.34786	1.57618	1.46402	1.57807	1.47746	1.52023	1.4282	1.55916	1.44216
	1.53422	1.38544	1.47462	1.54636	1.52052	1.3435	1.50793	1.44559	1.49289	1.39018	1.46543	1.36798	1.53786	1.26493	1.39696	1.37304	1.4768	1.36603	1.38786	1.29509	1.39462	1.23893	1.42595	1.44196	1.44437	1.30426	1.39317	1.31002	1.42449	1.19392	1.34501	1.33514	1.57766	1.45403	1.55764	1.4712	1.49312	1.42783	1.54917	1.4329
	1.53587	1.36499	1.46177	1.52315	1.5187	1.35657	1.49589	1.43423	1.49174	1.38328	1.45707	1.3564	1.53588	1.25671	1.39657	1.37109	1.48703	1.37069	1.37924	1.28452	1.38319	1.2328	1.42261	1.4404	1.44843	1.3037	1.40042	1.30561	1.41301	1.20758	1.34205	1.34372	1.55708	1.44215	1.54153	1.45803	1.47922	1.41517	1.53235	1.43737
	1.53522	1.35489	1.46052	1.51795	1.49498	1.35378	1.48027	1.41932	1.48653	1.36616	1.4546	1.34694	1.54101	1.24389	1.4061	1.37322	1.4706	1.35724	1.38652	1.2768	1.36872	1.2382	1.42036	1.43957	1.42836	1.29798	1.39512	1.30276	1.39573	1.19832	1.31022	1.33321	1.56063	1.4525	1.53528	1.44995	1.47904	1.41712	1.53402	1.44673
	1.53328	1.35868	1.45849	1.52639	1.484	1.32609	1.48416	1.41913	1.47587	1.37341	1.4426	1.35147	1.53208	1.25141	1.38254	1.36803	1.45056	1.33131	1.38512	1.27088	1.36531	1.23299	1.42431	1.43874	1.40855	1.29801	1.38906	1.30788	1.40539	1.1962	1.30086	1.31235	1.55109	1.45545	1.54057	1.45215	1.467	1.40836	1.51684	1.4267
	1.52111	1.36817	1.46315	1.50899	1.47707	1.3283	1.47057	1.43021	1.46836	1.36582	1.42909	1.34444	1.5137	1.25516	1.35435	1.36248	1.45037	1.34152	1.37769	1.27495	1.34925	1.22948	1.40301	1.42878	1.41541	1.29099	1.37533	1.28933	1.40577	1.19872	1.30684	1.31242	1.53859	1.44732	1.52614	1.45204	1.48027	1.39789	1.51931	1.41099
	1.51799	1.36271	1.44676	1.49474	1.46437	1.32648	1.46681	1.41685	1.4687	1.35164	1.4241	1.33333	1.51019	1.24213	1.34432	1.3607	1.45162	1.33848	1.37185	1.26492	1.33147	1.21979	1.37926	1.42258	1.40498	1.29037	1.36208	1.28661	1.40098	1.18026	1.31246	1.32209	1.5291	1.4352	1.50859	1.44239	1.49031	1.40694	1.52937	1.4072
	1.511	1.34378	1.44388	1.50177	1.45702	1.31836	1.47652	1.40301	1.47075	1.35806	1.43621	1.32353	1.4985	1.22998	1.33873	1.36947	1.42223	1.31205	1.36909	1.24568	1.32796	1.21399	1.36143	1.40899	1.41733	1.27837	1.35083	1.28454	1.40885	1.17168	1.30668	1.31381	1.53214	1.42546	1.51073	1.44772	1.48625	1.40637	1.52856	1.40886
	1.51177	1.32929	1.43858	1.49182	1.44207	1.30668	1.46898	1.39013	1.47123	1.35147	1.44813	1.32418	1.48791	1.23901	1.3509	1.35033	1.40468	1.31896	1.35431	1.24219	1.3354	1.23075	1.36715	1.40545	1.40133	1.27507	1.3503	1.28256	1.39869	1.17466	1.30596	1.31642	1.55396	1.42315	1.50267	1.42463	1.4563	1.40134	1.50992	1.42057
	1.47407	1.32944	1.43492	1.48217	1.45932	1.30774	1.46017	1.37147	1.45357	1.33712	1.43051	1.30103	1.50222	1.22784	1.3352	1.33987	1.40969	1.31987	1.36376	1.2412	1.32457	1.21103	1.35698	1.41306	1.409	1.27549	1.36224	1.26254	1.366	1.16817	1.27285	1.30333	1.51794	1.40944	1.49802	1.4047	1.43862	1.39506	1.49244	1.40482
	1.46526	1.32564	1.43996	1.49521	1.46446	1.30923	1.43568	1.38317	1.42998	1.32732	1.42786	1.29377	1.48567	1.22076	1.31906	1.32507	1.4148	1.31958	1.37703	1.23991	1.32509	1.18416	1.34419	1.40714	1.40062	1.26271	1.36214	1.24957	1.36491	1.15687	1.2799	1.30209	1.48409	1.40464	1.49981	1.41003	1.44006	1.36498	1.49995	1.38809
	1.45443	1.32327	1.42416	1.468	1.44115	1.31046	1.42372	1.39903	1.42429	1.32544	1.42016	1.29677	1.46802	1.20319	1.32095	1.32997	1.40457	1.32074	1.35517	1.22182	1.31879	1.18589	1.34341	1.36875	1.38586	1.25368	1.34052	1.24665	1.3701	1.16658	1.27423	1.29257	1.49038	1.41084	1.49804	1.41571	1.44569	1.36328	1.48276	1.39958
	1.4669	1.31563	1.41373	1.4537	1.43906	1.29207	1.42407	1.39748	1.44234	1.31428	1.42118	1.28886	1.47218	1.20911	1.30926	1.31831	1.38776	1.31788	1.33478	1.21521	1.31785	1.18486	1.32732	1.3817	1.35213	1.2627	1.3333	1.24672	1.3653	1.16871	1.26636	1.28554	1.48735	1.40099	1.49168	1.40863	1.44413	1.37523	1.47576	1.39106
	1.47465	1.31881	1.42093	1.44616	1.4318	1.27889	1.43055	1.39288	1.43775	1.29598	1.40863	1.27599	1.46688	1.21031	1.31427	1.30975	1.36657	1.31543	1.33318	1.20757	1.30293	1.18006	1.33404	1.37828	1.36324	1.23688	1.32579	1.24356	1.35454	1.16692	1.26279	1.28338	1.47814	1.39238	1.48147	1.39258	1.42938	1.37266	1.46364	1.37617
	1.46386	1.30522	1.41594	1.43799	1.41601	1.28535	1.42221	1.36149	1.41804	1.30333	1.39358	1.27357	1.4383	1.1955	1.31922	1.29785	1.37552	1.31102	1.31536	1.20919	1.2982	1.18029	1.33212	1.36201	1.36348	1.23317	1.31188	1.23541	1.34725	1.13787	1.25092	1.28182	1.47757	1.3957	1.48032	1.38202	1.42104	1.37195	1.45568	1.37115
	1.45524	1.29615	1.4183	1.44686	1.41741	1.27582	1.41434	1.35342	1.40538	1.31289	1.38454	1.27288	1.43914	1.17934	1.32095	1.28961	1.38759	1.30513	1.31747	1.19244	1.2914	1.17575	1.32188	1.36039	1.34459	1.2357	1.31313	1.24746	1.31979	1.14169	1.24625	1.28304	1.46957	1.38541	1.48043	1.37105	1.42656	1.36295	1.44826	1.36003
	1.44648	1.29224	1.41636	1.44305	1.42177	1.27745	1.40811	1.36496	1.41099	1.31363	1.37606	1.25716	1.4673	1.1889	1.29541	1.2881	1.38888	1.29188	1.30669	1.19735	1.28188	1.17962	1.33742	1.37622	1.36872	1.23116	1.31434	1.24577	1.31242	1.13699	1.24813	1.28513	1.46614	1.37174	1.47403	1.36474	1.41755	1.35506	1.4512	1.34911
	1.43969	1.29249	1.40414	1.42993	1.41403	1.26316	1.39997	1.3488	1.3779	1.30203	1.3737	1.25372	1.46107	1.19606	1.28527	1.28768	1.35597	1.28656	1.30362	1.20431	1.27674	1.16403	1.30975	1.36473	1.34807	1.22849	1.31284	1.23027	1.31213	1.12274	1.23463	1.27848	1.44722	1.36055	1.47455	1.35833	1.41542	1.35079	1.44753	1.34562
	1.42138	1.29882	1.37799	1.41211	1.4089	1.26378	1.4012	1.35388	1.39539	1.31352	1.37052	1.26124	1.42442	1.18899	1.28514	1.28704	1.35745	1.26752	1.29232	1.1973	1.28588	1.15594	1.31055	1.34618	1.33822	1.22381	1.31303	1.21734	1.32686	1.12282	1.22615	1.25992	1.44748	1.35782	1.46659	1.36013	1.4146	1.3421	1.44483	1.34879
	1.3986	1.27562	1.37799	1.42216	1.37952	1.26227	1.4036	1.36321	1.38234	1.30448	1.38123	1.25665	1.43216	1.17477	1.26534	1.298	1.35499	1.26089	1.29116	1.18124	1.27489	1.15238	1.29117	1.34124	1.33057	1.21659	1.31109	1.20893	1.33036	1.11587	1.22915	1.25026	1.45643	1.3577	1.46743	1.35189	1.40037	1.33426	1.44171	1.3326
	1.40206	1.28358	1.373	1.42118	1.3809	1.25293	1.38613	1.36007	1.37946	1.2744	1.38318	1.24256	1.43403	1.16783	1.26009	1.30092	1.34456	1.24785	1.27727	1.17272	1.26534	1.14717	1.27816	1.33982	1.32792	1.22808	1.30951	1.20311	1.30317	1.11498	1.22613	1.24887	1.44223	1.36251	1.4533	1.34941	1.39428	1.33679	1.42155	1.33291
	1.40431	1.27624	1.36166	1.41916	1.38225	1.25173	1.38175	1.33323	1.38968	1.27687	1.3826	1.22399	1.43145	1.16392	1.26509	1.2783	1.33828	1.26365	1.27878	1.1706	1.25577	1.13342	1.27233	1.3293	1.32532	1.22347	1.31377	1.1974	1.29993	1.12649	1.20711	1.25032	1.429	1.35434	1.45815	1.34788	1.37914	1.3277	1.41307	1.33444
	1.3923	1.27223	1.36419	1.39673	1.37935	1.25542	1.37582	1.31749	1.38675	1.27618	1.36185	1.22122	1.41918	1.15093	1.25916	1.26901	1.32664	1.26147	1.26407	1.16117	1.24247	1.11657	1.27775	1.32454	1.31104	1.21758	1.30412	1.18604	1.29921	1.12072	1.20291	1.25549	1.43678	1.34475	1.4415	1.33743	1.37909	1.31904	1.42736	1.34015
	1.41181	1.26545	1.34826	1.38059	1.37507	1.23725	1.36235	1.31873	1.37657	1.26398	1.34681	1.22198	1.41662	1.1526	1.25843	1.26537	1.3174	1.25309	1.26993	1.14398	1.22562	1.11056	1.26462	1.32123	1.30671	1.19992	1.2817	1.1923	1.2835	1.113	1.19723	1.2495	1.43616	1.33664	1.42974	1.33807	1.38011	1.30952	1.41402	1.31819
	1.39938	1.26937	1.35039	1.36778	1.3636	1.22974	1.3538	1.30107	1.37135	1.26367	1.35509	1.22196	1.39283	1.1418	1.26216	1.26699	1.31889	1.24188	1.25932	1.1517	1.2298	1.11058	1.27453	1.32153	1.30184	1.1941	1.26126	1.18683	1.2817	1.11442	1.18651	1.23099	1.42779	1.33787	1.42926	1.34597	1.37357	1.31427	1.40363	1.32212
	1.40072	1.26836	1.34186	1.37419	1.35728	1.23381	1.34588	1.30402	1.37393	1.26818	1.34711	1.21383	1.38385	1.13598	1.24028	1.24969	1.31285	1.23629	1.25854	1.15092	1.23436	1.11549	1.2663	1.30772	1.29569	1.18938	1.24807	1.1804	1.27485	1.09816	1.18112	1.22758	1.42095	1.34735	1.4316	1.3445	1.37141	1.31614	1.39176	1.31423
	1.38264	1.2591	1.32743	1.35909	1.36812	1.22148	1.34112	1.30378	1.35767	1.25571	1.32544	1.21157	1.39667	1.128	1.22027	1.25641	1.31384	1.23657	1.24581	1.14932	1.2214	1.11638	1.23991	1.31932	1.28553	1.18812	1.25006	1.16463	1.27306	1.08072	1.17563	1.21749	1.4131	1.34112	1.42098	1.33065	1.36974	1.30114	1.38649	1.30604
	1.37988	1.24829	1.33069	1.36368	1.376	1.22038	1.34891	1.29626	1.34129	1.25707	1.32774	1.20984	1.40274	1.12251	1.22362	1.25371	1.31611	1.24447	1.24324	1.13127	1.20812	1.10108	1.23332	1.3143	1.28888	1.17836	1.2489	1.16453	1.26946	1.07001	1.16616	1.21068	1.3916	1.33047	1.41544	1.3132	1.35464	1.28775	1.39189	1.30316
	1.37633	1.23874	1.33903	1.35617	1.36757	1.21186	1.32797	1.29437	1.34819	1.25308	1.31078	1.19866	1.37907	1.10769	1.22633	1.24303	1.30514	1.2379	1.23258	1.11415	1.20734	1.09719	1.24086	1.31411	1.27511	1.18568	1.24824	1.16599	1.26745	1.07065	1.163	1.20013	1.39594	1.32313	1.41465	1.30558	1.33667	1.28728	1.37275	1.30879
	1.37688	1.25266	1.33494	1.34168	1.34225	1.20313	1.33154	1.29696	1.34086	1.22133	1.30621	1.18071	1.37413	1.10696	1.22069	1.24431	1.28338	1.21221	1.24144	1.11677	1.21131	1.08752	1.24305	1.30787	1.26892	1.17198	1.24912	1.1518	1.25201	1.06697	1.16817	1.20105	1.39802	1.32893	1.39554	1.30015	1.33182	1.27957	1.36568	1.3029
	1.36736	1.23756	1.34327	1.33933	1.32787	1.2037	1.32368	1.29169	1.3246	1.21646	1.29878	1.17633	1.36773	1.11888	1.2094	1.24358	1.27935	1.20419	1.22374	1.11421	1.21748	1.08149	1.25061	1.29991	1.28222	1.16151	1.24368	1.14375	1.23537	1.05893	1.15841	1.20573	1.39404	1.32718	1.39587	1.30199	1.33741	1.27433	1.37072	1.29696
	1.35588	1.22644	1.32188	1.33812	1.32509	1.20354	1.30545	1.2902	1.33025	1.22147	1.30453	1.18813	1.37147	1.11048	1.20223	1.23911	1.28191	1.19157	1.22941	1.11499	1.21399	1.09067	1.24486	1.28491	1.27037	1.15867	1.23355	1.14461	1.24773	1.05056	1.15006	1.19599	1.39979	1.31466	1.38905	1.30662	1.3527	1.26973	1.36737	1.29102
	1.33579	1.22062	1.32126	1.33776	1.32443	1.20586	1.31641	1.28852	1.33059	1.20979	1.30315	1.17037	1.35969	1.10974	1.21032	1.22053	1.2671	1.20222	1.24451	1.1026	1.20768	1.08259	1.22295	1.27409	1.24607	1.15495	1.21734	1.1422	1.25062	1.05235	1.13837	1.18828	1.379	1.30698	1.38654	1.2936	1.33969	1.26854	1.35479	1.27795
	1.33512	1.22299	1.3154	1.32652	1.31553	1.19857	1.30286	1.27683	1.32228	1.2044	1.29312	1.16464	1.34461	1.10646	1.20525	1.20677	1.25677	1.20354	1.24087	1.10704	1.21158	1.06774	1.21924	1.27693	1.27016	1.15473	1.21034	1.12812	1.24237	1.05178	1.12242	1.19799	1.37118	1.30535	1.38644	1.28175	1.33202	1.27066	1.35391	1.28206
	1.35089	1.21902	1.3008	1.32209	1.30701	1.18736	1.30003	1.26726	1.31818	1.20777	1.29567	1.15987	1.33596	1.10367	1.17969	1.20269	1.2473	1.19738	1.22323	1.10514	1.19469	1.07221	1.21441	1.25058	1.25431	1.14884	1.21271	1.12244	1.22359	1.06162	1.13663	1.1869	1.38157	1.31483	1.38967	1.27839	1.33906	1.26357	1.35033	1.27978
	1.34038	1.22292	1.30266	1.32475	1.30256	1.19931	1.2895	1.27502	1.31872	1.22313	1.2975	1.17216	1.34433	1.09678	1.17105	1.22044	1.23631	1.1927	1.21567	1.08026	1.17735	1.06619	1.19357	1.27287	1.24525	1.15046	1.21595	1.11939	1.2251	1.04465	1.1257	1.17469	1.37038	1.30964	1.3817	1.27298	1.33248	1.25951	1.34077	1.27552
	1.33305	1.22012	1.31012	1.31873	1.30139	1.18952	1.27076	1.27388	1.30544	1.21617	1.29567	1.17219	1.32579	1.08697	1.16602	1.21349	1.24337	1.18751	1.19905	1.08786	1.17533	1.05249	1.18619	1.28273	1.24236	1.14303	1.21081	1.12146	1.20568	1.03521	1.1163	1.16778	1.3601	1.29814	1.36396	1.27671	1.33532	1.25299	1.34054	1.27837
	1.32818	1.21226	1.30733	1.3198	1.28262	1.17324	1.27716	1.27025	1.30035	1.20788	1.28937	1.15729	1.31396	1.07155	1.16642	1.20945	1.24662	1.18423	1.19694	1.0859	1.17457	1.05709	1.17754	1.25643	1.23329	1.13544	1.19895	1.1309	1.18741	1.03037	1.11415	1.16243	1.35939	1.29637	1.35422	1.27021	1.32033	1.23859	1.32261	1.27769
	1.31807	1.2122	1.29793	1.31503	1.28686	1.15945	1.28608	1.26309	1.3062	1.22058	1.28302	1.15042	1.31455	1.08401	1.16785	1.19954	1.21602	1.1779	1.19961	1.0674	1.16397	1.06062	1.16279	1.25389	1.24108	1.14336	1.21282	1.12875	1.17897	1.01954	1.11538	1.1648	1.35497	1.30362	1.35243	1.2593	1.30858	1.23563	1.31473	1.27725
	1.30871	1.20722	1.29275	1.30003	1.30326	1.15561	1.27685	1.25626	1.29308	1.21222	1.27608	1.1484	1.3242	1.07845	1.15593	1.19523	1.22641	1.17283	1.1927	1.06458	1.14432	1.04464	1.16532	1.24109	1.24037	1.13138	1.20402	1.10334	1.19894	1.01197	1.11178	1.163	1.34929	1.30135	1.35589	1.25082	1.2999	1.25419	1.31065	1.25906
	1.30886	1.20842	1.29255	1.28118	1.2949	1.15684	1.26772	1.23773	1.28381	1.20201	1.26881	1.1384	1.31485	1.07645	1.16199	1.1827	1.22137	1.15911	1.18288	1.07579	1.14397	1.05051	1.16318	1.22924	1.24087	1.11388	1.18738	1.09606	1.20849	1.02214	1.09597	1.14579	1.35154	1.29179	1.3606	1.25585	1.28569	1.24967	1.30821	1.25297
	1.3068	1.21121	1.28979	1.30132	1.28972	1.16378	1.25591	1.24015	1.29215	1.19539	1.26327	1.11871	1.3084	1.07958	1.16307	1.19141	1.21538	1.1645	1.16175	1.0819	1.14882	1.04584	1.15401	1.22867	1.24382	1.12957	1.18489	1.08422	1.19365	1.02076	1.07764	1.14339	1.34077	1.28744	1.35881	1.25562	1.28682	1.24252	1.31001	1.24342
	1.30523	1.21684	1.27584	1.30685	1.28501	1.1603	1.25489	1.23012	1.28853	1.21418	1.25985	1.1327	1.31683	1.07548	1.15	1.19618	1.21697	1.16775	1.16122	1.07477	1.1455	1.03494	1.16145	1.23285	1.22293	1.13113	1.18529	1.09733	1.17741	1.01181	1.07883	1.12794	1.34459	1.28732	1.36092	1.25792	1.28028	1.22988	1.30516	1.24052
	1.29543	1.21634	1.27378	1.31302	1.27651	1.15172	1.26065	1.24492	1.27907	1.22206	1.27251	1.13038	1.31624	1.06713	1.13909	1.19094	1.19487	1.20478	1.18664	1.06956	1.14232	1.02307	1.16629	1.2294	1.2128	1.12347	1.17682	1.10108	1.19582	1.00038	1.08684	1.11685	1.34099	1.30361	1.36258	1.26212	1.26741	1.23366	1.29581	1.23685
	1.29175	1.22888	1.28099	1.32175	1.26441	1.15271	1.2596	1.24348	1.26489	1.23629	1.26307	1.12877	1.30358	1.0612	1.14156	1.17814	1.19357	1.20569	1.17214	1.06662	1.13452	1.02695	1.17973	1.24666	1.19837	1.14683	1.18515	1.10966	1.18899	0.984011	1.07733	1.13393	1.33306	1.29455	1.34731	1.24699	1.26635	1.24182	1.29006	1.23475
	1.27417	1.26246	1.29634	1.34591	1.26318	1.16707	1.26634	1.26022	1.24627	1.23706	1.26627	1.14749	1.29797	1.05508	1.14488	1.16565	1.19668	1.1916	1.15795	1.08239	1.12109	1.03609	1.17457	1.25104	1.2013	1.18046	1.17745	1.11671	1.18339	0.997682	1.08284	1.13937	1.32815	1.30269	1.35288	1.25639	1.27846	1.2376	1.29391	1.24183
	1.26832	1.29614	1.30638	1.38464	1.25705	1.18002	1.27358	1.26914	1.24273	1.27473	1.26356	1.16612	1.27428	1.06715	1.14956	1.18148	1.18317	1.2169	1.1635	1.07978	1.12744	1.04164	1.17285	1.2597	1.19303	1.20667	1.17569	1.13563	1.1732	1.00946	1.08063	1.14821	1.32702	1.32522	1.36411	1.27626	1.28985	1.22834	1.27079	1.25003
	1.27367	1.33156	1.30361	1.44629	1.25477	1.19832	1.28615	1.2951	1.25737	1.34062	1.26602	1.19496	1.27532	1.10174	1.1719	1.21806	1.16664	1.26893	1.17895	1.1124	1.13236	1.06584	1.17755	1.27262	1.17206	1.24787	1.18214	1.15825	1.15791	1.00962	1.08324	1.16147	1.32298	1.36904	1.3542	1.30507	1.27681	1.23165	1.2809	1.25289
	1.27559	1.44706	1.33061	1.54277	1.2601	1.23001	1.33005	1.34406	1.25555	1.43805	1.2821	1.29283	1.29282	1.14456	1.18709	1.2507	1.16704	1.38441	1.18816	1.25845	1.13101	1.08471	1.19089	1.31289	1.17743	1.31528	1.18764	1.19344	1.14254	1.01836	1.0956	1.16543	1.32483	1.43845	1.37492	1.37177	1.26571	1.24737	1.30119	1.27723
	1.30158	2.15067	1.66851	2.32618	1.25298	1.35556	1.46731	1.47645	1.27148	1.82	1.3542	1.7148	1.28921	1.24126	1.26699	1.33534	1.18566	2.18538	1.39733	1.91176	1.1233	1.19029	1.33792	1.55909	1.17172	1.82809	1.29002	1.54274	1.14736	1.07856	1.18802	1.23921	1.3444	1.84574	1.50148	1.6744	1.26968	1.32044	1.39538	1.40508
	1.35918	4.25097	2.75396	4.87214	1.25383	1.78343	1.88524	1.99723	1.31248	4.1999	1.92368	3.63051	1.29754	1.62832	1.60767	1.75829	1.22998	4.69017	2.25428	3.92886	1.13557	1.6492	1.82937	2.13817	1.25924	4.02861	2.15701	3.47038	1.1724	1.51067	1.61838	1.69796	1.39449	4.16001	2.23635	3.18635	1.28038	1.69803	1.8343	1.94476
	1.4423	6.14055	3.59606	7.20175	1.26909	2.04926	2.31967	2.45255	1.45086	8.78321	3.30377	6.82216	1.33504	2.21385	2.19065	2.48483	1.36099	7.65129	3.37915	6.7523	1.15739	2.25298	2.42994	2.85037	1.41834	6.94604	3.78207	6.36986	1.21557	2.20938	2.32791	2.51114	1.54722	7.51735	3.77837	5.69973	1.30665	2.41409	2.55135	2.86845
	1.46631	5.78044	3.17652	6.62731	1.2705	1.9161	2.25707	2.3136	1.47076	9.78928	3.86491	7.73526	1.32154	2.41093	2.29877	2.51801	1.38534	7.55053	3.23641	6.84062	1.162	2.22171	2.34591	2.73873	1.45451	7.01941	3.81223	6.39424	1.2205	2.19279	2.35788	2.53571	1.5609	7.19338	4.16973	6.21852	1.3058	2.44811	2.58009	3.02278
	1.38613	4.11634	2.29003	4.51888	1.25887	1.68674	1.87974	2.01438	1.32892	5.48649	2.65207	4.63546	1.2717	1.83735	1.7369	1.91913	1.24578	4.25498	2.05811	3.93676	1.12421	1.57747	1.74324	2.00522	1.27739	4.28979	2.32231	3.59038	1.17622	1.56583	1.69982	1.80196	1.41209	4.01635	2.67004	3.88849	1.26668	1.78836	1.88603	2.14507
	1.30212	2.38048	1.6411	2.6285	1.23668	1.3922	1.48998	1.62697	1.24968	2.20411	1.53962	1.89705	1.26449	1.26049	1.29011	1.40375	1.17022	1.95367	1.33969	1.75851	1.09973	1.18995	1.32621	1.50412	1.17294	2.06184	1.40293	1.65078	1.14386	1.13234	1.22039	1.297	1.31554	1.97106	1.55017	1.84703	1.24328	1.33017	1.38564	1.43077
	1.23928	1.45532	1.33486	1.63407	1.2348	1.23887	1.31934	1.35069	1.22488	1.45371	1.25311	1.29468	1.25861	1.10047	1.15918	1.21993	1.14479	1.40196	1.18154	1.18363	1.09035	1.07957	1.2004	1.31543	1.15863	1.37845	1.19154	1.21635	1.13421	1.00334	1.08663	1.16055	1.29071	1.45124	1.35333	1.35763	1.23865	1.2355	1.26821	1.26029
	1.22568	1.28974	1.25658	1.38643	1.20841	1.17389	1.25779	1.26311	1.21316	1.28049	1.22965	1.17342	1.24539	1.06357	1.11737	1.16863	1.13197	1.27164	1.16274	1.10673	1.08756	1.03606	1.1389	1.27618	1.1551	1.20898	1.14148	1.10152	1.12899	0.964312	1.04518	1.11469	1.28706	1.34299	1.33386	1.28468	1.23336	1.20815	1.25017	1.21696
	1.23108	1.23517	1.23015	1.29959	1.20111	1.14228	1.22799	1.22788	1.21046	1.2068	1.20812	1.11128	1.23484	1.03687	1.0876	1.1499	1.12772	1.19096	1.12802	1.06187	1.08342	1.00228	1.10998	1.23826	1.13839	1.14937	1.11278	1.06307	1.10918	0.944505	1.02095	1.09575	1.28906	1.2803	1.31897	1.23519	1.23255	1.19855	1.23316	1.20607
	1.23386	1.20414	1.21679	1.25412	1.20474	1.11189	1.20779	1.19123	1.19511	1.18303	1.20624	1.07478	1.2308	1.02328	1.07941	1.14254	1.1244	1.14971	1.11523	1.01764	1.07281	0.983091	1.09966	1.18437	1.13853	1.12382	1.10773	1.03014	1.10795	0.947366	1.00223	1.07634	1.27886	1.25152	1.29817	1.20813	1.23561	1.18785	1.2358	1.19338
	1.22591	1.17454	1.22024	1.23575	1.19531	1.10618	1.18687	1.17993	1.19379	1.17349	1.19403	1.06557	1.22639	1.01066	1.06904	1.12936	1.13439	1.12034	1.10577	0.963599	1.07137	0.967768	1.08093	1.16343	1.14753	1.10061	1.10536	1.01797	1.1115	0.95097	1.0018	1.07925	1.27556	1.22238	1.29801	1.19599	1.23293	1.18199	1.23137	1.17518
	1.2214	1.15085	1.20816	1.2193	1.18146	1.09798	1.18038	1.17837	1.18573	1.1478	1.18256	1.05763	1.21192	0.991276	1.05662	1.11097	1.11577	1.10909	1.09025	0.957503	1.07668	0.967688	1.07265	1.16813	1.12496	1.0896	1.09971	1.01385	1.10008	0.934295	1.00158	1.07151	1.26595	1.2192	1.29153	1.18175	1.2368	1.18232	1.21247	1.17953
	1.21637	1.14224	1.18725	1.19524	1.18117	1.08213	1.1683	1.16147	1.18064	1.12147	1.17609	1.0479	1.21325	0.977694	1.05371	1.09875	1.1043	1.09412	1.0945	0.965589	1.06109	0.963387	1.06772	1.17112	1.11258	1.068	1.09227	1.01757	1.09947	0.92047	1.00012	1.05044	1.27879	1.21361	1.27598	1.1743	1.23247	1.17445	1.20857	1.17751
	1.20945	1.12769	1.19139	1.17813	1.17991	1.07137	1.16224	1.15681	1.19291	1.11882	1.17052	1.02717	1.21743	0.985773	1.04979	1.09144	1.10681	1.10305	1.0975	0.964047	1.04535	0.96348	1.0544	1.16093	1.10996	1.03814	1.08004	0.993975	1.09392	0.919897	0.990077	1.06029	1.27153	1.19748	1.26905	1.18177	1.22439	1.1675	1.20071	1.16252
	1.20666	1.11674	1.18384	1.17635	1.18257	1.07754	1.15363	1.14121	1.18395	1.10836	1.17475	1.01803	1.20363	0.986819	1.03848	1.09076	1.09813	1.09733	1.07201	0.972409	1.04674	0.936536	1.04881	1.15493	1.10399	1.03691	1.06765	0.980897	1.09438	0.910427	0.979865	1.06956	1.27935	1.1973	1.26358	1.17487	1.21061	1.15691	1.1885	1.14976
	1.20282	1.11315	1.17972	1.17658	1.16808	1.07784	1.13453	1.13213	1.17824	1.10771	1.17083	1.01549	1.20461	0.968744	1.0315	1.0876	1.08613	1.08586	1.06169	0.958034	1.04039	0.934718	1.04382	1.15019	1.08868	1.05188	1.0611	0.981865	1.08641	0.908689	0.97814	1.05548	1.27464	1.19326	1.26938	1.16641	1.20215	1.15673	1.17956	1.15857
	1.20044	1.10185	1.17723	1.1697	1.1568	1.06125	1.12502	1.12926	1.1628	1.09535	1.1588	1.00541	1.18923	0.970503	1.03956	1.08297	1.099	1.07161	1.05547	0.943285	1.02426	0.939283	1.03168	1.13918	1.08832	1.04403	1.07628	0.974481	1.08624	0.905055	0.981227	1.04454	1.25157	1.17874	1.25612	1.16938	1.20437	1.1563	1.17707	1.15831
	1.18888	1.09533	1.1791	1.15045	1.16419	1.05099	1.12764	1.12015	1.15653	1.08288	1.14612	1.00646	1.19185	0.951559	1.04214	1.07109	1.09595	1.05764	1.05699	0.951623	1.02224	0.9301	1.03415	1.13044	1.07967	1.03288	1.08443	0.971709	1.08038	0.908025	0.964785	1.04884	1.23693	1.18084	1.24782	1.15019	1.21208	1.14077	1.17643	1.14821
	1.17801	1.10744	1.16918	1.15418	1.15583	1.05391	1.13268	1.11241	1.1454	1.07114	1.15842	0.994051	1.18324	0.941204	1.01604	1.06222	1.09191	1.0652	1.04869	0.941156	1.03097	0.931364	1.02535	1.13911	1.08644	1.01901	1.07791	0.962498	1.07893	0.89101	0.965435	1.05614	1.23478	1.18408	1.24869	1.14973	1.19364	1.13488	1.17319	1.14385
	1.16246	1.09992	1.14938	1.14527	1.14574	1.05068	1.11669	1.11845	1.16221	1.07697	1.15352	0.99241	1.175	0.958054	0.998479	1.07119	1.0805	1.06086	1.03627	0.93231	1.03628	0.923259	1.02878	1.12041	1.09118	1.02544	1.07532	0.960301	1.07478	0.892324	0.970088	1.05068	1.23406	1.18469	1.24536	1.14249	1.18536	1.13402	1.16822	1.13743
	1.16601	1.08422	1.13887	1.12394	1.1544	1.04089	1.10814	1.11652	1.17167	1.08372	1.13598	0.982064	1.17572	0.945798	0.996424	1.0721	1.0843	1.04547	1.02425	0.929789	1.01624	0.920139	1.02582	1.11336	1.09948	1.02449	1.06268	0.969	1.06169	0.896026	0.955422	1.03425	1.25257	1.17109	1.23281	1.13194	1.19165	1.12422	1.17052	1.13627
	1.17949	1.07964	1.14962	1.12574	1.1571	1.03625	1.10459	1.11276	1.1414	1.07573	1.13684	0.967845	1.18026	0.939265	0.986618	1.06709	1.07627	1.03737	1.01873	0.922751	1.00537	0.914946	1.01745	1.0985	1.09342	1.00902	1.05817	0.968901	1.0619	0.889218	0.944289	1.03219	1.24399	1.16264	1.24331	1.12633	1.19359	1.1179	1.14719	1.14283
	1.17818	1.06567	1.13685	1.11496	1.14532	1.03167	1.09885	1.09723	1.14439	1.07445	1.13565	0.970948	1.17267	0.942316	0.981482	1.07073	1.06445	1.04866	1.02931	0.918036	0.996972	0.899672	1.00862	1.08082	1.07461	0.99723	1.04981	0.965449	1.06394	0.884421	0.928363	1.03183	1.22564	1.16411	1.23103	1.13587	1.17442	1.1185	1.15142	1.13913
	1.16646	1.05977	1.11986	1.10849	1.13852	1.02306	1.09976	1.09453	1.14157	1.06226	1.1304	0.962853	1.16559	0.93894	0.984249	1.05525	1.04922	1.03454	1.0204	0.913726	1.00051	0.884415	1.00289	1.09063	1.0716	0.994757	1.03769	0.953361	1.05522	0.875001	0.927575	1.02589	1.21581	1.15668	1.22204	1.1254	1.16747	1.11761	1.15263	1.12482
	1.15437	1.04995	1.12147	1.11732	1.14995	1.02333	1.09007	1.10005	1.13541	1.05337	1.1183	0.95148	1.15957	0.927546	0.973011	1.03621	1.05352	1.03241	1.00947	0.905956	1.00008	0.895473	0.995708	1.10248	1.07195	0.985573	1.04443	0.938616	1.04681	0.873915	0.935723	1.01198	1.21142	1.15637	1.22302	1.1276	1.16689	1.10571	1.14477	1.11376
	1.1664	1.05722	1.11943	1.10283	1.14017	1.0243	1.08949	1.08953	1.14017	1.04429	1.1198	0.943803	1.15287	0.927038	0.976169	1.03914	1.05098	1.0372	1.02106	0.896257	0.995551	0.886756	0.984161	1.0979	1.06106	0.976745	1.04425	0.93489	1.04158	0.866125	0.934726	1.002	1.19945	1.14841	1.20539	1.112	1.17474	1.10254	1.13503	1.11205
	1.15699	1.05275	1.11794	1.09836	1.13206	1.02243	1.07888	1.08877	1.12464	1.03308	1.10299	0.958113	1.14205	0.913981	0.96854	1.03581	1.05591	1.03766	1.02268	0.883485	0.983724	0.880345	0.976047	1.09954	1.05466	0.978132	1.03844	0.926529	1.04057	0.865636	0.925991	1.00307	1.196	1.14364	1.18326	1.10274	1.17915	1.10207	1.13276	1.11027
	1.13796	1.05883	1.11294	1.09609	1.11732	1.01729	1.07174	1.07673	1.10715	1.03633	1.08403	0.952349	1.12797	0.913427	0.955076	1.0328	1.03958	1.03191	1.0119	0.88464	0.993905	0.872458	0.981163	1.08253	1.05024	0.97885	1.02229	0.922327	1.03751	0.867201	0.91438	1.00422	1.18978	1.14017	1.17588	1.09556	1.16063	1.09703	1.13161	1.09344
	1.13351	1.05238	1.10086	1.08052	1.12627	1.01135	1.07808	1.07087	1.10662	1.03747	1.08178	0.936875	1.12805	0.914893	0.956956	1.02907	1.02034	1.0179	0.995577	0.879435	0.980347	0.873152	0.995516	1.06349	1.04311	0.97406	1.01588	0.92494	1.03514	0.862734	0.907872	0.990657	1.18619	1.13962	1.18181	1.10124	1.15594	1.0995	1.13061	1.09682
	1.13195	1.03903	1.1051	1.0766	1.10233	1.01075	1.07765	1.06498	1.09981	1.035	1.07631	0.938074	1.13108	0.910184	0.951299	1.02452	1.0399	1.01883	0.995766	0.875194	0.965948	0.872859	0.971331	1.0742	1.04269	0.96718	1.01991	0.929809	1.02651	0.848591	0.903654	0.983126	1.18425	1.14183	1.18625	1.1033	1.14552	1.09721	1.12094	1.10767
	1.1138	1.04249	1.09919	1.0745	1.0871	1.00532	1.06975	1.05135	1.10334	1.02386	1.08424	0.941708	1.1436	0.899855	0.949278	1.01458	1.04082	1.01822	0.994974	0.878728	0.965746	0.869614	0.955685	1.06874	1.03953	0.962982	1.01607	0.921861	1.01456	0.851336	0.909197	0.985172	1.17914	1.13705	1.18476	1.07989	1.12629	1.09409	1.11419	1.09704
	1.11009	1.04193	1.09105	1.06277	1.09254	0.99067	1.06171	1.04298	1.09339	1.02784	1.07631	0.928987	1.14202	0.896227	0.947934	1.00897	1.03482	0.993123	0.991936	0.867583	0.974373	0.861077	0.960908	1.06618	1.03703	0.975999	1.00369	0.923081	1.02167	0.851384	0.903977	0.998889	1.17216	1.12201	1.18525	1.08063	1.13615	1.09539	1.11108	1.0898
	1.1179	1.0375	1.08899	1.05682	1.09269	0.987792	1.05377	1.04095	1.08498	1.02609	1.0663	0.923815	1.12034	0.881238	0.941203	1.00071	1.03038	0.986095	0.981758	0.8631	0.973979	0.845245	0.950691	1.06747	1.03194	0.968969	1.00097	0.926512	1.01913	0.834319	0.900034	0.989987	1.17198	1.11738	1.18043	1.0791	1.13447	1.09109	1.11058	1.08661
	1.11616	1.02876	1.08085	1.05206	1.09854	0.981826	1.06211	1.02661	1.08551	1.02122	1.06527	0.918338	1.12515	0.877244	0.929809	0.996243	1.02595	0.991204	0.984328	0.864292	0.967412	0.839401	0.942362	1.05371	1.03654	0.956313	0.9991	0.907498	1.00652	0.836194	0.894578	0.967412	1.16088	1.11426	1.17214	1.07321	1.14096	1.08042	1.10943	1.08076
	1.11356	1.02299	1.07069	1.04684	1.09247	0.973511	1.05364	1.02391	1.08417	1.01586	1.06495	0.912438	1.13192	0.883538	0.924325	0.991021	1.00699	0.989101	0.988185	0.862529	0.946737	0.845623	0.946711	1.04205	1.02107	0.960971	0.995114	0.903109	0.995287	0.829564	0.893898	0.960011	1.15827	1.11641	1.16855	1.06437	1.14091	1.07772	1.0921	1.0807
	1.10522	1.01396	1.06775	1.04292	1.09075	0.958726	1.04493	1.01854	1.06332	1.00678	1.06665	0.916408	1.12157	0.8812	0.92247	0.983457	1.0172	0.979531	0.971725	0.865558	0.935191	0.843912	0.944682	1.051	1.00291	0.945485	0.983917	0.903207	1.00635	0.829042	0.893965	0.9647	1.17027	1.11617	1.16522	1.06276	1.12301	1.08102	1.09117	1.0736
	1.09581	1.01126	1.05879	1.03711	1.08836	0.96092	1.0311	1.0109	1.07418	0.998452	1.0605	0.907385	1.09589	0.872476	0.913159	0.973031	0.999379	0.991594	0.957775	0.85172	0.938256	0.829864	0.928981	1.04695	1.01425	0.930413	0.98121	0.895915	1.00063	0.826937	0.893821	0.966648	1.15419	1.11616	1.15417	1.05541	1.12124	1.06675	1.08379	1.0667
	1.0875	1.00723	1.07056	1.03977	1.08319	0.950867	1.02914	1.00921	1.07368	0.994795	1.0391	0.907477	1.08827	0.867688	0.913237	0.970438	0.994485	0.983233	0.960784	0.847171	0.948484	0.828088	0.929858	1.03644	1.01463	0.93136	0.967388	0.891316	0.988165	0.825296	0.884993	0.970859	1.1535	1.1132	1.14975	1.05114	1.11601	1.05595	1.07071	1.06895
	1.07803	1.0055	1.0675	1.03784	1.0758	0.954769	1.0199	1.01841	1.07153	0.996239	1.04085	0.900586	1.09336	0.866865	0.912165	0.970606	0.982793	0.972505	0.963389	0.844019	0.954089	0.836932	0.930701	1.03431	1.00966	0.933102	0.966032	0.892779	0.983881	0.822407	0.878246	0.974674	1.15267	1.10544	1.13691	1.04396	1.10952	1.04391	1.06152	1.06005
	1.07687	1.00057	1.05076	1.0446	1.06633	0.96137	1.01832	1.0124	1.06715	0.997893	1.03769	0.89653	1.08008	0.866727	0.913211	0.973568	0.98425	0.972298	0.95318	0.845117	0.938792	0.823879	0.92028	1.03715	1.02141	0.942577	0.962945	0.894139	0.975513	0.820078	0.8655	0.966582	1.149	1.09254	1.1474	1.04646	1.11231	1.05035	1.06029	1.0572
	1.0676	1.00365	1.04946	1.03272	1.05626	0.961824	1.0078	0.996543	1.05201	0.987622	1.0362	0.879836	1.07549	0.862285	0.902254	0.954687	0.98908	0.95224	0.947066	0.840249	0.934132	0.809976	0.922946	1.02509	1.01253	0.932966	0.965389	0.888253	0.976002	0.821166	0.865988	0.953238	1.13943	1.07812	1.14272	1.04575	1.11348	1.04049	1.05958	1.05592
	1.06624	0.990928	1.03774	1.01446	1.05045	0.949916	1.0074	1.00104	1.04333	0.983803	1.02717	0.871888	1.07665	0.860077	0.90001	0.954289	0.990326	0.944697	0.935215	0.828425	0.934185	0.815915	0.91754	1.01162	1.00371	0.918606	0.957705	0.871383	0.973586	0.813657	0.863801	0.952502	1.12211	1.06944	1.12654	1.02998	1.09795	1.03086	1.06364	1.04838
	1.07711	0.979109	1.02962	1.01096	1.03951	0.938516	0.994854	0.984866	1.04692	0.970914	1.02753	0.867455	1.07653	0.857694	0.886776	0.954536	0.97513	0.950019	0.938756	0.826557	0.93119	0.817492	0.914384	1.00252	0.999554	0.920012	0.948321	0.868388	0.964886	0.793953	0.855065	0.941488	1.12136	1.07174	1.13303	1.02882	1.0868	1.03464	1.06132	1.04974
	1.07832	0.97362	1.02944	1.00131	1.04536	0.93049	1.00008	0.987879	1.04597	0.974048	1.03006	0.868	1.06902	0.846747	0.892968	0.951935	0.973609	0.949074	0.930706	0.815206	0.920673	0.812448	0.914681	1.00359	0.994047	0.914902	0.948752	0.872318	0.958384	0.794416	0.84427	0.93342	1.11045	1.07988	1.12524	1.02293	1.08005	1.04372	1.05486	1.04974
	1.07784	0.982526	1.03253	1.00146	1.04563	0.934068	0.98675	0.989853	1.04255	0.976193	1.01684	0.873166	1.06943	0.851864	0.880913	0.944435	0.955927	0.930454	0.939884	0.818421	0.924746	0.811745	0.903478	1.00164	0.985511	0.916757	0.943639	0.880598	0.959726	0.790918	0.846662	0.932719	1.10829	1.07445	1.11661	1.02078	1.07769	1.04073	1.04992	1.04922
	1.05737	0.984565	1.0265	0.999414	1.0359	0.931874	0.977686	0.983418	1.04945	0.965893	1.00502	0.868022	1.04716	0.840128	0.874777	0.941966	0.971574	0.932682	0.926593	0.830331	0.916057	0.80174	0.897535	0.994746	0.980112	0.907126	0.944181	0.87711	0.95921	0.789521	0.83999	0.932621	1.11231	1.06504	1.10773	1.02317	1.07886	1.02334	1.05061	1.04124
	1.05443	0.974953	1.01733	0.997142	1.02145	0.924426	0.985571	0.973991	1.03973	0.952642	1.01126	0.851648	1.04456	0.841908	0.862454	0.938999	0.969788	0.933101	0.920654	0.817009	0.899467	0.799591	0.894573	0.995844	0.97392	0.8961	0.945165	0.869652	0.957677	0.782511	0.835148	0.934055	1.10441	1.05574	1.10878	1.0097	1.07952	1.02561	1.02503	1.0327
	1.04635	0.96911	1.01548	0.992652	1.02582	0.934293	0.977969	0.980842	1.02115	0.944335	1.00997	0.845125	1.04173	0.832967	0.864219	0.935429	0.963747	0.936058	0.923038	0.80007	0.904645	0.795489	0.875444	0.998688	0.970896	0.901637	0.946886	0.867011	0.943678	0.77528	0.82982	0.925551	1.09755	1.05324	1.11105	1.00497	1.07112	1.02104	1.02056	1.0171
	1.04659	0.965986	1.00509	0.991847	1.03793	0.919213	0.971063	0.976775	1.01098	0.941805	0.998186	0.85219	1.03937	0.827494	0.85705	0.928663	0.944785	0.91929	0.908526	0.808083	0.899417	0.794062	0.872027	0.996736	0.965507	0.906713	0.938518	0.865886	0.942513	0.773584	0.822593	0.919221	1.09787	1.04418	1.11154	1.00165	1.0704	1.01318	1.02137	1.01239
	1.03576	0.966884	1.00622	0.989877	1.02729	0.900174	0.962569	0.96767	1.00978	0.935043	0.99857	0.846549	1.02949	0.823462	0.854721	0.931812	0.949197	0.917993	0.906844	0.811817	0.911228	0.787832	0.882317	0.986115	0.963136	0.895194	0.923321	0.858238	0.938165	0.769889	0.823493	0.915438	1.0905	1.03892	1.09302	1.00066	1.05611	1.00784	1.01936	1.01562
	1.02607	0.948582	1.00452	0.979067	1.01449	0.90268	0.968655	0.955584	1.00272	0.93869	0.982706	0.839448	1.02106	0.819786	0.856275	0.929853	0.945976	0.918625	0.915891	0.805131	0.905641	0.79134	0.874957	0.980526	0.962969	0.880278	0.928332	0.850122	0.939358	0.770929	0.828197	0.921107	1.08535	1.03281	1.08505	0.994201	1.04863	1.00241	1.01031	1.00914
	1.02619	0.946943	0.988003	0.976506	1.00388	0.899626	0.967281	0.954784	1.01283	0.934127	0.993077	0.838873	1.03652	0.822909	0.853841	0.912232	0.95989	0.927955	0.895918	0.795187	0.891958	0.790693	0.867246	0.978845	0.971894	0.878375	0.926371	0.836787	0.940626	0.770921	0.818004	0.915393	1.08556	1.03149	1.08433	0.986146	1.04562	0.992451	1.0056	1.00432
	1.02739	0.949068	0.993238	0.971983	0.999263	0.885986	0.953534	0.951428	1.01429	0.936186	0.98126	0.832791	1.03222	0.825743	0.849514	0.913096	0.947442	0.930463	0.88635	0.789026	0.885956	0.775275	0.868652	0.967575	0.958007	0.887929	0.91191	0.831805	0.930948	0.758268	0.808863	0.907641	1.08164	1.0267	1.07599	0.988272	1.04189	0.985184	1.00546	0.993616
	1.01504	0.939938	0.991745	0.964277	0.994563	0.891589	0.945512	0.940935	0.999217	0.928969	0.9785	0.827215	1.02721	0.813028	0.841722	0.917729	0.93046	0.918309	0.896976	0.782863	0.886683	0.767064	0.865275	0.958645	0.961788	0.885819	0.908722	0.835296	0.927619	0.74751	0.798519	0.89679	1.07774	1.02822	1.0639	0.9821	1.04312	0.995326	1.00216	0.993027
	1.0156	0.937426	0.977109	0.962628	0.991356	0.889802	0.939361	0.939119	1.00669	0.914029	0.977215	0.829616	1.02136	0.802402	0.84226	0.916642	0.932303	0.911005	0.89536	0.784516	0.878523	0.764006	0.858218	0.969368	0.952033	0.876247	0.913649	0.826193	0.921327	0.75459	0.80028	0.905943	1.06164	1.01945	1.06118	0.983772	1.03361	0.992074	0.992794	0.991506
	1.01286	0.940343	0.969095	0.956979	0.987892	0.883867	0.938616	0.937425	1.00093	0.900417	0.963313	0.827912	1.00684	0.79204	0.834237	0.900691	0.928603	0.908644	0.884245	0.77091	0.856976	0.765471	0.851518	0.964439	0.944751	0.861313	0.914664	0.831265	0.910606	0.756449	0.803332	0.910396	1.06761	1.00684	1.05914	0.975277	1.01929	0.987672	0.988253	0.981752
	1.00956	0.930513	0.972973	0.958225	0.976451	0.874758	0.922844	0.925529	0.991271	0.901769	0.957948	0.823912	1.01106	0.791023	0.828121	0.897126	0.933211	0.908284	0.877639	0.777077	0.873968	0.771239	0.846358	0.952503	0.934322	0.866882	0.906138	0.827627	0.909373	0.755981	0.80002	0.897655	1.06165	1.00837	1.04896	0.967948	1.0206	0.984747	0.989525	0.974776
	1.00034	0.927547	0.972382	0.947569	0.9746	0.861753	0.923996	0.929772	0.978396	0.907126	0.958248	0.818076	1.00768	0.782572	0.829009	0.894979	0.932804	0.90395	0.875523	0.785854	0.875814	0.763788	0.853316	0.950391	0.938126	0.862066	0.902671	0.820694	0.902232	0.758854	0.785425	0.893113	1.05551	1.00472	1.05066	0.962805	1.02063	0.977894	0.991636	0.972207
	0.997052	0.924695	0.968052	0.9457	0.985594	0.859064	0.919411	0.928751	0.979617	0.892778	0.965641	0.803162	0.980845	0.781471	0.831553	0.885636	0.925657	0.903866	0.865492	0.778055	0.860109	0.750913	0.847271	0.936479	0.948108	0.862906	0.888065	0.816267	0.905672	0.750878	0.788243	0.884812	1.04093	1.00645	1.05482	0.95472	1.02138	0.976115	0.984401	0.972688
	1.00033	0.92563	0.964964	0.939206	0.965622	0.859873	0.913026	0.908849	0.977732	0.889983	0.961555	0.7953	0.985885	0.787152	0.827938	0.877661	0.910234	0.900532	0.870295	0.771365	0.860397	0.744587	0.83643	0.927632	0.939579	0.861181	0.880656	0.813186	0.902567	0.746784	0.790546	0.881942	1.04156	1.00409	1.04343	0.949346	1.02025	0.962286	0.976217	0.966313
	0.998386	0.919181	0.959836	0.932181	0.961401	0.850947	0.908632	0.900359	0.974853	0.897109	0.949004	0.79874	0.980833	0.786244	0.810733	0.877753	0.913915	0.887092	0.861938	0.776961	0.858208	0.735718	0.831524	0.936514	0.934174	0.853963	0.882208	0.806501	0.892245	0.732071	0.785372	0.882733	1.04013	0.995915	1.02788	0.94188	1.00863	0.953974	0.971178	0.960232
	0.989358	0.910113	0.961243	0.917599	0.963311	0.852131	0.901944	0.904302	0.980197	0.884448	0.942226	0.794466	0.983444	0.777718	0.810063	0.870387	0.910814	0.885717	0.846355	0.772111	0.852994	0.724162	0.816325	0.931393	0.934387	0.854499	0.876587	0.799893	0.87878	0.719614	0.784028	0.875774	1.05059	0.996945	1.02171	0.940365	1.00494	0.952842	0.964346	0.944391
	0.971321	0.909182	0.947197	0.916511	0.963535	0.854145	0.899138	0.893872	0.968402	0.875758	0.937124	0.786539	0.986176	0.761562	0.813798	0.876797	0.90501	0.887291	0.839312	0.765351	0.852097	0.729725	0.817406	0.929872	0.922473	0.851565	0.875775	0.795871	0.882967	0.721744	0.78264	0.864298	1.04055	0.985308	1.0212	0.93946	0.997344	0.956999	0.954267	0.944951
	0.97367	0.904682	0.945344	0.915026	0.963339	0.841407	0.892666	0.901177	0.955669	0.871435	0.933925	0.788523	0.97289	0.765463	0.814832	0.863389	0.898987	0.880591	0.836286	0.761427	0.849056	0.727386	0.817535	0.928993	0.915676	0.844021	0.871405	0.798022	0.885401	0.722563	0.776027	0.864233	1.03907	0.967474	1.0236	0.947498	1.0017	0.948176	0.944222	0.945809
	0.962597	0.905792	0.938067	0.908988	0.950797	0.834458	0.898947	0.887468	0.955481	0.871768	0.939864	0.779819	0.967237	0.756711	0.804331	0.861138	0.905415	0.87401	0.831209	0.759837	0.844572	0.726537	0.817533	0.92403	0.922326	0.834326	0.870201	0.801658	0.890976	0.712521	0.770815	0.866738	1.03121	0.972453	1.02444	0.938587	1.00865	0.937859	0.943322	0.931216
	0.960428	0.905863	0.930241	0.899122	0.951853	0.829491	0.895125	0.890078	0.950507	0.867181	0.92747	0.79186	0.969054	0.754748	0.796099	0.853758	0.904209	0.866888	0.823512	0.752941	0.827305	0.726612	0.802996	0.915988	0.913661	0.827433	0.872808	0.794644	0.884643	0.707507	0.76654	0.868286	1.01942	0.962282	1.01441	0.922998	1.00197	0.93445	0.938908	0.934137
	0.957152	0.896415	0.929325	0.898335	0.946476	0.831676	0.873476	0.888125	0.954585	0.866817	0.911262	0.788052	0.97404	0.756185	0.798555	0.856331	0.901869	0.865289	0.824582	0.74794	0.832017	0.716821	0.812008	0.910315	0.914446	0.822122	0.869198	0.78954	0.881679	0.71377	0.751595	0.861526	1.00656	0.957943	1.0073	0.916748	0.988422	0.932393	0.925606	0.927512
	0.950897	0.892397	0.920138	0.904935	0.9443	0.826073	0.873672	0.871763	0.94516	0.865416	0.912761	0.77885	0.96117	0.756111	0.784409	0.842836	0.892096	0.867466	0.824841	0.737942	0.835663	0.714101	0.814538	0.912118	0.902583	0.819066	0.861266	0.781905	0.880781	0.710234	0.753335	0.855073	1.00521	0.963557	1.00293	0.912402	0.980397	0.924879	0.923737	0.930948
	0.948921	0.8712	0.914559	0.904897	0.932385	0.815421	0.878422	0.861221	0.94044	0.856828	0.912411	0.776158	0.950883	0.75091	0.783982	0.833925	0.89388	0.866742	0.821674	0.734865	0.83228	0.715471	0.802549	0.913986	0.892221	0.814472	0.862811	0.788352	0.87548	0.700057	0.747393	0.850377	1.00529	0.954101	0.999309	0.916859	0.974509	0.929563	0.917446	0.923945
	0.949014	0.87272	0.917598	0.901664	0.933362	0.809513	0.881786	0.860578	0.931635	0.846759	0.912198	0.772523	0.945047	0.746165	0.78297	0.83565	0.888579	0.851135	0.828323	0.736669	0.824687	0.711891	0.794452	0.908067	0.884675	0.80935	0.852573	0.776871	0.870018	0.699543	0.750163	0.848366	1.00152	0.941829	1.00105	0.919179	0.973249	0.929675	0.920312	0.920789
	0.937369	0.87439	0.914557	0.881484	0.931786	0.800541	0.877204	0.873917	0.930091	0.836932	0.908826	0.767925	0.942029	0.741951	0.774378	0.8344	0.878381	0.85177	0.8337	0.74307	0.820041	0.706037	0.792057	0.893053	0.888623	0.809508	0.847154	0.775644	0.859509	0.697331	0.746303	0.838283	1.01017	0.937226	0.98078	0.913897	0.963339	0.919562	0.92087	0.913866
	0.934786	0.856436	0.911348	0.881202	0.925028	0.802929	0.866149	0.867018	0.92893	0.845919	0.887601	0.757399	0.943151	0.741783	0.769876	0.823366	0.88686	0.84925	0.823501	0.735638	0.814998	0.707116	0.793682	0.889572	0.886213	0.802109	0.859755	0.773482	0.845623	0.692193	0.740651	0.828312	1.00386	0.931066	0.974148	0.902472	0.961071	0.90642	0.908141	0.90863
	0.929167	0.850167	0.896899	0.877932	0.914895	0.798343	0.860698	0.850006	0.925366	0.840129	0.888027	0.756925	0.932685	0.733387	0.771457	0.825751	0.881259	0.853221	0.827793	0.72846	0.822997	0.708183	0.784611	0.88322	0.879416	0.796359	0.853934	0.767794	0.850179	0.695529	0.732771	0.820479	0.988011	0.928421	0.969592	0.898969	0.961429	0.902534	0.900538	0.90917
	0.919005	0.844817	0.892297	0.882322	0.910148	0.79817	0.857428	0.820477	0.914322	0.840679	0.900206	0.751355	0.932845	0.72424	0.762957	0.823346	0.861286	0.843208	0.826075	0.717075	0.817245	0.706411	0.780675	0.874144	0.883951	0.795721	0.847377	0.766456	0.851909	0.694283	0.733447	0.826256	0.981471	0.934335	0.973338	0.899007	0.958536	0.900529	0.89759	0.890396
	0.922657	0.842337	0.885902	0.881806	0.90283	0.797344	0.845591	0.825891	0.91111	0.82758	0.890677	0.742257	0.936587	0.723075	0.760839	0.813843	0.873413	0.836244	0.812191	0.714084	0.809696	0.698889	0.780447	0.877131	0.883317	0.794659	0.847512	0.76342	0.848286	0.686508	0.722523	0.825379	0.974128	0.926562	0.969423	0.894314	0.95203	0.89704	0.894166	0.885683
	0.917845	0.843032	0.888051	0.877449	0.90122	0.788957	0.842796	0.829761	0.924283	0.825505	0.883118	0.745152	0.930506	0.722114	0.759301	0.809047	0.871743	0.831572	0.807635	0.713443	0.803846	0.701882	0.768203	0.877263	0.881974	0.790636	0.844872	0.761219	0.85148	0.683956	0.72716	0.821263	0.978499	0.91463	0.962833	0.878124	0.952604	0.894553	0.893871	0.890619
	0.914736	0.843423	0.886265	0.865255	0.89762	0.79354	0.854321	0.837338	0.906279	0.823333	0.871793	0.737159	0.929902	0.722917	0.764336	0.814068	0.859473	0.831034	0.805546	0.714864	0.799714	0.697486	0.773734	0.879297	0.873378	0.78928	0.829033	0.768515	0.845723	0.687286	0.724113	0.820543	0.967611	0.911701	0.963977	0.875966	0.944372	0.890953	0.892297	0.89569
	0.918618	0.865311	0.889379	0.884353	0.891553	0.83617	0.89876	0.891784	0.895448	0.865051	0.870412	0.762839	0.928872	0.778454	0.812299	0.864704	0.853059	0.855385	0.801211	0.735635	0.793023	0.737861	0.815223	0.92811	0.873138	0.807431	0.823217	0.779637	0.850047	0.718389	0.766795	0.851992	0.955495	0.925354	0.965399	0.884393	0.940689	0.909767	0.92871	0.949698
	0.907864	0.879122	0.886557	0.914408	0.896401	0.856755	0.931668	0.920346	0.885454	0.885723	0.878985	0.782529	0.922	0.823708	0.848582	0.900626	0.845725	0.878329	0.81225	0.747678	0.795682	0.765383	0.866545	0.974684	0.859414	0.816515	0.82771	0.770682	0.845285	0.744602	0.791716	0.882459	0.956315	0.936332	0.95985	0.894697	0.931153	0.932574	0.952232	0.978371
	0.910849	0.84701	0.874616	0.876498	0.880157	0.802697	0.86462	0.851669	0.895772	0.829404	0.871639	0.74665	0.918497	0.749886	0.784156	0.831413	0.83929	0.849008	0.805894	0.717458	0.793564	0.706568	0.799948	0.911312	0.857193	0.78285	0.821637	0.754263	0.82771	0.700706	0.736321	0.83212	0.956821	0.921859	0.948734	0.876465	0.936162	0.891751	0.898882	0.902881
	0.90701	0.825784	0.8788	0.845869	0.885511	0.765067	0.828485	0.821764	0.890807	0.81433	0.858364	0.728666	0.915796	0.70322	0.741276	0.797287	0.845464	0.820916	0.795523	0.697982	0.797846	0.683935	0.749025	0.862109	0.847656	0.765352	0.815538	0.746185	0.816106	0.67288	0.70908	0.799147	0.957875	0.903872	0.944167	0.85885	0.928423	0.872281	0.868157	0.870831
	0.898062	0.828437	0.867136	0.843873	0.901602	0.762547	0.822712	0.822482	0.87926	0.814608	0.856442	0.728673	0.901673	0.704012	0.730291	0.790554	0.831756	0.802043	0.791573	0.690292	0.798843	0.670643	0.746771	0.844505	0.838246	0.762351	0.812024	0.746005	0.832033	0.673847	0.703156	0.796347	0.950468	0.902137	0.932656	0.854354	0.925295	0.872653	0.855822	0.86627
	0.885893	0.815187	0.86152	0.836206	0.884377	0.766686	0.823498	0.811917	0.873459	0.811339	0.849404	0.734513	0.900259	0.699725	0.720229	0.782668	0.824351	0.799446	0.784122	0.696902	0.794021	0.666623	0.753085	0.831691	0.837842	0.766714	0.812026	0.746517	0.821069	0.666077	0.696182	0.792439	0.946973	0.902115	0.925849	0.850769	0.933773	0.868005	0.85202	0.864018
	0.889026	0.819168	0.855973	0.842196	0.869139	0.756908	0.822392	0.812757	0.871769	0.814174	0.850668	0.736881	0.899259	0.700277	0.724131	0.777304	0.834268	0.79838	0.781268	0.703311	0.788832	0.668566	0.755947	0.833537	0.842322	0.773636	0.803687	0.742161	0.82309	0.657071	0.703924	0.796489	0.944735	0.897056	0.924484	0.859871	0.921749	0.858079	0.855038	0.862589
	0.882669	0.842693	0.861251	0.870726	0.866608	0.767343	0.840618	0.826819	0.875345	0.848943	0.847768	0.753165	0.899503	0.709538	0.744069	0.803515	0.841361	0.838311	0.792236	0.731118	0.775178	0.684382	0.770761	0.865995	0.836624	0.791594	0.801002	0.768045	0.821086	0.670884	0.715585	0.80589	0.941203	0.92068	0.939195	0.876559	0.902495	0.862402	0.874212	0.868471
	0.871139	0.848649	0.862282	0.86409	0.858637	0.766111	0.840707	0.82047	0.865555	0.838695	0.850427	0.749894	0.890361	0.705081	0.734681	0.806866	0.84443	0.853627	0.793265	0.732297	0.77514	0.682591	0.763955	0.860071	0.831702	0.791077	0.811527	0.765471	0.80483	0.668213	0.70804	0.808903	0.940609	0.913287	0.932701	0.863231	0.900048	0.861622	0.863096	0.861298
	0.879591	0.814164	0.849953	0.834725	0.868346	0.749212	0.816558	0.791364	0.863302	0.808496	0.840472	0.722686	0.884436	0.688091	0.716597	0.777842	0.828347	0.808483	0.783365	0.699808	0.774525	0.664512	0.73505	0.835822	0.831322	0.751575	0.795276	0.734569	0.801325	0.648354	0.685112	0.791637	0.932096	0.874188	0.916219	0.837286	0.903345	0.849243	0.834079	0.842351
	0.873399	0.809848	0.842034	0.833694	0.86896	0.741826	0.806269	0.779483	0.870622	0.789396	0.835683	0.715929	0.880993	0.679971	0.72054	0.777657	0.814582	0.786918	0.772419	0.686595	0.76993	0.663572	0.727723	0.826437	0.829889	0.752569	0.802057	0.725775	0.803087	0.641764	0.681243	0.773787	0.91895	0.874157	0.909198	0.833862	0.901525	0.855775	0.839002	0.838829
	0.871881	0.804836	0.840103	0.828724	0.865109	0.737319	0.791622	0.778989	0.858618	0.781542	0.82672	0.717436	0.874422	0.684176	0.72253	0.770665	0.815905	0.779356	0.774468	0.683021	0.759717	0.653054	0.72482	0.815993	0.817755	0.752626	0.79098	0.721307	0.807968	0.642277	0.678536	0.771606	0.912946	0.869548	0.912145	0.839127	0.89693	0.838981	0.841447	0.843502
	0.866042	0.798197	0.830955	0.831269	0.857793	0.741879	0.782902	0.784735	0.852133	0.783924	0.826488	0.705202	0.871584	0.684611	0.714383	0.770078	0.810748	0.779486	0.772663	0.683723	0.747841	0.654258	0.724974	0.816526	0.826669	0.74583	0.776661	0.719207	0.800306	0.642713	0.678518	0.778897	0.91906	0.859085	0.900416	0.839909	0.891289	0.834678	0.837984	0.837475
	0.849087	0.798114	0.825159	0.826725	0.853995	0.732523	0.789083	0.789413	0.847315	0.7921	0.823688	0.710868	0.863842	0.683976	0.718682	0.771318	0.804411	0.780336	0.77871	0.680222	0.748409	0.659893	0.726854	0.824785	0.827807	0.744324	0.781449	0.720941	0.791463	0.645437	0.686282	0.786244	0.909021	0.857063	0.891388	0.834067	0.878167	0.838864	0.835066	0.841266
	0.852546	0.798846	0.83231	0.833894	0.846681	0.749585	0.810865	0.808315	0.837676	0.793565	0.834305	0.721817	0.861943	0.702123	0.731687	0.778354	0.799812	0.77328	0.770772	0.685209	0.755506	0.680389	0.748696	0.848832	0.827476	0.74776	0.788751	0.725038	0.785363	0.666005	0.714919	0.799469	0.902611	0.868078	0.894547	0.827739	0.878468	0.853799	0.843703	0.870339
	0.848015	0.79093	0.830402	0.834048	0.844893	0.736546	0.801467	0.788346	0.840256	0.782046	0.822941	0.705934	0.856121	0.688563	0.719495	0.764517	0.795131	0.763451	0.761277	0.672378	0.752688	0.668346	0.731186	0.831772	0.818942	0.738541	0.774647	0.713379	0.781573	0.651829	0.70169	0.783003	0.912505	0.864039	0.892685	0.826784	0.883177	0.838235	0.833248	0.856532
	0.840394	0.784169	0.817722	0.808917	0.847176	0.717351	0.776791	0.759144	0.839221	0.768313	0.81385	0.684238	0.858814	0.656763	0.691589	0.754501	0.793539	0.763859	0.749353	0.663077	0.74683	0.63451	0.714775	0.811147	0.802732	0.726255	0.761403	0.711804	0.784109	0.623002	0.664055	0.767361	0.908195	0.842783	0.893702	0.821853	0.879069	0.821238	0.812566	0.83122
	0.839476	0.771217	0.824629	0.796495	0.835295	0.717471	0.76719	0.759657	0.838203	0.762183	0.811784	0.688888	0.853023	0.655963	0.68896	0.749675	0.786279	0.765279	0.7486	0.671945	0.753311	0.626185	0.708365	0.812912	0.797748	0.714521	0.761175	0.710341	0.789903	0.617349	0.658331	0.759095	0.897342	0.83161	0.886417	0.808799	0.875574	0.814056	0.806109	0.822372
	0.841949	0.770619	0.818736	0.797499	0.828831	0.707432	0.766585	0.752203	0.829848	0.757227	0.809896	0.68558	0.849422	0.657098	0.681366	0.745854	0.789639	0.766379	0.748497	0.666614	0.74783	0.62741	0.703899	0.801103	0.810746	0.717094	0.767467	0.709668	0.780325	0.609656	0.660705	0.755405	0.900036	0.832968	0.880352	0.804082	0.872303	0.808895	0.802851	0.811026
	0.83905	0.77367	0.803015	0.792331	0.828257	0.707818	0.759415	0.749915	0.820333	0.758872	0.803844	0.676297	0.845956	0.657058	0.674425	0.741181	0.783966	0.766203	0.749419	0.665372	0.744838	0.629455	0.699806	0.79202	0.810426	0.716889	0.758081	0.714462	0.769774	0.612089	0.656409	0.739435	0.886154	0.831864	0.880325	0.803222	0.872185	0.80092	0.794175	0.804048
	0.830861	0.774357	0.798515	0.790582	0.815451	0.710687	0.757882	0.744203	0.825283	0.759108	0.794696	0.672308	0.837031	0.649141	0.675602	0.740232	0.784197	0.749402	0.745347	0.659533	0.742379	0.627116	0.702464	0.783508	0.801057	0.724977	0.750294	0.707788	0.775232	0.61765	0.656239	0.746194	0.880636	0.824595	0.869301	0.795998	0.8686	0.795566	0.792186	0.795622
	0.826129	0.775418	0.798683	0.787547	0.819655	0.70067	0.758506	0.747249	0.823779	0.756335	0.797663	0.67902	0.838234	0.645697	0.67564	0.726201	0.781273	0.75665	0.740989	0.658709	0.732543	0.616677	0.697817	0.786022	0.790619	0.721224	0.7614	0.698548	0.778977	0.616009	0.658358	0.743562	0.882696	0.816178	0.868723	0.80358	0.85467	0.79606	0.79154	0.790593
	0.823561	0.770183	0.798217	0.78463	0.81424	0.696373	0.75229	0.742718	0.81288	0.746136	0.794325	0.670643	0.837373	0.63758	0.68128	0.72092	0.780316	0.757679	0.737279	0.650382	0.732981	0.614599	0.691843	0.781912	0.791432	0.716341	0.76781	0.685271	0.778833	0.612241	0.648869	0.74957	0.876255	0.823099	0.867535	0.797241	0.853413	0.796228	0.790469	0.788725
	0.824746	0.76402	0.797168	0.782086	0.803704	0.69572	0.746225	0.738519	0.809271	0.740951	0.795143	0.664729	0.831566	0.635205	0.679942	0.730885	0.783958	0.747916	0.736029	0.64196	0.733366	0.615417	0.694615	0.775158	0.797765	0.712434	0.752834	0.682075	0.774528	0.614385	0.640131	0.749628	0.879803	0.82538	0.861327	0.787619	0.850961	0.793333	0.790011	0.785635
	0.823447	0.754405	0.791305	0.778814	0.807319	0.692528	0.747626	0.735283	0.809992	0.74112	0.797385	0.672398	0.837384	0.637633	0.671193	0.727281	0.782804	0.747957	0.735761	0.647622	0.720462	0.611857	0.690144	0.777276	0.791023	0.699944	0.741604	0.676866	0.768928	0.616604	0.632994	0.741869	0.872627	0.819111	0.85889	0.788197	0.847898	0.791771	0.787474	0.775503
	0.809543	0.746279	0.795123	0.772873	0.797061	0.690709	0.741839	0.745539	0.800093	0.744004	0.794431	0.670191	0.833336	0.639261	0.672549	0.725301	0.774563	0.74011	0.724957	0.639406	0.71187	0.611473	0.684955	0.763414	0.785726	0.696133	0.743532	0.681642	0.755859	0.609569	0.637487	0.734092	0.858813	0.806103	0.850392	0.784811	0.847865	0.783089	0.776332	0.780566
	0.804638	0.744055	0.790563	0.766992	0.796225	0.69113	0.731272	0.733809	0.799307	0.73161	0.779912	0.660144	0.823438	0.633009	0.678072	0.710653	0.767746	0.744382	0.722193	0.643543	0.721348	0.607154	0.687553	0.761644	0.776439	0.692328	0.740603	0.680262	0.754917	0.608359	0.636464	0.720441	0.85578	0.797633	0.846765	0.775658	0.841815	0.779786	0.76379	0.782312
	0.806933	0.744585	0.787176	0.77301	0.80358	0.690282	0.7385	0.728298	0.800655	0.731236	0.786668	0.648008	0.824076	0.625287	0.671061	0.706396	0.771496	0.74548	0.720932	0.641983	0.727459	0.60999	0.676586	0.771327	0.770066	0.699586	0.737617	0.680521	0.754985	0.610986	0.632225	0.724083	0.85228	0.796479	0.846861	0.766194	0.840021	0.778666	0.762065	0.780549
	0.805075	0.741234	0.783497	0.773729	0.796129	0.685512	0.729446	0.72028	0.798044	0.728106	0.79274	0.652362	0.819967	0.616222	0.6687	0.725603	0.759529	0.73683	0.718718	0.637918	0.721207	0.600078	0.679215	0.761607	0.783457	0.697593	0.738813	0.6809	0.745169	0.60473	0.631603	0.721707	0.85278	0.795382	0.838377	0.761673	0.841544	0.768143	0.763508	0.77533
	0.792148	0.743556	0.776883	0.759651	0.796709	0.681326	0.721106	0.720113	0.789898	0.724644	0.779973	0.653494	0.819606	0.615727	0.656212	0.721955	0.758193	0.734973	0.711935	0.628662	0.722268	0.592171	0.681597	0.751069	0.78973	0.684988	0.731672	0.684812	0.75169	0.595183	0.624245	0.72822	0.853566	0.796134	0.832055	0.761657	0.830552	0.762617	0.770529	0.771416
	0.787282	0.734559	0.77484	0.753649	0.791423	0.675861	0.728361	0.714539	0.785277	0.729542	0.775952	0.647726	0.813539	0.617267	0.652136	0.711466	0.763427	0.738233	0.700591	0.630827	0.708078	0.592504	0.675969	0.745847	0.772288	0.686571	0.731178	0.676941	0.751324	0.596684	0.625019	0.72108	0.844577	0.795379	0.836796	0.758265	0.828707	0.767889	0.768449	0.765266
	0.788502	0.725537	0.778621	0.759629	0.791853	0.66651	0.729714	0.70643	0.788176	0.726078	0.776353	0.646859	0.819813	0.61759	0.649455	0.699551	0.755781	0.73236	0.697802	0.630656	0.711132	0.59639	0.669087	0.748031	0.763566	0.685118	0.732644	0.677652	0.74411	0.595474	0.630731	0.717359	0.83643	0.784139	0.825692	0.755731	0.829373	0.756241	0.760956	0.765294
	0.785008	0.729201	0.768944	0.750791	0.783841	0.674854	0.721968	0.699519	0.779492	0.721602	0.76765	0.651025	0.818841	0.615502	0.645241	0.700957	0.762098	0.725913	0.700012	0.628418	0.713005	0.602861	0.672213	0.745395	0.764479	0.682001	0.725576	0.675091	0.74391	0.592984	0.630668	0.720858	0.833586	0.778254	0.826743	0.762201	0.828076	0.751613	0.756745	0.759312
	0.776201	0.729067	0.75412	0.752943	0.772056	0.663425	0.720595	0.693319	0.778563	0.728244	0.758345	0.645459	0.809787	0.611062	0.643321	0.703468	0.760124	0.732426	0.697821	0.626302	0.707732	0.605559	0.666159	0.754003	0.763548	0.68665	0.733335	0.676466	0.743114	0.590349	0.629775	0.714334	0.832052	0.779194	0.826054	0.754277	0.820936	0.747887	0.747466	0.754186
	0.78352	0.722314	0.749588	0.752672	0.770381	0.660347	0.719816	0.696927	0.777949	0.715812	0.76064	0.643571	0.805625	0.609116	0.641313	0.705391	0.745333	0.73303	0.707762	0.616742	0.694496	0.599466	0.657779	0.756606	0.768081	0.678028	0.73409	0.672522	0.739874	0.588704	0.624778	0.713126	0.831804	0.77584	0.82512	0.749358	0.807651	0.747263	0.74527	0.75186
	0.788207	0.7163	0.751461	0.753201	0.769102	0.658054	0.713951	0.69364	0.777035	0.710919	0.755706	0.641787	0.7961	0.610375	0.64492	0.700687	0.738312	0.728236	0.701876	0.617972	0.689176	0.591109	0.65794	0.748967	0.764213	0.672655	0.724052	0.668062	0.734377	0.585038	0.613762	0.701166	0.832754	0.772855	0.819612	0.749981	0.814813	0.746498	0.73836	0.744575
	0.777155	0.717398	0.746365	0.74354	0.766153	0.655483	0.707567	0.695368	0.779422	0.700862	0.751629	0.63548	0.795614	0.61222	0.647884	0.694439	0.736412	0.716178	0.686431	0.620296	0.694444	0.595125	0.658014	0.746548	0.753126	0.66988	0.724707	0.660099	0.73085	0.578659	0.610829	0.694181	0.825997	0.773383	0.81482	0.740444	0.81079	0.742698	0.732055	0.747942
	0.771669	0.716423	0.745017	0.737111	0.771776	0.652967	0.698111	0.700476	0.778004	0.697977	0.745532	0.635548	0.78991	0.604893	0.646662	0.692129	0.7352	0.715102	0.680082	0.619684	0.697576	0.587947	0.658381	0.742615	0.747051	0.662541	0.722551	0.660207	0.741444	0.584494	0.608229	0.691662	0.825603	0.761543	0.810239	0.736249	0.809201	0.732677	0.733789	0.74229
	0.769082	0.704415	0.741993	0.728351	0.766464	0.644096	0.696573	0.700411	0.761666	0.69746	0.749264	0.63174	0.781508	0.598964	0.642859	0.686917	0.739116	0.700912	0.678039	0.615091	0.700662	0.583611	0.652185	0.735528	0.754687	0.669842	0.720541	0.659832	0.737653	0.587404	0.60946	0.692386	0.816729	0.758386	0.808253	0.733309	0.808894	0.730281	0.728882	0.741036
	0.769682	0.695232	0.737892	0.73085	0.760675	0.641077	0.692099	0.693214	0.756823	0.702849	0.743903	0.62622	0.785008	0.596672	0.63735	0.689813	0.740287	0.703741	0.685352	0.60884	0.694927	0.580025	0.649687	0.728361	0.757699	0.673113	0.723228	0.65106	0.736719	0.580416	0.607498	0.688785	0.81423	0.752551	0.802569	0.737271	0.801887	0.729735	0.722538	0.738393
	0.772985	0.69938	0.735501	0.729016	0.759022	0.644671	0.686904	0.689457	0.755316	0.702291	0.741042	0.622718	0.790316	0.592487	0.634722	0.684942	0.741268	0.709078	0.680493	0.609468	0.685939	0.566609	0.652459	0.727189	0.758438	0.659764	0.714998	0.653588	0.724869	0.570719	0.601366	0.691536	0.806812	0.749513	0.795862	0.733632	0.799103	0.729583	0.722799	0.733693
	0.759839	0.697514	0.735682	0.721984	0.754963	0.643646	0.691217	0.692386	0.750372	0.690356	0.731394	0.620789	0.783743	0.587375	0.632441	0.682803	0.751731	0.704647	0.674107	0.609661	0.686641	0.572815	0.648314	0.731618	0.753438	0.654738	0.717501	0.65054	0.715718	0.567047	0.599198	0.686242	0.797709	0.754835	0.792545	0.727792	0.794995	0.721958	0.721862	0.729255
	0.761455	0.69673	0.734459	0.721983	0.758143	0.636334	0.685415	0.69315	0.75596	0.680879	0.730931	0.626648	0.782564	0.58264	0.635468	0.679314	0.737356	0.70572	0.672509	0.608292	0.674867	0.578541	0.64748	0.734569	0.743519	0.647556	0.718812	0.649667	0.714616	0.570636	0.597082	0.675255	0.806035	0.749944	0.783557	0.724248	0.792371	0.715369	0.720656	0.736501
	0.756956	0.69106	0.727764	0.717723	0.749459	0.640512	0.684803	0.677951	0.754592	0.687373	0.72869	0.618823	0.781662	0.58377	0.631047	0.68092	0.7268	0.70068	0.679861	0.607887	0.67106	0.578084	0.649708	0.739393	0.740238	0.647918	0.710623	0.646716	0.709025	0.568916	0.595299	0.679148	0.803984	0.742685	0.780474	0.720912	0.792419	0.717586	0.717709	0.731739
	0.751921	0.690871	0.722173	0.715792	0.755076	0.633058	0.6853	0.683736	0.748318	0.688376	0.724271	0.614564	0.774514	0.585421	0.622092	0.676428	0.716878	0.692048	0.675356	0.600277	0.676293	0.571885	0.641307	0.730157	0.731969	0.648742	0.695915	0.631979	0.715735	0.569959	0.588468	0.678934	0.79184	0.738597	0.77786	0.731038	0.789899	0.715278	0.714534	0.725297
	0.736933	0.685921	0.714747	0.713508	0.75205	0.628845	0.679712	0.677531	0.750408	0.686188	0.719412	0.605687	0.76498	0.586757	0.621732	0.673705	0.71339	0.685701	0.678546	0.598711	0.677302	0.574087	0.643049	0.733126	0.732245	0.64797	0.697148	0.633842	0.711035	0.564419	0.594793	0.673391	0.794203	0.737879	0.77771	0.719837	0.786767	0.716348	0.714964	0.726915
	0.729692	0.680237	0.712067	0.706426	0.737853	0.631585	0.688779	0.667494	0.74279	0.682936	0.707881	0.609076	0.769774	0.585384	0.621828	0.679068	0.714302	0.69095	0.671296	0.606758	0.674586	0.569666	0.641605	0.72976	0.731273	0.638597	0.698743	0.638006	0.702462	0.560602	0.59592	0.675789	0.793429	0.735993	0.779242	0.712797	0.785888	0.711949	0.714442	0.72102
	0.730946	0.684573	0.715491	0.706963	0.740419	0.616724	0.68243	0.667798	0.740513	0.672009	0.706615	0.607407	0.766854	0.584164	0.622099	0.681804	0.715277	0.690335	0.665705	0.60465	0.668765	0.557424	0.636642	0.722476	0.734606	0.635931	0.690275	0.632866	0.70802	0.553312	0.589802	0.676324	0.7871	0.737005	0.765759	0.708336	0.779147	0.707714	0.716602	0.714149
	0.736692	0.681381	0.71596	0.70631	0.744968	0.622346	0.670791	0.667941	0.737543	0.673657	0.706863	0.606081	0.764587	0.586499	0.622034	0.671363	0.706173	0.686261	0.661175	0.591148	0.664628	0.546318	0.626262	0.70689	0.736742	0.630703	0.688019	0.642816	0.709089	0.554979	0.593479	0.674071	0.786969	0.732218	0.759898	0.705774	0.778555	0.711904	0.708509	0.71802
	0.743576	0.678268	0.715306	0.707143	0.737351	0.621333	0.671099	0.660141	0.732883	0.675137	0.709161	0.605045	0.76092	0.579603	0.61835	0.667088	0.713008	0.684119	0.658799	0.587297	0.660285	0.552238	0.619919	0.694285	0.738988	0.629763	0.693492	0.639981	0.702561	0.555148	0.584676	0.668809	0.784937	0.735603	0.767869	0.708186	0.769207	0.702072	0.700571	0.71636
	0.736472	0.678568	0.710581	0.703274	0.73696	0.614697	0.669644	0.659759	0.723097	0.668664	0.707611	0.596679	0.760674	0.579269	0.609678	0.659174	0.708012	0.679219	0.66309	0.588252	0.661363	0.553214	0.609718	0.698265	0.72153	0.629477	0.687795	0.631628	0.703677	0.552712	0.585356	0.665058	0.779705	0.72938	0.767812	0.705446	0.770245	0.691049	0.700944	0.71106
	0.734915	0.669624	0.706415	0.69949	0.736747	0.609937	0.671902	0.657515	0.71604	0.664446	0.703974	0.591072	0.754702	0.57246	0.601857	0.649516	0.703676	0.673828	0.665017	0.586048	0.668043	0.545691	0.619638	0.693053	0.704219	0.615031	0.680083	0.636058	0.702234	0.552749	0.581226	0.662126	0.774235	0.72158	0.7519	0.697515	0.774845	0.69198	0.694519	0.705935
	0.733653	0.66869	0.6986	0.697749	0.733186	0.614221	0.669538	0.656321	0.722043	0.661675	0.697146	0.593238	0.752747	0.568016	0.601476	0.655262	0.701618	0.672381	0.652276	0.587713	0.658614	0.541427	0.625214	0.694396	0.708357	0.624854	0.671301	0.632597	0.701758	0.546601	0.573637	0.66564	0.780404	0.719609	0.751355	0.697963	0.770939	0.692546	0.684147	0.701679
	0.726103	0.666066	0.693241	0.696144	0.731756	0.615776	0.667448	0.65525	0.721149	0.651516	0.696731	0.596931	0.744248	0.559643	0.60013	0.65171	0.697378	0.673122	0.658753	0.583006	0.654441	0.541763	0.619031	0.694959	0.711124	0.622238	0.670318	0.62413	0.695193	0.54063	0.574979	0.655917	0.778281	0.717128	0.758962	0.69308	0.760866	0.684199	0.686585	0.6954
	0.713763	0.668621	0.696888	0.68225	0.7298	0.604169	0.65821	0.653102	0.7182	0.65258	0.703155	0.593634	0.733368	0.559683	0.605377	0.656274	0.701372	0.669833	0.659166	0.580519	0.653036	0.543739	0.613426	0.695344	0.715056	0.625153	0.666891	0.622251	0.682109	0.542903	0.572967	0.648778	0.770275	0.711388	0.757092	0.69914	0.752691	0.678823	0.683182	0.694832
	0.711832	0.66772	0.693118	0.680659	0.724538	0.607799	0.655368	0.651499	0.722039	0.648626	0.702915	0.587901	0.735752	0.553789	0.598878	0.657443	0.70794	0.662753	0.656614	0.576682	0.645519	0.546667	0.609464	0.691667	0.708209	0.62343	0.675149	0.624018	0.682859	0.547091	0.564994	0.648026	0.766717	0.711048	0.748947	0.692079	0.756479	0.680146	0.677576	0.689506
	0.714758	0.664641	0.691862	0.678837	0.721913	0.60768	0.664979	0.653027	0.723132	0.650846	0.691977	0.593105	0.745565	0.552377	0.590567	0.648665	0.700327	0.658582	0.652802	0.571951	0.641469	0.542493	0.606825	0.679481	0.699329	0.620064	0.683248	0.620614	0.689688	0.542327	0.566346	0.649627	0.761304	0.70811	0.743445	0.682842	0.76422	0.678793	0.67219	0.685131
	0.718468	0.661918	0.696558	0.68105	0.718392	0.610813	0.663955	0.652305	0.719219	0.649609	0.685201	0.587124	0.742191	0.552897	0.579929	0.648652	0.683611	0.658639	0.647688	0.567243	0.649133	0.535651	0.606654	0.679732	0.697176	0.618387	0.680681	0.615793	0.690326	0.540589	0.569349	0.651893	0.754301	0.707524	0.742057	0.684462	0.753208	0.668281	0.67357	0.686585
	0.715352	0.64966	0.689063	0.687134	0.714688	0.609282	0.655704	0.649425	0.712632	0.6495	0.68135	0.58296	0.740539	0.547501	0.583318	0.648619	0.676443	0.65228	0.646366	0.572754	0.650913	0.537173	0.608556	0.686136	0.702576	0.61717	0.671159	0.607115	0.688463	0.538571	0.566141	0.644442	0.758655	0.703278	0.744673	0.684291	0.745923	0.665416	0.671927	0.680362
	0.714583	0.654378	0.682492	0.686331	0.708658	0.59822	0.652854	0.648948	0.712515	0.648207	0.682831	0.580265	0.736502	0.546328	0.583627	0.647322	0.688975	0.652014	0.642439	0.570388	0.647861	0.541236	0.602799	0.685006	0.708778	0.611524	0.667766	0.611701	0.693367	0.529726	0.561058	0.636544	0.753244	0.69522	0.736012	0.681377	0.750004	0.668883	0.671288	0.678115
	0.705067	0.652578	0.686355	0.678767	0.711235	0.591338	0.654558	0.6453	0.709098	0.649313	0.684805	0.5808	0.73797	0.546091	0.579245	0.644522	0.686952	0.646301	0.634013	0.567436	0.647236	0.539498	0.604478	0.681188	0.709023	0.606427	0.655373	0.610268	0.68228	0.534243	0.557349	0.642844	0.754228	0.697081	0.729395	0.672126	0.745327	0.668619	0.667573	0.682119
	0.705643	0.651772	0.684063	0.673647	0.709059	0.590872	0.6495	0.64019	0.696099	0.636263	0.686487	0.575312	0.7258	0.537867	0.578926	0.632744	0.676164	0.645071	0.639186	0.564489	0.640887	0.540687	0.598511	0.685773	0.707064	0.604387	0.660304	0.607494	0.68526	0.533832	0.565732	0.639939	0.753164	0.691125	0.73199	0.669258	0.745521	0.669796	0.657011	0.680456
	0.706585	0.647228	0.681727	0.668647	0.711221	0.590021	0.642195	0.63896	0.691364	0.637575	0.686346	0.569519	0.725565	0.539919	0.57823	0.632087	0.678798	0.652018	0.644807	0.558962	0.642757	0.528257	0.596804	0.670313	0.696358	0.604991	0.660111	0.609012	0.680001	0.530029	0.558948	0.643322	0.751148	0.68463	0.731836	0.669849	0.734329	0.660083	0.654482	0.676796
	0.687563	0.643051	0.681338	0.66954	0.709819	0.589993	0.639791	0.639002	0.693527	0.63772	0.678959	0.56695	0.727411	0.546618	0.574568	0.636795	0.67246	0.649654	0.635896	0.556163	0.642548	0.525059	0.601175	0.666997	0.69916	0.608679	0.661843	0.598262	0.669373	0.523304	0.55408	0.639014	0.741245	0.683567	0.725629	0.668127	0.733236	0.664425	0.654497	0.673278
	0.68238	0.639228	0.670891	0.663302	0.701748	0.582773	0.637451	0.629133	0.69474	0.638732	0.670193	0.56536	0.723805	0.545318	0.572145	0.63427	0.662674	0.645622	0.636228	0.559223	0.632768	0.528621	0.598405	0.664858	0.701815	0.606974	0.654537	0.594419	0.659039	0.527872	0.554222	0.634605	0.734348	0.682159	0.731117	0.669448	0.735022	0.66764	0.655729	0.667977
	0.687836	0.637725	0.663854	0.661466	0.703825	0.573943	0.632011	0.620208	0.696289	0.634299	0.672043	0.563523	0.720428	0.53266	0.575392	0.630052	0.678495	0.644985	0.624543	0.561904	0.646055	0.530133	0.598092	0.660065	0.686452	0.605993	0.651801	0.592446	0.658283	0.524846	0.5495	0.62783	0.734027	0.678781	0.722398	0.663331	0.733889	0.658224	0.652945	0.669563
	0.699205	0.636615	0.670441	0.661031	0.706406	0.570631	0.625691	0.622107	0.690889	0.626848	0.673585	0.564517	0.717573	0.532807	0.573507	0.624219	0.673837	0.633364	0.623761	0.562486	0.648576	0.526917	0.589737	0.66536	0.688391	0.604708	0.653938	0.598653	0.664448	0.519432	0.545066	0.623284	0.743911	0.673076	0.716007	0.657683	0.732636	0.646008	0.644723	0.668475
	0.692669	0.631945	0.665268	0.662639	0.698272	0.57309	0.627794	0.619763	0.686527	0.623091	0.664828	0.56748	0.708659	0.532956	0.569413	0.616884	0.668416	0.643308	0.625193	0.559085	0.633861	0.522898	0.586833	0.658964	0.701487	0.600988	0.652529	0.600631	0.659651	0.512288	0.546142	0.636259	0.736919	0.671887	0.713206	0.66253	0.731066	0.644752	0.640238	0.661257
	0.678592	0.62898	0.662111	0.658494	0.692807	0.575248	0.623026	0.62314	0.68675	0.620405	0.658855	0.562671	0.715005	0.527543	0.565926	0.611405	0.672257	0.646345	0.625413	0.552157	0.633639	0.513951	0.582522	0.653744	0.692016	0.599232	0.644227	0.595588	0.649136	0.51374	0.538674	0.62638	0.730187	0.669987	0.715843	0.664158	0.723611	0.643659	0.643079	0.655455
	0.687304	0.630047	0.657147	0.650245	0.688854	0.571505	0.613881	0.625582	0.680301	0.624963	0.66476	0.558562	0.714243	0.533072	0.568368	0.614609	0.666434	0.641025	0.626115	0.551501	0.628748	0.508288	0.585188	0.654652	0.681757	0.597004	0.642631	0.599833	0.650092	0.515491	0.538406	0.61881	0.724156	0.662871	0.71134	0.658245	0.720345	0.639976	0.640004	0.656283
	0.69024	0.630068	0.655111	0.650353	0.688666	0.572886	0.605295	0.622024	0.680742	0.622318	0.661807	0.568976	0.707533	0.530262	0.571637	0.619931	0.665617	0.629386	0.618096	0.549021	0.62576	0.5085	0.58329	0.650253	0.684582	0.591229	0.638546	0.59756	0.655485	0.512662	0.536024	0.61828	0.72303	0.662213	0.708914	0.653323	0.724337	0.642774	0.634966	0.649491
	0.685827	0.625304	0.661151	0.654054	0.688209	0.567672	0.606112	0.61274	0.679538	0.618943	0.66267	0.566186	0.701283	0.52415	0.565306	0.618678	0.668588	0.630947	0.612346	0.547258	0.623991	0.515588	0.584773	0.651088	0.681201	0.590781	0.642173	0.587734	0.653142	0.513846	0.536813	0.610878	0.719998	0.662281	0.711269	0.653981	0.729357	0.639029	0.637582	0.650413
	0.683377	0.619915	0.661753	0.652686	0.681969	0.566459	0.606542	0.608587	0.678515	0.61516	0.656622	0.558752	0.695991	0.520661	0.564757	0.617283	0.662574	0.631127	0.620717	0.544345	0.622551	0.515509	0.577927	0.656563	0.681776	0.585135	0.637129	0.587126	0.651453	0.511526	0.531565	0.61209	0.720237	0.660879	0.702958	0.647969	0.718133	0.635448	0.636629	0.650522
	0.678707	0.626488	0.660165	0.641321	0.679335	0.560408	0.604134	0.613341	0.682472	0.614371	0.651263	0.560355	0.706596	0.512993	0.566758	0.609072	0.65214	0.628442	0.620436	0.546011	0.618657	0.513185	0.571865	0.651569	0.681298	0.583451	0.633607	0.589616	0.653239	0.512338	0.524622	0.601557	0.718978	0.655662	0.701739	0.637614	0.721661	0.634945	0.634966	0.649374
	0.67059	0.627271	0.652783	0.639986	0.677133	0.559999	0.614645	0.615128	0.67568	0.61555	0.658437	0.564921	0.707532	0.519908	0.558872	0.606019	0.651351	0.630237	0.62291	0.548666	0.624912	0.509689	0.571369	0.647248	0.671771	0.584859	0.637224	0.586481	0.645884	0.512081	0.527284	0.604367	0.716459	0.653894	0.698216	0.635667	0.716358	0.635694	0.631873	0.641031
	0.672098	0.621044	0.654543	0.639725	0.675272	0.561193	0.612766	0.610398	0.668731	0.613649	0.651834	0.556449	0.705652	0.52019	0.555802	0.603108	0.655017	0.632273	0.612632	0.551296	0.622518	0.510695	0.573865	0.647619	0.674161	0.577867	0.63298	0.584373	0.648382	0.510721	0.52598	0.610731	0.715325	0.659445	0.700743	0.638838	0.710315	0.633907	0.623852	0.643953
	0.66937	0.618647	0.656266	0.643474	0.673245	0.561339	0.609702	0.609895	0.65904	0.618489	0.649074	0.555763	0.698424	0.514083	0.551592	0.614541	0.652171	0.63569	0.607207	0.558189	0.614282	0.51219	0.573379	0.642839	0.68501	0.577623	0.622817	0.586398	0.643902	0.506453	0.531087	0.610212	0.713225	0.662103	0.701692	0.640111	0.715937	0.629768	0.625289	0.642424
	0.672387	0.625482	0.656013	0.656355	0.674974	0.564216	0.608479	0.612754	0.665628	0.619273	0.649356	0.553669	0.690238	0.509914	0.553968	0.606214	0.645224	0.632835	0.605808	0.549009	0.611969	0.507955	0.567847	0.643801	0.670265	0.58203	0.622722	0.590007	0.637558	0.503969	0.530288	0.610797	0.708055	0.654205	0.697787	0.634604	0.710902	0.629214	0.622562	0.643629
	0.676774	0.637832	0.65849	0.662403	0.680025	0.56325	0.6112	0.618982	0.66495	0.619496	0.64926	0.553877	0.690833	0.51508	0.55573	0.608705	0.640421	0.630506	0.601088	0.548939	0.61035	0.504528	0.567868	0.646931	0.669196	0.584167	0.630389	0.588336	0.629788	0.501101	0.524269	0.607353	0.702142	0.65483	0.693306	0.636273	0.704459	0.624295	0.619018	0.646409
	0.667879	0.643367	0.657775	0.665619	0.676718	0.561116	0.60951	0.621912	0.658159	0.616416	0.650538	0.551705	0.689314	0.517481	0.551072	0.606889	0.648591	0.64046	0.603033	0.555171	0.60476	0.507823	0.57118	0.656388	0.665797	0.591319	0.63092	0.579797	0.638027	0.51355	0.525722	0.613331	0.703573	0.650518	0.694374	0.637806	0.705246	0.624328	0.620615	0.642779
	0.66262	0.650116	0.653037	0.674986	0.674256	0.565768	0.60785	0.625551	0.660639	0.62996	0.645063	0.55243	0.692039	0.520712	0.554772	0.616263	0.652909	0.646764	0.596264	0.557937	0.613552	0.5142	0.57408	0.658348	0.656543	0.600337	0.63413	0.579334	0.640616	0.510266	0.526521	0.613327	0.706381	0.649132	0.69281	0.643361	0.701313	0.628344	0.625304	0.645571
	0.662382	0.664881	0.65586	0.687904	0.671483	0.571569	0.615716	0.634382	0.66375	0.652638	0.643507	0.564597	0.688845	0.529492	0.56647	0.620977	0.643167	0.655061	0.60022	0.567657	0.611842	0.523182	0.575955	0.655093	0.670964	0.608396	0.630317	0.588929	0.640665	0.503768	0.529744	0.611747	0.706069	0.652324	0.688824	0.646693	0.699711	0.629915	0.62558	0.651981
	0.659464	0.688208	0.653864	0.701814	0.67113	0.581394	0.626129	0.648842	0.664423	0.664301	0.654006	0.582079	0.691699	0.539906	0.568054	0.622702	0.632846	0.665449	0.60069	0.581298	0.610389	0.52022	0.580289	0.657777	0.668886	0.616204	0.631136	0.58605	0.641558	0.513594	0.542774	0.616737	0.703411	0.662056	0.690326	0.659136	0.696909	0.635555	0.627874	0.654548
	0.6591	0.704189	0.661246	0.719694	0.674229	0.584414	0.62756	0.647316	0.659501	0.681983	0.655726	0.612302	0.684779	0.55242	0.578917	0.629207	0.635803	0.683645	0.603196	0.600347	0.610313	0.517207	0.593054	0.668232	0.665598	0.625671	0.632815	0.604271	0.633865	0.529041	0.548294	0.624557	0.693815	0.681792	0.698206	0.679031	0.699304	0.644355	0.642216	0.670631
	0.657715	0.722117	0.668834	0.758666	0.66802	0.589075	0.640651	0.645181	0.66009	0.730217	0.653603	0.654011	0.68685	0.57461	0.582716	0.644911	0.636988	0.722812	0.61387	0.64594	0.60212	0.539528	0.615884	0.707465	0.660944	0.653218	0.634821	0.634673	0.633023	0.545809	0.563179	0.637349	0.691536	0.721181	0.711813	0.708867	0.698848	0.657354	0.665578	0.696189
	0.65313	0.792811	0.704073	0.885629	0.663584	0.632154	0.679371	0.700948	0.66133	0.801476	0.668373	0.713723	0.691266	0.609497	0.61098	0.667798	0.638505	0.813685	0.626997	0.708841	0.607134	0.580273	0.64664	0.764143	0.652988	0.747622	0.652718	0.681174	0.638814	0.565434	0.6019	0.668451	0.701342	0.784264	0.728775	0.75649	0.696022	0.689731	0.706862	0.757003
	0.673923	1.09846	0.839943	1.25953	0.676041	0.772861	0.792421	0.890632	0.67177	1.01145	0.734011	0.877794	0.69018	0.682641	0.701845	0.751454	0.642962	1.04059	0.677461	0.828237	0.608579	0.677515	0.732707	0.870745	0.655744	0.979385	0.706033	0.822348	0.63847	0.62847	0.691898	0.713664	0.700459	0.930069	0.764069	0.863241	0.700461	0.748753	0.762253	0.84868
	0.709848	1.88649	1.11381	2.04046	0.706399	1.07631	1.11719	1.31823	0.688619	1.80163	1.03933	1.55128	0.705072	1.01098	0.964316	1.09342	0.664592	1.58766	0.864467	1.36262	0.618268	0.890322	0.985443	1.17122	0.68456	1.60592	0.930713	1.25717	0.649074	0.864247	0.936319	0.967133	0.716381	1.48437	0.993905	1.38666	0.709561	0.970481	1.02506	1.1483
	0.758951	2.73621	1.43706	2.99906	0.735477	1.43176	1.60872	1.76079	0.750101	3.91128	1.7362	3.28005	0.742083	1.84047	1.61381	1.78052	0.707873	2.82478	1.2896	2.56336	0.653856	1.4065	1.53145	1.82603	0.758081	2.84973	1.49237	2.3977	0.697978	1.41526	1.56021	1.62114	0.785938	2.75788	1.70138	2.58604	0.747278	1.55543	1.68566	1.99113
	0.784531	3.15129	1.73628	3.55973	0.75192	1.63848	2.02092	2.03045	0.817116	5.70754	2.20169	4.40601	0.809412	2.41572	2.21202	2.42039	0.760046	4.02938	1.68774	3.55254	0.696984	1.99995	2.07286	2.48399	0.831597	3.75807	2.09811	3.40236	0.763159	1.93118	2.09172	2.25399	0.856925	3.92041	2.30208	3.40418	0.776752	2.11604	2.22638	2.67977
	0.774612	3.43529	1.98762	3.9984	0.744611	1.81163	2.14839	2.25599	0.801114	5.35722	1.96188	4.00637	0.812491	2.14444	2.12086	2.47804	0.756578	4.09829	1.79331	3.60508	0.689118	2.07658	2.20773	2.65022	0.818157	3.87243	2.18778	3.53155	0.764632	2.00495	2.11487	2.30015	0.849274	4.27093	2.16001	3.25566	0.776143	2.14543	2.24151	2.61366
	0.733373	2.93761	1.76647	3.39012	0.720815	1.65861	1.75471	1.93982	0.71539	3.36721	1.33645	2.78289	0.738934	1.49849	1.4965	1.71542	0.688703	3.10931	1.39132	2.5937	0.653151	1.55401	1.71062	2.02728	0.735085	2.89016	1.50133	2.4965	0.692172	1.44554	1.52041	1.6114	0.765406	3.00349	1.48955	2.29873	0.731595	1.51247	1.67068	1.84299
	0.686488	1.80175	1.17268	1.96083	0.68573	1.11827	1.15456	1.2248	0.664955	1.50858	0.833094	1.39732	0.692259	0.87134	0.909138	0.964502	0.646441	1.7546	0.908235	1.47571	0.624465	0.925016	1.0554	1.32372	0.671271	1.50478	0.85599	1.22273	0.63912	0.817987	0.862899	0.936125	0.695754	1.4725	0.944916	1.24334	0.703332	0.947414	1.01603	1.12076
	0.651503	1.05225	0.782782	1.10522	0.651274	0.725391	0.774763	0.81452	0.647659	0.94789	0.701243	0.842157	0.682102	0.637828	0.664345	0.754293	0.625947	1.00936	0.683852	0.915038	0.590944	0.665785	0.73142	0.900851	0.652415	0.896078	0.699792	0.785962	0.626512	0.623904	0.659219	0.7169	0.680636	0.910174	0.748152	0.838785	0.6871	0.731489	0.755376	0.812771
	0.63517	0.772824	0.675189	0.834481	0.647277	0.623583	0.662891	0.697298	0.634917	0.795303	0.653096	0.680221	0.669694	0.572474	0.605577	0.681687	0.625837	0.79535	0.621242	0.688762	0.590954	0.601212	0.642756	0.741587	0.640383	0.73555	0.649551	0.69192	0.619849	0.568864	0.601056	0.664426	0.67582	0.786826	0.691838	0.734167	0.673897	0.663832	0.685647	0.712214
	0.630223	0.708878	0.648708	0.759773	0.64425	0.601886	0.634162	0.658198	0.634325	0.714942	0.627825	0.626654	0.657369	0.552361	0.579534	0.638821	0.621066	0.724452	0.591093	0.616924	0.585564	0.550675	0.619927	0.700496	0.641481	0.675797	0.620172	0.647484	0.617343	0.532632	0.55773	0.635041	0.664611	0.718215	0.67964	0.675625	0.672073	0.634751	0.646954	0.665561
	0.623719	0.675425	0.634698	0.711831	0.645175	0.58057	0.618653	0.632253	0.629339	0.656029	0.619595	0.589031	0.655987	0.528696	0.552064	0.610944	0.621064	0.672906	0.579629	0.578074	0.579407	0.532652	0.595424	0.676021	0.636783	0.62833	0.615916	0.597035	0.609139	0.509649	0.528813	0.601471	0.665417	0.670913	0.666155	0.640705	0.67115	0.620094	0.622021	0.643703
	0.61896	0.638703	0.62377	0.68647	0.637564	0.566624	0.601356	0.616381	0.624476	0.618631	0.611196	0.562453	0.662872	0.513513	0.543066	0.597344	0.61285	0.646385	0.582323	0.559937	0.588036	0.512313	0.575608	0.657872	0.630092	0.595847	0.607145	0.573863	0.609456	0.488164	0.512058	0.583864	0.667702	0.646661	0.655717	0.622092	0.670891	0.602251	0.609699	0.62471
	0.617849	0.620016	0.617003	0.663255	0.633567	0.558443	0.587402	0.607965	0.631901	0.598535	0.606859	0.549516	0.660011	0.50348	0.534833	0.590164	0.61301	0.625205	0.574651	0.550615	0.591526	0.500257	0.564965	0.638084	0.635768	0.5654	0.596299	0.560236	0.612936	0.482474	0.502894	0.580435	0.661561	0.635434	0.644587	0.613596	0.67135	0.59577	0.589715	0.614912
	0.619777	0.605883	0.613179	0.642181	0.635427	0.5431	0.577183	0.591507	0.629229	0.583132	0.605748	0.536547	0.66293	0.492414	0.519677	0.581437	0.614767	0.615024	0.569573	0.539706	0.587568	0.492915	0.553237	0.636264	0.619304	0.5563	0.590709	0.558993	0.615208	0.481286	0.496122	0.573136	0.66104	0.621279	0.63696	0.610037	0.667655	0.590986	0.579458	0.60636
	0.616882	0.587425	0.614916	0.624112	0.634339	0.526697	0.572633	0.576341	0.628557	0.577019	0.597398	0.522398	0.659149	0.478854	0.51449	0.578085	0.607734	0.596891	0.567895	0.527378	0.581508	0.484524	0.542866	0.620716	0.61763	0.550898	0.587032	0.560419	0.606658	0.473496	0.493048	0.568999	0.652777	0.607455	0.636264	0.605313	0.662625	0.590146	0.574437	0.599206
	0.61042	0.584779	0.607588	0.606375	0.628258	0.523871	0.563851	0.57312	0.625719	0.57862	0.592729	0.518212	0.648932	0.475919	0.512898	0.569308	0.601367	0.583928	0.566442	0.518309	0.570926	0.480383	0.527195	0.605455	0.627112	0.538443	0.582441	0.547316	0.601663	0.475213	0.487091	0.566044	0.649221	0.599481	0.628417	0.591947	0.656573	0.584262	0.569667	0.596995
	0.610606	0.579081	0.599867	0.59428	0.625495	0.520714	0.562537	0.563634	0.623567	0.574532	0.595442	0.520245	0.647652	0.47692	0.508705	0.565574	0.595352	0.582238	0.562423	0.509715	0.568123	0.469625	0.519734	0.611086	0.631213	0.539979	0.572933	0.542752	0.606129	0.470133	0.478536	0.562063	0.655285	0.592697	0.633627	0.590207	0.657922	0.579981	0.567249	0.597136
	0.615091	0.570361	0.59085	0.594184	0.628832	0.51276	0.558649	0.553698	0.615087	0.572643	0.596559	0.520599	0.648919	0.477153	0.50748	0.561905	0.600316	0.572592	0.557479	0.49867	0.569147	0.474642	0.520468	0.600087	0.619371	0.533879	0.583313	0.542126	0.603639	0.46921	0.481004	0.559	0.660336	0.596209	0.635583	0.589818	0.654627	0.579201	0.567648	0.592993
	0.617793	0.567179	0.59348	0.587284	0.628857	0.515054	0.552631	0.546398	0.609909	0.566531	0.593955	0.517635	0.653701	0.475481	0.508786	0.556434	0.599527	0.568815	0.557357	0.501162	0.567209	0.468253	0.517918	0.590423	0.615662	0.533063	0.587931	0.537664	0.605749	0.464295	0.48491	0.555241	0.654671	0.593889	0.635176	0.596558	0.655919	0.575294	0.561633	0.58747
	0.61197	0.56106	0.587248	0.57713	0.62282	0.513268	0.552801	0.547029	0.607475	0.560647	0.591658	0.515638	0.650326	0.471131	0.503053	0.556337	0.599686	0.570971	0.547069	0.496461	0.571511	0.467535	0.517954	0.595543	0.620052	0.526772	0.582131	0.538587	0.604952	0.468605	0.483202	0.562891	0.648263	0.592006	0.631675	0.59779	0.662899	0.574027	0.56041	0.58472
	0.602772	0.552571	0.586584	0.581362	0.620686	0.508392	0.550936	0.545959	0.60698	0.555732	0.593592	0.509076	0.645779	0.471728	0.496181	0.555626	0.586296	0.570705	0.559546	0.492475	0.566355	0.462233	0.513323	0.600289	0.62143	0.525432	0.57324	0.546936	0.607661	0.458547	0.478587	0.563831	0.641892	0.589621	0.631492	0.590124	0.658472	0.571305	0.556869	0.58643
	0.603478	0.552279	0.587152	0.581259	0.616449	0.506401	0.546917	0.547078	0.61452	0.556428	0.586234	0.506516	0.636721	0.475598	0.4925	0.553017	0.583665	0.572608	0.549714	0.495366	0.561624	0.459813	0.507269	0.594347	0.615635	0.527972	0.574748	0.544971	0.594245	0.457195	0.476304	0.562473	0.641304	0.589812	0.633061	0.585008	0.655412	0.564524	0.554035	0.583801
	0.603765	0.558412	0.581103	0.580504	0.615372	0.498543	0.541778	0.539757	0.612517	0.551355	0.585678	0.50608	0.644005	0.467677	0.494171	0.549659	0.594358	0.56565	0.547214	0.500596	0.554329	0.464145	0.514263	0.586838	0.609456	0.52221	0.577405	0.538774	0.58518	0.458006	0.472363	0.565778	0.642372	0.589306	0.633233	0.582457	0.652912	0.566396	0.557317	0.576155
	0.598066	0.557297	0.578911	0.582974	0.617246	0.494178	0.536337	0.53541	0.60733	0.54931	0.58878	0.504471	0.6461	0.463815	0.490853	0.549425	0.586217	0.561718	0.548908	0.501541	0.555409	0.459644	0.516291	0.582657	0.609933	0.520183	0.571632	0.537375	0.584602	0.455916	0.471225	0.564261	0.642904	0.5799	0.625281	0.587667	0.650009	0.561672	0.552396	0.573305
	0.597819	0.54783	0.581999	0.573781	0.614825	0.496315	0.533516	0.53743	0.613061	0.549802	0.585926	0.501105	0.639907	0.464066	0.492757	0.54857	0.585866	0.562441	0.549655	0.490313	0.558047	0.451786	0.514842	0.581115	0.612628	0.517442	0.563326	0.533363	0.582641	0.460685	0.472552	0.563399	0.638956	0.578362	0.619751	0.589448	0.652809	0.561846	0.552809	0.57021
	0.601181	0.544243	0.578381	0.566906	0.61632	0.497843	0.537108	0.541115	0.61046	0.545963	0.582354	0.496519	0.637092	0.463418	0.489649	0.547453	0.583704	0.559649	0.55041	0.48872	0.559775	0.456655	0.511584	0.579052	0.609235	0.520945	0.579462	0.534568	0.581862	0.463984	0.471851	0.557461	0.633132	0.578825	0.624957	0.581395	0.652173	0.564889	0.557342	0.573701
	0.59321	0.54884	0.581609	0.564374	0.617006	0.490302	0.539575	0.538942	0.600858	0.547646	0.57178	0.489133	0.637531	0.459166	0.484439	0.547497	0.584077	0.558062	0.546995	0.492311	0.556913	0.448384	0.506394	0.567083	0.614403	0.521435	0.577513	0.532615	0.590407	0.466049	0.463552	0.552447	0.631735	0.578199	0.627281	0.577422	0.653871	0.563173	0.549907	0.579896
	0.592783	0.548509	0.580104	0.566069	0.610629	0.484762	0.533887	0.534348	0.598057	0.547296	0.572771	0.490301	0.636079	0.457405	0.486318	0.547552	0.580725	0.55203	0.539236	0.487828	0.56179	0.440852	0.501646	0.572186	0.616651	0.516041	0.565344	0.529052	0.589631	0.459062	0.461588	0.550708	0.631399	0.571921	0.618965	0.581011	0.648695	0.560938	0.546656	0.578254
	0.594811	0.544876	0.575293	0.567118	0.60156	0.483346	0.52842	0.536055	0.600975	0.542117	0.571861	0.495389	0.635424	0.458844	0.486159	0.537183	0.574993	0.554136	0.547175	0.487526	0.564914	0.448134	0.497913	0.576819	0.610674	0.517866	0.559682	0.529774	0.592871	0.452514	0.464786	0.55196	0.637131	0.570686	0.613139	0.58044	0.642646	0.557766	0.54694	0.571211
	0.594943	0.542991	0.579406	0.564912	0.607281	0.481904	0.530025	0.53823	0.596676	0.542335	0.566429	0.495541	0.634394	0.457292	0.488059	0.535644	0.575107	0.556556	0.542766	0.485408	0.555457	0.449729	0.49668	0.57371	0.600464	0.514848	0.562	0.53041	0.58938	0.459334	0.463974	0.552069	0.6375	0.572762	0.614852	0.575403	0.643859	0.552026	0.545156	0.568869
	0.59666	0.54356	0.578931	0.564474	0.602684	0.487216	0.532192	0.532106	0.590811	0.544854	0.566779	0.493665	0.634317	0.450325	0.488786	0.533217	0.579202	0.552671	0.550083	0.48227	0.54783	0.448435	0.502399	0.574749	0.609989	0.520559	0.56186	0.526826	0.582473	0.451707	0.459943	0.557178	0.637057	0.573087	0.609535	0.570786	0.643297	0.551952	0.546132	0.572224
	0.589754	0.533905	0.573075	0.564619	0.601247	0.487963	0.527625	0.530408	0.588795	0.540445	0.569882	0.490098	0.633868	0.452723	0.481434	0.535835	0.584012	0.548235	0.54076	0.48435	0.555034	0.446333	0.497937	0.573176	0.60679	0.514715	0.560451	0.53035	0.574897	0.45257	0.459923	0.54926	0.63048	0.56624	0.608287	0.573121	0.637807	0.549234	0.5427	0.566364
	0.592958	0.533046	0.573378	0.561679	0.605674	0.48475	0.526906	0.533438	0.585245	0.53794	0.575194	0.490974	0.636867	0.456117	0.475305	0.535573	0.586325	0.545965	0.542532	0.486152	0.550874	0.44649	0.500488	0.571714	0.596161	0.507991	0.561418	0.527087	0.582561	0.450566	0.4649	0.544513	0.625911	0.563163	0.603808	0.570933	0.634504	0.549952	0.540036	0.562139
	0.584825	0.531496	0.565552	0.562482	0.603037	0.486611	0.525986	0.5319	0.589322	0.542308	0.570522	0.487532	0.633491	0.456085	0.47209	0.536816	0.575832	0.545277	0.533268	0.48619	0.549548	0.443548	0.505247	0.565291	0.596553	0.510798	0.558015	0.525536	0.588764	0.444947	0.457701	0.547679	0.632561	0.568148	0.608271	0.562945	0.634043	0.54395	0.534189	0.563788
	0.579554	0.528689	0.567209	0.563862	0.604539	0.490663	0.522547	0.524782	0.586575	0.538656	0.569736	0.486566	0.620383	0.449392	0.473937	0.53886	0.576422	0.548657	0.534865	0.488319	0.552606	0.447799	0.499777	0.562794	0.598545	0.512629	0.554762	0.523235	0.584167	0.442785	0.459619	0.54071	0.620463	0.564964	0.605378	0.564604	0.637079	0.550229	0.537924	0.560768
	0.581376	0.527206	0.568846	0.55944	0.596719	0.491721	0.520272	0.533425	0.586343	0.535226	0.567546	0.481046	0.613702	0.440618	0.476597	0.532585	0.57631	0.546327	0.546043	0.481461	0.546718	0.444671	0.494921	0.567989	0.598781	0.514329	0.55145	0.521826	0.570986	0.448024	0.459415	0.541565	0.61892	0.55728	0.605493	0.56622	0.636474	0.549015	0.53419	0.561937
	0.583536	0.535708	0.562427	0.559395	0.599805	0.478904	0.519248	0.526256	0.583732	0.527971	0.561984	0.483783	0.615385	0.442464	0.477675	0.534011	0.577061	0.538196	0.537618	0.473657	0.545537	0.444171	0.491978	0.564098	0.598486	0.514711	0.551801	0.523801	0.564465	0.439694	0.456147	0.538419	0.618366	0.557947	0.605868	0.564676	0.629232	0.544017	0.532769	0.559343
	0.583174	0.530885	0.561731	0.548527	0.600868	0.478398	0.519745	0.525145	0.581563	0.528759	0.557736	0.482384	0.617409	0.446795	0.475866	0.532962	0.581685	0.540482	0.53051	0.470252	0.544778	0.444588	0.494964	0.568944	0.600671	0.506508	0.562736	0.514721	0.564846	0.439155	0.458531	0.537477	0.620659	0.55897	0.600631	0.557089	0.621083	0.539702	0.533387	0.556856
	0.580218	0.525308	0.560138	0.545735	0.596804	0.483576	0.515898	0.519879	0.590328	0.530764	0.56043	0.481329	0.618921	0.445914	0.473639	0.526301	0.578639	0.532464	0.531652	0.472237	0.541373	0.44167	0.49619	0.560817	0.597539	0.505432	0.562378	0.520031	0.569801	0.438984	0.453653	0.53794	0.621217	0.559537	0.597122	0.557277	0.621993	0.534444	0.529763	0.556688
	0.577476	0.518894	0.562911	0.548389	0.596928	0.476398	0.511587	0.509441	0.579923	0.534263	0.558876	0.482478	0.618024	0.438402	0.471898	0.523904	0.569009	0.537968	0.530231	0.469147	0.549698	0.441345	0.494207	0.560102	0.58811	0.502435	0.551565	0.511333	0.572274	0.438584	0.450941	0.537017	0.615731	0.560647	0.592526	0.557954	0.624124	0.534853	0.522347	0.554911
	0.574948	0.517005	0.563215	0.543897	0.600578	0.472021	0.508199	0.510236	0.576713	0.527103	0.555284	0.483113	0.612154	0.440338	0.469266	0.525103	0.567188	0.541036	0.528052	0.473807	0.546944	0.433281	0.486442	0.559823	0.588997	0.501694	0.55404	0.505408	0.571685	0.436265	0.44954	0.530688	0.616985	0.559384	0.589862	0.552152	0.628195	0.540345	0.529045	0.551786
	0.579735	0.517752	0.555735	0.539246	0.595568	0.472334	0.506367	0.514249	0.573762	0.517478	0.55233	0.480451	0.617688	0.445491	0.472881	0.521672	0.569925	0.53278	0.519921	0.477025	0.547584	0.43478	0.479092	0.551787	0.587853	0.4971	0.557133	0.506041	0.566173	0.434153	0.453698	0.529356	0.611874	0.558074	0.597605	0.550263	0.626965	0.540713	0.526046	0.55232
	0.574889	0.51875	0.552628	0.541913	0.590472	0.471406	0.504639	0.511424	0.572383	0.520586	0.554231	0.480247	0.614107	0.441997	0.474454	0.52151	0.572096	0.533045	0.515702	0.477111	0.548464	0.43409	0.481531	0.555102	0.591085	0.495119	0.55567	0.512671	0.558147	0.431342	0.448729	0.52882	0.60909	0.551812	0.595204	0.55169	0.623624	0.538654	0.521753	0.55158
	0.571014	0.519047	0.551076	0.534566	0.588793	0.468295	0.500116	0.511928	0.571108	0.521282	0.553152	0.47705	0.609355	0.44092	0.472053	0.522938	0.568358	0.534594	0.519744	0.47814	0.547337	0.433069	0.48264	0.555718	0.584051	0.491712	0.545705	0.508382	0.560124	0.432125	0.451696	0.527858	0.608935	0.548929	0.590228	0.551595	0.622105	0.537348	0.521235	0.54151
	0.571337	0.511861	0.545479	0.534515	0.591465	0.462517	0.499152	0.513642	0.573563	0.522638	0.551511	0.470148	0.606028	0.442183	0.466835	0.521608	0.567186	0.535481	0.525015	0.476242	0.533295	0.429984	0.482233	0.556069	0.58685	0.494046	0.542671	0.508823	0.56015	0.431814	0.450862	0.520969	0.608217	0.549046	0.581488	0.550237	0.619184	0.5344	0.520649	0.54137
	0.569348	0.514739	0.554744	0.535243	0.591683	0.460209	0.500036	0.510579	0.572836	0.521983	0.548098	0.469151	0.605728	0.442059	0.469636	0.519245	0.55664	0.535747	0.522478	0.467547	0.527856	0.432602	0.479819	0.553019	0.58531	0.490886	0.546065	0.504201	0.562664	0.434347	0.445147	0.52854	0.606218	0.550311	0.577609	0.549258	0.613948	0.531522	0.527553	0.546245
	0.563322	0.511614	0.550659	0.539609	0.588713	0.458618	0.500872	0.508381	0.568867	0.5202	0.548334	0.470826	0.610316	0.436682	0.46347	0.52282	0.557554	0.528682	0.523701	0.463431	0.536453	0.434223	0.487199	0.550178	0.583279	0.486226	0.546053	0.505196	0.567244	0.430779	0.44247	0.524868	0.601425	0.548128	0.584293	0.543341	0.607888	0.532494	0.527422	0.544374
	0.566088	0.505243	0.541893	0.535159	0.581477	0.460075	0.495368	0.508833	0.568791	0.51809	0.544658	0.472399	0.612126	0.436952	0.463366	0.523973	0.55814	0.526234	0.514747	0.470863	0.535729	0.43192	0.486069	0.551813	0.575932	0.491792	0.543136	0.510687	0.56342	0.429776	0.439278	0.525831	0.603636	0.545481	0.58986	0.542604	0.610687	0.532329	0.518407	0.541239
	0.565988	0.504795	0.540151	0.53328	0.586859	0.464772	0.495036	0.505772	0.572949	0.51471	0.545352	0.472307	0.607424	0.433738	0.463218	0.522292	0.558212	0.52059	0.512386	0.472366	0.537049	0.4338	0.482752	0.551256	0.570932	0.495494	0.542041	0.513243	0.558954	0.426146	0.439454	0.52494	0.611758	0.53988	0.586449	0.542465	0.611054	0.530819	0.515515	0.541098
	0.566933	0.511305	0.538929	0.531181	0.590814	0.463048	0.491778	0.503501	0.567612	0.512099	0.546572	0.475858	0.604076	0.4338	0.462746	0.517106	0.562033	0.519955	0.514283	0.469256	0.525834	0.430238	0.488081	0.55155	0.585317	0.488143	0.540663	0.503349	0.55209	0.424855	0.436839	0.523529	0.600435	0.541888	0.583906	0.545439	0.609922	0.523925	0.514057	0.545038
	0.561456	0.506867	0.540251	0.528774	0.58709	0.460593	0.491972	0.500863	0.560687	0.513898	0.541063	0.47274	0.601139	0.431182	0.45841	0.513744	0.557809	0.524187	0.507984	0.464452	0.52198	0.433728	0.481407	0.548165	0.583232	0.48822	0.539514	0.505224	0.557098	0.431552	0.435862	0.524511	0.595303	0.544315	0.574279	0.544255	0.614788	0.527149	0.510116	0.537233
	0.559041	0.50297	0.535574	0.526506	0.574397	0.454986	0.491796	0.497547	0.557911	0.509695	0.535182	0.469814	0.596071	0.432311	0.459185	0.502635	0.5544	0.524217	0.507094	0.458608	0.537111	0.430913	0.468551	0.550191	0.57419	0.487314	0.541258	0.500394	0.555767	0.430358	0.43564	0.516682	0.601105	0.536515	0.575411	0.541222	0.610643	0.525265	0.507152	0.535427
	0.554596	0.503881	0.537805	0.523458	0.57421	0.452097	0.491173	0.489808	0.554358	0.505222	0.533027	0.468143	0.595223	0.434366	0.457194	0.504782	0.554549	0.511047	0.50919	0.457169	0.534042	0.421685	0.477709	0.542435	0.570374	0.486369	0.542944	0.495939	0.558055	0.426861	0.433211	0.51083	0.598422	0.532939	0.57529	0.538128	0.605168	0.515714	0.504465	0.52991
	0.551554	0.504138	0.538071	0.528154	0.572208	0.450613	0.485456	0.48941	0.554405	0.505826	0.537417	0.46685	0.593297	0.431919	0.448683	0.509153	0.561252	0.514038	0.50989	0.456086	0.525784	0.422448	0.472223	0.54577	0.572389	0.489899	0.531739	0.495646	0.556642	0.423617	0.435498	0.510232	0.592585	0.53019	0.57574	0.537018	0.597855	0.517416	0.503425	0.524922
	0.549415	0.502173	0.533493	0.531338	0.567588	0.451492	0.484677	0.4945	0.560465	0.505687	0.537467	0.464322	0.591712	0.426766	0.448128	0.509836	0.556545	0.512629	0.516041	0.461228	0.521353	0.42062	0.466467	0.541779	0.574636	0.49147	0.529284	0.499391	0.549931	0.422514	0.434726	0.50779	0.594554	0.531793	0.573074	0.533183	0.60036	0.517889	0.502819	0.525364
	0.54549	0.494566	0.532772	0.524326	0.570749	0.451514	0.482977	0.495792	0.553827	0.509966	0.530625	0.462188	0.586244	0.423525	0.450346	0.505932	0.549629	0.510895	0.509355	0.465124	0.524117	0.429271	0.464937	0.535234	0.573848	0.487419	0.534038	0.499571	0.546808	0.422992	0.426689	0.503547	0.593101	0.533753	0.575163	0.534531	0.606649	0.516061	0.506935	0.523549
	0.548681	0.494126	0.532105	0.519062	0.57439	0.452824	0.481233	0.490893	0.551229	0.513827	0.529563	0.461281	0.589366	0.423598	0.446327	0.506084	0.547795	0.511455	0.50247	0.463911	0.519767	0.416597	0.465142	0.532876	0.575828	0.479341	0.526528	0.49491	0.552453	0.42871	0.426617	0.512772	0.588096	0.528388	0.565724	0.532665	0.604884	0.510906	0.504225	0.522085
	0.55103	0.497412	0.52986	0.516657	0.573275	0.444668	0.481577	0.485977	0.548261	0.505355	0.529468	0.460897	0.592099	0.42346	0.443509	0.508425	0.550166	0.51537	0.500109	0.463467	0.524181	0.414742	0.462032	0.529507	0.562411	0.481732	0.523153	0.49709	0.550346	0.425259	0.432307	0.511864	0.586366	0.526189	0.565508	0.533275	0.600618	0.513402	0.50145	0.522525
	0.546263	0.502926	0.528003	0.518338	0.571231	0.445908	0.479492	0.483128	0.556601	0.494434	0.531129	0.459544	0.590542	0.423925	0.444029	0.503511	0.54949	0.509616	0.501725	0.458926	0.524374	0.414682	0.46512	0.532533	0.563621	0.479912	0.525748	0.496105	0.546923	0.420698	0.429933	0.508769	0.584077	0.524902	0.570544	0.535948	0.60316	0.513291	0.500785	0.518257
	0.541436	0.49894	0.527287	0.512689	0.568156	0.447254	0.481747	0.484763	0.554282	0.503151	0.525238	0.463215	0.584725	0.424668	0.439635	0.501956	0.545675	0.509611	0.49979	0.456259	0.517707	0.417563	0.470427	0.538545	0.569614	0.477701	0.531999	0.497609	0.546269	0.417766	0.4291	0.506878	0.578452	0.525853	0.570039	0.533189	0.602855	0.513428	0.495844	0.520551
	0.537019	0.497086	0.525562	0.518342	0.571439	0.445573	0.4799	0.484306	0.555675	0.507194	0.523561	0.462059	0.582858	0.419493	0.434497	0.500067	0.539813	0.517653	0.49894	0.453168	0.520072	0.415395	0.463902	0.531738	0.569074	0.4823	0.528977	0.494625	0.546568	0.415134	0.424339	0.506729	0.581399	0.523585	0.570079	0.531197	0.599092	0.50973	0.496062	0.524172
	0.539816	0.492953	0.52366	0.519773	0.572325	0.444264	0.476338	0.482673	0.548554	0.498243	0.526076	0.461293	0.584133	0.419334	0.441343	0.498148	0.53718	0.507678	0.50033	0.452857	0.52488	0.414814	0.458758	0.52997	0.560189	0.477605	0.52537	0.493357	0.546568	0.411012	0.423859	0.50775	0.58841	0.520828	0.567567	0.526144	0.593502	0.509517	0.496398	0.521379
	0.544727	0.489525	0.523042	0.512822	0.562146	0.444236	0.475092	0.48474	0.550487	0.502932	0.522329	0.461669	0.587018	0.42055	0.445978	0.502291	0.533091	0.506341	0.50031	0.449778	0.52614	0.410175	0.454216	0.528399	0.560092	0.480428	0.535706	0.491931	0.544608	0.416681	0.422642	0.508932	0.580118	0.520909	0.566558	0.525376	0.599072	0.510052	0.488992	0.518976
	0.537796	0.486744	0.521146	0.509763	0.558118	0.443431	0.476875	0.488069	0.547855	0.495977	0.521323	0.452199	0.584093	0.413439	0.442684	0.496747	0.535547	0.507764	0.498639	0.448436	0.5204	0.406244	0.451655	0.529065	0.563325	0.476901	0.526697	0.492116	0.546951	0.411738	0.415061	0.505791	0.577697	0.522049	0.569913	0.526655	0.593993	0.506277	0.489142	0.513636
	0.535679	0.483834	0.519814	0.508137	0.560312	0.439714	0.474788	0.486705	0.543141	0.500422	0.525642	0.446258	0.58214	0.409163	0.440255	0.493465	0.533652	0.506118	0.49612	0.448837	0.509034	0.418205	0.454154	0.529737	0.564125	0.470308	0.517324	0.491752	0.539539	0.41227	0.419096	0.504818	0.578631	0.519582	0.563964	0.523244	0.591065	0.505678	0.489953	0.510244
	0.537321	0.488627	0.521275	0.507975	0.56039	0.437006	0.47405	0.478914	0.547345	0.501435	0.524338	0.445145	0.580513	0.405495	0.439207	0.493224	0.53467	0.501799	0.488434	0.44862	0.512593	0.413872	0.454941	0.52298	0.556014	0.466246	0.524268	0.485727	0.540806	0.410145	0.417422	0.496952	0.572672	0.516737	0.562801	0.526198	0.587827	0.504961	0.48567	0.513536
	0.532366	0.485689	0.522274	0.508466	0.559784	0.435304	0.470814	0.478231	0.53893	0.498364	0.517726	0.443607	0.578618	0.41356	0.439233	0.496108	0.533177	0.503097	0.490871	0.448091	0.50838	0.409344	0.455007	0.525967	0.55297	0.469891	0.520689	0.488925	0.542928	0.406835	0.41426	0.490017	0.570499	0.515599	0.558904	0.522954	0.590008	0.503484	0.486895	0.513386
	0.534703	0.481744	0.515628	0.5074	0.557319	0.436208	0.467215	0.477277	0.535935	0.493739	0.522384	0.443205	0.57031	0.410939	0.444583	0.495518	0.538749	0.49515	0.489269	0.445397	0.510648	0.402802	0.450412	0.524774	0.557419	0.473373	0.520266	0.485719	0.541162	0.402914	0.41799	0.496773	0.572658	0.515036	0.558458	0.520081	0.584653	0.502442	0.483741	0.511093
	0.525764	0.481061	0.512431	0.503216	0.55488	0.439674	0.467614	0.470906	0.541939	0.485339	0.522672	0.443813	0.572043	0.408098	0.443424	0.492112	0.530852	0.500561	0.494981	0.451608	0.511893	0.40446	0.449169	0.518533	0.548015	0.467398	0.517466	0.481999	0.537502	0.403931	0.417919	0.489348	0.565017	0.516426	0.557647	0.522596	0.583993	0.500153	0.488776	0.508824
	0.528829	0.479021	0.513997	0.507727	0.553829	0.437278	0.465925	0.469666	0.539907	0.486289	0.517335	0.448167	0.576358	0.403429	0.437	0.490424	0.532364	0.494082	0.492539	0.450395	0.514803	0.402323	0.452652	0.518354	0.541991	0.4677	0.516044	0.481916	0.530905	0.405783	0.41276	0.493031	0.564608	0.51556	0.559187	0.517452	0.585043	0.503552	0.486994	0.504507
	0.535049	0.477543	0.509518	0.508535	0.555022	0.434033	0.46608	0.469311	0.544373	0.491409	0.509896	0.450709	0.573306	0.403496	0.43196	0.484597	0.537225	0.493522	0.48533	0.445921	0.504863	0.404285	0.451468	0.514771	0.554578	0.468351	0.520199	0.48333	0.523539	0.401732	0.41449	0.491768	0.567432	0.507416	0.556046	0.515602	0.58481	0.503106	0.482337	0.505203
	0.527422	0.477578	0.518013	0.50279	0.554816	0.435246	0.46347	0.466202	0.542653	0.487154	0.507117	0.449185	0.568898	0.406893	0.426901	0.482221	0.5299	0.498858	0.486355	0.446349	0.503985	0.403929	0.449122	0.514899	0.560606	0.466012	0.520724	0.482235	0.531727	0.403714	0.409127	0.48784	0.568713	0.508823	0.554959	0.513996	0.585343	0.497636	0.484279	0.503857
	0.522389	0.474987	0.51948	0.501028	0.548458	0.432817	0.46463	0.470322	0.534986	0.483994	0.508111	0.447771	0.570761	0.404572	0.424735	0.479579	0.520504	0.494942	0.489973	0.441962	0.512664	0.404463	0.449332	0.515532	0.549973	0.464573	0.512758	0.482389	0.532045	0.402253	0.408576	0.491184	0.56658	0.511945	0.55523	0.511269	0.583282	0.495651	0.483607	0.504263
	0.523982	0.47073	0.517381	0.497683	0.547277	0.437354	0.458807	0.465637	0.531111	0.481384	0.507895	0.443292	0.565505	0.404845	0.428161	0.483705	0.52052	0.494125	0.490084	0.438722	0.514891	0.39895	0.443811	0.512853	0.548434	0.461892	0.512556	0.48471	0.530325	0.398882	0.408781	0.497226	0.562909	0.508672	0.548965	0.513855	0.583065	0.494677	0.480876	0.50156
	0.52797	0.472789	0.513485	0.497192	0.546889	0.437474	0.456315	0.467839	0.533553	0.478906	0.509496	0.44296	0.568257	0.405627	0.42322	0.485739	0.517629	0.49469	0.483027	0.439351	0.503625	0.395581	0.443834	0.517729	0.550435	0.461143	0.512836	0.478657	0.528277	0.399941	0.407321	0.48886	0.567449	0.504568	0.543245	0.510079	0.584146	0.491516	0.479239	0.496313
	0.522281	0.468807	0.509532	0.493674	0.54924	0.431526	0.456555	0.468419	0.529549	0.479382	0.509673	0.43654	0.569293	0.405293	0.423104	0.478818	0.527414	0.486795	0.479881	0.438561	0.497935	0.397104	0.443735	0.515054	0.543595	0.457985	0.508335	0.482614	0.523279	0.399838	0.404885	0.480949	0.568195	0.498449	0.53691	0.515072	0.580165	0.492097	0.477113	0.493551
	0.517464	0.466912	0.510265	0.488656	0.552824	0.427835	0.453661	0.465223	0.522493	0.472663	0.511845	0.439097	0.569152	0.39955	0.421083	0.476304	0.522863	0.494423	0.484079	0.443077	0.503428	0.40117	0.441567	0.505297	0.540086	0.455863	0.505426	0.479083	0.522009	0.401091	0.408067	0.484621	0.568018	0.500775	0.53581	0.514465	0.575872	0.494114	0.472574	0.496511
	0.517967	0.469267	0.512616	0.497183	0.543502	0.427034	0.450362	0.464438	0.520743	0.473874	0.511521	0.437592	0.571014	0.403097	0.417859	0.480144	0.51922	0.500275	0.485588	0.441851	0.506667	0.395803	0.435771	0.504761	0.54584	0.460803	0.508124	0.477945	0.525039	0.398748	0.411999	0.485344	0.565881	0.503587	0.539257	0.511029	0.580714	0.487382	0.475479	0.492734
	0.516997	0.469607	0.505766	0.498954	0.538718	0.42512	0.451656	0.459871	0.525965	0.479536	0.510631	0.442807	0.566059	0.407695	0.419617	0.47756	0.521493	0.49414	0.484505	0.437694	0.499557	0.391678	0.43874	0.502519	0.544948	0.462584	0.507199	0.478407	0.525826	0.403113	0.407139	0.487189	0.559994	0.498751	0.541841	0.507861	0.576071	0.485152	0.46639	0.490969
	0.51897	0.470099	0.49905	0.496333	0.543474	0.423751	0.446755	0.459379	0.524833	0.477994	0.507451	0.441927	0.569503	0.40351	0.419506	0.483135	0.513502	0.487704	0.480026	0.437049	0.496329	0.392817	0.433764	0.502437	0.542185	0.46239	0.502869	0.479186	0.525196	0.399995	0.404937	0.484285	0.55715	0.496437	0.537199	0.507339	0.57739	0.48511	0.46694	0.491931
	0.520018	0.467823	0.5042	0.495369	0.537902	0.426665	0.446453	0.462536	0.52588	0.475411	0.504243	0.442312	0.561206	0.399095	0.426023	0.476495	0.520042	0.486408	0.482058	0.436482	0.495678	0.395407	0.441611	0.507357	0.535769	0.458972	0.503493	0.4771	0.523997	0.398675	0.40628	0.481952	0.550675	0.495974	0.535443	0.50666	0.58042	0.482882	0.471613	0.49469
	0.516317	0.464452	0.502874	0.490219	0.536914	0.424631	0.450376	0.458723	0.524428	0.479774	0.504648	0.442948	0.559945	0.397118	0.420041	0.471642	0.521281	0.492245	0.481119	0.430563	0.497274	0.39887	0.443469	0.508	0.536705	0.455553	0.502784	0.476098	0.521031	0.395498	0.407361	0.4786	0.548048	0.494841	0.539039	0.507772	0.574064	0.483678	0.467622	0.489868
	0.515795	0.469871	0.506721	0.489501	0.545298	0.421291	0.452533	0.456827	0.526949	0.480572	0.502479	0.441117	0.559895	0.393834	0.419603	0.472907	0.521044	0.488766	0.474714	0.430689	0.501946	0.397572	0.441296	0.501483	0.534772	0.450336	0.496374	0.474623	0.51693	0.395635	0.402452	0.47525	0.55716	0.496789	0.541655	0.505243	0.570683	0.483345	0.46601	0.49117
	0.51708	0.471437	0.505876	0.496503	0.539883	0.421356	0.452806	0.467151	0.522384	0.483966	0.50323	0.442429	0.562319	0.397499	0.427041	0.475314	0.518898	0.491528	0.476981	0.439014	0.497812	0.393676	0.441222	0.507145	0.529068	0.453601	0.497534	0.47619	0.515327	0.399569	0.406303	0.474154	0.553793	0.498208	0.540391	0.505022	0.569884	0.481272	0.466981	0.490628
	0.51573	0.482815	0.510321	0.518322	0.541854	0.432901	0.461897	0.48359	0.520504	0.495475	0.502516	0.454335	0.558805	0.410369	0.435436	0.487884	0.513887	0.513416	0.480745	0.458826	0.496107	0.411197	0.460498	0.538474	0.534418	0.469826	0.501647	0.48936	0.518966	0.412017	0.422763	0.489287	0.549137	0.513559	0.53959	0.513308	0.571791	0.493288	0.474007	0.504506
	0.51468	0.492012	0.507882	0.531801	0.533977	0.43854	0.474376	0.490584	0.51978	0.52664	0.508939	0.477945	0.549897	0.43227	0.450029	0.509307	0.509784	0.539953	0.476792	0.485754	0.498069	0.429066	0.476164	0.562238	0.532085	0.486949	0.505889	0.505203	0.520094	0.429521	0.440167	0.521573	0.545585	0.527544	0.542149	0.528737	0.564275	0.512115	0.491116	0.534874
	0.507644	0.483189	0.503498	0.522391	0.529806	0.429657	0.466979	0.481839	0.518437	0.52096	0.504513	0.472346	0.549118	0.435658	0.446272	0.502914	0.512704	0.524773	0.476653	0.468141	0.496366	0.421202	0.46303	0.544347	0.539691	0.479227	0.500206	0.496366	0.521434	0.416006	0.429041	0.509985	0.548111	0.518931	0.538377	0.529517	0.558288	0.502653	0.48772	0.532275
	0.508919	0.473068	0.501671	0.507575	0.533555	0.421716	0.450177	0.468534	0.518327	0.490252	0.498042	0.452938	0.560109	0.408541	0.423789	0.483434	0.511444	0.499726	0.473801	0.441136	0.490997	0.397371	0.43792	0.509826	0.538984	0.467653	0.498637	0.478372	0.525456	0.39776	0.405554	0.481167	0.546179	0.50031	0.532418	0.508603	0.562005	0.484696	0.467224	0.501753
	0.510025	0.463704	0.500012	0.48641	0.53576	0.420322	0.445982	0.453946	0.51584	0.476062	0.489645	0.438275	0.554974	0.392548	0.414398	0.47205	0.506131	0.487112	0.466172	0.434007	0.488766	0.389013	0.43502	0.49899	0.528821	0.452614	0.495898	0.471675	0.521025	0.387992	0.400553	0.469152	0.543493	0.491652	0.531812	0.496732	0.56524	0.478888	0.462378	0.485156
	0.507545	0.461301	0.498182	0.484826	0.534822	0.413663	0.446305	0.448115	0.51572	0.472609	0.49075	0.431939	0.553689	0.394931	0.414575	0.470233	0.509658	0.480348	0.461436	0.431698	0.485785	0.384327	0.428138	0.49418	0.524509	0.445068	0.494599	0.466069	0.511861	0.384601	0.401238	0.471395	0.541928	0.4903	0.528579	0.493273	0.562337	0.472405	0.456477	0.48281
	0.507351	0.459077	0.493621	0.480092	0.533773	0.410242	0.441615	0.451139	0.514106	0.466271	0.496545	0.433225	0.550637	0.393415	0.416079	0.467579	0.504909	0.480335	0.46418	0.427156	0.487565	0.383708	0.427565	0.496282	0.528408	0.44819	0.492531	0.463341	0.508848	0.384993	0.396092	0.469544	0.54323	0.486784	0.523814	0.491603	0.558963	0.472854	0.452645	0.479842
	0.505333	0.457256	0.489687	0.476342	0.533927	0.40713	0.440264	0.449873	0.516149	0.463939	0.495328	0.432961	0.550185	0.390975	0.411975	0.46251	0.508962	0.478663	0.466543	0.426851	0.487918	0.387435	0.423389	0.502676	0.527872	0.446554	0.494467	0.468626	0.509166	0.386786	0.392306	0.467762	0.545924	0.486269	0.527211	0.491576	0.560347	0.475152	0.45099	0.475516
	0.496921	0.453397	0.490802	0.478508	0.531903	0.406678	0.438897	0.444257	0.5129	0.46307	0.490815	0.430195	0.551006	0.385467	0.408022	0.463548	0.506696	0.476906	0.46295	0.425295	0.48759	0.381926	0.418193	0.501115	0.530118	0.440971	0.495887	0.473338	0.511964	0.391955	0.392996	0.466846	0.538789	0.48388	0.523553	0.494014	0.560337	0.474688	0.453956	0.474233
	0.498348	0.451454	0.490994	0.485612	0.529798	0.405227	0.438686	0.442341	0.502357	0.456134	0.492677	0.427568	0.548529	0.383735	0.404659	0.460825	0.507179	0.471251	0.464385	0.425568	0.48564	0.37665	0.419134	0.498052	0.524538	0.43777	0.486874	0.471192	0.511646	0.389689	0.393524	0.467576	0.534902	0.482053	0.521704	0.492005	0.559321	0.470602	0.455562	0.475973
	0.50102	0.45123	0.484045	0.480945	0.525754	0.409846	0.431659	0.445036	0.502297	0.458423	0.481739	0.427103	0.548407	0.383595	0.407458	0.461447	0.508997	0.464994	0.463775	0.425912	0.484516	0.381941	0.42234	0.486059	0.527347	0.443146	0.486172	0.467934	0.506092	0.388818	0.396516	0.47003	0.539386	0.482545	0.517067	0.491456	0.555773	0.467681	0.453763	0.475417
	0.501222	0.450065	0.486108	0.476367	0.526263	0.407157	0.431596	0.446392	0.502442	0.455222	0.480498	0.426488	0.551891	0.3807	0.404457	0.461191	0.51274	0.459801	0.455366	0.424072	0.484509	0.382297	0.421047	0.487947	0.528438	0.442501	0.484787	0.460647	0.504471	0.389049	0.396547	0.466933	0.536792	0.482233	0.51814	0.496003	0.554129	0.465272	0.45073	0.474409
	0.502522	0.446446	0.484976	0.478041	0.529853	0.409171	0.431411	0.437099	0.503441	0.453754	0.485468	0.416395	0.547195	0.377983	0.400102	0.460767	0.50074	0.467003	0.454441	0.417475	0.485158	0.381247	0.424651	0.487113	0.525398	0.440905	0.483305	0.459494	0.507061	0.394708	0.392421	0.462723	0.538167	0.478515	0.520854	0.498113	0.553487	0.469121	0.45022	0.471776
	0.499193	0.440664	0.480433	0.472908	0.52933	0.409175	0.434349	0.437369	0.509408	0.451005	0.485294	0.413836	0.540871	0.380481	0.399002	0.45819	0.496282	0.466117	0.460786	0.421818	0.488341	0.382848	0.41927	0.48565	0.527204	0.440665	0.480541	0.460373	0.505619	0.387956	0.388764	0.462031	0.539127	0.480079	0.519633	0.492925	0.551442	0.468334	0.452288	0.464624
	0.496752	0.43657	0.480874	0.466247	0.526204	0.405778	0.428021	0.440694	0.507121	0.450807	0.48032	0.42124	0.539242	0.380739	0.39583	0.448788	0.499599	0.462309	0.460027	0.423456	0.484418	0.379138	0.417075	0.48164	0.527952	0.440886	0.480541	0.454995	0.50216	0.386497	0.383161	0.459475	0.537265	0.478237	0.519145	0.488108	0.5527	0.467351	0.44979	0.465518
	0.497858	0.437106	0.481616	0.4696	0.525537	0.398534	0.428398	0.438351	0.512235	0.449168	0.477164	0.416774	0.538145	0.379495	0.396697	0.4527	0.497872	0.458873	0.455451	0.416278	0.490602	0.378117	0.415915	0.480378	0.524868	0.44215	0.483449	0.459084	0.501895	0.389657	0.381117	0.46046	0.544112	0.474285	0.52043	0.486708	0.55525	0.464971	0.44634	0.469147
	0.502731	0.441533	0.482172	0.472756	0.517913	0.401077	0.425129	0.439582	0.507185	0.450066	0.47751	0.420031	0.539984	0.377126	0.397897	0.454774	0.496127	0.463776	0.456971	0.416085	0.489693	0.374662	0.415225	0.477821	0.522026	0.440961	0.478784	0.459488	0.509442	0.386165	0.383181	0.460958	0.538708	0.472196	0.51522	0.483927	0.552998	0.464168	0.441219	0.467683
	0.497844	0.441958	0.482022	0.473457	0.520292	0.401333	0.424913	0.442528	0.498513	0.449702	0.474018	0.419522	0.53977	0.377141	0.398925	0.452867	0.494649	0.460292	0.453875	0.414477	0.483866	0.375599	0.418481	0.474003	0.523316	0.431744	0.476936	0.454734	0.505123	0.379063	0.38232	0.459461	0.53567	0.467409	0.513021	0.480875	0.545114	0.459206	0.440227	0.468173
	0.48841	0.441832	0.473724	0.471961	0.517425	0.399262	0.42462	0.438779	0.500333	0.449599	0.47361	0.417682	0.539126	0.377046	0.400294	0.449554	0.492633	0.461166	0.452478	0.408667	0.482413	0.375039	0.417377	0.476095	0.515609	0.437337	0.477519	0.450374	0.505371	0.377504	0.38308	0.45907	0.52909	0.465304	0.511126	0.480145	0.542272	0.459532	0.443433	0.466004
	0.485575	0.444615	0.47112	0.467369	0.506232	0.399455	0.42027	0.434999	0.500381	0.443716	0.47694	0.416868	0.536072	0.373962	0.401382	0.449145	0.494486	0.461249	0.456931	0.409612	0.480207	0.371551	0.417197	0.476996	0.510984	0.43402	0.479568	0.451069	0.499937	0.375911	0.379233	0.455586	0.529737	0.465955	0.510326	0.482238	0.540974	0.455389	0.448282	0.459659
	0.487133	0.442168	0.47484	0.469973	0.514375	0.397191	0.419267	0.429015	0.496587	0.448977	0.478801	0.413887	0.537815	0.37261	0.397338	0.448193	0.498958	0.457577	0.451459	0.410716	0.477127	0.378329	0.407486	0.479106	0.502463	0.427066	0.477814	0.452843	0.494768	0.376792	0.377183	0.449645	0.529037	0.467876	0.508911	0.480938	0.542104	0.460576	0.443298	0.460098
	0.483878	0.441666	0.469844	0.466568	0.515864	0.394481	0.424534	0.429656	0.498823	0.450549	0.4719	0.414637	0.539416	0.376819	0.389058	0.44956	0.492677	0.457528	0.449036	0.408902	0.473943	0.376075	0.406872	0.476119	0.508429	0.424276	0.476878	0.454393	0.498384	0.375349	0.379146	0.453456	0.53571	0.469339	0.506791	0.478048	0.545952	0.463739	0.440617	0.465493
	0.489241	0.439987	0.468864	0.462915	0.518747	0.392535	0.423957	0.431318	0.501256	0.444132	0.472174	0.416227	0.537561	0.374302	0.393532	0.448044	0.497047	0.456163	0.452025	0.414481	0.471206	0.371621	0.408054	0.475058	0.513033	0.42678	0.477743	0.459943	0.492158	0.378105	0.379168	0.449294	0.528095	0.466137	0.507751	0.478026	0.545447	0.462033	0.439819	0.464576
	0.490911	0.436248	0.471714	0.468053	0.516211	0.394225	0.423036	0.427572	0.497375	0.446588	0.47556	0.412911	0.535756	0.369501	0.395085	0.44779	0.497154	0.461558	0.448104	0.411224	0.477721	0.367963	0.40646	0.478863	0.514246	0.434326	0.476147	0.45948	0.485474	0.378284	0.379308	0.44476	0.525694	0.460123	0.505812	0.47771	0.541339	0.451578	0.438879	0.458647
	0.484189	0.433161	0.47072	0.467428	0.512248	0.394818	0.419596	0.429011	0.494756	0.449007	0.474389	0.416225	0.528828	0.366991	0.392699	0.447211	0.49274	0.45496	0.447732	0.404784	0.478286	0.373082	0.408352	0.472649	0.509876	0.425753	0.475089	0.456162	0.49076	0.378505	0.380715	0.445282	0.525927	0.461355	0.506939	0.475188	0.535693	0.454206	0.436596	0.459006
	0.480518	0.431786	0.468814	0.461622	0.510775	0.395769	0.417939	0.427712	0.497333	0.443876	0.476838	0.411705	0.529062	0.372249	0.385246	0.443683	0.495184	0.45351	0.448744	0.403109	0.473501	0.372465	0.406246	0.472278	0.512594	0.424443	0.477011	0.452804	0.489898	0.377164	0.374621	0.447883	0.52805	0.462481	0.505227	0.475733	0.539667	0.453012	0.43441	0.456673
	0.480869	0.438261	0.473286	0.467095	0.50872	0.40041	0.42252	0.437705	0.492839	0.447946	0.473337	0.412864	0.526775	0.376155	0.390445	0.448795	0.490488	0.458519	0.444199	0.403731	0.474986	0.372477	0.409909	0.476683	0.515382	0.428784	0.476851	0.451586	0.489571	0.384682	0.384208	0.455985	0.529766	0.46758	0.505567	0.475872	0.543675	0.458818	0.441259	0.464378
	0.482228	0.456654	0.47625	0.492706	0.513832	0.419746	0.447813	0.464448	0.489819	0.473297	0.464667	0.432679	0.525336	0.397798	0.406421	0.465526	0.487761	0.478159	0.446457	0.421656	0.469799	0.389032	0.432584	0.505921	0.515952	0.451544	0.483734	0.469432	0.493288	0.405267	0.417875	0.480286	0.520982	0.486414	0.512838	0.492128	0.539283	0.479886	0.472338	0.503428
	0.478047	0.442682	0.467757	0.480196	0.515766	0.401115	0.434407	0.441646	0.487498	0.454094	0.464036	0.419833	0.532095	0.382357	0.396031	0.45134	0.483587	0.472448	0.441395	0.416616	0.468159	0.367351	0.415939	0.492159	0.512963	0.439471	0.476374	0.464101	0.489542	0.386715	0.395817	0.460791	0.524703	0.474018	0.505732	0.482992	0.534072	0.461114	0.449767	0.478293
	0.472949	0.429761	0.461342	0.465219	0.509203	0.389602	0.416006	0.421872	0.488186	0.433987	0.461287	0.408268	0.529181	0.366968	0.38425	0.440374	0.489145	0.45842	0.442717	0.407399	0.468996	0.357744	0.400654	0.475047	0.506951	0.426502	0.473178	0.455872	0.485307	0.374231	0.377576	0.445528	0.529798	0.458838	0.494725	0.478075	0.540271	0.445143	0.431734	0.456863
	0.475451	0.429044	0.459481	0.463936	0.505878	0.385902	0.412043	0.428588	0.491734	0.431089	0.465409	0.403085	0.527811	0.362228	0.386811	0.440599	0.480122	0.449103	0.444461	0.409458	0.469412	0.359435	0.401239	0.469257	0.512507	0.423622	0.472456	0.453482	0.488654	0.368038	0.376399	0.446701	0.521	0.455795	0.495059	0.475862	0.535774	0.447548	0.431719	0.453112
	0.481374	0.43492	0.457777	0.462755	0.49702	0.38459	0.410667	0.426628	0.491777	0.435406	0.46206	0.406998	0.525417	0.363635	0.384869	0.440455	0.481953	0.455421	0.443658	0.407538	0.466956	0.364218	0.401879	0.467888	0.5044	0.419446	0.471398	0.447806	0.494716	0.363471	0.374013	0.445439	0.511694	0.453436	0.494748	0.476932	0.537139	0.446687	0.431111	0.450837
	0.479247	0.431908	0.456636	0.458892	0.501026	0.385398	0.409229	0.422827	0.486899	0.436468	0.462559	0.403828	0.527695	0.364293	0.384387	0.440836	0.478822	0.457296	0.441631	0.405506	0.462224	0.366435	0.402553	0.46967	0.499661	0.418404	0.467857	0.444935	0.495362	0.364936	0.368469	0.442557	0.513067	0.454831	0.493897	0.475824	0.536789	0.448413	0.42665	0.451742
	0.475598	0.424003	0.459593	0.457988	0.503127	0.382771	0.413305	0.423815	0.485189	0.434094	0.456967	0.401799	0.522216	0.357481	0.383193	0.437845	0.479138	0.447586	0.440243	0.402169	0.463889	0.365075	0.400626	0.469095	0.503253	0.419342	0.464816	0.448375	0.493867	0.364421	0.367447	0.438759	0.513129	0.455096	0.494039	0.480161	0.529643	0.441753	0.423322	0.451873
	0.474832	0.424338	0.461956	0.46042	0.499407	0.3833	0.416113	0.422186	0.487156	0.433024	0.459967	0.400649	0.514969	0.356777	0.38343	0.440654	0.486835	0.442435	0.446615	0.400812	0.46632	0.361512	0.397578	0.462199	0.502798	0.417436	0.461948	0.448705	0.489272	0.363927	0.369952	0.44088	0.517937	0.453112	0.491984	0.475622	0.528733	0.440643	0.425101	0.451867
	0.475111	0.42122	0.459227	0.460884	0.495491	0.381897	0.409148	0.419102	0.482219	0.4307	0.461199	0.397266	0.50906	0.362858	0.380824	0.439035	0.485953	0.439713	0.442841	0.401253	0.463201	0.35863	0.400221	0.460838	0.497668	0.416789	0.464476	0.443318	0.482505	0.363274	0.368805	0.437334	0.511582	0.451515	0.489569	0.471073	0.527165	0.443851	0.425016	0.449732
	0.473637	0.417675	0.456968	0.456919	0.502582	0.37899	0.405627	0.41641	0.477352	0.436981	0.457484	0.396538	0.51553	0.362731	0.379837	0.436819	0.486013	0.440729	0.441348	0.398885	0.466532	0.35961	0.402526	0.46404	0.500109	0.411106	0.462181	0.444591	0.485713	0.360602	0.370245	0.43192	0.509319	0.452455	0.49313	0.467409	0.531204	0.44541	0.424417	0.445483
	0.473088	0.420921	0.454016	0.454723	0.506888	0.380712	0.404536	0.418545	0.479327	0.439237	0.455722	0.398738	0.523582	0.359154	0.375186	0.432095	0.481024	0.435065	0.439072	0.397749	0.459353	0.359537	0.400055	0.460398	0.49533	0.416226	0.458054	0.444692	0.48254	0.357863	0.370562	0.430705	0.510144	0.447849	0.491069	0.466507	0.528805	0.445507	0.423318	0.446076
	0.474469	0.423245	0.454018	0.45304	0.501469	0.379038	0.405666	0.414206	0.481003	0.431599	0.45514	0.399535	0.518769	0.360951	0.380527	0.428386	0.470822	0.433991	0.436772	0.399708	0.457365	0.356863	0.397359	0.456659	0.495399	0.414676	0.45977	0.443391	0.477332	0.355081	0.367784	0.436486	0.504459	0.448696	0.488231	0.463513	0.528303	0.444609	0.422408	0.445033
	0.472888	0.419888	0.455518	0.4544	0.500383	0.3779	0.407989	0.415297	0.477029	0.42757	0.459072	0.399976	0.517507	0.360392	0.381033	0.429067	0.466387	0.434877	0.434201	0.398501	0.458835	0.355872	0.401079	0.453676	0.500215	0.414905	0.461092	0.439649	0.479798	0.354216	0.362252	0.433855	0.508818	0.444982	0.490333	0.466148	0.526587	0.443266	0.418221	0.444187
	0.469714	0.422281	0.453338	0.44959	0.494733	0.377615	0.405985	0.414228	0.477389	0.432596	0.454081	0.402157	0.52244	0.355742	0.380457	0.42867	0.478957	0.44012	0.433749	0.396706	0.452885	0.353225	0.396096	0.452115	0.503186	0.412134	0.461072	0.439599	0.478226	0.35503	0.359652	0.43267	0.50876	0.446121	0.487332	0.463947	0.524687	0.43785	0.418684	0.440638
	0.468731	0.41952	0.451877	0.448818	0.494227	0.373596	0.402238	0.412064	0.48223	0.428735	0.451035	0.393271	0.512992	0.35408	0.377128	0.426539	0.480018	0.440343	0.431772	0.392283	0.459944	0.355108	0.389589	0.457702	0.497915	0.412577	0.460251	0.43955	0.47508	0.358116	0.362355	0.431151	0.506899	0.449227	0.481041	0.465262	0.527601	0.440191	0.420136	0.437285
	0.46527	0.415947	0.452014	0.449726	0.49999	0.375386	0.402515	0.415962	0.475676	0.428696	0.45213	0.393517	0.51319	0.354624	0.379234	0.423735	0.482786	0.441235	0.432882	0.393376	0.459116	0.355414	0.389506	0.458893	0.49462	0.410131	0.460071	0.438722	0.472685	0.361768	0.364233	0.431923	0.506077	0.446536	0.482823	0.462271	0.522069	0.439242	0.417054	0.440445
	0.463782	0.415164	0.44877	0.451859	0.502002	0.374038	0.405165	0.412605	0.474212	0.427566	0.449039	0.39307	0.514518	0.354471	0.377933	0.425446	0.475867	0.439046	0.432211	0.393472	0.459688	0.354047	0.389764	0.461148	0.491156	0.413429	0.45667	0.439135	0.47775	0.360487	0.366622	0.431524	0.514427	0.446451	0.4825	0.462722	0.513585	0.432579	0.417503	0.439559
	0.464674	0.417342	0.451011	0.444987	0.493328	0.370486	0.401664	0.407892	0.481953	0.427812	0.45081	0.394212	0.51796	0.353394	0.37649	0.427279	0.473079	0.437471	0.42966	0.395724	0.458161	0.353058	0.392321	0.456624	0.48637	0.410239	0.457497	0.438307	0.472143	0.357532	0.362355	0.42799	0.514093	0.440833	0.482101	0.458139	0.509829	0.431956	0.415822	0.439957
	0.468368	0.418835	0.450074	0.442813	0.489168	0.373047	0.399922	0.408202	0.48229	0.429287	0.447021	0.389198	0.511669	0.352431	0.374279	0.42378	0.470114	0.433669	0.428005	0.395583	0.459374	0.354129	0.389058	0.452692	0.482949	0.408469	0.457809	0.435408	0.470908	0.353444	0.360398	0.429233	0.506439	0.436277	0.477473	0.461348	0.515747	0.42924	0.415631	0.437589
	0.463838	0.415338	0.448854	0.439666	0.488322	0.373157	0.397382	0.404805	0.478984	0.425332	0.442973	0.386951	0.50726	0.350183	0.374076	0.425924	0.471266	0.430467	0.430685	0.388984	0.456376	0.35373	0.382752	0.451485	0.487986	0.414753	0.451953	0.439233	0.474725	0.354991	0.360937	0.42335	0.50015	0.440765	0.475954	0.464612	0.514283	0.427194	0.417986	0.436551
	0.457283	0.417229	0.449769	0.444246	0.490779	0.371077	0.393584	0.404902	0.479633	0.421318	0.448672	0.388918	0.500827	0.34997	0.374407	0.422074	0.473549	0.427165	0.42875	0.392044	0.460854	0.353977	0.383647	0.452334	0.48584	0.415017	0.45593	0.438735	0.472851	0.357075	0.357855	0.429806	0.504795	0.442061	0.478277	0.463831	0.51895	0.434199	0.413911	0.434427
	0.460994	0.413588	0.446591	0.449792	0.487032	0.370426	0.395716	0.404198	0.475625	0.422792	0.449872	0.39248	0.505505	0.34721	0.369982	0.421718	0.470212	0.436396	0.423449	0.391497	0.457683	0.354301	0.390409	0.448528	0.488797	0.409328	0.453803	0.434347	0.477961	0.354108	0.354423	0.429763	0.503654	0.440373	0.479179	0.461863	0.518103	0.435273	0.411853	0.432857
	0.464523	0.41083	0.444733	0.448446	0.486507	0.37007	0.396424	0.405142	0.473273	0.424947	0.447278	0.393627	0.50741	0.343985	0.369084	0.420232	0.466481	0.43941	0.421615	0.389327	0.458898	0.35037	0.385318	0.449809	0.494468	0.402874	0.448231	0.432855	0.472666	0.353328	0.35548	0.4266	0.501555	0.439557	0.479346	0.465329	0.516809	0.430796	0.410115	0.432752
	0.457515	0.411598	0.448544	0.448251	0.488982	0.367239	0.396139	0.408193	0.472534	0.426194	0.448798	0.390652	0.502734	0.343534	0.370802	0.418602	0.463028	0.434308	0.423397	0.388791	0.456093	0.35025	0.386832	0.455112	0.494121	0.401946	0.448	0.436334	0.469252	0.352115	0.354796	0.433537	0.5008	0.442472	0.469964	0.462819	0.515424	0.430764	0.408584	0.435352
	0.461551	0.412118	0.442204	0.444945	0.491396	0.364824	0.394596	0.408867	0.469389	0.424137	0.447311	0.388309	0.497999	0.348457	0.365597	0.417123	0.463498	0.430732	0.423899	0.387548	0.451982	0.346633	0.386413	0.447988	0.483222	0.399144	0.444908	0.433997	0.472348	0.355844	0.352124	0.43229	0.496294	0.43961	0.468424	0.460297	0.513103	0.427698	0.409428	0.431918
	0.461899	0.412145	0.440111	0.444543	0.483398	0.363037	0.39251	0.405686	0.470727	0.427159	0.443769	0.387745	0.495142	0.351872	0.368869	0.415045	0.470323	0.42385	0.423108	0.389467	0.448508	0.34245	0.387672	0.446558	0.478704	0.396044	0.44691	0.427649	0.468159	0.353616	0.353768	0.427264	0.494627	0.437232	0.47239	0.457078	0.509099	0.428207	0.410787	0.431511
	0.46084	0.410454	0.437021	0.443744	0.481537	0.363445	0.392963	0.405021	0.471028	0.418843	0.443749	0.389739	0.497547	0.351023	0.369708	0.418339	0.468746	0.42671	0.422002	0.38739	0.454979	0.339644	0.385714	0.44734	0.483681	0.399317	0.445883	0.427714	0.471098	0.353941	0.35355	0.426742	0.494328	0.437744	0.474343	0.454962	0.508411	0.42781	0.408098	0.432514
	0.457144	0.407347	0.434488	0.448381	0.483263	0.363565	0.392079	0.399097	0.469751	0.412232	0.439885	0.38851	0.505147	0.346416	0.368735	0.419022	0.468819	0.429584	0.413621	0.384731	0.453984	0.336788	0.385639	0.451955	0.480782	0.404832	0.439884	0.430719	0.470945	0.349997	0.355797	0.427856	0.495444	0.439721	0.474436	0.452697	0.508857	0.426656	0.405452	0.435729
	0.4572	0.406421	0.438041	0.450544	0.483774	0.363308	0.392531	0.402328	0.464103	0.417116	0.439459	0.383717	0.500763	0.341909	0.366945	0.41389	0.469815	0.424369	0.415368	0.388459	0.446129	0.337076	0.382571	0.451	0.476876	0.402786	0.438646	0.431598	0.468865	0.349385	0.355011	0.429744	0.491299	0.439196	0.476043	0.448713	0.50864	0.423634	0.405503	0.437094
	0.454423	0.404425	0.43506	0.450997	0.480164	0.36357	0.390624	0.403141	0.466941	0.420686	0.437805	0.386951	0.497671	0.341809	0.368118	0.411138	0.471504	0.429371	0.413642	0.389089	0.446134	0.342841	0.381582	0.449964	0.47732	0.399432	0.441762	0.427741	0.469131	0.350212	0.355343	0.424628	0.492939	0.436903	0.469587	0.448403	0.505023	0.423143	0.408747	0.430387
	0.454026	0.402168	0.43173	0.444736	0.478094	0.364146	0.390784	0.402437	0.465717	0.420422	0.442768	0.387418	0.496054	0.343398	0.364423	0.420556	0.460411	0.427524	0.410702	0.387469	0.445739	0.344296	0.376999	0.443383	0.485354	0.399863	0.438971	0.425086	0.46389	0.348515	0.352853	0.424438	0.49185	0.436376	0.467792	0.450897	0.509022	0.423416	0.40663	0.42511
	0.454355	0.402719	0.429655	0.446264	0.477926	0.367241	0.390345	0.404572	0.463997	0.413186	0.44463	0.387351	0.499241	0.337871	0.364816	0.420192	0.452933	0.426926	0.411515	0.389697	0.446636	0.344367	0.376172	0.438238	0.477311	0.398266	0.44251	0.421351	0.4657	0.347981	0.351002	0.421861	0.48729	0.427427	0.472406	0.451109	0.511167	0.422305	0.406309	0.426997
	0.452111	0.402898	0.432662	0.441025	0.480322	0.361781	0.388258	0.404294	0.461225	0.414223	0.440156	0.387997	0.494953	0.335809	0.364798	0.416424	0.456368	0.423522	0.412912	0.382723	0.443543	0.338236	0.375049	0.439555	0.474838	0.395482	0.441396	0.423158	0.462646	0.349828	0.347434	0.420101	0.485735	0.425291	0.471939	0.449813	0.510397	0.424496	0.402098	0.430344
	0.451335	0.407607	0.436669	0.437148	0.484554	0.358434	0.385362	0.399732	0.461557	0.411918	0.444227	0.385905	0.498505	0.337361	0.357238	0.413405	0.460113	0.416609	0.411689	0.383805	0.439996	0.340995	0.383922	0.444701	0.474403	0.39615	0.438954	0.429256	0.461216	0.348308	0.344398	0.417357	0.485716	0.427607	0.467524	0.448832	0.507903	0.423069	0.399793	0.425606
	0.450136	0.404585	0.431887	0.4379	0.483975	0.357382	0.385129	0.395277	0.458332	0.409337	0.438777	0.38912	0.500576	0.334823	0.357118	0.411821	0.463203	0.416139	0.408365	0.381623	0.441943	0.33781	0.38101	0.444698	0.478896	0.396724	0.436272	0.428161	0.460973	0.348625	0.346566	0.416373	0.486426	0.429394	0.464598	0.443258	0.507242	0.423892	0.397257	0.424024
	0.44579	0.401851	0.429414	0.438294	0.481356	0.357437	0.383209	0.39837	0.454366	0.41096	0.432576	0.387483	0.49447	0.33871	0.360026	0.41031	0.466794	0.420729	0.406634	0.378384	0.443994	0.337929	0.377721	0.435861	0.475775	0.391082	0.44193	0.423916	0.459736	0.347568	0.347022	0.412851	0.487683	0.428267	0.461807	0.443418	0.506522	0.421851	0.397254	0.425603
	0.442836	0.400481	0.429307	0.441564	0.47527	0.363218	0.383541	0.395777	0.455	0.409019	0.435029	0.39041	0.490058	0.338084	0.356841	0.410857	0.462159	0.420019	0.410112	0.385639	0.445577	0.33638	0.373832	0.436803	0.479747	0.394493	0.440442	0.421686	0.46103	0.340742	0.347531	0.416842	0.489788	0.425993	0.460705	0.450607	0.500411	0.42102	0.3971	0.425812
	0.446619	0.404147	0.431501	0.440399	0.470594	0.359518	0.38508	0.394269	0.461885	0.411606	0.435213	0.38628	0.488959	0.337555	0.357458	0.408593	0.456586	0.417529	0.411891	0.381503	0.439269	0.336176	0.373094	0.438683	0.47883	0.396387	0.436787	0.424638	0.458973	0.33904	0.345575	0.413904	0.487842	0.422532	0.461355	0.448945	0.499475	0.417049	0.397042	0.416258
	0.450249	0.403291	0.433686	0.441537	0.474243	0.361516	0.384008	0.393124	0.460897	0.412096	0.430351	0.38483	0.485481	0.338661	0.358479	0.406788	0.4547	0.413533	0.409626	0.381667	0.432262	0.337802	0.372469	0.437185	0.474352	0.394321	0.438094	0.420761	0.454039	0.342747	0.344846	0.411415	0.487862	0.42284	0.46049	0.443463	0.499474	0.411763	0.399479	0.417804
	0.453217	0.405104	0.431958	0.446793	0.475247	0.358197	0.381039	0.390842	0.453759	0.410376	0.430763	0.389041	0.483932	0.33665	0.358834	0.403111	0.456987	0.418449	0.409759	0.37905	0.432086	0.33499	0.373291	0.438872	0.473324	0.39122	0.435903	0.416555	0.458837	0.341998	0.343123	0.412273	0.483794	0.4241	0.462421	0.442785	0.500432	0.413765	0.39911	0.421028
	0.45006	0.40525	0.433536	0.444185	0.475631	0.360478	0.379976	0.395501	0.456349	0.410515	0.424867	0.393704	0.486226	0.331119	0.357099	0.402453	0.458098	0.426037	0.407876	0.380024	0.431492	0.330464	0.375294	0.437969	0.47129	0.389895	0.433514	0.427472	0.462439	0.34391	0.340892	0.419759	0.483484	0.424127	0.456506	0.443781	0.503421	0.415886	0.396236	0.425719
	0.447458	0.40208	0.430915	0.448486	0.470743	0.35984	0.381688	0.39321	0.450109	0.409412	0.429097	0.393385	0.487933	0.330273	0.356489	0.40186	0.453844	0.427057	0.407558	0.377464	0.432688	0.336402	0.37421	0.437536	0.473744	0.394513	0.432183	0.422917	0.463305	0.34175	0.34283	0.42091	0.484728	0.428606	0.454639	0.448414	0.498776	0.418028	0.398016	0.423445
	0.444137	0.401587	0.430699	0.449833	0.470656	0.358367	0.382958	0.393654	0.452842	0.414119	0.43016	0.387308	0.486657	0.3324	0.356646	0.400911	0.45273	0.42087	0.40772	0.384277	0.429018	0.334264	0.373891	0.438042	0.469297	0.393573	0.432176	0.418978	0.459056	0.338346	0.34386	0.41428	0.485595	0.425998	0.457193	0.448735	0.498563	0.412841	0.393611	0.421857
	0.439556	0.405461	0.428612	0.448524	0.469709	0.356731	0.380871	0.397852	0.455075	0.41279	0.428829	0.384667	0.487409	0.336177	0.35654	0.403488	0.447802	0.42009	0.407013	0.381073	0.429905	0.330476	0.377775	0.440988	0.467398	0.393591	0.436605	0.416629	0.458945	0.338946	0.341463	0.40876	0.481711	0.42617	0.45374	0.446687	0.495142	0.410107	0.391383	0.418378
	0.442746	0.407416	0.422848	0.449642	0.46296	0.35782	0.382438	0.396229	0.455423	0.413975	0.428019	0.387249	0.489498	0.333121	0.354377	0.402303	0.447498	0.423482	0.405663	0.377501	0.436206	0.332845	0.378455	0.439818	0.47095	0.392337	0.434165	0.42162	0.453907	0.335952	0.344147	0.409572	0.48144	0.426585	0.450017	0.445781	0.492364	0.413581	0.392932	0.423149
	0.442196	0.409477	0.421785	0.449303	0.465916	0.355897	0.385483	0.393982	0.457172	0.416419	0.429468	0.397149	0.483115	0.333675	0.353691	0.404231	0.453339	0.419899	0.402061	0.382553	0.436687	0.33224	0.377515	0.440717	0.477641	0.39566	0.433654	0.423275	0.44756	0.336099	0.343965	0.413441	0.476549	0.428488	0.456868	0.441325	0.496846	0.414548	0.393506	0.419944
	0.443146	0.406144	0.42	0.454669	0.466972	0.358289	0.385232	0.398825	0.453629	0.418793	0.427262	0.402822	0.481652	0.336214	0.351008	0.406256	0.442837	0.421031	0.399326	0.380582	0.431098	0.329235	0.379262	0.436528	0.471177	0.396296	0.432039	0.424447	0.447992	0.340397	0.344413	0.415808	0.478076	0.429369	0.455546	0.4415	0.494735	0.414941	0.394543	0.420956
	0.437889	0.411177	0.42199	0.462637	0.469419	0.362246	0.386205	0.400635	0.452282	0.42321	0.426612	0.404636	0.483361	0.341103	0.357606	0.407465	0.445111	0.426584	0.398632	0.384936	0.430297	0.332067	0.376669	0.437931	0.471825	0.404564	0.428036	0.429374	0.447911	0.34271	0.346397	0.411439	0.477087	0.430897	0.45196	0.447748	0.489892	0.416137	0.397126	0.428503
	0.437539	0.419369	0.429003	0.472125	0.468865	0.365773	0.387835	0.411753	0.450461	0.430202	0.428307	0.40916	0.483739	0.348587	0.362057	0.413959	0.445295	0.434804	0.407321	0.395676	0.428561	0.338378	0.380912	0.445984	0.465534	0.410116	0.437502	0.42502	0.445847	0.347928	0.351857	0.416614	0.473326	0.43319	0.452221	0.451376	0.490184	0.415035	0.399038	0.432028
	0.440397	0.432562	0.436423	0.488338	0.463355	0.375773	0.400546	0.422925	0.444745	0.444748	0.427782	0.423813	0.483523	0.351959	0.366701	0.418887	0.447124	0.44985	0.404958	0.403062	0.432844	0.350244	0.392134	0.463587	0.460687	0.414156	0.440095	0.427222	0.449473	0.348452	0.358707	0.425376	0.478453	0.438778	0.454883	0.45442	0.492222	0.418919	0.407076	0.436103
	0.438878	0.453668	0.43966	0.523939	0.466796	0.394095	0.42248	0.447479	0.44429	0.471814	0.427296	0.442585	0.481995	0.364308	0.380488	0.435544	0.446343	0.460172	0.409575	0.414473	0.428928	0.364683	0.405707	0.480276	0.461562	0.428946	0.438039	0.436486	0.450248	0.358517	0.370608	0.437509	0.478749	0.449481	0.452893	0.459293	0.495297	0.424045	0.416153	0.446397
	0.444937	0.489626	0.4519	0.563091	0.467387	0.419013	0.444796	0.479603	0.448543	0.500565	0.437446	0.474241	0.482462	0.386208	0.399998	0.449603	0.449021	0.498982	0.419339	0.439692	0.42697	0.378363	0.418656	0.50902	0.463028	0.455546	0.437841	0.458235	0.450066	0.373876	0.386853	0.452695	0.477314	0.471566	0.461593	0.471344	0.490751	0.43979	0.429988	0.46801
	0.449692	0.539664	0.466645	0.617747	0.461119	0.452252	0.471635	0.510016	0.448452	0.577537	0.445818	0.545354	0.477843	0.429824	0.432277	0.47998	0.447218	0.548079	0.431504	0.495443	0.431102	0.408696	0.452591	0.548338	0.45928	0.515632	0.449613	0.507234	0.448956	0.415314	0.421548	0.491434	0.479734	0.521794	0.477863	0.51289	0.490923	0.467577	0.460861	0.509244
	0.446707	0.641292	0.50196	0.791663	0.461976	0.507426	0.543034	0.594785	0.452366	0.778756	0.485927	0.714729	0.479054	0.524455	0.501421	0.581208	0.450663	0.7048	0.464377	0.645926	0.432972	0.494301	0.536421	0.662981	0.46575	0.654883	0.487614	0.635823	0.45206	0.487	0.508521	0.581713	0.477403	0.676286	0.515318	0.611907	0.484652	0.533869	0.544981	0.618711
	0.457159	1.3473	0.801295	1.70202	0.485957	0.885299	0.961298	1.09657	0.468771	1.77321	0.746001	1.55385	0.504833	0.942071	0.922789	1.05471	0.46207	1.5803	0.708875	1.41789	0.447231	0.942117	0.965388	1.25754	0.493009	1.43458	0.79178	1.36136	0.479888	0.892544	0.94582	1.01984	0.495217	1.46938	0.770911	1.1414	0.500659	0.936131	0.951477	1.16354
	2.21517	18.4646	8.91412	22.0029	2.38203	10.9278	12.217	14.1598	2.08651	26.1453	10.1136	22.8387	2.39187	14.1531	12.249	14.0108	1.97275	21.1965	8.09941	19.2194	1.90535	11.7979	11.9107	15.2929	2.23491	20.0804	9.34533	18.3714	2.21328	11.4255	12.3557	13.0971	2.11121	19.6512	9.87988	16.5289	2.08915	12.1007	12.6866	16.1537
	5.91506	53.2227	26.7373	63.4952	6.49695	32.0266	35.8866	40.3775	5.74916	74.6924	27.401	64.9581	6.78957	39.3699	35.3423	40.5232	5.54599	64.0855	24.461	57.4026	5.58759	35.5561	36.3215	46.628	6.29472	58.1924	27.2811	54.2875	6.48352	33.7217	35.879	38.866	6.01823	58.8758	28.1794	46.96	6.00627	35.6009	37.1781	46.5842
	4.44648	41.4677	21.5245	49.4968	4.95762	25.3612	28.1698	31.2336	4.3174	56.0062	19.7892	48.7825	5.18558	29.0698	26.8942	30.8993	4.23773	50.9067	19.4093	45.191	4.41631	28.0615	28.9688	37.3756	4.75065	44.7416	20.8906	42.0489	5.02449	26.0141	27.3799	30.0787	4.59416	46.0129	21.2012	35.34	4.64632	27.4225	28.5941	35.3787
	0.823611	6.41059	3.59644	7.67931	0.916323	4.10377	4.35778	4.77989	0.756601	7.26382	2.42356	6.47875	0.878595	3.71086	3.71617	4.27278	0.759988	7.85182	3.00473	6.85697	0.817763	4.23344	4.47897	5.93219	0.798808	6.41544	2.92393	6.00789	0.845894	3.65297	3.77451	4.24204	0.809394	6.65739	2.85502	4.75594	0.840468	3.85062	4.01633	4.82547
	0.443873	1.12711	0.701782	1.38685	0.47655	0.760311	0.834033	0.912338	0.463049	1.46523	0.638973	1.30701	0.492562	0.829664	0.78831	0.916799	0.448232	1.35787	0.633849	1.21489	0.43268	0.815205	0.864045	1.09352	0.483567	1.19661	0.682257	1.1511	0.462586	0.775399	0.804698	0.893721	0.486818	1.25883	0.684837	0.989081	0.498717	0.829668	0.848659	1.01209
	0.434849	0.620039	0.484911	0.737054	0.460035	0.486279	0.52042	0.55298	0.447727	0.752507	0.473171	0.690313	0.481268	0.499931	0.48509	0.557175	0.434268	0.681594	0.454159	0.633107	0.425771	0.472527	0.512758	0.628319	0.459538	0.624858	0.483144	0.625142	0.447941	0.472444	0.489222	0.556121	0.474246	0.65272	0.495716	0.597711	0.483724	0.523689	0.528064	0.594917
	0.434661	0.528548	0.452265	0.60508	0.456636	0.431995	0.453692	0.493115	0.444048	0.563547	0.442994	0.531922	0.476382	0.410037	0.41978	0.476372	0.436947	0.528313	0.418003	0.481139	0.422746	0.396862	0.433856	0.522422	0.454284	0.498853	0.44394	0.49054	0.439276	0.400417	0.409174	0.473486	0.463101	0.515739	0.461988	0.50356	0.480925	0.457645	0.447671	0.495236
	0.431299	0.471054	0.441303	0.539293	0.456742	0.399693	0.420491	0.450728	0.442028	0.487259	0.431179	0.458383	0.47173	0.372126	0.387985	0.441061	0.437811	0.473863	0.409083	0.43005	0.415036	0.369565	0.402491	0.486155	0.457373	0.443425	0.438926	0.449288	0.440613	0.363663	0.374986	0.434401	0.465937	0.464618	0.451368	0.462199	0.479052	0.426388	0.415775	0.453841
	0.42674	0.433065	0.428084	0.503251	0.453652	0.379646	0.398118	0.423893	0.440264	0.443048	0.421006	0.422403	0.469679	0.354042	0.367834	0.417144	0.435007	0.448373	0.403535	0.405866	0.421631	0.355103	0.388756	0.469293	0.450097	0.415331	0.419656	0.426515	0.441725	0.350151	0.359543	0.416616	0.469039	0.443406	0.448813	0.447764	0.482169	0.410645	0.402818	0.430909
	0.426234	0.41328	0.416608	0.478418	0.453924	0.365789	0.3905	0.402705	0.434001	0.430183	0.416965	0.405917	0.472067	0.34229	0.356278	0.403295	0.432065	0.427449	0.395985	0.387104	0.420972	0.334402	0.379958	0.451152	0.447445	0.397273	0.423329	0.415811	0.440079	0.338509	0.354023	0.408925	0.465737	0.428644	0.446363	0.441115	0.484011	0.402498	0.390053	0.419888
	0.427479	0.398841	0.412455	0.451645	0.452744	0.353685	0.378108	0.397479	0.429695	0.421922	0.410078	0.393338	0.473559	0.330162	0.350273	0.39821	0.43069	0.411705	0.390279	0.382028	0.416348	0.327112	0.367329	0.43001	0.452277	0.388621	0.421454	0.411863	0.437474	0.33334	0.343143	0.402633	0.462745	0.419975	0.443641	0.429642	0.47954	0.400765	0.386688	0.410727
	0.423242	0.390326	0.407196	0.438729	0.451633	0.348637	0.371539	0.38991	0.433055	0.412996	0.408279	0.382967	0.473901	0.323373	0.343191	0.391371	0.4343	0.402917	0.389035	0.374639	0.414811	0.328578	0.359335	0.42625	0.450377	0.383597	0.414898	0.407549	0.437401	0.329668	0.33518	0.400427	0.457106	0.416974	0.441901	0.426597	0.475821	0.399356	0.385035	0.406201
	0.421238	0.386448	0.409492	0.42951	0.447668	0.344815	0.37289	0.381588	0.443603	0.409871	0.408127	0.385155	0.47045	0.321491	0.33826	0.386302	0.428944	0.402818	0.386124	0.367176	0.421127	0.324717	0.360924	0.42487	0.449753	0.379556	0.413253	0.405554	0.436898	0.328779	0.330534	0.394892	0.458537	0.412173	0.43567	0.426584	0.478241	0.396193	0.381642	0.397549
	0.41975	0.387251	0.408253	0.425015	0.449427	0.340743	0.368186	0.377979	0.445312	0.401444	0.409918	0.378065	0.470274	0.318239	0.337774	0.385281	0.422034	0.405531	0.392169	0.366117	0.420412	0.322089	0.360025	0.418111	0.449406	0.378167	0.413149	0.402427	0.431869	0.326601	0.329754	0.392217	0.463344	0.40868	0.437107	0.42299	0.4816	0.397035	0.379231	0.400369
	0.419597	0.386978	0.406466	0.419347	0.44992	0.342711	0.366218	0.376511	0.440292	0.396608	0.410877	0.375996	0.466819	0.317889	0.343487	0.386263	0.429285	0.403216	0.387794	0.367691	0.411959	0.316848	0.358804	0.411429	0.448296	0.37662	0.416245	0.39707	0.429841	0.323244	0.327994	0.390252	0.464621	0.406454	0.438675	0.421284	0.475271	0.395397	0.378465	0.40274
	0.417405	0.387169	0.404428	0.42121	0.446996	0.340369	0.363598	0.373609	0.437808	0.394633	0.404637	0.370606	0.461553	0.315804	0.340307	0.387147	0.435695	0.396005	0.382362	0.360611	0.409147	0.318428	0.355507	0.415561	0.45172	0.372843	0.417675	0.399102	0.429254	0.325714	0.325788	0.393785	0.460862	0.40455	0.436237	0.42142	0.476795	0.393446	0.376337	0.398364
	0.417085	0.387314	0.401412	0.419931	0.444187	0.337866	0.362206	0.372516	0.433221	0.392606	0.403473	0.368261	0.457389	0.312404	0.338726	0.386366	0.427518	0.397766	0.384702	0.355836	0.416078	0.31726	0.351117	0.416538	0.449003	0.368936	0.412362	0.40085	0.431029	0.323149	0.323444	0.392979	0.455682	0.403218	0.432051	0.41758	0.478025	0.393058	0.374649	0.397669
	0.414128	0.380904	0.400784	0.420934	0.449216	0.33476	0.358729	0.373133	0.428466	0.390376	0.402833	0.3709	0.462493	0.311852	0.333042	0.386948	0.428241	0.398153	0.384869	0.358976	0.415178	0.316276	0.350323	0.411089	0.453406	0.369529	0.4092	0.399518	0.429466	0.319498	0.321298	0.390475	0.455713	0.40041	0.431041	0.41922	0.472612	0.393826	0.371692	0.39822
	0.414637	0.379938	0.403524	0.416966	0.446219	0.336109	0.357769	0.367332	0.424429	0.387634	0.401241	0.37192	0.464209	0.312326	0.331476	0.385466	0.431856	0.393419	0.38076	0.362216	0.409272	0.312288	0.349328	0.406611	0.453876	0.370048	0.403972	0.397688	0.432774	0.319425	0.318022	0.388998	0.458942	0.397952	0.428809	0.416144	0.470692	0.387722	0.372512	0.396733
	0.41218	0.378746	0.407622	0.41051	0.445045	0.334526	0.35616	0.372175	0.424341	0.385769	0.400214	0.362084	0.460718	0.311109	0.334462	0.38647	0.42081	0.392416	0.380115	0.354519	0.412546	0.305538	0.347473	0.406514	0.445015	0.370634	0.404182	0.394987	0.433533	0.319785	0.3182	0.391593	0.45549	0.398418	0.430796	0.410732	0.465662	0.388261	0.370766	0.39461
	0.414675	0.376553	0.406102	0.410809	0.444335	0.333943	0.355821	0.373761	0.425189	0.378515	0.40126	0.362394	0.457238	0.311407	0.336236	0.383792	0.417078	0.389016	0.375682	0.353953	0.410086	0.311684	0.347271	0.403655	0.446561	0.36879	0.409666	0.392529	0.430584	0.322725	0.32301	0.387297	0.454252	0.394001	0.43161	0.414554	0.47312	0.386159	0.367896	0.394344
	0.414989	0.373285	0.401891	0.410186	0.438334	0.33361	0.351981	0.368903	0.428571	0.378461	0.405395	0.364113	0.455263	0.30577	0.334828	0.382194	0.417818	0.390573	0.376981	0.353577	0.40909	0.311669	0.347744	0.405154	0.448638	0.367121	0.406362	0.391855	0.429102	0.317335	0.321961	0.391529	0.453453	0.394338	0.430874	0.41393	0.474145	0.384214	0.367399	0.38939
	0.415282	0.372733	0.39849	0.404108	0.440227	0.328827	0.353622	0.366578	0.424639	0.37909	0.398966	0.358781	0.453742	0.309182	0.329684	0.382358	0.419696	0.386126	0.377525	0.350057	0.407627	0.311736	0.346594	0.403415	0.44042	0.368972	0.405989	0.392027	0.42759	0.314071	0.318761	0.386882	0.452768	0.39596	0.432742	0.412033	0.466982	0.382652	0.371366	0.392162
	0.413422	0.369683	0.395212	0.402159	0.438988	0.327499	0.354569	0.367656	0.422222	0.385368	0.398272	0.354522	0.457594	0.309583	0.331008	0.384327	0.421774	0.387107	0.379323	0.351387	0.408332	0.310106	0.346359	0.400438	0.436784	0.365789	0.410759	0.393304	0.422651	0.314892	0.318354	0.386665	0.450645	0.394878	0.429665	0.409099	0.464759	0.384287	0.371812	0.389901
	0.412164	0.368216	0.395429	0.401727	0.43874	0.328988	0.354326	0.365806	0.422036	0.381697	0.399336	0.353233	0.455675	0.309612	0.332483	0.382559	0.417108	0.389753	0.378767	0.34886	0.410987	0.306883	0.342461	0.405664	0.437933	0.360949	0.406932	0.390342	0.422281	0.315239	0.320088	0.382936	0.451972	0.390763	0.427157	0.409458	0.463146	0.384282	0.37064	0.388732
	0.406092	0.372723	0.394464	0.399203	0.437984	0.328062	0.351169	0.363089	0.422241	0.380375	0.400248	0.347732	0.45295	0.308678	0.333627	0.378477	0.413877	0.389742	0.376757	0.350838	0.403946	0.307098	0.344161	0.401318	0.434736	0.359566	0.407666	0.38497	0.421697	0.317264	0.318486	0.384302	0.451997	0.388146	0.426114	0.404333	0.463546	0.388151	0.368778	0.389185
	0.405817	0.365307	0.393275	0.402196	0.435254	0.326323	0.34954	0.361752	0.422724	0.386821	0.396089	0.348843	0.456294	0.313547	0.333176	0.374683	0.415474	0.386996	0.378989	0.351206	0.40095	0.307609	0.345958	0.396162	0.429148	0.359496	0.409758	0.387466	0.417346	0.313024	0.318573	0.383609	0.45278	0.388386	0.42667	0.405149	0.461225	0.387263	0.368093	0.38602
	0.407068	0.365867	0.391726	0.405027	0.436078	0.32458	0.348692	0.356562	0.419606	0.37911	0.395523	0.34632	0.453219	0.311115	0.329969	0.374503	0.415558	0.38822	0.378959	0.346479	0.403472	0.313387	0.347394	0.395501	0.434671	0.361826	0.406865	0.389852	0.418131	0.31095	0.315416	0.384462	0.445579	0.388039	0.423832	0.412558	0.465462	0.384523	0.365804	0.391895
	0.406372	0.367093	0.392717	0.401513	0.442081	0.323594	0.346906	0.357559	0.422797	0.376188	0.394334	0.342477	0.453407	0.305205	0.330283	0.377969	0.415179	0.385927	0.376604	0.345212	0.403846	0.314693	0.344584	0.399115	0.441053	0.363426	0.399157	0.387986	0.421675	0.313018	0.316626	0.385418	0.446686	0.386531	0.42325	0.409333	0.462142	0.383757	0.364439	0.393827
	0.408297	0.363329	0.390517	0.401664	0.441419	0.321623	0.346043	0.361502	0.42118	0.373475	0.395748	0.349186	0.456872	0.302824	0.326527	0.377976	0.412099	0.380538	0.375825	0.341622	0.401878	0.309722	0.340155	0.394069	0.442156	0.360727	0.401001	0.382185	0.420545	0.313672	0.317614	0.385264	0.446579	0.389623	0.424458	0.406393	0.459557	0.382785	0.36531	0.392196
	0.41297	0.365456	0.391702	0.400457	0.433287	0.323139	0.34872	0.361459	0.416947	0.372563	0.396583	0.349282	0.455374	0.307617	0.330625	0.37541	0.414014	0.385529	0.370282	0.343588	0.401318	0.306097	0.336915	0.393508	0.437712	0.359191	0.398989	0.383607	0.420736	0.313181	0.315756	0.385684	0.445291	0.389781	0.429707	0.407198	0.46302	0.379659	0.368121	0.390313
	0.413003	0.362625	0.393437	0.397177	0.435935	0.327728	0.354084	0.363681	0.417836	0.373763	0.392779	0.350768	0.45004	0.305119	0.32827	0.373845	0.414408	0.383519	0.374826	0.343476	0.398359	0.306453	0.339895	0.389838	0.434826	0.35636	0.397582	0.384622	0.414152	0.311768	0.316026	0.379912	0.448213	0.389556	0.420843	0.408143	0.458716	0.382745	0.362841	0.387744
	0.407858	0.361392	0.391391	0.395472	0.432046	0.327825	0.353384	0.366033	0.416374	0.374328	0.392008	0.347987	0.447909	0.302917	0.324606	0.372312	0.410464	0.374214	0.376759	0.338498	0.397706	0.304475	0.340651	0.387648	0.432505	0.352517	0.39979	0.388366	0.417277	0.304684	0.314833	0.381321	0.44308	0.390439	0.416096	0.408324	0.456664	0.380577	0.362865	0.389202
	0.405919	0.359885	0.393431	0.387924	0.432918	0.326539	0.347392	0.362932	0.417123	0.374345	0.395267	0.347465	0.448051	0.3005	0.32284	0.370911	0.410029	0.37673	0.377412	0.344117	0.399454	0.303952	0.340197	0.39047	0.432823	0.352243	0.399527	0.389865	0.416661	0.30767	0.317691	0.381405	0.441731	0.384886	0.418829	0.405662	0.457846	0.379368	0.360629	0.389502
	0.405791	0.359788	0.392663	0.391001	0.429168	0.32699	0.350263	0.356186	0.421239	0.378135	0.392445	0.345209	0.444305	0.302702	0.326984	0.374531	0.406444	0.380987	0.381732	0.343121	0.401659	0.299889	0.342787	0.392746	0.434107	0.352696	0.39936	0.384208	0.416791	0.310192	0.315861	0.376395	0.438279	0.382989	0.4167	0.402546	0.45594	0.380089	0.362008	0.384937
	0.404146	0.361968	0.389825	0.395402	0.425676	0.323501	0.348598	0.357713	0.416471	0.380871	0.390389	0.347781	0.446849	0.303048	0.324161	0.370011	0.406517	0.385864	0.377277	0.339437	0.402685	0.301784	0.340616	0.393676	0.436927	0.354974	0.395958	0.382205	0.414054	0.310049	0.313352	0.377765	0.440377	0.381996	0.415572	0.402932	0.456435	0.380077	0.363536	0.382385
	0.398302	0.362229	0.388639	0.39092	0.426703	0.323352	0.343426	0.355923	0.416459	0.378107	0.389831	0.350553	0.453166	0.298865	0.319739	0.372072	0.406282	0.383052	0.370492	0.338715	0.402195	0.301617	0.336638	0.397542	0.439231	0.353662	0.39575	0.3812	0.411802	0.306642	0.313416	0.377586	0.438073	0.384093	0.417	0.402884	0.456018	0.381055	0.363756	0.386637
	0.398191	0.359685	0.389034	0.38916	0.426315	0.320049	0.343505	0.354263	0.413965	0.366178	0.392853	0.343498	0.452184	0.299205	0.321725	0.369215	0.404167	0.381022	0.368901	0.341118	0.39431	0.301307	0.342715	0.39839	0.43353	0.350353	0.394196	0.378173	0.412267	0.310598	0.310135	0.378602	0.436355	0.382637	0.411952	0.403904	0.452595	0.376879	0.359068	0.388632
	0.404558	0.357582	0.388275	0.383749	0.426359	0.319266	0.34126	0.349499	0.411803	0.367263	0.393614	0.340524	0.446512	0.298495	0.322127	0.367233	0.404563	0.378341	0.372252	0.343197	0.390447	0.303362	0.337921	0.395122	0.436509	0.353187	0.393338	0.377986	0.40748	0.307587	0.307042	0.376626	0.434688	0.380902	0.412217	0.403112	0.453409	0.375598	0.356747	0.383822
	0.396069	0.357217	0.389166	0.380454	0.427533	0.321195	0.340456	0.346586	0.40822	0.367846	0.390499	0.34319	0.447219	0.301955	0.322339	0.366505	0.403003	0.375429	0.373029	0.341425	0.396468	0.301662	0.340367	0.390258	0.431117	0.353774	0.395372	0.376248	0.409089	0.308418	0.307418	0.373584	0.43857	0.380157	0.411839	0.401516	0.455524	0.375041	0.359634	0.379965
	0.397153	0.359775	0.385248	0.380803	0.423878	0.318361	0.339981	0.35071	0.409938	0.370474	0.382608	0.340413	0.444783	0.299072	0.318887	0.369412	0.405812	0.377821	0.370319	0.340713	0.391707	0.29769	0.338203	0.390314	0.423815	0.354472	0.391917	0.379667	0.414558	0.310774	0.310901	0.377678	0.436931	0.382658	0.414996	0.398308	0.450292	0.372308	0.358178	0.378427
	0.403679	0.360429	0.384117	0.382025	0.430395	0.315254	0.341104	0.35102	0.413829	0.370713	0.385084	0.341479	0.443919	0.299925	0.318829	0.369762	0.407392	0.376923	0.36688	0.339754	0.39055	0.295746	0.335618	0.387521	0.421917	0.354272	0.389921	0.380445	0.413177	0.307059	0.308407	0.379849	0.43172	0.379618	0.414211	0.397549	0.454521	0.372029	0.356582	0.379165
	0.400232	0.355396	0.380433	0.377321	0.42962	0.319208	0.340215	0.349726	0.412102	0.369378	0.383383	0.344076	0.443946	0.30012	0.32353	0.371659	0.403616	0.375189	0.370535	0.33662	0.394442	0.296096	0.338002	0.384406	0.43217	0.351129	0.390055	0.378804	0.406759	0.301934	0.310381	0.379469	0.433755	0.376934	0.412399	0.398258	0.456061	0.371216	0.358806	0.379084
	0.399137	0.354937	0.380779	0.377819	0.424777	0.319171	0.34043	0.348889	0.414246	0.3691	0.38687	0.338505	0.443321	0.297963	0.322534	0.370596	0.401846	0.373888	0.369668	0.337575	0.389493	0.296221	0.335585	0.382863	0.42853	0.349888	0.39339	0.376114	0.401903	0.30104	0.308941	0.372472	0.434624	0.376924	0.412129	0.399128	0.453407	0.372045	0.356442	0.378058
	0.404762	0.356864	0.379906	0.375685	0.424936	0.314531	0.340562	0.347955	0.411658	0.367557	0.386485	0.338092	0.441281	0.297857	0.319639	0.366518	0.401494	0.372284	0.36508	0.338675	0.388207	0.297272	0.331873	0.385506	0.422174	0.346107	0.389823	0.374288	0.404759	0.301684	0.307866	0.372964	0.435124	0.379288	0.415227	0.397954	0.450401	0.371825	0.35532	0.376776
	0.397344	0.354725	0.382288	0.377044	0.427692	0.314661	0.336435	0.346848	0.409619	0.363501	0.381407	0.33522	0.440902	0.29803	0.316621	0.366281	0.396281	0.371372	0.363726	0.336303	0.390879	0.302946	0.331397	0.383924	0.424461	0.344377	0.391661	0.371147	0.408513	0.300253	0.310039	0.371443	0.430269	0.380088	0.410703	0.397947	0.449719	0.367595	0.352523	0.378807
	0.395939	0.350583	0.382	0.376111	0.424981	0.314466	0.33995	0.346487	0.407777	0.365316	0.379974	0.333623	0.442969	0.300304	0.314967	0.362669	0.397857	0.370624	0.361551	0.334743	0.388289	0.299371	0.329315	0.387183	0.422171	0.346748	0.388514	0.3717	0.408708	0.302253	0.308218	0.367318	0.42515	0.379572	0.407007	0.397197	0.452028	0.369371	0.353924	0.380841
	0.395342	0.350152	0.381173	0.377156	0.421903	0.313435	0.339803	0.346057	0.403036	0.363584	0.380844	0.332222	0.441649	0.30109	0.315999	0.362121	0.397023	0.372866	0.363877	0.33068	0.385582	0.29634	0.327205	0.387273	0.42401	0.348788	0.393591	0.372719	0.407895	0.301257	0.304439	0.367384	0.427662	0.379446	0.403394	0.396659	0.451999	0.372013	0.35409	0.377642
	0.398812	0.353954	0.382908	0.377807	0.418261	0.316058	0.336875	0.345781	0.404156	0.364015	0.380611	0.33334	0.440184	0.301181	0.314253	0.365687	0.399244	0.369983	0.364669	0.331017	0.385417	0.297403	0.329208	0.385934	0.423805	0.344555	0.39244	0.373423	0.403665	0.302536	0.305466	0.369559	0.425959	0.377505	0.406224	0.396346	0.452314	0.370516	0.350456	0.375853
	0.396994	0.355922	0.382302	0.376754	0.414878	0.311222	0.335279	0.344726	0.407375	0.368928	0.37871	0.331291	0.439023	0.298185	0.317984	0.364524	0.39756	0.371178	0.360491	0.33091	0.386314	0.297285	0.333441	0.382822	0.418324	0.34266	0.389205	0.370895	0.403616	0.299677	0.302396	0.365237	0.424862	0.374894	0.410112	0.395255	0.446839	0.368775	0.347546	0.373358
	0.394062	0.354563	0.377388	0.373753	0.419111	0.313138	0.335082	0.344004	0.409679	0.36616	0.381055	0.332914	0.443899	0.29646	0.31728	0.364911	0.396608	0.372407	0.35679	0.331712	0.383675	0.295156	0.329456	0.378899	0.422144	0.345251	0.393841	0.369318	0.409159	0.297816	0.303705	0.366828	0.431273	0.372055	0.407375	0.392349	0.447067	0.364474	0.347748	0.37229
	0.389485	0.351388	0.378236	0.372514	0.417088	0.312564	0.333546	0.342307	0.406988	0.361204	0.384232	0.330548	0.441445	0.290838	0.316035	0.367515	0.396796	0.369766	0.355498	0.330534	0.390487	0.294687	0.326621	0.380216	0.419646	0.350514	0.388442	0.370565	0.406407	0.299987	0.305903	0.36596	0.431335	0.370613	0.404928	0.391028	0.44859	0.364975	0.347891	0.373537
	0.392456	0.349952	0.375908	0.371735	0.421497	0.309652	0.335653	0.345741	0.403819	0.360477	0.38331	0.330447	0.436226	0.287907	0.314033	0.364736	0.395572	0.368856	0.357434	0.326097	0.391185	0.293194	0.329186	0.381276	0.419978	0.348053	0.38697	0.366032	0.401164	0.298442	0.304734	0.365402	0.430821	0.372173	0.408416	0.39345	0.443573	0.36815	0.346867	0.373677
	0.393303	0.350718	0.376294	0.372198	0.419022	0.310398	0.332643	0.344093	0.39996	0.359189	0.380143	0.330982	0.432124	0.292241	0.313342	0.360957	0.390386	0.367905	0.359698	0.327948	0.378682	0.289118	0.330141	0.382396	0.419611	0.344749	0.386974	0.368273	0.400905	0.297701	0.303702	0.366883	0.430455	0.373	0.404426	0.394053	0.447671	0.367065	0.34671	0.369614
	0.390761	0.344972	0.377148	0.375212	0.420441	0.311423	0.333576	0.342758	0.399602	0.355469	0.377112	0.33259	0.431356	0.293038	0.313284	0.361197	0.392687	0.360682	0.355821	0.327091	0.376801	0.29002	0.32845	0.380667	0.41904	0.340288	0.387057	0.368098	0.403719	0.296893	0.302324	0.363176	0.425832	0.375133	0.409232	0.392008	0.451517	0.365394	0.34662	0.367831
	0.387474	0.343112	0.375338	0.372282	0.418711	0.308795	0.336459	0.345026	0.403514	0.359917	0.378455	0.33076	0.433154	0.292315	0.310552	0.355677	0.389119	0.366368	0.352237	0.328176	0.379586	0.28822	0.323844	0.380843	0.411253	0.341579	0.379963	0.36747	0.400283	0.298789	0.301308	0.364552	0.42294	0.371405	0.40572	0.390183	0.444968	0.362362	0.34954	0.367688
	0.385097	0.345055	0.37509	0.371675	0.415311	0.308585	0.331772	0.345113	0.399903	0.362668	0.380741	0.329619	0.43391	0.296249	0.314103	0.356412	0.388383	0.365003	0.358094	0.325393	0.375248	0.287317	0.325507	0.375827	0.412531	0.346237	0.380483	0.368903	0.401834	0.298573	0.302864	0.365119	0.426648	0.368161	0.404907	0.386068	0.444249	0.365002	0.349146	0.367403
	0.38612	0.346118	0.377759	0.373458	0.417916	0.310292	0.330368	0.347212	0.400702	0.364584	0.383947	0.333535	0.433614	0.299999	0.321782	0.363455	0.387496	0.366497	0.357212	0.329448	0.374185	0.291096	0.32623	0.378331	0.411377	0.347275	0.38562	0.368793	0.402273	0.295933	0.304438	0.365266	0.423183	0.368564	0.405765	0.386646	0.444255	0.364588	0.351632	0.370865
	0.384941	0.346318	0.3763	0.371148	0.415434	0.308143	0.331421	0.346359	0.400034	0.365292	0.379295	0.337568	0.434466	0.294033	0.316611	0.363939	0.394361	0.372431	0.358217	0.331773	0.381921	0.292096	0.323718	0.379538	0.411345	0.344984	0.382002	0.368043	0.400656	0.297884	0.306534	0.361268	0.420617	0.369787	0.401415	0.386352	0.443978	0.362426	0.349561	0.372401
	0.383777	0.348448	0.371581	0.367837	0.416685	0.304041	0.333404	0.341621	0.399308	0.357894	0.376896	0.331824	0.429235	0.290062	0.312875	0.363697	0.395381	0.367487	0.355859	0.32521	0.382511	0.291392	0.32733	0.379325	0.415846	0.339046	0.378303	0.365605	0.400223	0.297692	0.301463	0.359912	0.42457	0.369556	0.39941	0.385436	0.444945	0.36209	0.344945	0.371612
	0.384289	0.348112	0.368841	0.364793	0.417961	0.302386	0.334063	0.338026	0.395283	0.353302	0.377999	0.329503	0.42849	0.287782	0.312926	0.362145	0.389257	0.363879	0.353299	0.321891	0.377191	0.286529	0.325205	0.378355	0.409476	0.338719	0.380151	0.365156	0.39661	0.29653	0.301719	0.357084	0.424349	0.365435	0.401848	0.386888	0.441593	0.358544	0.342535	0.368685
	0.382952	0.346124	0.36721	0.366367	0.416042	0.306229	0.328185	0.338102	0.394169	0.355338	0.375443	0.329115	0.425902	0.287917	0.31124	0.357095	0.385804	0.362922	0.353612	0.32259	0.375917	0.286344	0.326228	0.378361	0.406637	0.338616	0.385034	0.362463	0.394035	0.300205	0.299711	0.357737	0.420122	0.365573	0.40067	0.38644	0.440483	0.356757	0.339901	0.36537
	0.382983	0.343801	0.366509	0.365572	0.414561	0.306407	0.325796	0.337782	0.391472	0.354087	0.375495	0.32944	0.423877	0.285685	0.30861	0.351173	0.386226	0.363456	0.35565	0.322868	0.376981	0.285518	0.325747	0.378293	0.410861	0.338756	0.383219	0.362568	0.399083	0.296202	0.297558	0.358139	0.415978	0.362434	0.396895	0.386804	0.439226	0.356373	0.341432	0.363801
	0.383134	0.341746	0.371086	0.364792	0.408414	0.305085	0.327145	0.339781	0.39459	0.351122	0.372252	0.326099	0.427907	0.287392	0.30871	0.354569	0.383848	0.362979	0.356627	0.326003	0.378638	0.28578	0.323709	0.375068	0.417083	0.33573	0.383038	0.359177	0.396568	0.293158	0.297778	0.35768	0.417742	0.363814	0.398484	0.384296	0.436991	0.355786	0.342605	0.365942
	0.386954	0.3412	0.36773	0.364346	0.406994	0.303523	0.327363	0.344187	0.39004	0.352095	0.368671	0.327592	0.428781	0.288251	0.309632	0.356184	0.381925	0.361182	0.356293	0.320538	0.374119	0.285612	0.321729	0.375363	0.41288	0.334349	0.381735	0.358655	0.392712	0.295663	0.295897	0.358849	0.419666	0.365406	0.397722	0.380956	0.435993	0.354677	0.343107	0.367799
	0.38981	0.337452	0.36602	0.361036	0.409771	0.303387	0.326779	0.338883	0.39142	0.351038	0.369272	0.328541	0.426256	0.286815	0.308925	0.355278	0.385514	0.358918	0.355606	0.319472	0.372412	0.283127	0.320542	0.373037	0.411839	0.335086	0.38026	0.356581	0.394559	0.296191	0.296444	0.357556	0.415689	0.366988	0.393074	0.387099	0.436271	0.353939	0.343971	0.367131
	0.390286	0.341731	0.36446	0.362007	0.407058	0.29988	0.326707	0.335131	0.391516	0.35059	0.37034	0.328327	0.424196	0.285397	0.306809	0.352301	0.386036	0.355102	0.355082	0.322793	0.372242	0.282606	0.320321	0.376343	0.415176	0.334378	0.375522	0.359447	0.392068	0.292592	0.296361	0.356668	0.419181	0.365245	0.393128	0.385864	0.432848	0.354095	0.339645	0.365382
	0.38594	0.344715	0.364652	0.366038	0.40799	0.299012	0.327555	0.336506	0.393088	0.351586	0.369959	0.326743	0.422662	0.283591	0.30624	0.352202	0.382099	0.358139	0.35196	0.319042	0.375046	0.285723	0.318676	0.374812	0.415081	0.337683	0.373612	0.359437	0.395448	0.29269	0.294188	0.358673	0.420726	0.363822	0.396881	0.384178	0.428166	0.353878	0.338044	0.363252
	0.38092	0.34281	0.364526	0.36129	0.410444	0.298522	0.325396	0.339568	0.391279	0.35189	0.367839	0.325147	0.422994	0.28598	0.308282	0.353776	0.380555	0.356577	0.348611	0.317716	0.376362	0.28597	0.318286	0.377127	0.408787	0.334915	0.376761	0.355531	0.394499	0.291175	0.293528	0.359636	0.420364	0.363686	0.393064	0.381455	0.431721	0.354869	0.338566	0.363451
	0.381135	0.336727	0.368292	0.360132	0.409449	0.301872	0.324891	0.334673	0.391037	0.350401	0.365845	0.325053	0.421973	0.284346	0.304737	0.352419	0.384367	0.358655	0.352949	0.318028	0.377753	0.284473	0.317759	0.378131	0.403074	0.334747	0.373451	0.354649	0.390825	0.289459	0.295419	0.357882	0.415655	0.36276	0.392253	0.384753	0.435349	0.355237	0.339219	0.361642
	0.379414	0.340103	0.36221	0.358053	0.408467	0.30253	0.3259	0.338324	0.384603	0.348159	0.364441	0.323113	0.423785	0.283732	0.303593	0.348664	0.384095	0.357067	0.347361	0.32022	0.371524	0.285009	0.31979	0.375022	0.408888	0.336818	0.370819	0.350518	0.394251	0.292515	0.295031	0.351437	0.409027	0.36281	0.39542	0.386599	0.436951	0.354782	0.337607	0.357814
	0.378257	0.339422	0.361152	0.359055	0.405656	0.300907	0.324696	0.336477	0.384396	0.346847	0.36676	0.322906	0.423385	0.283662	0.305697	0.347728	0.386385	0.357562	0.345512	0.320986	0.373938	0.2873	0.316984	0.37032	0.409989	0.335496	0.37606	0.353269	0.396892	0.291565	0.297251	0.353145	0.410447	0.363251	0.393264	0.382381	0.43797	0.354373	0.33715	0.357405
	0.379131	0.336615	0.364861	0.360747	0.402659	0.297028	0.324836	0.333044	0.386576	0.348432	0.372577	0.32124	0.422194	0.285853	0.30524	0.348803	0.382515	0.357247	0.351108	0.319327	0.369679	0.286695	0.315631	0.36972	0.406792	0.331658	0.373825	0.354939	0.395272	0.292795	0.297136	0.35163	0.413015	0.362301	0.388667	0.378973	0.436858	0.352488	0.338497	0.360837
	0.376542	0.334628	0.363482	0.362985	0.402817	0.297362	0.323263	0.333467	0.389934	0.348558	0.371088	0.320892	0.420348	0.285537	0.305505	0.346663	0.384066	0.35679	0.344256	0.322563	0.371697	0.283661	0.313441	0.371117	0.40407	0.330761	0.373641	0.353892	0.387907	0.291212	0.295411	0.353491	0.414886	0.359673	0.392227	0.377142	0.437788	0.355611	0.341477	0.360598
	0.374982	0.335175	0.360852	0.361576	0.40257	0.299162	0.321866	0.331671	0.390211	0.347506	0.369243	0.323882	0.422116	0.283573	0.306013	0.348923	0.388054	0.355842	0.344992	0.320146	0.368596	0.283522	0.318615	0.370387	0.402788	0.330265	0.373848	0.350121	0.386436	0.291968	0.291358	0.355199	0.412666	0.357691	0.393454	0.380543	0.43655	0.354137	0.337839	0.35946
	0.374235	0.336292	0.359454	0.361539	0.404208	0.296655	0.323572	0.334441	0.388977	0.347571	0.369416	0.322009	0.421065	0.287275	0.307787	0.349037	0.382488	0.357376	0.344376	0.316288	0.366572	0.27885	0.325373	0.371885	0.406596	0.332833	0.370571	0.350861	0.390106	0.293293	0.291198	0.352622	0.414191	0.357484	0.389758	0.37837	0.433943	0.353162	0.341852	0.360044
	0.373681	0.335533	0.364607	0.356706	0.405459	0.298561	0.325205	0.333106	0.385749	0.348474	0.366937	0.323999	0.419455	0.289472	0.302555	0.349688	0.380469	0.355588	0.346732	0.315807	0.369587	0.284139	0.320397	0.373754	0.403708	0.335362	0.374152	0.351448	0.391499	0.292567	0.293361	0.355358	0.413222	0.361192	0.389289	0.378789	0.43062	0.350014	0.340356	0.364107
	0.37451	0.336314	0.365276	0.359061	0.401416	0.296608	0.321992	0.331829	0.386751	0.349794	0.363719	0.323266	0.417089	0.286826	0.305177	0.351896	0.379224	0.35653	0.345342	0.319474	0.368002	0.283478	0.318605	0.375236	0.403137	0.33328	0.371625	0.354172	0.393842	0.287886	0.29485	0.355438	0.408832	0.362137	0.389801	0.380413	0.431169	0.351147	0.338378	0.362155
	0.377137	0.337129	0.359364	0.358894	0.398404	0.299529	0.318198	0.333774	0.38689	0.34918	0.364533	0.319646	0.418652	0.28482	0.30559	0.353729	0.379575	0.356709	0.345239	0.316798	0.365565	0.280988	0.314619	0.374211	0.402997	0.332404	0.373805	0.357788	0.391411	0.288205	0.29513	0.351785	0.41308	0.362614	0.39302	0.376572	0.430407	0.351059	0.337548	0.36218
	0.377826	0.333921	0.357349	0.356868	0.398814	0.299556	0.321144	0.332666	0.381	0.348303	0.362741	0.321186	0.420908	0.286887	0.302886	0.352286	0.374963	0.358511	0.343197	0.317117	0.362802	0.278071	0.316376	0.372887	0.399583	0.331958	0.371148	0.35499	0.389788	0.287562	0.294875	0.352234	0.415756	0.361379	0.386583	0.377473	0.430111	0.352196	0.337411	0.362382
	0.374887	0.328425	0.354567	0.357648	0.39514	0.296836	0.320493	0.330729	0.38505	0.351395	0.360359	0.320802	0.417941	0.287219	0.304783	0.351523	0.373505	0.351664	0.341002	0.312219	0.36617	0.275095	0.317344	0.367603	0.398642	0.33271	0.370136	0.348252	0.386942	0.287737	0.292397	0.353606	0.409094	0.35793	0.388458	0.374028	0.430733	0.350932	0.337699	0.361041
	0.373091	0.327793	0.355828	0.355994	0.396184	0.296529	0.322277	0.331761	0.38494	0.354088	0.362538	0.323645	0.414798	0.286506	0.307928	0.347938	0.374565	0.350108	0.344154	0.317402	0.369289	0.28327	0.319804	0.369253	0.396697	0.33344	0.368968	0.351746	0.386845	0.290851	0.294739	0.35489	0.404239	0.358206	0.393463	0.376821	0.429072	0.353101	0.338565	0.3584
	0.372365	0.330547	0.358567	0.357245	0.398929	0.29715	0.322674	0.333975	0.382865	0.356662	0.363546	0.326375	0.414966	0.286544	0.307393	0.350715	0.371967	0.362645	0.346408	0.324538	0.366732	0.289476	0.323659	0.377665	0.403011	0.334142	0.368937	0.352355	0.387023	0.295494	0.298772	0.361139	0.404492	0.360634	0.388503	0.375367	0.424405	0.353749	0.338098	0.366076
	0.370259	0.331458	0.358075	0.356749	0.395116	0.297267	0.322935	0.33571	0.380179	0.35739	0.365619	0.320827	0.419577	0.284918	0.299871	0.352285	0.374871	0.372113	0.348202	0.328173	0.365497	0.290721	0.324572	0.385704	0.403581	0.336454	0.370764	0.354902	0.386801	0.29497	0.301739	0.363052	0.40336	0.362398	0.387409	0.375871	0.428029	0.356365	0.340598	0.367581
	0.368472	0.331629	0.356442	0.357471	0.395728	0.296658	0.321678	0.335118	0.38257	0.352778	0.363843	0.320403	0.41671	0.283412	0.300021	0.349976	0.376048	0.366674	0.342497	0.328412	0.368816	0.290274	0.324521	0.380771	0.398433	0.338372	0.368087	0.355222	0.38992	0.294297	0.303298	0.363054	0.405866	0.359644	0.385261	0.37688	0.428473	0.354482	0.341503	0.361764
	0.366176	0.332643	0.358378	0.353262	0.398268	0.296293	0.317401	0.331141	0.384631	0.348581	0.364372	0.323638	0.411067	0.280477	0.298445	0.347432	0.375566	0.359601	0.341321	0.32164	0.367392	0.284081	0.317527	0.377028	0.396221	0.335583	0.368136	0.35587	0.390258	0.294099	0.296979	0.357104	0.409971	0.359541	0.383588	0.374156	0.429204	0.350322	0.335299	0.360593
	0.366591	0.331336	0.358127	0.353169	0.393881	0.294636	0.316781	0.326995	0.378542	0.347699	0.361972	0.319029	0.412348	0.280944	0.300757	0.345806	0.376219	0.351814	0.342854	0.316922	0.365103	0.280983	0.312809	0.366602	0.399214	0.331991	0.3665	0.353077	0.384007	0.290504	0.291828	0.347731	0.409081	0.357276	0.384124	0.374013	0.424147	0.346667	0.332336	0.357613
	0.367449	0.331192	0.355353	0.351135	0.392144	0.291079	0.3123	0.327575	0.376555	0.348252	0.361813	0.315318	0.411639	0.27995	0.300685	0.34634	0.373403	0.348212	0.337545	0.315073	0.362202	0.275492	0.310087	0.364361	0.395452	0.32739	0.363852	0.347101	0.384161	0.286738	0.28893	0.345628	0.407962	0.352574	0.384143	0.375019	0.423857	0.346635	0.33074	0.356449
	0.370266	0.331438	0.353997	0.353096	0.397346	0.290255	0.309121	0.329825	0.376418	0.343477	0.359889	0.314468	0.406494	0.279725	0.295419	0.347254	0.37032	0.34852	0.33874	0.30892	0.365488	0.269802	0.31013	0.364106	0.395037	0.328927	0.364752	0.347183	0.385946	0.285156	0.288988	0.346274	0.405104	0.3524	0.387151	0.37519	0.424071	0.346257	0.333093	0.35418
	0.368398	0.328438	0.352856	0.354619	0.395003	0.293815	0.315254	0.327535	0.374933	0.342129	0.354271	0.315503	0.414223	0.278227	0.294949	0.347502	0.373121	0.348272	0.33549	0.312763	0.361596	0.275476	0.307469	0.365869	0.400941	0.325953	0.364654	0.346076	0.379422	0.283593	0.290467	0.34642	0.403792	0.350818	0.384562	0.375459	0.428348	0.345863	0.331433	0.356937
	0.368135	0.326538	0.35393	0.353093	0.394424	0.293236	0.318415	0.325343	0.375203	0.340632	0.355436	0.314542	0.415117	0.273917	0.296074	0.344689	0.370804	0.345004	0.334527	0.313182	0.356113	0.27768	0.308125	0.362856	0.395809	0.322859	0.36008	0.344333	0.375237	0.280882	0.289167	0.341896	0.400188	0.350855	0.382676	0.370573	0.423027	0.346389	0.331547	0.353466
	0.366805	0.327742	0.353473	0.35072	0.391443	0.289131	0.31358	0.32366	0.377249	0.337103	0.358112	0.312184	0.415659	0.27325	0.294772	0.340916	0.37302	0.348806	0.335639	0.309619	0.355697	0.274474	0.307666	0.35848	0.393204	0.320113	0.364942	0.347328	0.380088	0.278923	0.28385	0.343544	0.399186	0.351969	0.382808	0.368107	0.421432	0.34604	0.328402	0.351722
	0.365363	0.326784	0.353236	0.353284	0.393739	0.288706	0.313661	0.322135	0.374327	0.338772	0.357028	0.312406	0.413075	0.271186	0.294374	0.342292	0.372816	0.344709	0.33965	0.308595	0.361534	0.274995	0.307296	0.361781	0.388113	0.319976	0.361014	0.347136	0.382903	0.279959	0.282212	0.342052	0.400117	0.351333	0.385249	0.372742	0.418782	0.346326	0.327784	0.351824
	0.361884	0.322981	0.357761	0.346991	0.398363	0.286995	0.313856	0.321496	0.372928	0.33515	0.353979	0.310759	0.407551	0.268838	0.295126	0.335938	0.374582	0.344369	0.338473	0.305576	0.361068	0.274148	0.303607	0.363883	0.386825	0.321068	0.357713	0.342461	0.377256	0.279396	0.28302	0.340332	0.398195	0.350295	0.385807	0.36785	0.423892	0.34331	0.326873	0.348172
	0.361408	0.324665	0.352739	0.347818	0.391384	0.287599	0.311453	0.321521	0.371279	0.334959	0.355963	0.312523	0.40613	0.271408	0.294121	0.331544	0.371091	0.341894	0.333319	0.306024	0.357741	0.270928	0.304728	0.355652	0.389825	0.322606	0.358897	0.342735	0.375929	0.278396	0.283974	0.335973	0.403128	0.345587	0.382337	0.368076	0.423031	0.34226	0.327803	0.345944
	0.364463	0.322739	0.349478	0.345201	0.389419	0.289388	0.313165	0.319106	0.374615	0.339444	0.353095	0.31229	0.404006	0.270013	0.293677	0.335225	0.365688	0.33583	0.333482	0.307936	0.355055	0.271599	0.307039	0.35099	0.387551	0.321678	0.362759	0.341367	0.379996	0.275643	0.282095	0.337661	0.397226	0.346632	0.376962	0.36857	0.417183	0.33843	0.327696	0.349004
	0.365287	0.321088	0.351362	0.346735	0.390788	0.28726	0.315289	0.319134	0.375939	0.33362	0.352989	0.311864	0.406101	0.273946	0.294052	0.340616	0.365985	0.338726	0.335078	0.305693	0.358932	0.275184	0.306975	0.354894	0.386462	0.3203	0.359354	0.343382	0.381677	0.276982	0.28183	0.34311	0.395105	0.346292	0.373344	0.367128	0.4161	0.335976	0.326528	0.347294
	0.356891	0.32639	0.349062	0.346443	0.389209	0.288114	0.310711	0.319627	0.375445	0.334922	0.355212	0.310446	0.405591	0.273474	0.293238	0.334915	0.363797	0.337074	0.333071	0.304833	0.35574	0.272937	0.304591	0.354364	0.389326	0.314371	0.356497	0.34354	0.376161	0.279281	0.280181	0.339098	0.399045	0.345635	0.37637	0.368997	0.414861	0.336255	0.326513	0.346034
	0.358558	0.325827	0.349751	0.348639	0.387335	0.289324	0.306718	0.317161	0.370081	0.335649	0.352686	0.305051	0.401229	0.27209	0.289473	0.332688	0.36766	0.33729	0.333994	0.298894	0.352998	0.267302	0.302221	0.350648	0.392658	0.316671	0.362204	0.34054	0.375346	0.276768	0.283487	0.336397	0.395623	0.346487	0.377675	0.366339	0.415546	0.334759	0.324904	0.344151
	0.365235	0.323997	0.347502	0.346388	0.391845	0.288635	0.309241	0.315195	0.374651	0.336578	0.352217	0.306998	0.404116	0.270791	0.289479	0.337261	0.364717	0.337188	0.33318	0.298427	0.351887	0.268122	0.304359	0.353821	0.390346	0.317125	0.362042	0.344261	0.373258	0.274797	0.283315	0.335117	0.39753	0.345641	0.378491	0.363192	0.416975	0.335975	0.324735	0.342043
	0.364597	0.321407	0.348131	0.344448	0.391807	0.290637	0.311013	0.317444	0.37464	0.337115	0.352778	0.308757	0.404484	0.27007	0.291561	0.332037	0.367791	0.33879	0.333854	0.296855	0.352151	0.268809	0.301092	0.352536	0.389261	0.317999	0.357553	0.340933	0.370876	0.274505	0.280246	0.341174	0.398544	0.347372	0.377339	0.362986	0.413275	0.334764	0.322261	0.345594
	0.362033	0.322277	0.346666	0.345842	0.391414	0.287295	0.31184	0.317848	0.370766	0.332121	0.351265	0.309416	0.3987	0.270268	0.291004	0.334742	0.365177	0.337881	0.332199	0.297594	0.353136	0.268319	0.299127	0.352399	0.390877	0.318965	0.352075	0.337405	0.375871	0.274581	0.280483	0.340123	0.396087	0.347016	0.3781	0.365135	0.412189	0.334314	0.322939	0.344451
	0.365035	0.32496	0.346438	0.345025	0.387501	0.286118	0.31001	0.322368	0.371787	0.331107	0.350208	0.31004	0.402225	0.269453	0.289949	0.338382	0.363207	0.339754	0.327802	0.303091	0.353895	0.268841	0.299179	0.352773	0.387792	0.314615	0.356871	0.339417	0.381341	0.274441	0.28068	0.333407	0.391051	0.342735	0.374761	0.364355	0.413015	0.33389	0.320479	0.347712
	0.361154	0.322047	0.34431	0.343833	0.387217	0.285017	0.304526	0.321728	0.37188	0.334484	0.353341	0.305401	0.404856	0.265765	0.290193	0.332889	0.365122	0.337741	0.330742	0.303998	0.347282	0.268792	0.300348	0.350055	0.387945	0.315547	0.356948	0.33903	0.371839	0.273915	0.277978	0.331596	0.392068	0.341689	0.375082	0.36196	0.412248	0.332001	0.31873	0.343088
	0.36144	0.321854	0.345564	0.344481	0.384857	0.286916	0.307181	0.317232	0.369646	0.335838	0.352967	0.304093	0.399459	0.266887	0.290612	0.33172	0.372334	0.339018	0.337031	0.299049	0.34714	0.272627	0.298875	0.348623	0.388668	0.316822	0.355996	0.337125	0.372122	0.272339	0.2791	0.335919	0.390062	0.340095	0.376411	0.360518	0.411108	0.328053	0.316104	0.341123
	0.353676	0.321874	0.346537	0.342391	0.383249	0.286156	0.306783	0.31537	0.368495	0.337139	0.349595	0.304615	0.397713	0.268001	0.291816	0.33199	0.373205	0.341562	0.33549	0.300807	0.347609	0.268464	0.299064	0.353137	0.387301	0.318776	0.352789	0.337667	0.370019	0.272941	0.278535	0.33696	0.387905	0.342245	0.374511	0.358241	0.41207	0.328453	0.316977	0.340622
	0.356536	0.322829	0.343153	0.336998	0.384886	0.285087	0.310578	0.315683	0.367263	0.333923	0.345325	0.301212	0.395767	0.268017	0.290698	0.329415	0.369489	0.3373	0.330412	0.30315	0.349304	0.265079	0.2954	0.350367	0.389014	0.317867	0.348583	0.334961	0.37388	0.277502	0.27928	0.332215	0.392109	0.342585	0.374656	0.362065	0.40899	0.327569	0.319069	0.339647
	0.359281	0.324515	0.344391	0.336264	0.382247	0.28474	0.310109	0.316234	0.367418	0.331972	0.347009	0.300744	0.397291	0.268348	0.285492	0.328985	0.362403	0.336625	0.327752	0.301179	0.349251	0.263057	0.295982	0.349745	0.383379	0.314514	0.347928	0.336662	0.376464	0.277679	0.280912	0.329976	0.390892	0.342758	0.37232	0.360888	0.412982	0.329478	0.320107	0.341
	0.358215	0.323852	0.344203	0.339967	0.381677	0.286039	0.305308	0.318053	0.366966	0.330834	0.348272	0.302664	0.394451	0.268199	0.285246	0.329094	0.362403	0.337809	0.32723	0.300811	0.351131	0.262796	0.295739	0.353709	0.382896	0.322138	0.34646	0.339314	0.377852	0.276555	0.280459	0.335196	0.392404	0.343349	0.373533	0.363543	0.412608	0.332137	0.320221	0.342065
	0.358462	0.324426	0.345348	0.341451	0.381936	0.285974	0.305923	0.315514	0.361782	0.329208	0.345639	0.303421	0.397305	0.267281	0.286326	0.331277	0.36065	0.338459	0.326858	0.299368	0.353595	0.263844	0.296811	0.349248	0.38435	0.319266	0.346174	0.334504	0.373652	0.274373	0.279584	0.338945	0.38699	0.342855	0.371085	0.365639	0.411009	0.330521	0.32035	0.340163
	0.354214	0.320401	0.344544	0.339573	0.381871	0.284269	0.307259	0.313826	0.364579	0.330815	0.345287	0.303037	0.398655	0.265956	0.28746	0.328246	0.361258	0.339276	0.325311	0.298267	0.353623	0.263818	0.295239	0.35052	0.382649	0.315358	0.347929	0.331701	0.369757	0.27523	0.274659	0.335144	0.388008	0.34227	0.369469	0.362583	0.406223	0.331746	0.317654	0.338308
	0.354455	0.316648	0.344484	0.335514	0.382968	0.284659	0.306113	0.314693	0.36336	0.331866	0.346908	0.303394	0.398079	0.262464	0.285409	0.324605	0.361457	0.335662	0.325004	0.299539	0.352507	0.263707	0.296656	0.349899	0.385468	0.313988	0.348025	0.329141	0.368598	0.273888	0.275205	0.332475	0.393025	0.338256	0.369852	0.360611	0.406116	0.331723	0.315987	0.341213
	0.354858	0.319764	0.341884	0.335217	0.384002	0.28247	0.302603	0.317184	0.367729	0.329569	0.350937	0.302017	0.395645	0.261759	0.284042	0.328522	0.355163	0.332806	0.325199	0.300122	0.349939	0.262534	0.300851	0.349126	0.387733	0.313175	0.348695	0.329847	0.360756	0.270442	0.274942	0.335687	0.391847	0.337681	0.370996	0.360466	0.407419	0.331226	0.315984	0.340248
	0.354507	0.319762	0.342508	0.336382	0.384774	0.279591	0.304147	0.313887	0.36347	0.32807	0.347292	0.303003	0.392425	0.260264	0.281511	0.331067	0.359287	0.336125	0.323983	0.297991	0.345871	0.265438	0.302736	0.352244	0.38607	0.313736	0.346449	0.329667	0.359046	0.270842	0.27678	0.332921	0.391796	0.336029	0.367555	0.357328	0.408082	0.328011	0.318007	0.337687
	0.35084	0.320312	0.338258	0.340006	0.382719	0.27637	0.304238	0.31594	0.359762	0.325498	0.344603	0.303579	0.395614	0.260933	0.280207	0.328544	0.361814	0.331717	0.323854	0.29859	0.348142	0.263791	0.299753	0.349961	0.379975	0.309435	0.347539	0.32827	0.365776	0.271345	0.27727	0.328619	0.388693	0.339251	0.368101	0.352432	0.409804	0.326597	0.316574	0.338045
	0.354275	0.320892	0.337877	0.337877	0.377838	0.277483	0.300983	0.316763	0.359716	0.329374	0.341033	0.304339	0.394794	0.263667	0.280695	0.331923	0.356518	0.329667	0.327294	0.297591	0.350169	0.266296	0.300729	0.346483	0.381074	0.31377	0.348127	0.326345	0.363166	0.272727	0.276164	0.327185	0.3875	0.340541	0.368784	0.351314	0.406941	0.327491	0.313515	0.338143
	0.355301	0.319042	0.340055	0.335172	0.377255	0.277255	0.301596	0.313737	0.362922	0.326345	0.343626	0.301726	0.391962	0.261666	0.281101	0.327781	0.354195	0.334332	0.324351	0.293827	0.349075	0.265309	0.297903	0.345529	0.381468	0.311745	0.351883	0.326358	0.360563	0.271952	0.27656	0.332173	0.387552	0.337838	0.366865	0.351268	0.406902	0.327676	0.315043	0.337029
	0.355664	0.31828	0.340757	0.334511	0.378962	0.27758	0.300932	0.312454	0.3571	0.326325	0.342188	0.299179	0.394697	0.26206	0.284212	0.320425	0.357601	0.333713	0.320886	0.295593	0.346551	0.263817	0.297118	0.345542	0.383907	0.311391	0.346877	0.329678	0.363702	0.270018	0.275154	0.333111	0.388756	0.337462	0.365365	0.353918	0.405859	0.32669	0.316517	0.333824
	0.352823	0.315947	0.341315	0.33309	0.378624	0.276126	0.304799	0.310678	0.356095	0.330469	0.341874	0.300519	0.393038	0.26544	0.28236	0.325393	0.356459	0.332975	0.323139	0.295179	0.345789	0.266514	0.295092	0.345436	0.385201	0.307333	0.345497	0.332425	0.364441	0.269757	0.271901	0.330177	0.387328	0.336079	0.365466	0.355827	0.405022	0.325948	0.313175	0.332597
	0.350085	0.316131	0.33862	0.334781	0.3759	0.276242	0.300672	0.309712	0.35913	0.330016	0.341743	0.301972	0.394412	0.264082	0.281963	0.331385	0.358445	0.332491	0.323321	0.295181	0.344176	0.264835	0.297931	0.348819	0.382066	0.306205	0.342207	0.330747	0.361513	0.268818	0.270347	0.330356	0.389829	0.335857	0.364097	0.351082	0.404104	0.323157	0.31063	0.334266
	0.351061	0.311711	0.336884	0.331493	0.373304	0.275229	0.300071	0.308218	0.359643	0.324347	0.34081	0.300395	0.396826	0.263523	0.280271	0.331621	0.357264	0.333997	0.322016	0.292037	0.341944	0.265826	0.297249	0.348037	0.376448	0.307927	0.343119	0.329833	0.364749	0.266121	0.269195	0.327045	0.387686	0.335104	0.365189	0.347673	0.397703	0.32581	0.311789	0.339386
	0.350526	0.313472	0.337829	0.328708	0.372652	0.277527	0.299564	0.308377	0.356961	0.321191	0.343261	0.299616	0.394724	0.264254	0.280738	0.329599	0.35954	0.333292	0.3226	0.290724	0.342796	0.265722	0.295557	0.343693	0.381914	0.308781	0.345956	0.330251	0.36103	0.262653	0.27085	0.324656	0.387554	0.3338	0.361077	0.350735	0.400047	0.326412	0.313994	0.33622
	0.347607	0.314282	0.336508	0.334858	0.373177	0.276454	0.296921	0.308858	0.35494	0.322596	0.339869	0.297592	0.390767	0.264061	0.283783	0.329545	0.361746	0.329891	0.322547	0.292841	0.341946	0.260986	0.293552	0.343226	0.378866	0.309475	0.345955	0.328895	0.360377	0.26596	0.270539	0.327974	0.382472	0.335148	0.3608	0.354195	0.401603	0.327591	0.31327	0.335919
	0.350392	0.311397	0.336092	0.336342	0.373376	0.273755	0.297555	0.309463	0.358759	0.32313	0.340806	0.298351	0.391913	0.262495	0.283295	0.324294	0.355186	0.326094	0.321267	0.292392	0.346628	0.258095	0.294064	0.345067	0.374169	0.309629	0.345088	0.32223	0.360267	0.26645	0.271102	0.326701	0.380061	0.336299	0.362003	0.356502	0.400253	0.327417	0.314818	0.333893
	0.351454	0.308135	0.331068	0.333054	0.372445	0.271513	0.294822	0.307963	0.360447	0.325325	0.340305	0.295782	0.393709	0.26168	0.282216	0.32399	0.350567	0.326943	0.321749	0.293829	0.343778	0.256749	0.293044	0.340496	0.371895	0.309005	0.339361	0.32313	0.361433	0.268231	0.272499	0.3244	0.383093	0.337033	0.361073	0.350103	0.398906	0.325788	0.311369	0.333921
	0.349983	0.313013	0.332867	0.329405	0.369932	0.27322	0.295895	0.307163	0.355813	0.324833	0.339351	0.298102	0.389066	0.259965	0.283243	0.325496	0.349753	0.330784	0.320235	0.293596	0.340141	0.256487	0.291488	0.337016	0.373208	0.310239	0.341519	0.329751	0.361598	0.266698	0.271286	0.323967	0.38172	0.336437	0.357672	0.348317	0.396457	0.324429	0.307203	0.331498
	0.352314	0.314871	0.332825	0.330601	0.369699	0.274818	0.297963	0.30618	0.350583	0.319976	0.340208	0.299812	0.385554	0.258497	0.282033	0.316243	0.350112	0.327435	0.316497	0.289849	0.342413	0.260944	0.291535	0.339651	0.370459	0.307325	0.340729	0.325508	0.360054	0.264598	0.270556	0.323008	0.382094	0.334225	0.359951	0.34658	0.399189	0.325738	0.309969	0.33146
	0.349148	0.311001	0.33527	0.332342	0.372777	0.27432	0.297869	0.304757	0.351236	0.323883	0.340457	0.299423	0.385851	0.256933	0.277477	0.317422	0.352108	0.32491	0.321904	0.290109	0.341099	0.258024	0.291242	0.338853	0.374489	0.306388	0.339438	0.326782	0.361943	0.264371	0.271711	0.324823	0.382306	0.331616	0.361926	0.351588	0.398712	0.324059	0.311963	0.33111
	0.347042	0.30939	0.334884	0.327005	0.370124	0.275274	0.296093	0.307689	0.349751	0.32474	0.341374	0.295359	0.388276	0.258576	0.276637	0.320389	0.350459	0.326922	0.320707	0.291742	0.340744	0.253736	0.287786	0.338587	0.370327	0.308219	0.341935	0.325243	0.358642	0.26487	0.268896	0.322949	0.383637	0.330481	0.360996	0.35453	0.395158	0.320339	0.309676	0.329259
	0.344784	0.309735	0.332525	0.328343	0.370505	0.272295	0.294913	0.309057	0.350391	0.323588	0.337988	0.293649	0.388126	0.257388	0.278923	0.320748	0.349763	0.327072	0.316888	0.290895	0.338426	0.258389	0.289309	0.341139	0.371752	0.308053	0.341024	0.323621	0.353185	0.26592	0.268658	0.321993	0.381	0.331016	0.361212	0.350353	0.398128	0.320024	0.307484	0.328688
	0.347296	0.309796	0.33307	0.327974	0.371426	0.270514	0.293279	0.311695	0.352586	0.323227	0.337486	0.297259	0.392002	0.258296	0.278202	0.319521	0.34978	0.322825	0.320719	0.291781	0.336991	0.257865	0.287822	0.337987	0.372964	0.308079	0.338613	0.32256	0.353888	0.267141	0.264491	0.326253	0.378779	0.331853	0.35987	0.346971	0.39849	0.318969	0.309052	0.330511
	0.345848	0.312073	0.330193	0.329056	0.371364	0.275106	0.297292	0.312194	0.349399	0.325954	0.338552	0.299217	0.390902	0.256423	0.281534	0.322737	0.345513	0.324592	0.316526	0.294585	0.337644	0.256184	0.288638	0.335136	0.36711	0.305988	0.337907	0.324165	0.353192	0.263199	0.267309	0.322508	0.377931	0.33279	0.361453	0.346464	0.399981	0.320368	0.307924	0.328247
	0.348157	0.312697	0.331184	0.332849	0.369712	0.275781	0.294927	0.311315	0.350743	0.325833	0.338772	0.298327	0.387531	0.254502	0.282901	0.320003	0.346278	0.326759	0.315086	0.29205	0.337522	0.255379	0.28992	0.33776	0.370706	0.303413	0.336629	0.324161	0.35359	0.262898	0.271516	0.324954	0.377881	0.332244	0.360871	0.349747	0.396577	0.318765	0.307358	0.325875
	0.346598	0.311123	0.33004	0.33421	0.367455	0.273785	0.295418	0.311533	0.354694	0.319296	0.338471	0.297743	0.383078	0.256408	0.279328	0.319783	0.349516	0.32568	0.31306	0.289702	0.34144	0.258642	0.291449	0.339197	0.371158	0.306893	0.333056	0.326584	0.357175	0.262268	0.271342	0.323055	0.380265	0.331144	0.359981	0.349456	0.399761	0.320609	0.307124	0.3278
	0.347465	0.310632	0.329884	0.332283	0.368389	0.271231	0.294087	0.30808	0.353756	0.319088	0.33691	0.293794	0.384139	0.258636	0.27981	0.319314	0.346285	0.32236	0.311456	0.287388	0.336486	0.25824	0.288435	0.340274	0.367768	0.306433	0.335087	0.326059	0.353603	0.263996	0.268385	0.326479	0.378664	0.327589	0.359636	0.34397	0.395546	0.319436	0.30728	0.329825
	0.346567	0.313451	0.329285	0.329405	0.369117	0.270827	0.292056	0.305527	0.350976	0.322244	0.335741	0.295177	0.385092	0.25424	0.277668	0.318337	0.345886	0.322402	0.312524	0.286695	0.334303	0.254441	0.288401	0.341194	0.365102	0.310715	0.338471	0.322369	0.350735	0.265117	0.269419	0.327913	0.376733	0.32636	0.359484	0.344428	0.394781	0.319289	0.309166	0.329466
	0.346276	0.3113	0.330473	0.327622	0.370773	0.272772	0.294149	0.303953	0.354106	0.32269	0.335458	0.296786	0.382896	0.253974	0.278314	0.319442	0.347862	0.324311	0.315648	0.286217	0.335879	0.256581	0.287263	0.33666	0.374262	0.306699	0.339901	0.320436	0.351282	0.261591	0.267307	0.328401	0.376094	0.327504	0.357088	0.345768	0.396701	0.314798	0.307912	0.324055
	0.344131	0.312608	0.332596	0.325858	0.370737	0.271441	0.292341	0.303695	0.354094	0.31986	0.334992	0.295401	0.379996	0.254132	0.277799	0.321256	0.341359	0.325353	0.313721	0.287214	0.335332	0.256934	0.288352	0.336473	0.3684	0.304164	0.336417	0.322511	0.347664	0.263999	0.265676	0.323431	0.381534	0.330177	0.351437	0.346601	0.393242	0.315229	0.30533	0.322979
	0.341164	0.309328	0.331924	0.328248	0.370151	0.272363	0.293498	0.302657	0.34978	0.322138	0.334182	0.295816	0.383617	0.254489	0.272714	0.323531	0.343989	0.328377	0.311115	0.286816	0.330641	0.251595	0.28556	0.338817	0.369036	0.303468	0.334525	0.322617	0.350986	0.264333	0.266236	0.320453	0.378712	0.328988	0.353045	0.345104	0.390827	0.317097	0.302676	0.325625
	0.342051	0.305107	0.328381	0.327806	0.366848	0.272593	0.293295	0.304602	0.349732	0.317295	0.333715	0.287281	0.383405	0.255688	0.275137	0.321139	0.342638	0.324844	0.309857	0.286556	0.332266	0.25054	0.283993	0.340106	0.369746	0.303036	0.335408	0.319772	0.351269	0.260198	0.265895	0.318347	0.376832	0.325126	0.354052	0.343114	0.387812	0.319003	0.302286	0.326947
	0.342995	0.304036	0.328636	0.328203	0.367788	0.270525	0.294054	0.303329	0.348768	0.316127	0.336189	0.287597	0.380019	0.255576	0.272799	0.318052	0.342992	0.326807	0.315127	0.282853	0.336868	0.250443	0.2869	0.33784	0.367294	0.300669	0.336051	0.320508	0.352986	0.259302	0.264396	0.319364	0.375973	0.326015	0.354686	0.342713	0.388893	0.31458	0.301675	0.325255
	0.34161	0.307611	0.328385	0.330697	0.365921	0.268281	0.292328	0.305813	0.347105	0.317736	0.334505	0.289056	0.378755	0.252237	0.271377	0.312714	0.343705	0.322962	0.31362	0.285003	0.331667	0.25308	0.285579	0.336056	0.370683	0.302257	0.330399	0.323771	0.352302	0.260772	0.262853	0.32112	0.374723	0.325504	0.355562	0.347698	0.390333	0.312333	0.30259	0.325928
	0.337065	0.30818	0.325913	0.324106	0.363728	0.268776	0.291827	0.301538	0.345629	0.314138	0.333003	0.28967	0.379172	0.251805	0.270254	0.313578	0.344455	0.321059	0.309118	0.286585	0.332017	0.25302	0.285035	0.332531	0.366231	0.299442	0.33083	0.323295	0.348425	0.260427	0.263628	0.319819	0.371925	0.324743	0.354537	0.347513	0.387603	0.31239	0.304112	0.324672
	0.33666	0.307888	0.327408	0.323134	0.363679	0.268448	0.289308	0.300098	0.349606	0.314806	0.331995	0.288452	0.384252	0.25247	0.273861	0.318798	0.342384	0.321063	0.309424	0.283274	0.331367	0.251831	0.282993	0.335327	0.3627	0.298655	0.332363	0.316377	0.344451	0.259605	0.261809	0.317682	0.37063	0.323967	0.353437	0.342398	0.388462	0.315167	0.302579	0.321815
	0.338019	0.306937	0.328555	0.324476	0.361758	0.270032	0.288531	0.297065	0.349057	0.315911	0.332349	0.289928	0.381881	0.253232	0.27232	0.319742	0.343909	0.320653	0.312112	0.281735	0.331414	0.251988	0.280508	0.335241	0.368678	0.296892	0.3303	0.31695	0.343922	0.259014	0.261163	0.316766	0.371807	0.32042	0.350418	0.338333	0.388225	0.313792	0.302665	0.319239
	0.339612	0.307267	0.327494	0.325756	0.360048	0.268642	0.290506	0.298609	0.348527	0.319686	0.332256	0.286973	0.380966	0.25091	0.270713	0.315644	0.345967	0.32023	0.309653	0.281005	0.329692	0.250322	0.278422	0.32723	0.36566	0.298098	0.332036	0.316099	0.344984	0.260422	0.261486	0.315097	0.367679	0.320505	0.351022	0.340441	0.3861	0.313491	0.301911	0.319882
	0.342399	0.306	0.327815	0.327463	0.360183	0.266993	0.289154	0.30075	0.350718	0.316627	0.332319	0.286193	0.379846	0.249726	0.270669	0.310914	0.347647	0.318646	0.308606	0.284241	0.333095	0.24774	0.279322	0.330798	0.363602	0.300501	0.329809	0.318665	0.346987	0.257802	0.258949	0.319041	0.366272	0.324503	0.350986	0.341874	0.387539	0.311898	0.300368	0.321833
	0.339207	0.305845	0.326514	0.326066	0.36316	0.267383	0.290204	0.302041	0.346004	0.31747	0.332221	0.284568	0.37531	0.250534	0.270879	0.315997	0.343973	0.317805	0.30751	0.281513	0.33379	0.249547	0.281918	0.329815	0.362721	0.297704	0.329906	0.319546	0.350208	0.260466	0.258895	0.317543	0.370642	0.324136	0.351751	0.341378	0.38854	0.311129	0.301696	0.320913
	0.33918	0.307839	0.327371	0.322908	0.363167	0.268364	0.289661	0.301171	0.338665	0.31402	0.326176	0.284012	0.37701	0.250236	0.272097	0.3143	0.3439	0.316721	0.306399	0.282803	0.331929	0.252014	0.285874	0.327914	0.359456	0.297973	0.330219	0.319392	0.347288	0.259307	0.257487	0.315387	0.370623	0.322816	0.35385	0.339726	0.385362	0.312328	0.303717	0.321271
	0.342557	0.30681	0.32904	0.323692	0.361565	0.267395	0.291349	0.301987	0.343881	0.309694	0.327803	0.287738	0.37439	0.249017	0.272319	0.315066	0.340687	0.322711	0.309043	0.281129	0.332314	0.250289	0.282497	0.326504	0.360698	0.299436	0.328658	0.317327	0.346106	0.259217	0.258307	0.316365	0.368243	0.323102	0.353691	0.335833	0.385918	0.312343	0.303827	0.321429
	0.339202	0.3086	0.327728	0.326046	0.363117	0.262857	0.290743	0.304003	0.338613	0.310935	0.327508	0.288165	0.375691	0.251555	0.271539	0.311449	0.33721	0.321222	0.309592	0.279819	0.333961	0.246434	0.279404	0.330215	0.358094	0.300217	0.333786	0.31791	0.34383	0.259743	0.261406	0.313661	0.369725	0.325644	0.350269	0.338931	0.386151	0.313231	0.302694	0.321664
	0.336715	0.310277	0.324338	0.329435	0.362847	0.266459	0.289134	0.299637	0.338033	0.312968	0.328067	0.286787	0.374441	0.251607	0.267463	0.308858	0.337527	0.321142	0.30999	0.280292	0.334556	0.247745	0.281029	0.333896	0.35851	0.295922	0.333516	0.318561	0.346975	0.257493	0.261508	0.313291	0.370622	0.324116	0.347059	0.341444	0.383311	0.311786	0.303593	0.321433
	0.336321	0.314098	0.320828	0.329284	0.360599	0.267799	0.289553	0.301922	0.343806	0.320246	0.327767	0.29181	0.37466	0.249958	0.267901	0.310807	0.338521	0.323483	0.311151	0.283107	0.329184	0.250852	0.283011	0.335813	0.360551	0.298601	0.32865	0.317651	0.346567	0.255669	0.260642	0.311817	0.371843	0.3244	0.349623	0.339824	0.38261	0.31048	0.299847	0.321172
	0.335704	0.313169	0.320945	0.326847	0.359678	0.268116	0.287961	0.302911	0.344156	0.321576	0.329652	0.291807	0.375794	0.250951	0.268852	0.315373	0.341117	0.324222	0.310547	0.28807	0.325123	0.252047	0.28238	0.337547	0.356327	0.300219	0.330141	0.317884	0.343773	0.256155	0.26028	0.314056	0.368544	0.325598	0.347427	0.340431	0.383378	0.30938	0.296992	0.322589
	0.333977	0.3191	0.326171	0.335028	0.360998	0.268538	0.293408	0.305021	0.345782	0.321779	0.329653	0.293045	0.375065	0.25275	0.26919	0.314959	0.344233	0.330693	0.310488	0.296796	0.322847	0.252131	0.286758	0.338075	0.355254	0.299793	0.329891	0.319712	0.344041	0.255742	0.260339	0.31599	0.366884	0.326064	0.346713	0.339166	0.387218	0.311403	0.298246	0.324958
	0.335648	0.327236	0.326752	0.339117	0.361511	0.27365	0.29441	0.308661	0.341047	0.324348	0.326105	0.296244	0.374141	0.251766	0.273326	0.317328	0.337298	0.329227	0.310665	0.300623	0.327392	0.248716	0.288853	0.346779	0.360205	0.304589	0.333488	0.321105	0.343453	0.254776	0.257618	0.319396	0.367341	0.327192	0.345432	0.340128	0.384403	0.31301	0.300747	0.3219
	0.339285	0.334483	0.32938	0.355651	0.361789	0.276715	0.29777	0.308771	0.33682	0.324821	0.331124	0.300929	0.375495	0.253897	0.273801	0.31935	0.329883	0.336918	0.310349	0.302307	0.330984	0.252841	0.296538	0.354359	0.362102	0.307707	0.335534	0.321989	0.341981	0.256216	0.258756	0.316353	0.368656	0.327162	0.350999	0.342954	0.385008	0.313742	0.302932	0.323687
	0.341173	0.343121	0.332233	0.372414	0.359984	0.281799	0.301428	0.310393	0.340583	0.335279	0.329049	0.305662	0.372666	0.258564	0.276824	0.323713	0.332895	0.34958	0.310801	0.311382	0.331166	0.263609	0.301134	0.355892	0.358928	0.316545	0.330188	0.325338	0.343854	0.259938	0.262519	0.314595	0.368809	0.331063	0.347311	0.347466	0.38167	0.316913	0.306002	0.328842
	0.337597	0.363123	0.343725	0.394765	0.364546	0.292769	0.307269	0.324063	0.339713	0.344926	0.333402	0.316922	0.367379	0.263118	0.283604	0.325523	0.334914	0.367306	0.314889	0.317648	0.328277	0.272021	0.307956	0.360196	0.359254	0.332388	0.328879	0.340379	0.340824	0.265682	0.272451	0.319268	0.366915	0.342065	0.348658	0.348485	0.379151	0.318086	0.314303	0.335205
	0.337898	0.400247	0.358926	0.435324	0.366339	0.31326	0.322936	0.346237	0.339527	0.366142	0.337135	0.334047	0.369666	0.275322	0.293911	0.331236	0.332808	0.388086	0.322737	0.331005	0.324817	0.286912	0.324169	0.382713	0.355396	0.357672	0.337488	0.355538	0.340224	0.278836	0.28465	0.330713	0.367176	0.359673	0.353572	0.357177	0.381176	0.324902	0.322909	0.34597
	0.335645	0.439616	0.372731	0.484009	0.3634	0.331251	0.343227	0.374944	0.337389	0.421646	0.348849	0.366156	0.375229	0.297569	0.306464	0.358681	0.334465	0.424406	0.331289	0.351587	0.324445	0.303927	0.343491	0.407949	0.352758	0.391432	0.350909	0.379522	0.343336	0.291648	0.304578	0.353531	0.373281	0.38943	0.360154	0.38871	0.381624	0.341136	0.340371	0.362241
	0.334141	0.498137	0.389619	0.550157	0.363599	0.353177	0.381135	0.412522	0.337341	0.507366	0.369526	0.431387	0.375525	0.336165	0.336927	0.407689	0.337014	0.469809	0.34255	0.407314	0.329032	0.333399	0.371423	0.437485	0.356671	0.439542	0.368925	0.413523	0.344087	0.321447	0.33744	0.384889	0.368047	0.442333	0.380274	0.433781	0.384095	0.366225	0.369541	0.396931
	0.338245	0.613229	0.438563	0.657488	0.366507	0.407884	0.435139	0.465777	0.343461	0.634289	0.400288	0.555047	0.376117	0.399676	0.385196	0.449968	0.340567	0.595328	0.388329	0.574097	0.332401	0.389763	0.440916	0.549419	0.35689	0.535173	0.400281	0.486971	0.347986	0.372562	0.390148	0.439756	0.366335	0.545495	0.42908	0.521715	0.382456	0.41764	0.436079	0.486162
	0.382325	1.28821	0.827805	1.45112	0.386007	0.721475	0.735309	0.783783	0.367262	1.14712	0.531109	1.04198	0.384351	0.610343	0.604139	0.659795	0.362135	1.35256	0.63427	1.14766	0.349889	0.674003	0.762431	0.961684	0.382911	1.09784	0.571427	0.916385	0.365474	0.567638	0.609295	0.675007	0.387955	1.07592	0.617326	0.888874	0.395069	0.614553	0.668902	0.760097
	0.481999	2.78038	1.64648	3.25771	0.444368	1.32969	1.44675	1.57311	0.4673	3.29675	1.19033	2.64201	0.460386	1.29503	1.30777	1.51994	0.449793	3.12148	1.33305	2.69333	0.415925	1.46429	1.59499	1.97987	0.49545	2.75719	1.40245	2.46719	0.454018	1.36156	1.43178	1.62121	0.506321	2.98316	1.37414	2.19338	0.46799	1.39499	1.46927	1.72842
	0.555382	3.57141	1.9325	4.16595	0.485209	1.53423	1.84657	1.95834	0.586065	5.69744	2.07859	4.43157	0.54732	2.1246	1.97931	2.28194	0.553944	4.38731	1.82144	3.95364	0.473915	2.07779	2.13218	2.64297	0.626646	4.08745	2.16933	3.78002	0.539947	2.04494	2.16247	2.41679	0.631506	4.39022	2.24362	3.51168	0.531397	2.09865	2.18346	2.70118
	0.512978	2.70019	1.36778	3.02179	0.458693	1.1652	1.38929	1.52223	0.520842	4.21222	1.75837	3.42926	0.484283	1.75352	1.51119	1.69626	0.486164	3.06215	1.28247	2.81118	0.418423	1.46143	1.48737	1.8542	0.538315	2.97615	1.53766	2.62587	0.464218	1.45997	1.58297	1.69437	0.54016	2.92654	1.74828	2.70444	0.475109	1.51562	1.62574	2.03964
	0.411346	1.47427	0.795494	1.64128	0.402519	0.751531	0.789005	0.963573	0.392799	1.59862	0.817756	1.36444	0.399075	0.810524	0.710262	0.841684	0.368455	1.27686	0.624266	1.18063	0.348551	0.688817	0.738486	0.92704	0.398122	1.33453	0.702321	1.07753	0.368289	0.682932	0.750228	0.770138	0.404736	1.21917	0.756878	1.1623	0.401305	0.712645	0.76959	0.909622
	0.350657	0.703603	0.487596	0.815429	0.365786	0.460439	0.472359	0.553948	0.348839	0.721283	0.425434	0.60106	0.369419	0.422701	0.425369	0.4798	0.341213	0.682411	0.390049	0.553839	0.325421	0.437695	0.475146	0.557468	0.361354	0.645431	0.422025	0.553869	0.347068	0.403928	0.438378	0.46844	0.367255	0.600575	0.42814	0.549749	0.38222	0.432341	0.457191	0.50024
	0.336351	0.488321	0.390106	0.539891	0.355168	0.366605	0.379845	0.410123	0.343291	0.503551	0.359946	0.450151	0.367124	0.343563	0.350442	0.382631	0.331124	0.519447	0.349722	0.425809	0.325929	0.348309	0.389941	0.469601	0.358974	0.462928	0.354221	0.417915	0.344765	0.325007	0.337788	0.387241	0.365557	0.446935	0.38447	0.434838	0.380856	0.372101	0.385987	0.418248
	0.329876	0.427216	0.361801	0.455815	0.349512	0.322449	0.342502	0.360728	0.338388	0.416179	0.349233	0.380279	0.368949	0.301459	0.308774	0.346945	0.331656	0.43705	0.330411	0.377259	0.323985	0.301848	0.349387	0.422576	0.358357	0.37819	0.336474	0.364605	0.340706	0.288031	0.294526	0.345838	0.363758	0.38327	0.365917	0.389902	0.376779	0.340685	0.344691	0.377104
	0.327892	0.393475	0.341622	0.407095	0.349676	0.295894	0.323113	0.335034	0.336471	0.376858	0.337051	0.340809	0.368025	0.272464	0.287646	0.33481	0.333517	0.373089	0.313845	0.33732	0.31998	0.273745	0.317544	0.382255	0.350598	0.336125	0.331464	0.337963	0.335048	0.270285	0.272548	0.331201	0.359365	0.346593	0.353968	0.364882	0.377611	0.324342	0.320801	0.346845
	0.331112	0.36126	0.331749	0.383123	0.35168	0.279953	0.306467	0.324844	0.33596	0.356786	0.332919	0.318934	0.365303	0.261268	0.279146	0.329783	0.330213	0.344856	0.307989	0.308461	0.321667	0.266333	0.294341	0.353791	0.347837	0.321777	0.32974	0.324562	0.332984	0.261434	0.264865	0.322671	0.356896	0.329026	0.344045	0.348237	0.375438	0.311926	0.308287	0.326427
	0.331904	0.339111	0.33034	0.364042	0.355065	0.272676	0.290515	0.316276	0.338363	0.337375	0.32462	0.299659	0.358207	0.251837	0.273406	0.317632	0.332136	0.331082	0.303044	0.291745	0.32064	0.262483	0.285163	0.345376	0.349138	0.311598	0.325832	0.319248	0.338529	0.251751	0.262115	0.312597	0.354421	0.324564	0.339698	0.342614	0.374869	0.308425	0.299045	0.320456
	0.330566	0.32478	0.321898	0.345896	0.355105	0.268642	0.283026	0.303567	0.333811	0.321035	0.319791	0.292801	0.359783	0.249328	0.265814	0.304995	0.331615	0.326696	0.305194	0.287563	0.318794	0.254248	0.281023	0.33755	0.349779	0.30241	0.322713	0.316501	0.340165	0.250829	0.260323	0.306799	0.352751	0.31983	0.339118	0.336293	0.373004	0.304503	0.295267	0.317374
	0.327323	0.318574	0.321931	0.337813	0.353771	0.265879	0.283397	0.302116	0.332327	0.316282	0.315638	0.289545	0.358695	0.247176	0.26131	0.299731	0.326358	0.319476	0.300015	0.285628	0.317187	0.245108	0.276657	0.331944	0.34888	0.295156	0.317725	0.313233	0.335948	0.24908	0.255464	0.30931	0.356655	0.316428	0.342052	0.332201	0.374254	0.299708	0.293691	0.311496
	0.32217	0.308914	0.321068	0.331196	0.349237	0.262447	0.282253	0.294683	0.333266	0.315049	0.31341	0.28743	0.36167	0.243331	0.2583	0.301363	0.324821	0.316501	0.297158	0.281445	0.319026	0.241947	0.273033	0.324294	0.345844	0.296963	0.320123	0.313143	0.329459	0.244946	0.253379	0.310338	0.358728	0.312543	0.339577	0.329279	0.373853	0.299684	0.291451	0.314397
	0.320389	0.302597	0.316923	0.325471	0.345556	0.259667	0.278021	0.29121	0.334465	0.308168	0.315805	0.287266	0.358408	0.240153	0.257184	0.302099	0.327048	0.313602	0.299839	0.277931	0.319568	0.241052	0.273306	0.320957	0.347431	0.291581	0.316033	0.307589	0.332202	0.244323	0.254609	0.305299	0.357593	0.307886	0.341018	0.327618	0.372855	0.299685	0.290404	0.312521
	0.32376	0.300788	0.315465	0.31889	0.343873	0.258233	0.27585	0.290036	0.335977	0.305651	0.315783	0.278003	0.359938	0.240426	0.260092	0.300912	0.325555	0.308357	0.301742	0.274111	0.321159	0.243519	0.270804	0.321995	0.349772	0.291976	0.312951	0.307999	0.331356	0.245041	0.250845	0.30493	0.358652	0.306852	0.337199	0.328218	0.37432	0.300705	0.288471	0.308336
	0.324299	0.299361	0.313668	0.31338	0.347293	0.257514	0.275334	0.285943	0.334723	0.304366	0.316702	0.276321	0.357694	0.240375	0.261992	0.300925	0.324802	0.305976	0.297886	0.27405	0.321945	0.239925	0.270186	0.319149	0.347829	0.289634	0.317538	0.308092	0.333703	0.245522	0.245258	0.302374	0.358467	0.310167	0.332023	0.326229	0.370364	0.299339	0.287643	0.30879
	0.325836	0.29331	0.312458	0.312041	0.348536	0.256855	0.275868	0.285784	0.334366	0.303903	0.315377	0.274718	0.36141	0.237751	0.261145	0.297003	0.327013	0.304848	0.29896	0.270961	0.319652	0.235292	0.268846	0.3173	0.348242	0.287896	0.317466	0.308986	0.334376	0.246824	0.249506	0.303889	0.353997	0.309083	0.332033	0.323594	0.372092	0.300285	0.287328	0.307181
	0.322671	0.292851	0.31064	0.308814	0.347632	0.257176	0.275708	0.289515	0.330186	0.30541	0.31463	0.271928	0.359267	0.23841	0.256257	0.298939	0.327222	0.307997	0.296688	0.269474	0.315199	0.23564	0.269626	0.317296	0.349405	0.289282	0.316295	0.304748	0.329937	0.250575	0.250255	0.30167	0.350584	0.304333	0.332463	0.323286	0.367153	0.29766	0.287387	0.305415
	0.32035	0.294063	0.308692	0.307903	0.349578	0.256433	0.276162	0.288677	0.330868	0.30117	0.315661	0.277103	0.358274	0.23707	0.255513	0.301136	0.32633	0.306602	0.295029	0.268685	0.314087	0.237167	0.268961	0.318328	0.349195	0.287211	0.316132	0.304654	0.33343	0.248271	0.248818	0.301356	0.355992	0.302886	0.334242	0.324097	0.368037	0.296572	0.289091	0.306948
	0.324287	0.291039	0.306511	0.310317	0.349884	0.254267	0.2738	0.286033	0.330295	0.300052	0.31186	0.27708	0.356333	0.23657	0.25556	0.298072	0.323709	0.300556	0.294647	0.268317	0.318241	0.237773	0.271922	0.315608	0.349235	0.284936	0.315379	0.305407	0.335412	0.245935	0.251334	0.302463	0.357068	0.307219	0.33222	0.321371	0.368097	0.294888	0.287103	0.304593
	0.321531	0.289087	0.308993	0.31046	0.346671	0.254952	0.273113	0.28496	0.3333	0.302913	0.309455	0.275097	0.358853	0.236077	0.258187	0.297701	0.325423	0.299496	0.291285	0.270334	0.320465	0.237017	0.270811	0.318072	0.346834	0.282333	0.3119	0.303568	0.333407	0.244253	0.246501	0.299973	0.354536	0.305707	0.332405	0.322162	0.371197	0.291659	0.283148	0.304927
	0.319703	0.28865	0.305383	0.308706	0.34642	0.253158	0.273786	0.284083	0.332726	0.298525	0.311385	0.270281	0.357713	0.235377	0.256549	0.299625	0.321772	0.299598	0.290556	0.268587	0.318289	0.233104	0.26987	0.315077	0.347308	0.281738	0.310782	0.303652	0.329147	0.241341	0.244175	0.299065	0.353568	0.303769	0.333081	0.323058	0.371718	0.292691	0.285034	0.305657
	0.321411	0.287488	0.303161	0.301692	0.341842	0.252087	0.272428	0.281498	0.330255	0.301266	0.309797	0.272202	0.356685	0.232679	0.258017	0.295569	0.320553	0.304261	0.291871	0.266199	0.313489	0.231659	0.269973	0.312427	0.346294	0.28117	0.311118	0.301861	0.330626	0.242745	0.246895	0.301809	0.353424	0.304268	0.330862	0.31861	0.368023	0.295314	0.287396	0.304717
	0.317377	0.288271	0.304958	0.302787	0.343443	0.252023	0.271838	0.280649	0.329008	0.297179	0.309328	0.271638	0.354004	0.23577	0.25575	0.294363	0.321887	0.303715	0.293037	0.266872	0.311696	0.23123	0.269633	0.313829	0.344881	0.281307	0.310325	0.301969	0.333165	0.243496	0.246759	0.299527	0.35311	0.305063	0.328918	0.319332	0.369238	0.295702	0.285782	0.302473
	0.316645	0.287921	0.304272	0.304282	0.345004	0.249626	0.27115	0.278133	0.332952	0.293673	0.310987	0.270377	0.351496	0.237909	0.255517	0.298619	0.319601	0.301942	0.292187	0.267406	0.312581	0.235378	0.267425	0.315758	0.34545	0.280467	0.310238	0.300986	0.330145	0.242132	0.249273	0.302595	0.350901	0.303995	0.330827	0.319976	0.369205	0.294913	0.283454	0.302564
	0.320112	0.290198	0.304883	0.307785	0.340436	0.250974	0.269458	0.276811	0.332282	0.295207	0.308965	0.270397	0.3527	0.23549	0.255576	0.297367	0.326829	0.296723	0.28959	0.268249	0.313995	0.237359	0.264102	0.31249	0.345842	0.281286	0.309709	0.296708	0.323844	0.242249	0.246174	0.298892	0.34926	0.303361	0.331714	0.319197	0.369914	0.293581	0.282297	0.304588
	0.318321	0.286539	0.304657	0.30335	0.34219	0.250347	0.269169	0.278055	0.328848	0.29719	0.308528	0.272794	0.350839	0.23229	0.252061	0.295013	0.322275	0.300148	0.292471	0.265683	0.317746	0.235139	0.26229	0.314025	0.343456	0.27881	0.309807	0.298581	0.323559	0.241548	0.243596	0.300409	0.348108	0.302793	0.330874	0.321371	0.367833	0.294124	0.280044	0.302746
	0.320124	0.286542	0.302322	0.302446	0.342511	0.250549	0.268455	0.280182	0.327721	0.296655	0.309611	0.272189	0.351694	0.233228	0.252046	0.295058	0.317071	0.305262	0.290926	0.261665	0.315739	0.235031	0.262473	0.31541	0.339807	0.278241	0.308739	0.300205	0.327491	0.23974	0.243258	0.299784	0.350362	0.304732	0.330173	0.32176	0.366855	0.288631	0.280341	0.302937
	0.318445	0.283647	0.302178	0.302514	0.342341	0.253549	0.26696	0.281846	0.326621	0.298267	0.306065	0.271663	0.350365	0.233698	0.252626	0.293974	0.317202	0.302467	0.287861	0.263997	0.314113	0.234244	0.264566	0.314322	0.339584	0.277925	0.307257	0.299084	0.330468	0.242832	0.243829	0.299565	0.345922	0.304323	0.329947	0.32118	0.363996	0.289301	0.280291	0.300262
	0.317261	0.285479	0.301446	0.301825	0.34395	0.250958	0.26814	0.283116	0.32493	0.297979	0.307613	0.272711	0.35254	0.230228	0.255732	0.294424	0.320197	0.301443	0.290413	0.263037	0.318309	0.233942	0.267864	0.313141	0.341879	0.279297	0.309426	0.299708	0.32981	0.241639	0.245508	0.297169	0.351413	0.303192	0.33118	0.316987	0.361708	0.291546	0.281059	0.301231
	0.317608	0.283938	0.302021	0.30284	0.341136	0.248247	0.269754	0.282763	0.324042	0.299486	0.308994	0.26882	0.351778	0.231825	0.253654	0.29653	0.318959	0.299961	0.290272	0.26355	0.313098	0.235069	0.265487	0.311424	0.345505	0.279754	0.308327	0.299355	0.327074	0.240557	0.244822	0.296513	0.350788	0.302159	0.329397	0.316842	0.36307	0.293068	0.280607	0.300242
	0.312795	0.283337	0.304948	0.306557	0.340663	0.248335	0.270044	0.278928	0.324298	0.296997	0.306812	0.269041	0.350848	0.233074	0.252586	0.29465	0.326389	0.299177	0.291585	0.265853	0.311062	0.236967	0.26685	0.310193	0.344961	0.278927	0.311348	0.300769	0.328777	0.240765	0.244638	0.296116	0.348067	0.300134	0.330802	0.314948	0.361748	0.294431	0.280581	0.299599
	0.313246	0.286595	0.30427	0.307228	0.3386	0.250968	0.269284	0.281529	0.324458	0.298737	0.306267	0.270347	0.351641	0.232367	0.251721	0.293488	0.323054	0.299243	0.288893	0.264393	0.30707	0.234367	0.265325	0.311052	0.342212	0.278597	0.310613	0.302573	0.327213	0.238978	0.245406	0.293349	0.346535	0.30186	0.330374	0.315775	0.360432	0.294396	0.280621	0.300826
	0.314741	0.282713	0.302709	0.303026	0.337233	0.247461	0.268902	0.281593	0.31862	0.299545	0.306596	0.270022	0.351413	0.231956	0.251869	0.29331	0.320519	0.294766	0.287937	0.264583	0.303182	0.232136	0.261946	0.311821	0.340687	0.280647	0.309786	0.301647	0.329484	0.237991	0.246069	0.291037	0.349064	0.302295	0.33113	0.314238	0.358649	0.294359	0.280542	0.298021
	0.319676	0.281832	0.301038	0.299162	0.334728	0.247793	0.269136	0.281484	0.323466	0.296148	0.305645	0.269416	0.348877	0.232733	0.253076	0.292744	0.317094	0.295519	0.284277	0.265069	0.305464	0.233388	0.265948	0.308298	0.340848	0.278109	0.307217	0.297522	0.323684	0.237051	0.24418	0.292976	0.342502	0.300243	0.329514	0.313299	0.360164	0.291627	0.28	0.298032
	0.318312	0.282716	0.300955	0.298127	0.334837	0.246756	0.26758	0.277137	0.323679	0.294886	0.306746	0.269528	0.349458	0.230249	0.255344	0.294419	0.31871	0.293842	0.287718	0.260332	0.307433	0.22908	0.266443	0.307988	0.339094	0.277082	0.307928	0.296052	0.321708	0.237332	0.24635	0.296963	0.344165	0.300856	0.329434	0.315966	0.358757	0.289666	0.280268	0.301915
	0.315363	0.279284	0.305029	0.297101	0.33501	0.246737	0.267546	0.275885	0.323941	0.291217	0.30876	0.268336	0.349099	0.230759	0.251771	0.293687	0.320253	0.29951	0.288645	0.260681	0.306813	0.231232	0.261517	0.310245	0.34148	0.281117	0.30952	0.294568	0.322095	0.236008	0.246245	0.298106	0.345894	0.301137	0.325601	0.313872	0.357459	0.289121	0.279546	0.302412
	0.313455	0.281799	0.30306	0.300122	0.338037	0.244607	0.26442	0.277088	0.325097	0.294855	0.307612	0.267661	0.347221	0.230903	0.250287	0.294567	0.314657	0.300355	0.288997	0.264276	0.308931	0.231696	0.262867	0.310241	0.343516	0.277644	0.307405	0.294361	0.324593	0.238328	0.244592	0.298751	0.347763	0.300434	0.326899	0.309127	0.361745	0.289722	0.278894	0.302524
	0.307697	0.281145	0.300011	0.299204	0.335944	0.244803	0.266938	0.275751	0.321476	0.294921	0.308019	0.268822	0.345779	0.233724	0.248285	0.295345	0.315146	0.291722	0.288384	0.263876	0.30782	0.230512	0.26281	0.310001	0.342579	0.277951	0.307213	0.297453	0.324631	0.240116	0.241497	0.298339	0.347581	0.301902	0.324848	0.31174	0.359426	0.287807	0.277422	0.300953
	0.31118	0.281763	0.299202	0.296368	0.33515	0.244733	0.268064	0.275087	0.324127	0.297232	0.309974	0.269317	0.345983	0.230393	0.249956	0.290165	0.313387	0.288234	0.286273	0.264926	0.307414	0.2307	0.263786	0.30853	0.33907	0.278927	0.304946	0.297289	0.324927	0.238664	0.238635	0.295724	0.346722	0.300706	0.324049	0.31518	0.356924	0.28621	0.278362	0.299869
	0.312676	0.278316	0.2977	0.292009	0.337923	0.243146	0.268028	0.276059	0.324614	0.294863	0.307163	0.269337	0.346217	0.227089	0.249898	0.29119	0.317386	0.296108	0.284352	0.263479	0.306455	0.233043	0.261636	0.30786	0.336374	0.275422	0.303223	0.295577	0.318477	0.238903	0.239083	0.294622	0.342734	0.297509	0.319567	0.314427	0.352967	0.28707	0.281086	0.299242
	0.313579	0.280848	0.299555	0.292934	0.338628	0.241896	0.264255	0.275269	0.319609	0.292462	0.303267	0.267644	0.345907	0.229076	0.250222	0.292934	0.318364	0.29495	0.28543	0.259241	0.303071	0.232479	0.259636	0.307775	0.337692	0.274512	0.303708	0.294941	0.316221	0.23762	0.238735	0.293119	0.344979	0.300071	0.322456	0.315005	0.357206	0.290148	0.279953	0.296548
	0.312914	0.284272	0.297383	0.294554	0.336785	0.245745	0.264774	0.274218	0.318155	0.288729	0.298272	0.26584	0.347411	0.232106	0.250449	0.294535	0.318524	0.289671	0.288553	0.259934	0.303972	0.229842	0.259358	0.306873	0.335046	0.276424	0.304217	0.295632	0.320063	0.236742	0.238959	0.293914	0.345257	0.302055	0.323851	0.315728	0.361617	0.287464	0.279823	0.297046
	0.31549	0.280874	0.298356	0.29253	0.335622	0.24753	0.260522	0.275024	0.317907	0.288578	0.30004	0.267347	0.347913	0.230899	0.253536	0.293621	0.313436	0.29226	0.284719	0.262341	0.303459	0.228172	0.259049	0.308181	0.336652	0.273136	0.302004	0.29196	0.32328	0.236614	0.241618	0.289889	0.343676	0.302565	0.323633	0.315367	0.358811	0.28553	0.277803	0.295747
	0.309831	0.280186	0.299353	0.294515	0.336968	0.245269	0.261331	0.275946	0.320355	0.290294	0.303328	0.267899	0.345812	0.230977	0.253411	0.290067	0.311011	0.294395	0.282289	0.261141	0.303533	0.229373	0.261032	0.309542	0.335384	0.273376	0.301623	0.291164	0.322982	0.240512	0.242857	0.290753	0.34188	0.3001	0.321405	0.315206	0.356359	0.286047	0.27843	0.29676
	0.305806	0.277556	0.298855	0.291051	0.335099	0.241986	0.261155	0.276668	0.325321	0.292439	0.301586	0.264254	0.346153	0.230006	0.249791	0.289415	0.311568	0.298713	0.281197	0.258714	0.301666	0.230464	0.260525	0.313899	0.333132	0.274657	0.299029	0.295494	0.322995	0.238474	0.238117	0.290992	0.341271	0.299734	0.323741	0.311669	0.354402	0.285948	0.278431	0.297033
	0.311009	0.277002	0.297267	0.293016	0.336406	0.241038	0.26124	0.273635	0.320135	0.289946	0.299714	0.265271	0.344422	0.227911	0.2459	0.290402	0.311536	0.299887	0.278339	0.256669	0.300084	0.230531	0.259589	0.30914	0.331321	0.275735	0.302267	0.293351	0.322067	0.237879	0.239818	0.29167	0.344399	0.296969	0.3231	0.31136	0.350082	0.286467	0.277344	0.298089
	0.308576	0.280676	0.296945	0.296123	0.336936	0.244058	0.26165	0.271491	0.316539	0.288246	0.301143	0.267142	0.340976	0.228263	0.246394	0.288355	0.310396	0.295561	0.281462	0.256433	0.305113	0.230149	0.257534	0.305176	0.329856	0.273066	0.302606	0.294658	0.314989	0.238944	0.241847	0.291502	0.346241	0.298437	0.322894	0.310775	0.350418	0.286574	0.276587	0.297577
	0.310178	0.279437	0.295609	0.291966	0.330971	0.243528	0.260825	0.27025	0.318936	0.290066	0.30078	0.265679	0.339813	0.226304	0.244158	0.286317	0.312508	0.293578	0.285287	0.257833	0.310007	0.23068	0.257228	0.306604	0.331889	0.271913	0.300254	0.295148	0.313925	0.236133	0.242048	0.289476	0.342089	0.295534	0.317731	0.310312	0.348935	0.287055	0.276252	0.297054
	0.308389	0.27535	0.295625	0.294362	0.330456	0.242156	0.26069	0.272101	0.31602	0.289237	0.300455	0.263993	0.337421	0.225799	0.245353	0.287464	0.31132	0.293167	0.285691	0.260424	0.305938	0.229318	0.255173	0.308687	0.333012	0.270697	0.302903	0.295334	0.315915	0.23627	0.240408	0.291189	0.34107	0.295992	0.315606	0.311504	0.352539	0.284963	0.275859	0.297083
	0.305956	0.274857	0.297032	0.293514	0.333084	0.241446	0.258959	0.271005	0.316373	0.293253	0.30026	0.267542	0.340742	0.225467	0.246445	0.287778	0.310691	0.288698	0.280946	0.26178	0.302041	0.22517	0.257002	0.307066	0.333404	0.272674	0.303237	0.296038	0.317247	0.234191	0.238098	0.291481	0.343801	0.294677	0.317992	0.310029	0.355707	0.284296	0.27363	0.292586
	0.307762	0.273729	0.297487	0.292371	0.335064	0.244863	0.261185	0.271068	0.314105	0.292536	0.300377	0.264602	0.337085	0.226275	0.245717	0.286272	0.315594	0.291942	0.28179	0.259507	0.300008	0.226329	0.25875	0.308373	0.330529	0.273962	0.299022	0.295146	0.32163	0.233719	0.238109	0.29094	0.341608	0.293994	0.31784	0.309244	0.352186	0.284828	0.272332	0.290207
	0.306975	0.272944	0.297503	0.294065	0.331522	0.242003	0.261301	0.269735	0.315257	0.288757	0.297255	0.264589	0.336052	0.226404	0.242602	0.283649	0.317988	0.293688	0.281949	0.2577	0.301019	0.225899	0.256047	0.30646	0.330628	0.275008	0.300109	0.292465	0.318379	0.232549	0.236676	0.288537	0.338081	0.294649	0.316857	0.307154	0.351663	0.282037	0.271746	0.291805
	0.305888	0.27169	0.294721	0.294697	0.330129	0.240589	0.258631	0.270249	0.3138	0.29256	0.297544	0.263645	0.340949	0.226087	0.244327	0.28666	0.316134	0.294728	0.278132	0.259024	0.303829	0.223716	0.25665	0.302506	0.331798	0.277239	0.301312	0.291578	0.31495	0.230834	0.2358	0.289083	0.335479	0.293364	0.318055	0.305833	0.349015	0.281819	0.272012	0.295149
	0.304864	0.275749	0.292958	0.293816	0.328339	0.244097	0.260024	0.270671	0.31405	0.291705	0.297728	0.264595	0.345131	0.227886	0.246564	0.28871	0.310483	0.294694	0.276573	0.257031	0.301247	0.225298	0.255068	0.301029	0.334951	0.275582	0.301194	0.289344	0.311858	0.230273	0.238032	0.290699	0.339241	0.295302	0.315944	0.304258	0.350098	0.284106	0.272456	0.292501
	0.307138	0.276819	0.295962	0.293856	0.329099	0.240908	0.261479	0.277045	0.313793	0.292361	0.29795	0.265169	0.342228	0.227905	0.248189	0.285315	0.310284	0.29161	0.281324	0.257893	0.299993	0.22301	0.256122	0.301586	0.339508	0.27248	0.300707	0.290028	0.313584	0.231828	0.237445	0.291758	0.338651	0.29507	0.313928	0.307627	0.350574	0.28121	0.271665	0.293031
	0.308426	0.284859	0.29526	0.303138	0.330176	0.246204	0.264891	0.27763	0.316014	0.299577	0.300316	0.270317	0.342304	0.228731	0.246681	0.285599	0.311772	0.297362	0.282255	0.266921	0.298464	0.227918	0.260514	0.304831	0.335652	0.27811	0.302296	0.296228	0.316246	0.231831	0.240691	0.290103	0.339771	0.30028	0.317144	0.309589	0.353043	0.283355	0.272812	0.292181
	0.30725	0.308525	0.299236	0.333991	0.328888	0.255596	0.274986	0.281656	0.316981	0.333034	0.301781	0.290663	0.339582	0.23826	0.255183	0.292128	0.307717	0.31659	0.287541	0.284778	0.296986	0.234638	0.265389	0.309423	0.332941	0.292329	0.309748	0.305808	0.318874	0.236728	0.244794	0.295304	0.338923	0.314505	0.320258	0.316446	0.350692	0.288029	0.278373	0.294183
	0.302037	0.294088	0.295689	0.312404	0.331296	0.247944	0.268551	0.274081	0.316799	0.316096	0.298468	0.27839	0.337339	0.23287	0.2531	0.289528	0.304365	0.305163	0.285072	0.268249	0.297708	0.227032	0.258406	0.302109	0.32935	0.282903	0.307235	0.298539	0.319044	0.235228	0.238023	0.295556	0.337016	0.301971	0.319328	0.314575	0.349867	0.284373	0.275038	0.293131
	0.301518	0.275194	0.294402	0.29266	0.330437	0.241451	0.260466	0.26996	0.315809	0.292412	0.297092	0.260798	0.333721	0.226871	0.250061	0.281997	0.305934	0.288993	0.282124	0.25503	0.298902	0.222551	0.255441	0.300721	0.332222	0.273481	0.303885	0.290432	0.316135	0.230664	0.235949	0.291642	0.335827	0.292822	0.319147	0.306994	0.347045	0.281372	0.270051	0.289442
	0.302392	0.271722	0.295457	0.29014	0.327736	0.241698	0.258409	0.270674	0.31673	0.289709	0.295436	0.263028	0.338052	0.226389	0.24666	0.281728	0.306837	0.288185	0.282149	0.256746	0.301765	0.224401	0.253887	0.304077	0.333506	0.272205	0.298861	0.287888	0.312817	0.230288	0.235851	0.284695	0.335514	0.294434	0.316609	0.307082	0.348654	0.283129	0.272603	0.288331
	0.301898	0.273539	0.292472	0.291014	0.326228	0.242225	0.257701	0.271316	0.313524	0.290549	0.295542	0.260651	0.336242	0.225449	0.245661	0.285875	0.305693	0.286996	0.279384	0.253515	0.30036	0.224289	0.254524	0.302467	0.331089	0.274819	0.298345	0.287111	0.313485	0.229536	0.235434	0.283872	0.334289	0.292662	0.317099	0.30639	0.349565	0.281959	0.272804	0.28938
	0.303358	0.272858	0.291023	0.292214	0.325759	0.243465	0.257657	0.270912	0.313047	0.293236	0.294719	0.259711	0.333187	0.225893	0.242079	0.283994	0.309018	0.285727	0.280603	0.252942	0.294295	0.223421	0.255678	0.302328	0.332597	0.274858	0.30066	0.290047	0.311598	0.228945	0.237044	0.283982	0.333744	0.291538	0.313303	0.30586	0.345272	0.279608	0.26958	0.291263
	0.303787	0.270931	0.290747	0.290924	0.324991	0.240752	0.255736	0.270428	0.313928	0.290068	0.29734	0.25801	0.333785	0.227024	0.238426	0.282801	0.311859	0.286228	0.277947	0.255351	0.29209	0.221396	0.25443	0.302466	0.33522	0.273087	0.296366	0.293456	0.312708	0.230239	0.238106	0.286433	0.331858	0.291304	0.314589	0.306531	0.343668	0.28016	0.268269	0.287558
	0.30135	0.272022	0.289218	0.291128	0.326983	0.237926	0.256163	0.269741	0.314704	0.290392	0.292349	0.259546	0.336823	0.226732	0.241468	0.280999	0.306341	0.282236	0.27605	0.253835	0.295971	0.220123	0.255157	0.300039	0.335885	0.270722	0.294472	0.292468	0.314923	0.231132	0.23602	0.287607	0.334444	0.291782	0.315381	0.303682	0.347401	0.281216	0.268139	0.28649
	0.301332	0.272755	0.290387	0.292416	0.325038	0.238831	0.258712	0.270818	0.313783	0.290818	0.292307	0.262394	0.337744	0.22535	0.243924	0.283217	0.306436	0.28343	0.279228	0.254192	0.294853	0.217995	0.251211	0.298544	0.334847	0.270596	0.294364	0.290703	0.314995	0.229113	0.233395	0.282142	0.331865	0.290986	0.312744	0.302669	0.350975	0.277614	0.265646	0.285907
	0.30025	0.27334	0.289537	0.290641	0.321789	0.238476	0.25799	0.268666	0.314699	0.289548	0.294406	0.260701	0.334709	0.22244	0.239406	0.283753	0.309543	0.286294	0.276566	0.255328	0.292993	0.222396	0.247441	0.294702	0.328267	0.270594	0.293374	0.289168	0.311699	0.227167	0.233132	0.285653	0.330402	0.288357	0.311956	0.303246	0.348786	0.275519	0.263133	0.284896
	0.30187	0.272292	0.286043	0.290183	0.321868	0.2381	0.256409	0.265694	0.310521	0.287172	0.293386	0.25817	0.331633	0.222233	0.241696	0.28462	0.304398	0.291478	0.276441	0.257179	0.296069	0.220747	0.25002	0.296309	0.326613	0.268471	0.293829	0.29228	0.312127	0.225444	0.232286	0.288065	0.332551	0.288104	0.312793	0.305687	0.344452	0.27283	0.265889	0.284604
	0.300847	0.270675	0.28688	0.290842	0.322953	0.237615	0.257554	0.261599	0.308324	0.28638	0.292883	0.261278	0.332265	0.220981	0.242088	0.279792	0.302169	0.291181	0.275949	0.258954	0.293059	0.224148	0.251041	0.296031	0.32614	0.265887	0.293887	0.289735	0.313638	0.227144	0.231773	0.286041	0.335379	0.293393	0.313675	0.305613	0.344143	0.27375	0.265831	0.283824
	0.301589	0.270851	0.287561	0.289774	0.326564	0.234426	0.257122	0.262	0.308811	0.288564	0.293292	0.260046	0.332468	0.219956	0.239855	0.279636	0.30455	0.289367	0.271917	0.256101	0.294661	0.223385	0.248775	0.296997	0.32477	0.26883	0.292483	0.287473	0.315751	0.224214	0.230826	0.283179	0.333412	0.290473	0.314519	0.305181	0.344527	0.274562	0.268044	0.285455
	0.301091	0.271077	0.287781	0.288383	0.325252	0.233547	0.255261	0.262561	0.30643	0.28902	0.291524	0.260248	0.333696	0.219508	0.237997	0.284258	0.302796	0.288787	0.275335	0.252756	0.296564	0.217882	0.248734	0.299602	0.32184	0.268138	0.294065	0.287923	0.312366	0.223313	0.232586	0.28094	0.332012	0.289308	0.311823	0.304521	0.342602	0.273808	0.26942	0.284017
	0.299036	0.268767	0.288488	0.290448	0.3197	0.235922	0.252852	0.264564	0.306129	0.28901	0.291978	0.260931	0.329855	0.22042	0.237685	0.283294	0.304427	0.28808	0.279087	0.252121	0.296869	0.219271	0.247913	0.302474	0.32366	0.268766	0.294091	0.283138	0.312101	0.226295	0.233166	0.284241	0.334043	0.289361	0.310494	0.305551	0.342602	0.27461	0.267563	0.285478
	0.299719	0.270458	0.288986	0.287359	0.323736	0.236744	0.254128	0.263584	0.304434	0.287687	0.290958	0.262667	0.331118	0.220129	0.239703	0.27961	0.30332	0.287378	0.275742	0.255411	0.294871	0.219095	0.249703	0.298547	0.327812	0.267971	0.290244	0.284129	0.30789	0.2313	0.231645	0.281347	0.332184	0.287751	0.31023	0.301352	0.341094	0.273758	0.2668	0.286007
	0.301996	0.272038	0.286108	0.288765	0.326119	0.239778	0.252904	0.264682	0.303157	0.289945	0.291723	0.262364	0.33361	0.219894	0.238193	0.277789	0.304302	0.287702	0.273867	0.255079	0.294544	0.216196	0.248278	0.299957	0.324259	0.2689	0.292294	0.287297	0.305218	0.229568	0.230326	0.282438	0.33225	0.287134	0.308877	0.302244	0.343013	0.272665	0.262968	0.287343
	0.298108	0.273196	0.286721	0.288434	0.322682	0.237596	0.25376	0.26355	0.306951	0.289746	0.290418	0.258577	0.334487	0.220811	0.239273	0.277082	0.304983	0.287322	0.277319	0.252481	0.289951	0.218491	0.250377	0.297259	0.321032	0.267331	0.292628	0.28548	0.303947	0.225859	0.230581	0.286482	0.330277	0.284838	0.309147	0.301027	0.342246	0.272397	0.262777	0.288437
	0.297395	0.271405	0.285348	0.289074	0.318974	0.237821	0.254807	0.265589	0.305991	0.28599	0.291146	0.259528	0.33447	0.224726	0.242119	0.281177	0.302169	0.289324	0.274313	0.253773	0.292367	0.220911	0.252905	0.29783	0.322605	0.26776	0.294717	0.283655	0.306466	0.229006	0.232163	0.286168	0.327721	0.289704	0.308772	0.301432	0.343234	0.273117	0.266101	0.289809
	0.298067	0.274023	0.286118	0.292273	0.319077	0.24237	0.264524	0.273544	0.310178	0.296731	0.293144	0.266573	0.333165	0.235709	0.251952	0.289766	0.300657	0.299134	0.273709	0.256583	0.293664	0.229372	0.259165	0.30625	0.327669	0.275906	0.29692	0.288661	0.312291	0.233667	0.243962	0.291295	0.327956	0.29391	0.311991	0.306347	0.33802	0.28223	0.27638	0.298976
	0.297388	0.272231	0.284837	0.297451	0.320098	0.243507	0.263654	0.27431	0.310426	0.298004	0.291154	0.268345	0.330247	0.231923	0.250085	0.288679	0.301943	0.300248	0.273763	0.254825	0.293478	0.22864	0.258219	0.308691	0.325796	0.275821	0.297199	0.288275	0.312799	0.234495	0.243047	0.291008	0.327088	0.292407	0.311387	0.30735	0.334779	0.282715	0.273614	0.29634
	0.297037	0.269594	0.284037	0.291777	0.319508	0.237289	0.256087	0.26643	0.307293	0.292281	0.287769	0.260072	0.33335	0.221008	0.240784	0.279597	0.303687	0.29084	0.277506	0.251425	0.294934	0.2205	0.24879	0.298142	0.32577	0.269441	0.293928	0.285176	0.307125	0.229596	0.230983	0.281731	0.330781	0.290206	0.306955	0.304527	0.336255	0.274265	0.26394	0.289129
	0.297706	0.268098	0.284511	0.292192	0.318464	0.234842	0.255701	0.265956	0.305905	0.289079	0.287509	0.26052	0.330592	0.220721	0.237364	0.278971	0.304836	0.284898	0.273908	0.252813	0.296261	0.219137	0.246684	0.29424	0.327686	0.267625	0.296212	0.284887	0.30681	0.225877	0.228608	0.280852	0.329336	0.290015	0.30714	0.303415	0.33948	0.273301	0.262273	0.284544
	0.296064	0.268121	0.281385	0.290952	0.320032	0.236377	0.255572	0.262462	0.305418	0.290565	0.286188	0.263633	0.332109	0.220774	0.238579	0.278308	0.301951	0.288686	0.27125	0.255262	0.29189	0.224525	0.247661	0.297438	0.327975	0.269942	0.290635	0.2836	0.306653	0.229768	0.228227	0.279217	0.327769	0.287604	0.304403	0.299345	0.340674	0.273845	0.263127	0.285562
	0.296337	0.268702	0.28318	0.292403	0.322083	0.236433	0.254394	0.262833	0.303969	0.29287	0.287592	0.262912	0.333365	0.220173	0.238344	0.278015	0.30047	0.292312	0.277844	0.253406	0.291799	0.221489	0.247879	0.297507	0.327205	0.270979	0.286876	0.286141	0.307056	0.231589	0.228468	0.28174	0.32664	0.288532	0.305028	0.299282	0.340857	0.274958	0.262797	0.284008
	0.295802	0.298786	0.292447	0.324109	0.319886	0.256255	0.276633	0.294959	0.304003	0.337794	0.296301	0.298288	0.330042	0.258211	0.262219	0.308569	0.303577	0.323563	0.27961	0.288878	0.293878	0.247205	0.275245	0.328005	0.322631	0.302696	0.297438	0.315226	0.306478	0.253246	0.259715	0.313976	0.326333	0.320401	0.316727	0.321364	0.340909	0.298693	0.290238	0.323615
	0.295703	0.35989	0.312272	0.401095	0.322119	0.304977	0.333465	0.35386	0.306439	0.43444	0.316137	0.371134	0.331293	0.327768	0.31585	0.371258	0.302325	0.408584	0.292416	0.358015	0.292031	0.309673	0.338591	0.409419	0.322322	0.376972	0.317188	0.37542	0.308915	0.312729	0.327721	0.373075	0.328256	0.399265	0.337136	0.370718	0.340436	0.362099	0.358545	0.414679
	0.296728	0.308055	0.296086	0.336958	0.320462	0.265461	0.285141	0.301526	0.301905	0.343042	0.296672	0.299114	0.328424	0.260296	0.267265	0.311275	0.301374	0.342409	0.280261	0.300061	0.292409	0.259626	0.286173	0.346367	0.326691	0.311426	0.299869	0.320641	0.304932	0.259629	0.26671	0.31278	0.328107	0.33109	0.316911	0.323451	0.340635	0.306701	0.298999	0.330328
	0.295599	0.270001	0.282134	0.28693	0.320779	0.234304	0.250569	0.267032	0.305889	0.289951	0.29007	0.261004	0.326986	0.222517	0.236796	0.275421	0.299595	0.289664	0.272093	0.252902	0.287045	0.223481	0.250782	0.297507	0.327594	0.26729	0.288359	0.284995	0.303132	0.224148	0.22689	0.281652	0.32846	0.287264	0.305607	0.300113	0.335707	0.269587	0.263259	0.28315
	0.298957	0.26652	0.282447	0.28575	0.319449	0.23246	0.250801	0.26335	0.302662	0.284308	0.288308	0.2614	0.325897	0.220857	0.234815	0.275122	0.302691	0.285705	0.272104	0.25042	0.288054	0.218922	0.248472	0.292144	0.322189	0.266857	0.28691	0.281319	0.304925	0.222932	0.225916	0.280553	0.325564	0.286715	0.305311	0.300701	0.335861	0.269636	0.264372	0.284307
	0.296544	0.266502	0.28222	0.286073	0.315757	0.232258	0.249124	0.262021	0.298889	0.286099	0.286831	0.261263	0.324492	0.219324	0.234404	0.272464	0.300605	0.282649	0.269106	0.24993	0.286259	0.218698	0.243942	0.29375	0.320105	0.267125	0.289243	0.28419	0.30523	0.226229	0.227056	0.280958	0.324149	0.28589	0.307436	0.298269	0.3373	0.268952	0.262116	0.282449
	0.294981	0.267438	0.281997	0.287124	0.312517	0.232628	0.249982	0.264591	0.300595	0.283302	0.286463	0.260166	0.325126	0.219528	0.235886	0.274166	0.300017	0.284592	0.268365	0.248692	0.289325	0.219908	0.243741	0.295835	0.324164	0.268173	0.287098	0.284827	0.307137	0.226012	0.226999	0.279429	0.322454	0.286044	0.308082	0.297558	0.339442	0.270848	0.262474	0.279732
	0.293586	0.267933	0.283113	0.287011	0.314925	0.237988	0.258969	0.270299	0.301463	0.286722	0.284949	0.257159	0.327053	0.225348	0.238202	0.280263	0.29963	0.283299	0.266992	0.250835	0.288589	0.226774	0.248985	0.301823	0.323112	0.269545	0.285125	0.285713	0.301308	0.228619	0.231048	0.284179	0.324192	0.287786	0.307658	0.298805	0.337616	0.27275	0.269003	0.288944
	0.291913	0.268305	0.280493	0.286884	0.316084	0.24359	0.260807	0.276399	0.303296	0.28894	0.286595	0.255719	0.329601	0.229572	0.246262	0.288477	0.298206	0.284376	0.269425	0.24988	0.287118	0.228097	0.254392	0.308435	0.323473	0.267957	0.286749	0.284386	0.302138	0.233509	0.23546	0.289528	0.325557	0.287533	0.308979	0.300535	0.33725	0.27602	0.270915	0.295246
	0.29309	0.267056	0.279206	0.281579	0.318476	0.235298	0.252119	0.2665	0.301148	0.282603	0.283631	0.254119	0.326558	0.218644	0.236478	0.278779	0.297334	0.282214	0.270467	0.247378	0.287169	0.217005	0.249096	0.300033	0.32203	0.266255	0.285447	0.276814	0.303053	0.227935	0.229272	0.278699	0.323846	0.284681	0.303694	0.298489	0.335903	0.268336	0.261196	0.283503
	0.298001	0.266392	0.276486	0.281409	0.31901	0.231523	0.250538	0.258435	0.297748	0.279256	0.285827	0.251093	0.326787	0.2129	0.232	0.275203	0.299029	0.280591	0.268525	0.24422	0.286359	0.212481	0.245945	0.293834	0.321993	0.263865	0.280906	0.277487	0.301861	0.225509	0.226735	0.278603	0.323948	0.282336	0.301787	0.293933	0.333987	0.268433	0.259404	0.279503
	0.299071	0.263564	0.279214	0.280837	0.313153	0.231333	0.245672	0.258704	0.300269	0.280095	0.284613	0.253517	0.329652	0.212653	0.231155	0.274492	0.299439	0.282359	0.267477	0.246163	0.290332	0.213292	0.242271	0.295089	0.32101	0.264398	0.282993	0.27838	0.297265	0.224037	0.226436	0.276699	0.323617	0.280857	0.304048	0.293325	0.334637	0.266352	0.261254	0.280898
	0.294836	0.265331	0.278437	0.279743	0.313115	0.232619	0.245378	0.255887	0.300278	0.279458	0.282872	0.250875	0.327772	0.215748	0.230067	0.275074	0.297207	0.282181	0.270743	0.24692	0.287699	0.212822	0.238031	0.292986	0.318761	0.262178	0.284943	0.28143	0.295621	0.223562	0.225644	0.271278	0.323261	0.281556	0.30305	0.293577	0.333761	0.267214	0.25726	0.281081
	0.296275	0.266488	0.28041	0.281502	0.313382	0.229894	0.247814	0.259117	0.297157	0.279807	0.281732	0.251386	0.326348	0.214668	0.229424	0.271048	0.29819	0.280623	0.268618	0.244496	0.283378	0.210098	0.241418	0.293355	0.320311	0.262056	0.283925	0.277936	0.29924	0.219308	0.226328	0.271911	0.321628	0.282884	0.302294	0.292771	0.332185	0.268451	0.25731	0.279543
	0.292109	0.264148	0.280031	0.280125	0.310935	0.229267	0.248541	0.257004	0.29646	0.276643	0.284822	0.249653	0.326642	0.213842	0.230657	0.27212	0.299007	0.280352	0.265789	0.246106	0.280936	0.20997	0.241025	0.292556	0.318655	0.261418	0.28245	0.276801	0.3042	0.223368	0.225185	0.275457	0.319052	0.282919	0.301901	0.292928	0.332813	0.267646	0.259442	0.278617
	0.291851	0.26281	0.280401	0.277806	0.312106	0.229374	0.247439	0.255311	0.293125	0.274591	0.284327	0.24917	0.328102	0.212871	0.230524	0.270843	0.298316	0.277157	0.265434	0.244745	0.284253	0.211016	0.243223	0.290184	0.318573	0.264368	0.282573	0.275265	0.303828	0.223795	0.22368	0.275717	0.3231	0.279916	0.300952	0.289063	0.334396	0.266469	0.260144	0.277394
	0.291504	0.259613	0.278683	0.27989	0.311121	0.227078	0.247213	0.253838	0.292133	0.273958	0.280461	0.249949	0.327958	0.212332	0.231769	0.270563	0.295582	0.276752	0.265335	0.24358	0.284895	0.211807	0.240663	0.288626	0.320754	0.260821	0.281871	0.278155	0.301145	0.223685	0.224229	0.274954	0.321952	0.280178	0.299552	0.291422	0.33343	0.266975	0.257323	0.278595
	0.290256	0.262304	0.277798	0.280296	0.309866	0.229729	0.245329	0.255084	0.294421	0.276546	0.282515	0.248926	0.323197	0.215252	0.232004	0.27296	0.299189	0.277382	0.265306	0.241791	0.282687	0.214283	0.241098	0.289586	0.319114	0.263644	0.283799	0.279506	0.300716	0.222539	0.223814	0.276371	0.319894	0.278668	0.296137	0.293123	0.33216	0.267031	0.256318	0.276384
	0.288825	0.261755	0.277729	0.279974	0.309989	0.228731	0.24133	0.254812	0.294923	0.27828	0.281903	0.249351	0.322853	0.215595	0.231511	0.270142	0.299091	0.276168	0.268638	0.240335	0.281859	0.21366	0.243686	0.292969	0.316014	0.263638	0.285371	0.277965	0.300588	0.222455	0.2212	0.27865	0.320263	0.279824	0.294766	0.28924	0.329811	0.267023	0.255478	0.274108
	0.290979	0.259238	0.274746	0.275881	0.31244	0.227184	0.243358	0.25503	0.291626	0.280527	0.278796	0.248998	0.321763	0.214285	0.230902	0.270062	0.296508	0.27488	0.265623	0.241417	0.280742	0.213053	0.240347	0.290667	0.316172	0.261346	0.281308	0.279491	0.299592	0.221653	0.224334	0.277356	0.320253	0.28053	0.297818	0.290063	0.328168	0.265388	0.255978	0.275729
	0.289864	0.259948	0.275537	0.275256	0.310662	0.228288	0.243091	0.25521	0.293972	0.280517	0.277626	0.245834	0.3216	0.2143	0.230681	0.271809	0.298576	0.278946	0.265226	0.243026	0.282966	0.215202	0.239864	0.293551	0.317637	0.264276	0.279698	0.277995	0.30048	0.22172	0.226259	0.274055	0.319529	0.28013	0.301634	0.292114	0.327491	0.264538	0.256682	0.275224
	0.2906	0.262709	0.276767	0.271674	0.313744	0.22786	0.243835	0.256226	0.290647	0.275657	0.278322	0.248514	0.322374	0.213718	0.229222	0.272116	0.295785	0.280151	0.266301	0.243416	0.278774	0.215843	0.244878	0.298626	0.319079	0.262952	0.282943	0.27923	0.302716	0.221444	0.225028	0.274326	0.317331	0.279027	0.301413	0.292724	0.328819	0.262841	0.255696	0.273081
	0.290073	0.262189	0.275833	0.275485	0.309744	0.226977	0.243014	0.256381	0.290922	0.27323	0.280011	0.251205	0.322843	0.212097	0.227225	0.269947	0.291913	0.280081	0.266052	0.242613	0.2806	0.215314	0.245114	0.296644	0.315191	0.257415	0.284154	0.278378	0.300467	0.222189	0.222321	0.27501	0.320286	0.278915	0.301878	0.293866	0.333222	0.26349	0.255228	0.272816
	0.289113	0.262182	0.2747	0.278042	0.306884	0.228847	0.241785	0.25681	0.292853	0.272679	0.278568	0.249653	0.320953	0.212307	0.22689	0.268837	0.293303	0.280045	0.265492	0.239644	0.282308	0.214508	0.24222	0.29725	0.314914	0.256721	0.283684	0.277754	0.300273	0.223043	0.222547	0.276481	0.319661	0.276639	0.299268	0.296369	0.334283	0.263618	0.255926	0.274391
	0.289926	0.259908	0.275939	0.27772	0.311188	0.228773	0.241413	0.258522	0.291264	0.277729	0.277466	0.252464	0.318461	0.211514	0.229868	0.271479	0.292241	0.278191	0.264062	0.240296	0.283938	0.213086	0.241105	0.294708	0.31574	0.260199	0.282275	0.277778	0.299455	0.218382	0.225048	0.274559	0.318352	0.275257	0.297242	0.293683	0.331136	0.264859	0.254518	0.27337
	0.290992	0.258817	0.275895	0.278115	0.309175	0.230141	0.243581	0.255295	0.293022	0.28053	0.276572	0.255337	0.315391	0.214508	0.230537	0.271912	0.295127	0.278235	0.2629	0.241541	0.286105	0.213909	0.244215	0.292911	0.313049	0.261781	0.282274	0.277789	0.295389	0.216975	0.226613	0.277032	0.313516	0.277446	0.298781	0.291403	0.325721	0.265648	0.25431	0.273173
	0.285968	0.264531	0.274234	0.282039	0.306749	0.22796	0.245206	0.254858	0.291689	0.280553	0.280517	0.256426	0.314098	0.216013	0.233526	0.270585	0.290387	0.283285	0.263243	0.247362	0.28446	0.213879	0.245529	0.293531	0.313506	0.26227	0.283433	0.280016	0.296627	0.220837	0.227818	0.280026	0.314419	0.279925	0.301318	0.293662	0.325701	0.266325	0.256498	0.275461
	0.285716	0.26535	0.275868	0.285416	0.310381	0.226943	0.246381	0.256687	0.293478	0.277514	0.283236	0.257625	0.317476	0.216881	0.232799	0.269807	0.291361	0.282204	0.263728	0.248467	0.283197	0.214391	0.242033	0.293215	0.313736	0.263788	0.283598	0.285029	0.295402	0.226532	0.22869	0.281633	0.313168	0.283416	0.299531	0.295422	0.329122	0.26487	0.255378	0.277707
	0.285126	0.262278	0.273612	0.280645	0.31118	0.227861	0.243718	0.25536	0.292564	0.276413	0.281236	0.254047	0.316971	0.217309	0.231321	0.272426	0.289819	0.282476	0.262992	0.245284	0.284959	0.211215	0.24299	0.291926	0.310403	0.26141	0.283953	0.279949	0.293713	0.225424	0.226517	0.27779	0.315567	0.280828	0.297163	0.290529	0.325958	0.260613	0.254136	0.276203
	0.282919	0.258514	0.271827	0.275552	0.307303	0.225786	0.239836	0.254437	0.287825	0.27597	0.276743	0.247399	0.316045	0.216985	0.230655	0.272613	0.289105	0.283072	0.263201	0.243037	0.285433	0.212718	0.246467	0.290916	0.310132	0.255547	0.278077	0.275517	0.294094	0.220545	0.224281	0.271819	0.312955	0.27747	0.296716	0.290785	0.326429	0.261414	0.25224	0.274855
	0.2831	0.257674	0.271533	0.273582	0.30814	0.225617	0.240176	0.250306	0.290985	0.276421	0.276321	0.247526	0.31354	0.214912	0.231553	0.272721	0.292074	0.277714	0.262915	0.242951	0.280407	0.215231	0.245131	0.290871	0.312082	0.256388	0.277131	0.274547	0.296561	0.222106	0.224024	0.271536	0.312536	0.274772	0.294722	0.290061	0.327348	0.264042	0.252803	0.275211
	0.28413	0.256015	0.272032	0.274115	0.306825	0.224233	0.240871	0.249758	0.290047	0.276624	0.275931	0.249758	0.314043	0.219996	0.233763	0.273301	0.292401	0.275915	0.261922	0.246022	0.275962	0.215751	0.245416	0.291525	0.313303	0.259225	0.281265	0.275341	0.298576	0.222484	0.225374	0.276262	0.31189	0.275031	0.294616	0.287609	0.324077	0.264973	0.255437	0.274673
	0.285699	0.257776	0.273393	0.271621	0.305635	0.222053	0.238973	0.250472	0.2898	0.276398	0.278167	0.249051	0.313235	0.218356	0.229455	0.272903	0.290334	0.277752	0.257544	0.243514	0.277269	0.214963	0.244828	0.29294	0.312242	0.258188	0.278638	0.275956	0.295659	0.217703	0.225018	0.272628	0.314539	0.274613	0.29461	0.287868	0.323192	0.26359	0.254333	0.272095
	0.289696	0.256707	0.272948	0.270948	0.306819	0.223233	0.238871	0.252348	0.289337	0.278907	0.275569	0.250654	0.317128	0.213851	0.230418	0.273639	0.29057	0.278508	0.260607	0.242233	0.282093	0.216841	0.241697	0.293904	0.310752	0.260069	0.277694	0.271681	0.292351	0.216744	0.221826	0.274381	0.317887	0.274601	0.293008	0.285462	0.32084	0.260242	0.253754	0.270825
	0.288638	0.256618	0.268647	0.271881	0.307509	0.22392	0.240091	0.252568	0.291209	0.279762	0.275672	0.247788	0.318666	0.21501	0.234668	0.274436	0.293043	0.280015	0.26225	0.243238	0.282656	0.218664	0.243832	0.295139	0.308818	0.260702	0.276017	0.273663	0.2949	0.218173	0.224668	0.271825	0.314263	0.27638	0.291307	0.28616	0.322205	0.257795	0.253599	0.270492
	0.284462	0.256993	0.268968	0.270486	0.306982	0.224858	0.240064	0.252842	0.290282	0.276726	0.275141	0.246084	0.316823	0.218245	0.23496	0.273491	0.289163	0.283685	0.261274	0.247265	0.280857	0.225492	0.249105	0.296649	0.310254	0.258607	0.273709	0.27534	0.294892	0.220613	0.222771	0.270284	0.314134	0.275995	0.294258	0.288064	0.323704	0.259764	0.251446	0.275938
	0.284673	0.257086	0.269637	0.26816	0.304565	0.224896	0.237084	0.251604	0.288833	0.279485	0.277031	0.250848	0.316284	0.223648	0.23566	0.270619	0.286116	0.286603	0.263408	0.24922	0.281369	0.227903	0.253729	0.295451	0.310821	0.258743	0.275571	0.274908	0.295762	0.221928	0.220424	0.272073	0.31707	0.275906	0.294744	0.289045	0.323934	0.264726	0.253976	0.281444
	0.289682	0.256447	0.270277	0.268418	0.304553	0.222223	0.235132	0.251573	0.290166	0.280992	0.277245	0.254861	0.315111	0.229555	0.239282	0.273133	0.288927	0.28672	0.263503	0.24587	0.279014	0.235302	0.263951	0.302244	0.314032	0.258163	0.275287	0.275436	0.294739	0.221159	0.218767	0.272122	0.316383	0.277456	0.292439	0.289477	0.327471	0.270141	0.262723	0.28923
	0.286141	0.253594	0.269438	0.26786	0.303573	0.222408	0.236886	0.250425	0.292489	0.284672	0.276973	0.253786	0.316196	0.230153	0.240834	0.277813	0.291374	0.285929	0.263387	0.246897	0.280399	0.2341	0.270792	0.310536	0.312548	0.256242	0.276256	0.275531	0.292403	0.219556	0.220986	0.271334	0.313982	0.279015	0.293484	0.291741	0.328241	0.275827	0.269501	0.296678
	0.283692	0.252932	0.269895	0.266961	0.30215	0.220998	0.235304	0.251184	0.291529	0.286852	0.276575	0.253524	0.320993	0.230346	0.242281	0.283943	0.291637	0.285749	0.26198	0.248695	0.279049	0.231433	0.262287	0.312239	0.306492	0.259009	0.275391	0.273579	0.293715	0.221729	0.222276	0.274008	0.314711	0.282385	0.297448	0.293917	0.325676	0.278851	0.273616	0.299478
	0.283913	0.252303	0.271346	0.264745	0.302528	0.220952	0.235612	0.247079	0.28885	0.291324	0.276543	0.25528	0.320722	0.23348	0.249796	0.286231	0.290549	0.281158	0.260058	0.245228	0.279849	0.223549	0.251532	0.300802	0.309947	0.256217	0.273031	0.269869	0.291715	0.220414	0.220113	0.27577	0.314437	0.287123	0.297028	0.294992	0.325133	0.275684	0.274771	0.298835
	0.284157	0.254767	0.269816	0.264621	0.301621	0.221504	0.236768	0.246095	0.286354	0.290369	0.275955	0.256284	0.318723	0.236183	0.250862	0.286388	0.287825	0.273913	0.258418	0.242111	0.278515	0.21782	0.245426	0.29153	0.310261	0.255308	0.274998	0.270202	0.292343	0.221989	0.220718	0.274442	0.313736	0.285579	0.298739	0.292592	0.321536	0.27178	0.268548	0.292104
	0.28177	0.252262	0.266678	0.266676	0.303277	0.222296	0.237629	0.250543	0.286504	0.285617	0.274918	0.256103	0.316321	0.230156	0.24732	0.287682	0.285406	0.270743	0.255582	0.235874	0.279471	0.212006	0.239897	0.283076	0.31025	0.252808	0.277908	0.266857	0.296133	0.221549	0.221574	0.274791	0.309811	0.281753	0.297256	0.290893	0.319681	0.268192	0.260839	0.287576
	0.280892	0.251877	0.26839	0.265989	0.303331	0.221459	0.237285	0.253071	0.287309	0.280893	0.276875	0.251933	0.313611	0.220441	0.239675	0.281404	0.288236	0.266508	0.255176	0.234731	0.277486	0.206604	0.235139	0.277154	0.310647	0.252034	0.2776	0.266234	0.293842	0.220726	0.223372	0.271833	0.310497	0.276529	0.292876	0.288319	0.319674	0.26507	0.254763	0.281441
	0.281433	0.250711	0.26948	0.267263	0.304568	0.222544	0.236637	0.251354	0.289007	0.271972	0.276856	0.244573	0.31107	0.212926	0.232911	0.274524	0.288296	0.265814	0.257026	0.23218	0.276033	0.205682	0.233298	0.282452	0.30618	0.256436	0.276379	0.26807	0.294	0.221733	0.222646	0.273717	0.310695	0.275663	0.288506	0.288199	0.320334	0.263115	0.25179	0.275909
	0.283363	0.250663	0.267435	0.266436	0.302859	0.222441	0.239272	0.251882	0.287481	0.266339	0.271902	0.238703	0.31028	0.21184	0.22731	0.270516	0.28402	0.265827	0.259109	0.234537	0.277055	0.207219	0.233613	0.283767	0.304192	0.256957	0.272492	0.268433	0.295544	0.216908	0.220127	0.275289	0.309939	0.275013	0.28923	0.287306	0.319247	0.263394	0.254321	0.275759
	0.283793	0.25269	0.267845	0.26584	0.303631	0.222653	0.235642	0.25138	0.285429	0.26119	0.273451	0.238103	0.311871	0.209378	0.223076	0.265609	0.283623	0.265596	0.258518	0.236347	0.276134	0.2061	0.233786	0.282289	0.306935	0.256989	0.275895	0.271139	0.293836	0.213403	0.220266	0.273717	0.312252	0.273766	0.290507	0.284861	0.318677	0.264654	0.255715	0.273332
	0.284724	0.257094	0.268251	0.269722	0.302361	0.225044	0.238484	0.251381	0.287887	0.260917	0.272931	0.238911	0.311003	0.206081	0.224082	0.262392	0.285182	0.265277	0.256777	0.234118	0.275147	0.207123	0.22942	0.2836	0.305063	0.255908	0.278789	0.271881	0.291553	0.212973	0.21931	0.27536	0.31225	0.272012	0.29324	0.283878	0.319808	0.266467	0.255324	0.272797
	0.280879	0.260522	0.268889	0.276818	0.302642	0.227917	0.24795	0.258407	0.288513	0.260115	0.270643	0.238536	0.311318	0.204033	0.224762	0.261723	0.286562	0.265837	0.256769	0.233523	0.273605	0.209205	0.229014	0.279062	0.305415	0.25684	0.279019	0.270716	0.293609	0.216546	0.22081	0.273917	0.312451	0.270485	0.291362	0.284214	0.321003	0.263135	0.252541	0.273698
	0.279284	0.266164	0.271496	0.281763	0.305936	0.24054	0.262793	0.269445	0.286122	0.26209	0.267826	0.238341	0.311286	0.20346	0.220225	0.263319	0.286557	0.269846	0.25568	0.232042	0.273484	0.206154	0.231354	0.277701	0.308211	0.255662	0.276642	0.271577	0.294558	0.218725	0.225234	0.273361	0.310269	0.271044	0.289327	0.281922	0.318725	0.258151	0.246646	0.271535
	0.281284	0.26787	0.271512	0.288198	0.302818	0.248211	0.265713	0.273409	0.284808	0.264506	0.269018	0.237201	0.311337	0.202123	0.219576	0.262332	0.284789	0.266451	0.254146	0.234251	0.275897	0.203868	0.23538	0.277768	0.302096	0.255813	0.272707	0.273563	0.292925	0.219714	0.224608	0.273521	0.308638	0.266611	0.290061	0.281076	0.318314	0.256119	0.245285	0.267071
	0.280675	0.267896	0.272881	0.294101	0.297992	0.248726	0.267057	0.27616	0.285376	0.262511	0.269937	0.240778	0.311201	0.203731	0.222608	0.262253	0.282287	0.265372	0.256401	0.232771	0.27436	0.205353	0.234592	0.2791	0.304495	0.256502	0.270916	0.271214	0.291272	0.220222	0.227126	0.273786	0.305366	0.267206	0.288058	0.281593	0.320321	0.255935	0.247875	0.267863
	0.280381	0.268218	0.272573	0.291685	0.299329	0.244712	0.263364	0.276369	0.284322	0.260556	0.267709	0.237659	0.310112	0.203952	0.222498	0.258348	0.281003	0.264385	0.255319	0.232114	0.27165	0.204628	0.230759	0.280454	0.304439	0.258269	0.272206	0.272588	0.289373	0.223764	0.227231	0.277101	0.308541	0.265981	0.286432	0.280741	0.319141	0.257718	0.248787	0.268078
	0.279781	0.264863	0.271414	0.284628	0.298397	0.236375	0.255832	0.273599	0.286026	0.262407	0.267209	0.234823	0.308035	0.203238	0.22141	0.259196	0.283416	0.259443	0.253526	0.230068	0.273263	0.202956	0.228858	0.281223	0.3032	0.256905	0.271531	0.274827	0.291315	0.221816	0.228716	0.279191	0.311188	0.267396	0.286606	0.275527	0.316981	0.256001	0.247062	0.264848
	0.278163	0.259315	0.270135	0.277347	0.299061	0.230696	0.250132	0.263485	0.286338	0.263616	0.267865	0.23751	0.307808	0.203982	0.221462	0.260641	0.283803	0.262665	0.251366	0.230649	0.273733	0.202892	0.226243	0.280228	0.301191	0.252472	0.270293	0.274382	0.289562	0.219	0.223553	0.275908	0.310425	0.267711	0.286654	0.274004	0.320198	0.253608	0.247515	0.265561
	0.279302	0.25627	0.270135	0.272746	0.295297	0.227983	0.24691	0.258531	0.288224	0.26252	0.269433	0.240165	0.307422	0.204798	0.22247	0.260088	0.281702	0.264629	0.255834	0.230449	0.272985	0.200954	0.22732	0.276934	0.304624	0.250737	0.272513	0.264377	0.285511	0.21142	0.220397	0.272773	0.310874	0.266519	0.288114	0.275356	0.317002	0.2519	0.245538	0.262835
	0.275467	0.254613	0.266033	0.268508	0.293063	0.226941	0.241695	0.254591	0.289386	0.262171	0.268679	0.236856	0.305567	0.204427	0.222484	0.260502	0.28162	0.263941	0.25711	0.231761	0.269986	0.197986	0.230177	0.278458	0.300743	0.249609	0.277646	0.262765	0.287774	0.209026	0.217193	0.271394	0.308029	0.266079	0.28835	0.27545	0.31631	0.25537	0.244633	0.264466
	0.277346	0.25294	0.265062	0.26885	0.29495	0.224425	0.237171	0.253418	0.284093	0.263809	0.269956	0.234689	0.307472	0.203777	0.221466	0.258885	0.283707	0.261535	0.250562	0.229723	0.268912	0.198219	0.227441	0.279182	0.302394	0.251592	0.276075	0.266176	0.285965	0.210519	0.216231	0.272421	0.306634	0.26614	0.287481	0.275034	0.317129	0.256006	0.245731	0.26454
	0.276523	0.248445	0.264012	0.26709	0.29682	0.220801	0.235207	0.251578	0.282957	0.261364	0.267765	0.235613	0.312339	0.203739	0.219359	0.25947	0.285182	0.261964	0.252398	0.231928	0.269709	0.201909	0.229348	0.278739	0.30265	0.24966	0.274031	0.267348	0.281683	0.213544	0.216711	0.274112	0.306215	0.265836	0.285477	0.275303	0.318794	0.25447	0.24538	0.262386
	0.275575	0.248206	0.264207	0.26143	0.299571	0.217816	0.234501	0.250176	0.283467	0.257563	0.264931	0.237085	0.311468	0.202309	0.218605	0.25789	0.284142	0.262328	0.251675	0.231988	0.270248	0.20017	0.229657	0.277838	0.298424	0.248923	0.271436	0.264762	0.286693	0.209229	0.217601	0.269215	0.305678	0.264226	0.286916	0.27887	0.318995	0.252938	0.243244	0.263435
	0.276779	0.25049	0.26435	0.259582	0.298272	0.21638	0.234957	0.249216	0.283711	0.257196	0.266227	0.236126	0.305985	0.204625	0.21874	0.25857	0.283048	0.263211	0.251618	0.231082	0.273251	0.20099	0.230327	0.275693	0.300259	0.246691	0.271844	0.263106	0.287847	0.208787	0.214184	0.265007	0.31027	0.265948	0.284257	0.279228	0.316077	0.254984	0.246285	0.26543
	0.277214	0.249132	0.262829	0.259749	0.298283	0.217333	0.230232	0.247543	0.283736	0.258888	0.266269	0.238242	0.307487	0.203492	0.218537	0.258687	0.280277	0.263809	0.253181	0.23092	0.274336	0.199191	0.227146	0.274619	0.301909	0.248651	0.266437	0.261435	0.285106	0.208014	0.21152	0.266999	0.310339	0.262707	0.283272	0.278498	0.315348	0.253949	0.245699	0.264628
	0.276294	0.245907	0.263033	0.263488	0.299063	0.217365	0.23085	0.247311	0.281125	0.26327	0.265393	0.235906	0.308728	0.199708	0.218672	0.259936	0.279486	0.264717	0.251604	0.229823	0.275453	0.199744	0.227887	0.279857	0.303756	0.248381	0.267315	0.26221	0.283884	0.209058	0.212577	0.265293	0.306336	0.264391	0.284969	0.277659	0.314629	0.254807	0.242275	0.263103
	0.277081	0.248203	0.264856	0.262676	0.292696	0.213608	0.229847	0.247907	0.282566	0.262689	0.266315	0.233593	0.307217	0.200073	0.216429	0.258663	0.277655	0.262431	0.253881	0.226821	0.278049	0.203115	0.229478	0.278127	0.303818	0.247645	0.268978	0.264581	0.285103	0.209234	0.214509	0.264392	0.301438	0.264121	0.284293	0.275691	0.316179	0.251536	0.239923	0.262279
	0.277475	0.248725	0.264159	0.260342	0.290389	0.21475	0.229262	0.247326	0.283076	0.259432	0.267939	0.23556	0.307072	0.200663	0.217168	0.25696	0.279384	0.260207	0.255954	0.227149	0.274511	0.20183	0.229168	0.276693	0.301335	0.247147	0.269581	0.264999	0.285057	0.209012	0.214371	0.268034	0.304059	0.26227	0.28314	0.274308	0.315492	0.250659	0.239819	0.261538
	0.277865	0.249299	0.261724	0.263504	0.293636	0.218553	0.232528	0.246291	0.283398	0.259252	0.265198	0.233043	0.304073	0.201189	0.219689	0.25459	0.27958	0.260072	0.25201	0.231958	0.27205	0.201643	0.22677	0.281137	0.300103	0.24564	0.268209	0.263089	0.284754	0.21014	0.214237	0.266989	0.305431	0.261561	0.285771	0.273768	0.312208	0.250989	0.241732	0.261454
	0.275643	0.248326	0.262867	0.265896	0.296756	0.218137	0.232262	0.2446	0.283418	0.257875	0.266278	0.23291	0.304455	0.20312	0.219478	0.254315	0.281003	0.26123	0.251702	0.23116	0.270006	0.201348	0.227537	0.279693	0.300451	0.243135	0.2653	0.261115	0.283136	0.207082	0.212014	0.264763	0.306656	0.264467	0.283674	0.274016	0.31114	0.249989	0.241754	0.261895
	0.276162	0.249532	0.262945	0.265749	0.295886	0.215641	0.231812	0.243148	0.282967	0.256614	0.264676	0.236228	0.302094	0.201825	0.219611	0.254896	0.280855	0.260696	0.250593	0.229742	0.271036	0.20173	0.229234	0.275029	0.300714	0.23968	0.267562	0.262521	0.286386	0.209052	0.213459	0.266734	0.306335	0.262703	0.284957	0.274866	0.313262	0.250996	0.241364	0.260924
	0.273354	0.250122	0.260381	0.265135	0.293323	0.215978	0.23024	0.246771	0.280652	0.259596	0.266019	0.236817	0.300877	0.202205	0.221276	0.258599	0.282567	0.262435	0.249907	0.232995	0.268764	0.20278	0.231497	0.275209	0.303435	0.242595	0.269722	0.261333	0.289346	0.209342	0.212929	0.266356	0.302609	0.260832	0.283614	0.27394	0.309851	0.252172	0.240208	0.263145
	0.275717	0.25177	0.26132	0.265092	0.292137	0.215447	0.236146	0.247923	0.281717	0.260825	0.26617	0.236833	0.302409	0.204841	0.221876	0.256737	0.278077	0.266862	0.248263	0.232862	0.264182	0.20401	0.232043	0.278455	0.300269	0.246466	0.269555	0.263136	0.286452	0.208278	0.211249	0.263096	0.298293	0.263183	0.282748	0.275291	0.311983	0.252003	0.241028	0.261571
	0.274945	0.253661	0.263054	0.271135	0.289961	0.219326	0.239561	0.2516	0.284162	0.260299	0.263994	0.236278	0.302761	0.203819	0.222833	0.258321	0.275702	0.265451	0.251001	0.23423	0.268637	0.205106	0.229983	0.279341	0.299723	0.248394	0.26823	0.263577	0.28782	0.211352	0.212273	0.264163	0.301246	0.261757	0.285782	0.276651	0.312298	0.252631	0.241886	0.259482
	0.268975	0.260556	0.266634	0.278365	0.296331	0.226222	0.240468	0.258177	0.283468	0.260929	0.263786	0.236385	0.30301	0.202937	0.222306	0.259897	0.276931	0.268257	0.250927	0.237527	0.272527	0.203218	0.232001	0.280824	0.294902	0.249145	0.265508	0.262453	0.286819	0.212065	0.214538	0.266989	0.301503	0.263707	0.284614	0.279449	0.310878	0.252357	0.242574	0.263622
	0.269397	0.269602	0.268209	0.287583	0.298182	0.227973	0.241662	0.261375	0.280657	0.264536	0.265643	0.237878	0.301199	0.207194	0.223142	0.260145	0.276878	0.278128	0.252689	0.24264	0.268854	0.206813	0.235547	0.282303	0.295778	0.247924	0.265606	0.260648	0.283437	0.212877	0.217976	0.26452	0.301527	0.266122	0.284724	0.279181	0.308787	0.249297	0.24485	0.266596
	0.271697	0.273728	0.270838	0.294409	0.294733	0.227811	0.243163	0.264692	0.280002	0.266409	0.264511	0.243047	0.29853	0.210991	0.224221	0.262039	0.277622	0.287985	0.252455	0.244146	0.270394	0.212062	0.236549	0.288713	0.298449	0.252646	0.267493	0.262288	0.283858	0.213709	0.218256	0.264417	0.301103	0.26933	0.282543	0.280794	0.307502	0.252217	0.245461	0.267014
	0.272421	0.281806	0.276354	0.30291	0.290838	0.23605	0.249773	0.274387	0.278008	0.274846	0.26906	0.249832	0.302469	0.220681	0.230225	0.270114	0.278712	0.293711	0.250086	0.245524	0.27144	0.21529	0.241537	0.296753	0.292893	0.259306	0.270729	0.263383	0.287135	0.211442	0.217903	0.269159	0.29663	0.272786	0.285831	0.281608	0.309048	0.256679	0.248363	0.268476
	0.271968	0.303504	0.284214	0.317807	0.29421	0.24298	0.259187	0.288838	0.278863	0.288177	0.27372	0.260019	0.304524	0.227432	0.235568	0.282823	0.272944	0.301284	0.252053	0.251261	0.267664	0.218037	0.246483	0.297766	0.291988	0.267445	0.272381	0.26791	0.281989	0.215058	0.222243	0.271006	0.296767	0.274095	0.287915	0.284166	0.309671	0.258156	0.253833	0.274902
	0.27166	0.322936	0.284528	0.334107	0.294549	0.249682	0.270055	0.295664	0.28013	0.304563	0.276165	0.278935	0.303934	0.233458	0.242099	0.286648	0.273311	0.31284	0.255898	0.260771	0.266291	0.222398	0.252304	0.303269	0.294571	0.280105	0.272482	0.277707	0.28416	0.225196	0.23115	0.280976	0.302366	0.281716	0.289327	0.28976	0.311022	0.266674	0.263169	0.289365
	0.2724	0.331602	0.285454	0.346704	0.292881	0.25365	0.274298	0.296494	0.282438	0.333798	0.280265	0.30662	0.301234	0.248414	0.252857	0.294215	0.27818	0.333736	0.26449	0.284139	0.268642	0.2308	0.266728	0.319308	0.292824	0.291457	0.273247	0.291357	0.285422	0.23199	0.24155	0.290401	0.301778	0.298911	0.29311	0.303522	0.311265	0.279621	0.277579	0.309561
	0.272259	0.356745	0.301555	0.394056	0.297492	0.271852	0.286715	0.310202	0.283265	0.367343	0.285013	0.336617	0.304147	0.277849	0.264548	0.315006	0.27761	0.372275	0.275987	0.336998	0.270234	0.250597	0.287997	0.347229	0.296251	0.317025	0.284857	0.316668	0.287796	0.244231	0.26046	0.307687	0.300605	0.321301	0.300013	0.326382	0.310334	0.2972	0.303223	0.337115
	0.279159	0.457888	0.352507	0.530268	0.300918	0.329217	0.339589	0.380798	0.284025	0.433774	0.300239	0.3909	0.30457	0.314799	0.303805	0.341462	0.27833	0.46644	0.300588	0.400121	0.268516	0.293008	0.324678	0.398354	0.299744	0.400423	0.304003	0.367674	0.286699	0.267858	0.299884	0.330653	0.305521	0.375893	0.315899	0.362227	0.313032	0.320702	0.330211	0.376388
	0.286279	0.721678	0.456626	0.801243	0.315361	0.468827	0.477585	0.568888	0.289747	0.662704	0.376748	0.570908	0.310572	0.42606	0.410986	0.466422	0.277515	0.674605	0.361864	0.54345	0.274701	0.381639	0.413066	0.503474	0.30679	0.618938	0.362818	0.501655	0.288957	0.351415	0.384851	0.401891	0.309923	0.551028	0.372174	0.496534	0.311997	0.390709	0.40772	0.466516
	0.30057	1.01315	0.56325	1.12158	0.330629	0.637661	0.685282	0.784433	0.311659	1.2136	0.564962	1.02721	0.327157	0.712925	0.619758	0.71665	0.292752	1.02387	0.494682	0.901024	0.287882	0.546552	0.61116	0.73404	0.328036	1.0374	0.546011	0.861139	0.305166	0.556507	0.599186	0.626505	0.325741	1.00065	0.577314	0.882038	0.328475	0.602557	0.658475	0.760557
	0.313983	1.16027	0.635534	1.33205	0.340772	0.741057	0.889237	0.924188	0.331318	2.00593	0.786481	1.57308	0.357199	1.06998	0.943221	1.03592	0.316855	1.5048	0.653667	1.34446	0.311209	0.837164	0.874834	1.05332	0.354439	1.44782	0.792464	1.29807	0.342846	0.851737	0.924202	0.988557	0.357658	1.49411	0.850975	1.28659	0.353547	0.919261	0.996964	1.20027
	0.313306	1.09967	0.639015	1.26793	0.349092	0.77761	0.977659	0.993664	0.332468	1.99895	0.757926	1.48082	0.372921	1.0757	1.03809	1.17949	0.327156	1.54352	0.66891	1.34708	0.321049	0.963641	0.998818	1.22094	0.356065	1.40176	0.819579	1.29722	0.359539	0.976817	1.03563	1.1528	0.363414	1.51322	0.846848	1.23041	0.360299	1.06407	1.10136	1.3279
	0.312457	1.22691	0.697929	1.43559	0.343006	0.856667	0.968869	1.05258	0.323236	1.92629	0.721791	1.49966	0.354782	0.912145	0.894259	1.06842	0.319182	1.56855	0.677729	1.35787	0.30881	0.886214	0.960786	1.16307	0.352023	1.48161	0.811963	1.33476	0.347628	0.907267	0.95792	1.02931	0.35294	1.56411	0.806863	1.24428	0.350684	0.951027	1.00907	1.16027
	0.295985	0.989639	0.586827	1.11289	0.325393	0.717999	0.736442	0.822368	0.302443	1.11472	0.502573	0.975903	0.322533	0.59532	0.593184	0.67899	0.295761	1.08579	0.499666	0.902487	0.288813	0.613989	0.687866	0.840888	0.322996	1.00449	0.521447	0.841643	0.31213	0.565689	0.598675	0.649142	0.322736	0.96412	0.552876	0.826645	0.334683	0.603734	0.660544	0.727277
	0.285011	0.675989	0.430026	0.729736	0.304629	0.476419	0.492998	0.538402	0.288151	0.62017	0.367671	0.554463	0.30862	0.372591	0.387787	0.437741	0.28557	0.647555	0.355108	0.561319	0.277226	0.39485	0.452049	0.594521	0.29801	0.566141	0.35099	0.466987	0.290702	0.34737	0.366599	0.409729	0.304075	0.514398	0.375974	0.479238	0.31313	0.401082	0.416254	0.469201
	0.277334	0.439702	0.331842	0.491972	0.297695	0.32367	0.345253	0.37995	0.28271	0.443629	0.308632	0.380543	0.305835	0.284499	0.292416	0.36138	0.279302	0.425446	0.288307	0.377953	0.268987	0.315413	0.347316	0.433059	0.294218	0.390227	0.306534	0.356051	0.284363	0.28283	0.303529	0.338087	0.299241	0.365713	0.307626	0.360141	0.306256	0.323462	0.331081	0.363711
	0.273791	0.349794	0.297211	0.393255	0.294673	0.281048	0.298339	0.328399	0.278467	0.370264	0.280882	0.322116	0.300451	0.257192	0.260391	0.325188	0.276097	0.350673	0.269265	0.303319	0.265607	0.273481	0.306662	0.355585	0.294721	0.331181	0.283275	0.323531	0.282326	0.258133	0.268753	0.315458	0.298353	0.322286	0.29348	0.321179	0.306138	0.292059	0.299293	0.320532
	0.271561	0.322856	0.284529	0.347569	0.288396	0.268818	0.279631	0.308352	0.277185	0.332269	0.273231	0.290219	0.300876	0.242763	0.251297	0.296172	0.275759	0.318858	0.261774	0.271526	0.268529	0.24681	0.282552	0.330693	0.292251	0.300319	0.266828	0.297376	0.28175	0.235798	0.245391	0.29788	0.298332	0.294563	0.287372	0.298286	0.306604	0.276194	0.273598	0.298746
	0.269052	0.30952	0.277542	0.323464	0.290776	0.257132	0.271599	0.291397	0.273408	0.298168	0.270694	0.267479	0.299827	0.225758	0.246008	0.275673	0.2742	0.300247	0.258108	0.25916	0.265412	0.241496	0.267615	0.320657	0.292142	0.277567	0.266573	0.277494	0.28022	0.223328	0.229729	0.277803	0.301233	0.278836	0.283775	0.285082	0.308066	0.268091	0.260622	0.284354
	0.269975	0.292783	0.271827	0.311902	0.291885	0.244721	0.26036	0.278169	0.273806	0.281576	0.266959	0.257065	0.298572	0.216026	0.236832	0.26879	0.274126	0.29226	0.253524	0.25087	0.266482	0.228808	0.256378	0.312077	0.289359	0.263659	0.266228	0.267912	0.279278	0.214671	0.219288	0.269245	0.298194	0.270337	0.27849	0.278473	0.306039	0.25669	0.25368	0.272985
	0.267535	0.277411	0.266385	0.299347	0.292841	0.233979	0.251395	0.264177	0.276293	0.270421	0.264075	0.247626	0.296301	0.211056	0.226462	0.263784	0.273785	0.280487	0.252377	0.241105	0.258922	0.214643	0.247492	0.306348	0.287141	0.252439	0.26417	0.261754	0.280552	0.209048	0.212044	0.265568	0.295961	0.264639	0.275865	0.275751	0.301746	0.252318	0.24522	0.267095
	0.26717	0.263739	0.264362	0.287431	0.291476	0.226243	0.244419	0.256134	0.275752	0.265378	0.259841	0.238765	0.295152	0.204987	0.218451	0.257261	0.277176	0.270669	0.245765	0.237973	0.257413	0.209567	0.239681	0.305138	0.286616	0.248117	0.262601	0.260627	0.278307	0.207776	0.20863	0.263528	0.298041	0.262143	0.276756	0.273709	0.302091	0.250583	0.238782	0.267404
	0.26768	0.26066	0.260414	0.273575	0.289838	0.221686	0.236429	0.250181	0.274022	0.26002	0.259433	0.232776	0.295355	0.202822	0.218607	0.255497	0.277545	0.266149	0.243727	0.234432	0.259479	0.20581	0.233082	0.290552	0.290497	0.24208	0.261782	0.257293	0.27861	0.202368	0.208513	0.261431	0.295454	0.258944	0.274271	0.270146	0.302085	0.247872	0.23713	0.26106
	0.267723	0.256872	0.259237	0.263686	0.286089	0.218906	0.231894	0.246946	0.277035	0.258189	0.25831	0.230046	0.293021	0.199992	0.216781	0.254044	0.272828	0.259345	0.245199	0.228798	0.261809	0.202538	0.227665	0.2801	0.291766	0.23705	0.26252	0.253246	0.27763	0.202026	0.207891	0.256689	0.294045	0.25844	0.273319	0.268096	0.300096	0.24666	0.236048	0.256878
	0.267582	0.248679	0.256651	0.260556	0.287042	0.216028	0.228803	0.245018	0.273358	0.25558	0.254927	0.230359	0.292389	0.199221	0.215017	0.254147	0.270415	0.255981	0.244101	0.226228	0.260311	0.19956	0.224003	0.271314	0.287647	0.240308	0.262125	0.25646	0.27693	0.203296	0.205936	0.255844	0.296307	0.256742	0.27239	0.26837	0.303477	0.245457	0.237376	0.253886
	0.266261	0.241766	0.253464	0.257982	0.285211	0.211338	0.228755	0.244144	0.271076	0.252143	0.255785	0.229391	0.293857	0.198578	0.212164	0.252896	0.272712	0.254653	0.24407	0.22568	0.263366	0.196637	0.225688	0.272592	0.286618	0.240836	0.259039	0.253794	0.276577	0.200266	0.205248	0.256	0.295845	0.255377	0.270985	0.267764	0.306629	0.243742	0.235711	0.254766
	0.263492	0.240636	0.253655	0.255173	0.284716	0.211122	0.224169	0.239446	0.273278	0.249936	0.257174	0.228026	0.29418	0.198058	0.211544	0.254665	0.273805	0.255218	0.241546	0.22302	0.263134	0.195164	0.225985	0.270873	0.287152	0.239301	0.260143	0.256553	0.278875	0.200778	0.202926	0.255837	0.292134	0.256328	0.272362	0.267422	0.306997	0.245012	0.234892	0.255985
	0.260523	0.242642	0.254676	0.255423	0.285559	0.210278	0.223049	0.233882	0.27405	0.248832	0.255476	0.230012	0.295413	0.198416	0.210812	0.252326	0.272138	0.253791	0.243425	0.217853	0.259854	0.194226	0.224307	0.272554	0.286746	0.236065	0.257489	0.255775	0.278572	0.199043	0.202731	0.258059	0.294437	0.252797	0.273245	0.267893	0.302985	0.24454	0.234173	0.25524
	0.263066	0.240991	0.256411	0.255187	0.287352	0.209385	0.223422	0.235163	0.274365	0.246803	0.254951	0.228906	0.293427	0.196435	0.211679	0.247432	0.269543	0.251369	0.241165	0.21774	0.264014	0.197097	0.221865	0.271987	0.288862	0.235568	0.259924	0.252898	0.276006	0.19934	0.20324	0.255903	0.293724	0.25165	0.274238	0.26793	0.302013	0.24432	0.23239	0.253747
	0.262756	0.239232	0.254726	0.255773	0.285893	0.208256	0.222671	0.237162	0.274248	0.245847	0.254892	0.227089	0.29333	0.193444	0.212096	0.249026	0.271855	0.254638	0.239053	0.222237	0.262312	0.193807	0.220914	0.271615	0.291312	0.23578	0.259171	0.252542	0.276172	0.201539	0.204637	0.253277	0.294351	0.253608	0.2724	0.268468	0.305093	0.241894	0.233502	0.253573
	0.262279	0.239024	0.248844	0.252332	0.28638	0.207282	0.22273	0.235826	0.271841	0.241461	0.253533	0.22698	0.295045	0.193246	0.209377	0.248258	0.273634	0.255192	0.239283	0.22076	0.261273	0.195395	0.221132	0.26869	0.289826	0.235642	0.259255	0.252365	0.274168	0.201173	0.204973	0.255244	0.293655	0.250464	0.269607	0.266961	0.302517	0.244238	0.233363	0.25248
	0.262805	0.237345	0.249828	0.251435	0.286385	0.206063	0.224105	0.234162	0.274078	0.242456	0.254807	0.223254	0.293343	0.19372	0.209381	0.245956	0.268958	0.253577	0.240318	0.218569	0.260311	0.195319	0.222145	0.265792	0.2893	0.235387	0.259126	0.253673	0.275674	0.199227	0.204874	0.254126	0.293296	0.248757	0.269603	0.265817	0.29922	0.242679	0.233739	0.253388
	0.264186	0.236662	0.249907	0.251198	0.283104	0.208725	0.221083	0.234001	0.275259	0.245411	0.254164	0.221156	0.29504	0.195393	0.209862	0.248161	0.265685	0.253038	0.241335	0.217267	0.25928	0.193225	0.219808	0.263713	0.291102	0.236504	0.254854	0.253392	0.274619	0.19928	0.205033	0.252126	0.295471	0.249143	0.269945	0.266493	0.301628	0.239221	0.230603	0.249712
	0.264574	0.238	0.2497	0.24936	0.285376	0.206971	0.219628	0.233315	0.274431	0.24729	0.254531	0.222721	0.292212	0.193233	0.209146	0.246744	0.266463	0.252406	0.243525	0.217622	0.262795	0.191011	0.220981	0.264922	0.288636	0.237393	0.255733	0.253684	0.27306	0.200735	0.203932	0.255493	0.291685	0.248943	0.269742	0.265826	0.304438	0.241788	0.231027	0.248368
[truncated: 961 more rows]

[truncated: 5 more sheets: Wake PSpect DP (ZT12-00), NREM PSpect LP (ZT 00-12), NREM PSpect DP (ZT 12-00), REM PSpect LP (ZT 00-12), REM PSpect DP (ZT 12-00)]
