# Supplementary material for: Endocannabinoid Signaling Regulates Sleep Stability
Source: PLoS One. 2016 Mar 31;11(3):e0152473. doi: 10.1371/journal.pone.0152473 (PMC4816426; doi:10.1371/journal.pone.0152473)
Supplement: S1 Data — (ZIP) [file pone.0152473.s001.zip › Sleep Dep Data (NREM).xlsx]

## Sheet: Vehicle Group - %Time NREM
	Baseline Day 1											Baseline Day 2											Sleep Deprivation											Recovery Day 1											Recovery Day 2
06:00	60.5926	59.9444	63.7222	60.1296	62.7593	62.2222	68.9074	62.8889	62.963	65.7593	51.5741	65.3704	56.6482	61.6667	67.2778	60.037	56.5741	64.7037	65.4259	67.3889	59.3704	56.9444	45.3518	47.2407	53.2222	62.3333	61.3704	61.6111	55.5556	51.0556	52.537	62.9259	39.963	70.1482	75.6111	73.5556	73.0741	72.3704	71.6111	77.9815	69.8704	68.5	71.2407	65.0741	64.4074	63.1296	61.0185	59.0741	54.7407
09:00	43.5556	30.5926	42.9259	47.3148	41.9815	41.0741	39.537	50.9815	44.0556	25.463	38.3518	46.4259	32.1111	47.5	40.7593	41.963	33.9074	41.3889	38.0926	37.2963	28.6852	27.2778	44.7407	34.8704	38.1667	36.7593	41.0185	23.1296	35.1296	33.537	38.2593	30.8333	21.3148	47.1482	59.1852	46.9815	54.3333	44.4259	49.6852	42.7037	44.5926	43.8704	41.7407	46.2593	31.8704	34.1296	38.8889	47.3148	35.4815
12:00	33.9259	1.68518	28.6296	35.7963	41.7778	32.9815	43.5926	37.537	36.7222	14.0741	23.7407	34.3518	4.18518	32.7963	13.0556	13.8889	19.9074	41.1852	31.7778	39.3518	17.2037	25.0741	28.463	4.33333	23.5556	20.5185	36.7778	8.05556	33.5556	35.2963	30.7407	19.4444	5.94444	39.7963	32.3333	38.4815	42.7963	39.3704	45.7407	49	47.5556	43.7222	43.2778	46.3333	37.2037	0.814815	27.5	33.6667	32.1482
15:00	46.8518	43.7963	52.6482	41.7222	41.3333	48.3148	52.2963	26.2407	48.7593	38.0926	53.1667	31.9444	43.5926	39.7037	43.5	45.6667	38.8148	45.5556	7.01852	45.3518	26.7037	43.7037	35.6667	31.3889	42.7037	26.537	38.8704	17.4259	40.9815	23.4074	27.963	29.2963	30.3889	39.6667	30.6111	56.5741	62.3704	50.9444	39.5556	48.2778	47.7778	44.6482	49.4815	41.4259	32.3518	51.8333	60.7037	43.5	50.8518
18:00	63.537	65.6667	49.9444	66.8518	62.8148	53.8704	55.8704	68.3889	39.4259	37.8704	43.2037	62.7963	41.7407	62.8148	68.4259	57.0926	60.2407	63.1667	53.1482	39.5926	35.7037	41.2407	53.5185	25.5741	47.8518	50.5741	50.0741	47.1852	43.8333	54.8518	28.9815	37.2593	59.7222	65.1852	62.2037	49	60.8148	54.0185	43.8148	63.1667	43.8889	46.2963	50.3148	61.3518	54.4259	46.4815	48.9259	57.7407	58.7963
21:00	24.5185	46.8148	36.2222	37.3518	46.9259	45.5926	57.1296	15.2222	52.6667	53.2407	33.4815	26.1111	51.8518	33.963	32.4074	21.6111	53.3518	48.1111	2.90741	59.2222	50.463	36.6296	27.2037	33.5926	0	2.61111	28.0926	24.4444	20.8704	13.537	34.3704	17.9815	14.6111	27.8704	52.6111	43.2593	29.4444	18.9444	56.9074	52.7222	25.4259	55.2963	64.2593	40.6482	39.7407	50.4815	48.9815	52.5741	22.4815
00:00	59.6852	75.1667	66.6111	66.5741	48.8704	52.5741	66.4444	67.2593	62.463	62.4074	69.7407	58.3333	71.037	65.0741	68	71.7963	60.7593	64.6667	69.2778	71.4815	62.3704	67.3333	0	0	0	0	0.166667	0	0	0	0	0	0	65.1111	75.2407	62.5741	65.7963	66.9259	61.1482	59.0185	69.8148	67.963	61.8148	74.5926	70.4259	72	63.037	68.1111	56.6296
03:00	51.6794	53.8168	75.8397	72.0611	60.0382	70.4303	72.2324	65.4366	67.5923	71.867	69.9671	65.6929	74.7191	59.7753	69.9251	53.0337	65.7418	77.2475	50.1853	64.1586	70.682	75.5374	0	0	0.0374532	0	0.599251	0	0.0784621	0	0	0.20016	0	72.973	64.0503	54.5354	60.1259	46.9826	57.5945	83.8299	65.2737	62.2411	75.4068	76.5163	51.7229	65.7962	56.0029	74.1023	71.5633
[truncated: 6 more columns]

## Sheet: AM281 Group - %Time NREM
	Baseline 1									Baseline 2									Sleep Deprivation									Recovery Day 1									Recovery Day 2
06:00	74.2963	63.2407	64.3704	61.7222	64.4444	60.3889	58.8518	71.3333	68.1852	64	60.537	63.7963	59.7222	52.9815	61.1667	68.1667	67.963	55.4815	42.4444	61.1852	63.2037	53.6852	42.1667	54.5926	51.7222	54.6667	52.3333	65.1296	67.0185	45.6482	55	75.037	83.6667	73.8333	84.2222	76.6482	66.4815	57.7593	63.5926	61.6667	60.4815	57.0556	65.9815	66.1667	65.3889
09:00	23.3333	41	39.8889	36	51.5556	44.2963	44.9444	44.0185	41.5926	31.037	41.9444	29.6482	31.4259	29.9444	35.2222	43.1667	33.9444	44.037	21.2963	39.3148	36.3704	37.7593	34.6667	39.9815	46.0185	38.7037	53.5556	38.7778	43.4259	32.1296	45.4815	34.8518	53.2593	64.1667	50.2222	54.9444	24.4074	50.5	41.4259	47.6482	40	44.6482	49.5	42.9259	48.6482
12:00	7	30.6111	34.963	30.7037	25.9815	38.9259	45.537	39.6296	35.6852	11.4074	27.7037	30.8889	26.6852	23.1667	38.5	39.4074	16.3704	37.1482	0	25.8518	38.4074	17.0741	30.463	8.87037	37.1482	1.61111	41.8333	25.0741	37.4259	43.3889	35.2778	34.1852	57.3889	56.4259	33.3333	47.1482	21.0926	15.8704	36.8148	32.3518	26.7407	42.2593	47.0556	24.4074	32.9444
15:00	6.55556	29.2037	37.9259	31.7963	53.5741	48.7407	52	37.7037	47.2778	11.6296	34.5926	29.6296	35.7593	49.4444	39.9259	54.4444	35.2593	25.3704	19.8889	32.7037	37.4259	29.3704	16.8889	26.2778	33.6111	30	34.7037	10.7037	38.3333	52.4074	38.963	45.8889	60.537	54.1111	45.1482	41.4259	17.7037	37.6296	44.5926	27.5	59.6111	40.7222	39.7963	47.6667	34.3148
18:00	42.5926	56.7963	58.537	62.463	62	63.1296	54.2963	48.1296	48.2963	30.7963	37.1667	51.6111	55.1111	53	55.7037	49.0926	49.7407	55.463	7.25926	41.6667	65.9815	55.4259	64	53.2222	51.4815	45.2778	49.537	29.6482	52.0741	48.8333	42.5926	44.037	57.7593	56.0741	45.9074	47.0185	35.2963	50.1111	56.537	50.1852	40.6852	50.0741	42.6296	60.6111	44.6852
21:00	81.0185	37.5185	41.2037	43.8333	36.3889	52.0926	36.4074	46.4815	51.6482	62.5556	49.2407	34.8333	35.9815	22.5	45.1482	45.6852	38.1296	43.963	35.9074	19.6296	29.963	22.1111	19.963	26.2407	22.5556	22.9815	0.481482	72.6852	33.8889	52.7222	58.2593	50.7222	46.7593	54.9444	34.7222	47.537	62.3518	51.1111	49	52.5926	40.463	61.4815	55.1667	22.9815	66.1667
00:00	58.7222	68.1852	67.2407	63.3704	61.6667	68.2963	76.4074	66.5926	54.5185	73	57.2778	70.3889	67.0926	66.0556	66.6852	65.1296	68.7778	64.3704	0	0.111111	0	0.0740741	0.0555556	0	0.185185	0	0.0925926	60.5926	66.4815	64.1852	62.8333	56.5185	52.1482	59.3333	48.2222	64.2222	79.5	71.8704	68.9074	64.8704	57.6482	62.9074	66.8518	65.6482	64.4815
03:00	61.9466	62.5191	61.3829	56.6385	47.8852	57.1794	51.6989	62.258	69.4921	78.7266	70.7865	72.549	74.7688	59.7484	64.8999	73.2024	51.0007	68.6434	0	0.786517	0	0.117693	0.274618	0	0.480384	0	0.840673	78.8227	61.4587	63.0087	76.1628	62.2456	58.9497	53.4763	55.2515	62.1302	81.8643	81.0301	44.7743	51.0204	53.3086	51.2509	76.7691	66.0114	64.832

## Sheet: Vehicle - NREM Bout Duration
	Baseline Day 1											Baseline Day 2											Sleep Deprivation											Recovery Day 1											Recovery Day 2
06:00	116.857	170.368	156.409	228.963	225.933	146.043	161.217	183.568	149.6	146.917	129.535	207.647	149.22	187.062	191.21	114.929	134.222	147.191	150.667	153.149	137.913	143.023	193.12	221.826	178.312	249.333	141.021	195.706	129.217	212.077	131.953	135.92	146.965	236.5	240.177	295.154	235.697	151.102	256.2	191.409	258.69	206.343	153.88	149.532	151.217	122.63	143.261	186.242	120.653
09:00	117.6	103.25	100.783	159.688	105.442	98.5778	87.1429	122.046	118.95	130.952	92.5909	111.422	165.143	129.79	146	105.395	85.1628	138.71	124.667	122.061	83.7297	75.5385	119.85	129.862	85.875	141.786	90.4082	104.083	75.88	100.611	153.037	79.2857	115.1	111.111	146.233	112.756	134.279	87.2593	111.792	131.771	153.871	121.526	77.7241	113.546	104.303	108.412	140	121.667	83.3043
12:00	101.778	15.1667	128.833	149.167	115.436	84.5714	109.488	109.333	74.8302	126.167	91.5714	148.4	90.4	118.067	156.667	73.9	128.615	88.96	88	92.8	64.069	142.526	65.4043	46.8	75.4545	116.632	108.743	435	74.75	115.515	138.333	61.7647	313	99.9535	116.4	118.743	159.379	98.3721	112.273	119.809	116.318	102.652	101.609	100.08	129.613	12.5714	148.5	202	98.2941
15:00	145.875	157.667	162.177	140.812	127.543	111.565	144	83.3529	92.386	165.913	154.595	127.63	196.167	151.259	174	106.783	145.929	149.091	251	97.16	135.8	142.6	148.154	154.091	107.381	143.3	131.188	313.667	119.243	88.8333	116.077	84.1111	171.684	102	118.077	167.611	160.381	145.513	122.057	108.625	128.6	117.61	133.6	111.35	102.765	215.308	192.823	150.387	133.951
18:00	137.19	165.722	115.756	240.929	160.811	133.282	118.894	210	85.16	108.963	103.294	174.588	166.963	208.828	205.806	115.75	135.95	161.2	174.4	80.4878	107.857	114.205	125.762	138.1	98.7273	152.812	132.821	208.6	140.375	219.76	92.0606	77.6111	121.66	189.576	163.171	133.243	144.872	124.5	102.87	122.17	107.727	119.316	139.333	114.667	172.118	240.667	149.375	125.064	166.823
21:00	102.294	143.333	103.867	143.364	128.323	124.343	93.4348	87.5	117.613	172.786	138.062	135.259	321	116.444	129.2	81.8235	121.231	115.231	61.8462	117.773	139.357	138.7	74.6957	181.4	103	60.3077	93.2	187.579	104	74.64	118.875	114.741	66	84.9565	90.9231	123.071	129.053	111.538	144.462	129.2	114.625	154.121	109.273	124.6	107.667	132	138.88	146.296	72.5714
00:00	134.733	120.222	141.833	185.312	97.3469	125.822	180.7	204	200.965	161.5	151.706	147.143	167.2	204.518	219	238.222	168.786	183	287.333	180.541	146.229	194.059					3							174.649	167.905	170.5	154.118	207.636	144.923	106.14	185.871	150.103	123.259	176	263.913	173.454	189.667	196.625	155.889
03:00	159.333	121.52	147.08	236.593	139.25	93.7736	107.25	177.351	183.151	129.115	112.456	168.788	166.182	142.682	170.973	121.451	200.235	136.304	184.267	142.047	171.756	119.787			2		3.66667		2			2.5		141.116	148.837	124.578	140.128	116.136	117.623	112.3	129.458	142.429	114.264	109.367	115.447	167.765	137.422	154.546	148.636
[truncated: 6 more columns]

## Sheet: AM281 - NREM Bout Duration
	Baseline 1									Baseline 2									Sleep Deprivation									Recovery 1									Recovery 2
06:00	121.576	205.133	107.082	154.744	135.529	140.087	161.744	148.154	186	142.913	148	116.78	152.333	168.727	119.887	165.364	92.641	136.182	55.1605	314.667	199.588	101.786	174	115.608	227.13	172.235	143.385	160.421	194.811	74.697	137.767	137.321	251	150.453	156.828	236.514	128.214	128.125	129.585	138.75	184.629	150.293	165	142.735	165.048
09:00	109.565	132.182	107.7	119.938	129.488	104	107.867	99.3617	86.3846	104.5	105.349	94.1765	78.9302	87.4054	86.4545	126	87.2857	103.391	45.098	88.4583	119.03	74.1454	144	77.1071	121.219	110	74.1026	109.053	134	86.75	148.849	94.1	89.8095	127.593	73.2973	111.962	101.385	119.333	124.278	125.512	108	92.1923	172.452	125.297	122.186
12:00	108	78.95	96.8205	92.1111	136.333	68.918	96.68	76.4286	85.6445	72.4706	114.615	90.1622	75.8421	138.353	103.95	118.222	60.9655	63.3651		87.25	109.158	57.625	115.786	36.8462	113.029	43.5	86.1923	90.2667	100.35	108.465	92.9268	97.1579	133.087	89.1343	70.5882	107.872	112.111	71.4167	93.6667	143.667	122.7	87.7692	153.312	87.2308	114.774
15:00	141.6	76.9268	120.353	156.091	114.52	84.9032	107.417	82.4167	127.65	314	106.743	110.345	120.688	140.526	148.69	136.872	123.931	94.7407	89.5	167.714	106.595	83.4737	106	129	125.172	162	147.44	78.7143	133.548	131.116	101.05	123.9	155.095	99.0508	89.5926	108.564	91.0476	193.333	133.778	96.4286	145.546	118.865	143.037	105.061	90.3902
18:00	209.905	156.933	130.619	188.2	131.13	125.913	163.429	134.324	146.552	178.333	135.417	147.938	141.886	149.823	120	184.32	121.568	133.182		138.48	144.1	133.628	142.244	225.478	121.641	143.75	96.5333	144.182	169	131.632	96.1026	123.657	105.68	103.56	121.676	136.857	173.273	152.4	112.816	134.177	143.538	113.957	125.875	165.21	109.25
21:00	182.778	136.485	72.8205	118.757	112.579	96.9545	93.8919	100.062	109.436	170.256	131.394	120.48	110.957	206.364	82.8205	120.16	79.2571	101.2	97.125	210.462	141.867	79.9355	89.8889	74.0444	140	102.667	75	132.884	141.182	128.364	121.714	98.0476	102.894	105.556	107.875	96.9697	119.111	137.938	100.762	139.412	140.846	90.386	124.324	99.6364	111.318
00:00	132.093	204.4	183.297	102.314	264.105	170.722	152.842	170.85	133.571	156.41	172.529	193.333	169.524	152.054	152.524	167.243	140.333	183					2		6			128.207	170.882	128.625	144.356	112.936	110.744	88	126.435	129.364	184.381	197.029	138.583	165.45	199.071	97.0357	245.931	162.682	144.93
03:00	135.733	194.562	127.348	125.659	163.308	153.619	117.225	113.49	112.519	129.837	200.857	173.463	139.913	175.097	108.702	170.732	138.85	115.933		3.17647		2.8	3.6		3.45455		3.46667	148	147.632	79.7534	165.526	103.714	117.546	99.1803	110.415	132.245	181.897	148.958	163.871	135.6	162.364	117.061	179.257	149.257	133.417

## Sheet: Vehicle - Num Bouts
	Baseline Day 1											Baseline Day 2											Sleep Deprivation											Recovery Day 1											Recovery Day 2
06:00	56	38	44	27	30	46	46	37	45	48	43	34	41	32	38	56	45	47	45	47	46	43	25	23	32	27	47	34	46	26	43	50	29	32	34	26	33	49	30	44	29	35	50	47	46	54	46	33	49
09:00	40	32	46	32	43	45	49	44	40	21	44	45	21	38	30	43	43	31	33	33	37	39	40	29	48	28	49	24	50	36	27	42	20	45	43	45	43	54	48	35	31	38	58	44	33	34	30	42	46
12:00	36	12	24	24	39	42	43	36	53	12	28	25	5	30	9	20	13	50	39	45	29	19	47	10	33	19	35	2	48	33	24	34	2	43	30	35	29	43	44	42	44	46	46	50	31	7	20	18	34
15:00	32	30	34	32	35	46	39	34	57	23	37	27	24	27	27	46	28	33	2	50	20	30	26	22	42	20	32	6	37	24	26	36	19	42	26	36	42	37	35	48	40	41	40	40	34	26	34	31	41
18:00	42	36	41	28	37	39	47	33	50	27	34	34	27	29	31	48	40	40	30	41	28	39	42	20	44	32	39	20	32	25	33	36	47	33	41	37	39	40	46	47	44	38	39	48	34	18	32	47	34
21:00	34	30	30	22	31	35	46	24	31	28	32	27	10	18	20	34	39	26	13	44	28	20	46	20	8	13	35	19	24	25	32	27	35	23	39	28	19	26	26	35	16	33	44	30	30	26	25	27	14
00:00	30	54	36	32	49	45	40	21	29	36	34	28	40	27	30	18	28	38	15	37	35	34	0	0	0	0	2	0	0	0	0	0	0	37	42	32	34	22	39	57	31	39	54	40	23	44	30	32	36
03:00	33	50	50	27	40	53	56	37	33	52	57	33	44	44	37	51	34	46	30	43	41	47	0	0	1	0	12	0	2	0	0	4	0	43	43	45	47	44	53	60	48	42	53	60	47	34	45	44	44
[truncated: 6 more columns]

## Sheet: AM281 - Num Bouts
	Baseline 1									Baseline 2									Sleep Deprivation									Recovery 1									Recovery 2
06:00	66	30	61	43	51	46	39	52	37	46	41	59	42	33	53	44	78	44	81	21	34	56	26	51	23	34	39	38	37	66	43	56	36	53	58	35	62	56	48	53	48	35	41	42	49	42
09:00	23	33	40	32	43	46	45	47	52	32	43	34	43	37	44	37	42	46	51	48	33	55	26	56	41	38	78	38	35	40	33	40	63	54	74	53	48	26	45	36	41	40	52	31	37	43
12:00	7	40	39	36	18	61	50	56	45	17	26	37	38	17	40	36	29	63	0	32	38	32	28	26	35	4	52	30	40	43	41	38	46	67	51	47	27	18	24	42	24	20	52	32	26	31
15:00	5	41	34	22	50	62	48	48	40	4	35	29	32	38	29	39	29	27	24	21	37	38	12	22	29	20	25	14	31	43	40	40	42	59	54	39	30	21	21	36	28	44	37	27	49	41
18:00	21	30	42	30	46	46	35	37	29	12	24	32	35	34	48	25	37	44	0	25	40	43	41	23	39	32	45	22	30	38	39	35	50	50	37	35	21	22	30	49	34	26	46	32	38	40
21:00	36	33	39	37	38	44	37	32	39	39	33	25	23	11	39	25	35	25	48	13	30	31	36	45	23	27	14	43	22	33	42	42	47	45	32	33	31	36	32	42	34	26	57	37	11	44
00:00	43	25	37	51	19	36	38	40	42	39	34	30	42	37	42	37	48	32	0	0	0	0	1	0	1	0	0	58	34	48	45	47	43	59	23	44	57	42	35	48	40	28	56	29	44	43
03:00	45	32	46	41	26	42	49	51	54	49	28	41	46	31	57	41	40	60	0	17	0	5	5	0	11	0	15	37	38	73	38	56	44	61	53	49	66	39	48	31	40	33	49	35	35	48
