# Supplementary material for: Endocannabinoid Signaling Regulates Sleep Stability
Source: PLoS One. 2016 Mar 31;11(3):e0152473. doi: 10.1371/journal.pone.0152473 (PMC4816426; doi:10.1371/journal.pone.0152473)
Supplement: S1 Data — (ZIP) [file pone.0152473.s001.zip › Sleep Dep Data (REM Data).xlsx]

## Sheet: Vehicle Group - %Time REM
	Baseline Day 1											Baseline Day 2											Sleep Deprivation											Recovery Day 1											Recovery Day 2
06:00	8.81481	2.44444	6.24074	7.38889	5.35185	4.2037	4.53704	6.98148	2.57407	1.85185	2.57407	9.77778	2.42593	5.7037	6	5.61111	0	5.72222	7.05556	5.64815	3.25926	5.35185	2.81481	0.222222	2.25926	2.48148	5.61111	5.94444	1	4.07407	3	3.16667	2.11111	4.87037	1.2963	5.01852	4.12963	1.75926	0.888889	3.09259	1.72222	3.61111	1.25926	0	8.92593	1.38889	5.2963	4.68518	4.07407
09:00	6.57407	0.277778	2.7963	2.59259	1.92593	2.24074	0.240741	2.2963	1.2963	0.944444	1.2037	4.11111	2	4.16667	2.62963	2.03704	2.2963	2.55556	0.166667	3.24074	0.314815	0.685185	2.90741	0.148148	1.05556	2.74074	4.55556	2.72222	2.27778	0.148148	1.64815	1.03704	0.537037	3.12963	2.44444	2.22222	4.16667	1.44444	2.90741	2.74074	0.555556	2.7037	0.611111	0	3.27778	1.51852	1.92593	2.62963	3.01852
12:00	1.77778	0	1.2037	0.240741	0.62963	2.38889	1.85185	2.2037	0	0	0.833333	3.27778	0	0.333333	0	0.166667	0	0.351852	0.37037	1.2963	0.0925926	0.222222	0.5	0	0.037037	0.111111	1.33333	0	0.722222	0.962963	0.0740741	0.185185	0.0740741	2.33333	1.37037	1.53704	2.77778	0.851852	2.37037	4.03704	1.2037	0.555556	1.01852	1.2037	2.68519	0.0555556	1.37037	0.333333	0.444445
15:00	4.77778	1.03704	1.83333	2.85185	2.42593	2.35185	5.68518	2.2963	0.759259	1.12963	3.62963	1.38889	0.0925926	2.94444	3.09259	2.24074	1.11111	3.22222	0	1.16667	0.888889	2.83333	2.53704	0.0185185	2.98148	1.72222	2.16667	0	2.88889	0.037037	0	0.740741	3.18519	4.51852	0.240741	5.85185	4.77778	2.12963	4.11111	3.7037	1.12963	4.51852	0.685185	0.333333	2.46296	2.77778	6	0.981482	2.57407
18:00	7.51852	0.666667	3.25926	6	4.51852	5.03704	5.83333	3.92593	0.240741	1.66667	2.16667	6.68518	0.277778	8.01852	6.62963	5.2963	4.12963	3.18519	2.44444	0.703704	0.518518	1.42593	4.74074	0.351852	2.88889	2	1.74074	0.703704	4.55556	3.07407	0	2.61111	1.94444	5.88889	0.666667	3.25926	4.68518	1.62963	3.90741	1.68518	2.2037	2.11111	0.444445	0	7.62963	0.87037	4.37037	2.61111	6.27778
21:00	0.648148	1.72222	2.11111	0.5	1.90741	4.88889	3.72222	0.703704	2.83333	3.68519	0.888889	1.09259	1.59259	0.925926	1.62963	1.18518	4.40741	1.87037	0.240741	5.59259	2.42593	0.87037	3.48148	0	0	0	0	0	0.648148	0.388889	0	1.31482	0	4.03704	3	2.09259	2.66667	0.740741	3.7037	4.03704	0.833333	3.57407	1.03704	0	0.87037	1.75926	4.35185	4.61111	0.518518
00:00	8	3.42593	6.22222	6.44444	2.01852	4.81482	6.7037	3.77778	1.42593	4.14815	2.57407	7.35185	0.833333	7.05556	6.24074	3.68519	3.75926	4.42593	6.01852	7.55556	3.61111	3.24074	0	0	0	0	0	0	0	0	0	0	0	5.55556	4.24074	4.83333	4.96296	1.14815	1.77778	0.111111	1.07407	4.24074	1.2963	0	9.14815	1.31482	5.27778	8.64815	5
03:00	6.52672	0.229008	9.69466	6.48855	2.74809	1.43435	4.78117	2.04604	3.43442	4.12861	6.68615	6.10487	0.0374532	6.62921	7.52809	2.99626	3.5886	9.72993	3.37287	6.7828	5.07784	3.15048	0	0	0	0	0	0	0	0	0	0	0	8.47834	1.03665	4.88708	7.36764	0.370233	4.57849	2.25291	3.03254	1.10947	0.665681	0	3.59086	3.22815	5.83968	7.18172	3.80849
[truncated: 6 more columns]

## Sheet: AM281 Group - %Time REM
	Baseline 1									Baseline 2									Sleep Deprivation									Recovery Day 1									Recovery Day 2
06:00	6.77778	7.14815	5.37037	7.11111	3.57407	2.7963	4.59259	1.53704	4.31482	8.48148	6.64815	6.81482	3.18519	5.14815	4.37037	0.814815	4.37037	4	8.27778	7.35185	4.59259	1.92593	2.38889	4	1.74074	0.462963	2.44444	1.98148	0.907407	1.96296	2.92593	2.53704	0.0185185	0.0185185	0	0.111111	7.66667	6.44444	6.33333	3.09259	5.96296	4.2963	2.64815	4.53704	3.92593
09:00	1.18518	4.55556	1.75926	2.12963	4.14815	0	0.0555556	0.87037	0.407407	2.68519	4.12963	2.18519	0.537037	1.7963	1.53704	1.40741	1.64815	0.703704	5.16667	3.31481	1.96296	0.944444	3.01852	0	0.648148	0.925926	0.222222	1.92593	0.12963	1.27778	1.57407	0.407407	0	0.12963	0	0.759259	0.907407	3.09259	2.38889	0.388889	3.01852	0.555556	2.53704	2.31481	2.22222
12:00	0.12963	0	0.703704	2.5	0.203704	0	1.16667	0	0	0	0.277778	1.05556	0	0	1.7963	0	0	0.425926	0	2.18519	2.77778	0.222222	1.92593	0	1.05556	0	0.851852	0.444445	0.777778	6.01852	1.77778	1.81482	0	1.59259	0	0.425926	0.833333	0.37037	0.759259	1.05556	1.51852	0	1.2037	0.0555556	0.814815
15:00	0	0.833333	0.0925926	2.7963	3.7963	0.518518	2.05556	0	0	0.814815	1.66667	1.14815	1.01852	2.11111	3.24074	1.98148	0.259259	1.22222	1.07407	3.87037	2.09259	2.11111	0.166667	1.57407	1.64815	0.240741	0.388889	0	0.444445	6.90741	2.81481	1.64815	0.0185185	3.61111	0.37037	3.16667	0.574074	2.07407	2.62963	0.962963	4.57407	0.685185	0.962963	3.96296	3.59259
18:00	3.90741	6	3.72222	7.46296	3.92593	1.85185	1.59259	0.574074	2.25926	2.14815	1.64815	5.14815	2.90741	2.88889	3.77778	4.09259	4.61111	2.59259	0.240741	2.05556	10.037	2.61111	6.62963	1.92593	0	1.01852	1.87037	0.87037	3.2037	6.18518	5.5	1.98148	0.0185185	4.88889	0.111111	5.37037	0.944444	2.12963	5	2	3.18519	0	0.759259	3.77778	2.90741
21:00	9.01852	2.25926	2.72222	4.44444	0.981482	0.0740741	0.648148	0.907407	1.98148	3.96296	4.35185	2.09259	2.42593	1.05556	2.96296	0	1.44444	2.77778	3.77778	1.61111	0.796296	1.74074	1	0.648148	0.0185185	0.111111	0.62963	11.0185	3.64815	4.59259	5.46296	2.81481	0	4.7963	1.51852	4.72222	6.33333	6.87037	3.61111	5.77778	2.7963	0	3.64815	0.240741	5.14815
00:00	5.2037	8.59259	3.24074	8.42593	3.38889	2.40741	4.31482	2.90741	1.57407	9.24074	8.83333	12.037	3.55556	4.33333	3.2963	3.66667	5.88889	5.51852	0	0	0	0	0	0	0	0	0	7.62963	8.85185	8.96296	6.48148	7.37037	0	4.61111	5.51852	7.59259	7.85185	8.85185	8.53704	2.44444	0.925926	3.37037	4.68518	5.92593	3.94444
03:00	9.54199	8.81679	0.698786	7.61309	3.45715	0.4019	2.37486	1.71721	1.05955	5.9176	7.94008	6.21532	8.65705	6.77025	4.92958	0	2.11268	4.52187	0	0	0	0	0	0	0	0	0	13.2544	8.47834	8.53924	3.37936	7.59448	0	2.9216	3.06953	6.61982	8.95901	9.64817	5.44218	0.680272	4.73098	0	2.25161	3.89564	8.89921

## Sheet: Vehicle - REM Bout Duration
	Baseline Day 1											Baseline Day 2											Sleep Deprivation											Recovery Day 1											Recovery Day 2
06:00	41.8095	22	33.7	61.3846	34	37.8333	54.4444	50.2667	46.3333	25	25.2727	75.4286	29.1111	56	40.8	40.4	41.3333	46	50.8	43.5714	39.1111	57.8	38	12	30.5	33.5	40.4	32.1	15.4286	44	24.9231	38	20.7273	47.8182	20	67.75	55.75	47.5	32	66.8	20.6667	30	34		57	25	38.1333	50.6	25.8823
09:00	71	10	50.3333	40	52	48.4	26	22.5454	35	25.5	21.6667	40.3636	43.2	45	28.4	20		19	9	70	8.5	37	31.4	8	16.2857	37	28.9412	49	35.1429	16	35.6	37.3333	29	67.6	16.5	26.6667	56.25	22.2857	44.8571	37	10	41.7143	66		44.25	23.4286	29.7143	35.5	23.2857
12:00	64		43.3333	13	34	43	39.6	39.6667			45	66		9		18	60	69.6	13.3333	46.6667	10	12	10.8		4	6	28.8		26	104	8	20	4	36	29.6	41.5	42.8571	92	28.4444	43.6	32.5	20	55	32.5	36.25	3	33	12	6.85714
15:00	57.3333	28	28.2857	23.6923	32.75	36.2857	40.9333	41.3333	82	30.5	49	37.5	10	45.4286	30.3636	40.3333				42	19.2	38.25	54.8	2	53.6667	31	46.8		22.2857	4		16	49.1429	54.2222	26	52.6667	36.8571	28.75	63.4286	100	20.3333	69.7143	24.6667	12	53.2	50	46.2857	35.3333	55.6
18:00	56.4615	24	25.5556	46.2857	37.1667	54.4	52.5	28.2667	26	22.5	37.6	69.75	15	69.6667	60	40.1429	55	42	44	11	8	51.3333	42.6667	12.6667	19.3846	19.4	17.0909	15.2	47.7778	47.4286		22	23.3333	52.1667	72	55.6	30.7692	25.1429	60.2857	22	47.6	48	8		68.6667	15.6667	58	40.2857	48.1429
21:00	21.1429	58	50.8		42	110.667	21	76	24.6667	63.5	28.4	70.5	110	28.6667	66.8	27.6	71.7143	38.5	13	63.6	32.4444	18.8	47		60	11			42	21		67.2		20	18	26.4	54.8	80	53.2	27.5556	45	45.7778	28		94	54.6667	46.4	54	8
00:00	103.6	65.2	45.6	66.75	48.5	57.0909	43.7895	15.2	116	36	9	58	26.5	53	36.9231	32.6667	73.1429	47.1429	37.3333	53.1765	36	20.4444												65.6364	51.2	65.2	39.25	8.57143	62.5	38.8889	16.5714	55.5	20		76	30	41.2727	78.6154	38.9091
03:00	62.5455	31.5	48.2353	55.6	36.25	33.2	38.6	49.3333	57	53	51.8333	59.5	16	40.8889	43.8571	41.8182		56.1818	49.6	44.1429	53	42												46.375	47.2	33.5556	38.9474	14	32.8	16.75	41	16.5	12.8889		41.8333	36.5714	52.6154	36.7368	26.9231
[truncated: 6 more columns]

## Sheet: AM281 - REM Bout Duration
	Baseline 1									Baseline 2									Sleep Deprivation									Recovery 1									Recovery 2
06:00	38.5263	51.4667	34.1176	64	42.8889	43.1429	62	27.6667	42.3636	50.8889	47.8667	52.5714	68.8	53.6	52.4444	44	42.9091	40.4	11.037	53.5385	41.3333	18.9091	43	48	31.3333	16.6667	37.7143	107	49	53	79	27.4	2	2		6	51.75	33.1429	40.2353	33.4	49.5385	58	28.6	37.6923	42.4
09:00	21.3333	30.75	27.1429	38.3333	49.7778		6	47	22	41.4286	37.1667	39.3333	58		33.2	30.4	29.6667	15.2	11.16	39.7778	35.3333	25.5	29.6364		35	16.6667	12	52	14	46	56.6667	8.8		14		13.6667	19.6	33.4	43	42	36.2222	15	68.5	31.25	40
12:00	14		25.3333	33.75	22		42				15	25			48.5			11.5		55	60	12	23.1111		28.5		23	48	84	59.0909	64	32.6667		34.4		9.2	30	20	16.4	38	41		21.6667	3	29.3333
15:00		16	5	50.3333	82	28	27.75			88	90	31	36.6667	36	58.3333	42.8	9.33333	22	7.25	41.8	56.5	38	9	42.5	22.25	26	8.4		48	53.2857	76	44.5	2	27.8571	20	42.75	15.5	74.6667	71	34.6667	44.9091	24.6667	20.8	38.9091	64.6667
18:00	52.75	42.9231	48	59.4545	38.75	42.6667	43	62	48.8	16.4	35.6	42	44.8571	60	81.6	42	31.125	20		36	55.5	40.2857	33.75	39.6		22	26	94	77.5	74.2222	85.3333	30	2	69.4286	4	61.25	34	76.6667	35.7333	50	73.3333		16.4	45.3333	40.8571
21:00	49.7143	46	22	48.6667	55	36	35		24	48.1667	24	86		48	54	63.3333	6	24	9.04167	63	40.2857	62.6667	20.2857	20	2	6	38	49.625	71.6	80.6667	50.2857	32.5		29.3333	34.5	48.6667	40.25	46.75	24	86.5	47.6667		38		43.2727
00:00	48	57.3333	57.8182	75	73.2	20	51.7778	42	60	48.9333	59	60.1429	47.3333	69.7778	32	106	34.4	54.6667										47.5652	52.7143	48.4444	51.4545	39.9048		25.4667	40	48.25	40.75	53.8889	35.4815	99	34.2857	52	44.9231	37.6667	49.2
03:00	53.75	68.1539	9.2	56.1818	47	45	65	32	21.6667	32.2222	55.5714	56.125	68.8	22.5	34.4615	39	29.0769	30.375										30.5385	57.5385	23.6875	54.7273	48.6667		40.1667	48	42	80.6667	49.2222	44.9091	63.3333	43.7143		33.3333	48	77.1429

## Sheet: Vehicle - Num Bouts
	Baseline Day 1											Baseline Day 2											Sleep Deprivation											Recovery Day 1											Recovery Day 2
06:00	13	3	9	14	12	10	12	15	6	8	11	8	2	12	9	14	7	14	15	14	9	10	12	3	13	10	11	5	9	10	13	9	11	12	1	5	13	7	7	1	9	13	4	0	12	6	8	7	14
09:00	7	2	5	0	3	3	8	11	4	4	6	4	1	3	5	5	2	2	2	5	4	2	8	0	1	2	0	0	3	1	5	3	2	2	2	5	5	1	5	9	6	7	1	0	1	3	5	2	2
12:00	5	5	10	8	4	11	19	6	0	0	2	7	4	8	13	3	7	12	3	3	1	2	0	0	0	0	0	0	0	1	1	1	2	11	10	10	8	7	4	9	4	3	2	4	9	3	11	13	11
15:00	11	4	17	10	8	5	10	6	1	4	8	12	3	18	14	11	7	14	0	3	5	8	0	0	0	0	0	0	0	1	0	5	7	16	5	9	19	6	10	8	6	7	3	3	12	7	13	19	13
18:00	21	12	20	13	17	12	9	15	1	8	5	14	9	11	15	15	0	11	6	2	2	3	8	2	8	8	15	20	7	7	0	4	9	11	7	8	8	4	3	5	5	3	6	0	16	6	15	10	17
21:00	10	3	6	7	4	5	1	1	3	4	5	11	5	10	10	11	6	6	2	5	9	5	10	2	7	8	17	6	7	2	0	5	0	5	16	9	8	7	7	8	2	9	4	0	8	7	7	8	14
00:00	3	0	3	2	2	6	5	5	2	8	2	3	0	4	0	1	0	2	9	17	4	9	5	0	1	2	5	0	3	0	0	0	0	7	5	4	7	1	9	10	7	8	3	0	8	2	4	3	7
03:00	9	4	7	13	8	7	15	9	6	10	12	4	1	7	11	6	2	5	10	14	10	8	5	1	6	6	5	0	14	0	0	0	0	9	1	12	14	8	7	4	4	8	9	0	5	6	14	3	5
[truncated: 6 more columns]

## Sheet: AM281 - Num Bouts
	Baseline 1									Baseline 2									Sleep Deprivation									Recovery 1									Recovery 2
06:00	19	15	17	12	9	7	8	6	11	18	15	14	5	5	9	2	11	10	81	13	12	11	6	9	6	3	7	2	2	4	4	10	1	1	0	2	16	21	17	10	13	8	10	13	10
09:00	6	16	7	6	9	0	1	2	2	7	12	6	1	0	5	5	6	5	50	9	6	4	11	0	2	6	2	4	1	3	3	5	0	1	0	6	5	10	6	1	9	4	4	8	6
12:00	1	0	3	8	1	0	3	0	0	0	2	2	0	0	4	0	0	4	0	4	5	2	9	0	4	0	4	1	1	11	3	6	0	5	0	5	3	2	5	3	4	0	6	2	3
15:00	0	1	2	6	5	2	8	0	0	1	2	4	3	1	6	5	3	6	16	10	4	6	2	4	8	1	5	0	1	14	4	4	1	14	2	8	4	3	4	3	11	3	5	11	6
18:00	8	13	7	11	8	3	4	1	5	5	5	10	7	1	5	6	16	14	0	4	16	7	16	5	0	5	6	1	4	9	6	6	1	7	2	8	3	3	15	4	3	0	5	9	7
21:00	14	7	3	9	4	2	2	0	3	12	10	3	0	5	5	3	2	2	48	4	7	3	14	4	1	2	3	16	5	3	7	4	0	12	4	6	8	8	9	4	6	0	6	0	11
00:00	10	9	11	12	5	1	9	9	4	15	14	14	9	9	7	3	15	9	0	0	0	0	0	0	0	0	0	23	14	18	11	21	0	15	3	16	24	18	27	4	7	7	13	12	10
03:00	16	13	5	11	4	6	2	4	6	18	14	16	10	4	13	2	13	16	0	0	0	0	0	0	0	0	0	26	13	32	11	12	0	12	14	17	9	18	11	3	7	0	6	9	7
