# Supplementary material for: Endocannabinoid Signaling Regulates Sleep Stability
Source: PLoS One. 2016 Mar 31;11(3):e0152473. doi: 10.1371/journal.pone.0152473 (PMC4816426; doi:10.1371/journal.pone.0152473)
Supplement: S1 Data — (ZIP) [file pone.0152473.s001.zip › Sleep Dep Delta Theta Gamma.xlsx]

## Sheet: NREM Delta
		Baseline Day 1											Recovery Day 1
Vehicle Group	06:00	380.454	304.635	285.367	288.625	334.822	350.369	340.179	291.443	261.357	317.976	321.749	403.519	316.834	316.696	301.445	338.919	401.162	349.605	312.03	292.844	345.227	320.598
	09:00	369.06	316.899	284.443	279.048	324.639	333.296	317.317	283.74	259.2	333.653	328.497	344.487	287.227	276.087	271.864	318.961	336.758	330.024	283.365	262.821	326.699	298.294
	12:00	403.769	298.886	313.784	311.739	353.808	357.054	361.634	298.355	259.339	382.271	345.967	347.89	307.349	272.367	271.602	340.177	332.445	321.095	276.052	250.436	316.055	294.78
	15:00	400.234	343.462	305.788	305.931	353.026	380.576	356.717	294.989	266.961	369.653	351.216	363.723	318.842	277.746	267.922	345.101	346.366	316.389	281.083	262.108	329.074	296.778
	18:00	377.312	330.356	285.963	288.975	338.663	373.076	330.154	302.437	271.757	366.778	324.221	359.685	286.585	268.29	263.643	329.433	328.741	319.202	277.623	261.321	320.929	297.615
	21:00	381.13	316.339	301.657	301.571	345.627	362.977	343.401	291.454	300.507	362.336	345.08	374.024	300.24	291.28	296.126	337.154	350.459	326.854	312.219	271.777	339.302	319.682
	00:00	405.988	303.722	300.855	298.19	345.489	362.461	333.692	326.699	281.461	350.952	335.289	359.485	281.051	289.156	283.41	354.963	336.225	321.56	290.046	266.95	331.259	299.463
	03:00	411.896	306.016	284.327	271.123	331.014	369.419	322.052	293.108	273.687	329.183	308.388	330.525	278.055	276.961	266.729	333.16	335.363	313.679	281.265	258.11	324.305	286.131
		Baseline Day 1									Recovery Day 1
AM281 Group	06:00	281.356	279.148	311.486	269.495	305.444	274.726	304.674	310.615	326.104	365.523	370.968	417.256	342.355	381.978	393.319	428.077	494.536	515.19
	09:00	301.112	273.855	303.941	256.207	295.135	273.995	293.099	298.039	324.372	342.016	331.037	390.997	304.666	354.964	375.252	392.31	459.635	448.17
	12:00	365.146	298.923	321.882	273.676	343.307	276.351	299.235	324.79	347.73	361.312	343.48	355.268	311.521	351.715	366.013	380.518	429.69	440.553
	15:00	354.566	305.662	339.818	290.979	330.788	290.377	306.62	326.712	360.563	365.311	337.283	336.94	310.955	345.841	355.794	357.501	419.47	433.647
	18:00	360.958	309.42	312.019	266.716	301.77	270.492	304.79	329.526	354.599	351.767	335.342	325.223	295.573	316.442	326.376	344.528	400.427	402.555
	21:00	315.229	305.585	326.463	268.907	304.579	286.175	286.55	346.272	354.431	324.242	329.039	325.217	288.5	316.716	331.474	335.273	378.171	405.642
	00:00	290.159	299.263	321.83	259.578	338.759	290.723	319.335	324.167	352.15	298.763	307.766	305.147	271.145	321.581	306.555	336.049	385.991	366.192
	03:00	289.319	293.243	307.374	260.77	309.667	272.231	289.239	332.264	339.077	293.106	298.438	298.803	266.963	305.281	299.602	331.356	354.658	364.882

## Sheet: NREM Theta
		Baseline Day 1											Recovery Day 1
Vehicle Group	06:00	389.188	258.207	275.738	282.175	318.085	336.484	354.797	308.983	275.08	326.314	279.833	348.323	245.681	284.568	270.117	301.755	332.072	329.242	295.924	278.565	329.603	262.305
	09:00	394.814	274.779	292.289	284.345	336.911	345.295	365.498	323.109	285.435	332.024	299.064	347.214	252.222	280.369	268.069	329.226	330.296	341.17	298.981	278.53	332.728	267.958
	12:00	401.039	298.468	310.691	297.349	358.761	357.63	377.352	337.44	303.312	355.028	314.617	373.527	273.738	290.854	269.541	346.226	333.37	349.817	307.253	282.147	339.159	271.991
	15:00	396.46	271.177	290.106	291.256	334.755	351.845	350.98	333.238	293.741	346.408	285.78	356.579	257.714	278.31	263.482	311.262	326.667	337.622	303.837	275.904	334.911	267.191
	18:00	374.162	255.493	284.511	275.497	315.044	335.941	348.947	314.1	287.897	341.697	279.064	347.964	242.421	269.944	263.912	312.402	323.569	322.371	304.733	268.58	326.415	260.686
	21:00	393.097	253.788	291.66	280.318	330.635	334.738	349.247	315.779	283.863	337.304	280.142	357.853	243.471	279.866	272.137	323.889	326.093	334.783	317.826	276.229	330.756	269.986
	00:00	381.268	255.273	272.195	274.144	329.204	331.87	344.023	314.864	272.317	329.053	276.455	337.868	235.811	271.738	264.424	321.921	323.136	328.494	296.228	268.574	327.386	255.484
	03:00	367.538	255.367	272.771	267.658	320.591	340.869	333.278	300.042	269.582	324.745	273.422	326.889	240.723	268.331	260.895	309.97	328.312	318.847	292.806	262.663	326.26	253.343
		Baseline Day 1									Recovery Day 1
AM281 Group	06:00	315.46	307.252	350.618	277.616	319.166	295.572	338.696	330.629	305.074	326.849	323.273	355.172	292.191	340.158	333.271	380.644	402.536	347.609
	09:00	330.007	322.678	356.385	289.274	320.197	304.125	346.366	334.372	313.466	340.411	316.643	373.22	291.064	355.633	339.568	399.458	413.619	342.337
	12:00	366.251	344.551	358.508	299.849	343.086	309.216	347.575	361.357	335.004	391.644	352.533	372.205	315.06	378.494	355.426	412.683	439.534	361.821
	15:00	347.676	343.252	358.965	284.734	323.568	302.204	335.145	354.519	316.479	404.932	349.598	349.995	305.731	340.031	342.521	394.694	432.764	360.895
	18:00	327.3	310.415	350.53	269.987	311.379	292.864	327.42	345.2	311.435	351.853	311.875	339.189	295.482	333.547	327.303	371.664	395.312	336.548
	21:00	311.711	316.209	346.869	276.587	317.121	299.853	316.359	346.781	313.361	318.026	314.573	331.716	283.873	325.86	325.019	362.619	391.324	335.289
	00:00	309.538	298.709	348.849	268.59	318.593	292.228	321.06	324.486	316.724	301.83	301.073	327.012	267.082	319.595	306.332	346.496	367.131	322.329
	03:00	310.473	300.106	340.863	270.827	318.52	293.722	315.489	324.526	311.821	299.451	302.477	331.171	270.079	313.947	311.588	335.22	348.038	314.553

## Sheet: NREM Gamma
		Baseline Day 1											Recovery Day 1
Vehicle Group	06:00	370.441	282.101	282.948	298.015	303.666	328.83	322.746	304.58	286.566	317.5	257.301	336.054	276.009	280.63	296.16	295.553	322.021	310.769	300.971	276.667	311.702	253.564
	09:00	380.599	300.282	301.116	308.482	328.079	343.54	338.079	325.592	294.607	320.922	274.139	363.973	292.362	292.559	306.467	317.45	339.085	333.38	320.584	290.495	331.426	261.444
	12:00	387.606	356.919	320.114	326.506	344.975	370.289	344.414	341.441	317.192	348.69	283.902	389.358	317.936	311.582	312.425	332.165	355.412	344.019	337.509	302.925	342.416	270.452
	15:00	384.078	302.104	298.173	316.196	322.528	351.491	324.78	340.285	305.459	326.463	257.983	376.558	301.92	294.297	301.498	304.226	338.974	339.178	329.397	299.329	334.995	266.519
	18:00	370.177	292.844	298.81	303.139	307.478	328.231	329.918	317.219	303.08	328.197	270.256	366.188	289.777	288.584	302.4	306.607	342.241	319.56	329.195	291.1	325.804	258.646
	21:00	381.053	292.262	301.412	305.188	323.196	337.37	330.268	322.253	295.368	325.32	265.127	368.109	288	292.693	306.772	319.086	334.202	330.328	327.236	293.402	325.205	257.385
	00:00	372.213	292.202	287.025	296.534	316.88	328.429	324.477	309.645	286.675	325.721	263.291	350.426	280.143	283.353	296.479	309.454	328.989	325.979	308.996	287.188	323.921	249.17
	03:00	363.454	295.076	285.552	298.214	314.646	333.675	316.886	308.385	292.365	325.661	266.341	346.783	280.935	287.179	299.544	308.962	331.784	319.11	306.566	289.065	324.868	252.313
		Baseline Day 1									Recovery Day 1
AM281 Group	06:00	305.567	286.708	354.663	260.528	283.662	309.803	317.722	321.31	328.445	298.195	298.331	351.063	273.032	288.217	315.627	310.984	333.609	311.754
	09:00	311.736	304.875	365.848	277.71	282.786	338.725	331.485	328.618	335.485	316.566	303.125	381.214	275.134	299.32	339.488	331.014	357.557	331.878
	12:00	335.138	321.819	369.484	291.534	295.3	351.523	335.978	349.118	357.137	358.687	343.464	390.656	306.866	318.531	362.768	346.639	377.515	360.761
	15:00	332.011	318.37	370.196	269.156	292.411	339.502	324.33	340.319	334.783	361.716	340.859	370.134	293.834	299.057	339.132	334.955	373	359.196
	18:00	303.175	298.467	370.475	260.821	291.368	320.626	315.933	337.606	334.796	327.142	298.381	356.141	283.053	298.094	332.485	318.376	350.201	343.253
	21:00	301.058	299.04	363.117	270.047	294.25	327.612	319.108	335.152	337.007	302.374	304.933	355.408	273.901	293.443	330.164	315.375	350.478	330.324
	00:00	309.74	292.047	354.638	263.049	283.481	309.707	310.71	325.639	337.769	296.874	295.971	350.118	260.247	286.446	311.995	310.335	329.938	324.627
	03:00	308.487	297.101	355.625	266.408	288.542	318.3	312.058	318.87	333.983	302.537	298.975	353.915	264.091	284.185	315.768	305.954	325.766	319.906

## Sheet: REM Delta
		Baseline Day 1											Recovery Day 1
Vehicle Group	06:00	184.666	149.605	134.273	143.622	163.526	151.358	157.117	131.16	123.382	143.894	139.522	185.527	139.434	144.651	146.372	164.728	173.678	153.802	143.317	122.98	139.525
	09:00	185.895	142.541	149.628	146.452	169.143	163.258	167.972	138.112	128.73	145.434	151.632	173.666	149.961	142.652	143.567	166.191	169.986	153.724	138.151	117.142	174.13
	12:00	200.459		149.986	162.253	165.373	172.213	162.764	138.198			156.995	190.962	165.276	147.758	153.919	155.583	169.791	153.292	134.135	139.181	179.051	149.665
	15:00	192.846	150.205	143.504	155.341	178.76	175.691	159.826	137.401	135.095	171.917	148.468	183.135	150.537	137.957	138.944	164.457	164.67	152.703	137.554	131.995	167.101	140.421
	18:00	194.728	172.2	145.571	143.149	162.368	167.191	157.556	132.174	119.498	158.443	143.253	186.5	135.817	138.501	143.458	160.765	158.938	155.125	133.935	128.157	147.852
	21:00	221.109	149.434	146.216	150.672	170.936	166.94	156.645	133.255	132.171	157.124	142.32	186.177	146.512	141.665	147.341	155.477	164.785	155.889	132.339	129.924	158.04
	00:00	189.927	162.048	143.536	144.845	170.877	164.832	157.897	132.234	129.08	147.411	139.105	177.74	146.352	147.07	145.537	166.732	164.166	143.846	133.45	126.181	153.533
	03:00	190.834	164	142.218	140.95	158.212	181.216	158.875	117.394	129.272	157.458	136.719	170.036	163.721	141.28	141.761	186.367	160.41	148.69	128.968	133.704	165.582
		Baseline Day 1									Recovery Day 1
AM281 Group	06:00	159.386	127.372	139.983	125.849	142.503	125.181	154.027	146.73	146.507	178.378	159.555	157.573	146.685	184.533	112.508	156.206		168.335
	09:00	167.365	130.089	146.748	127.537	141.825		153.724	144.714	144.309	174.816	147.767	175.964	139.587	186.196		188.327		171.343
	12:00	205.754		160.017	134.481	157.448		163.691			176.072	190.309	157.834	153.018	172.298		207.168		189.465
	15:00		135.725	172.397	133.555	152.004	130.156	151.174				157.312	153.005	150.136	154.941	164.525	193.162	186.823	185.335
	18:00	167.718	128.85	147.734	124.643	141.694	120.728	147.47	149.88	146.969	157.731	131.196	158.294	140.349	162.799	174.245	175.703	175.661	165.518
	21:00	161.159	124.957	138.124	129.049	156.134	129.112	153.338	151.209	153.621	163.186	134.729	153.615	134.064	153.353		175.399	181.964	171.259
	00:00	159.606	130.696	150.811	125.602	138.723	122.745	154.033	149.175	155.016	156.646	137.579	151.131	127.843	146.674		169.009	166.988	155.771
	03:00	163.79	130.401	156.404	134.4	148.7	111.281	140.623	144.378	139.391	163.477	144.967	153.55	132.034	146.63		172.437	159.16	153.591

## Sheet: REM Theta
		Baseline Day 1											Recovery Day 1
Vehicle Group	06:00	241.314	178.758	191.772	197.134	187.002	233.429	249.247	214.824	191.524	228.247	163.849	234.135	171.827	217.639	197.075	203.143	238.554	238.246	212.475	180.715	221.141
	09:00	266.731	173.815	199.372	202.11	195.799	251.061	209.669	206.097	182.073	222.366	169.48	230.175	182.16	221.817	191.165	201.666	240.196	235.469	222.326	181.065	255.629
	12:00	235.995		206.669	224.163	213.663	245.144	259.708	222.237			178.02	235.591	207.512	211.814	200.803	190.942	245.228	230.689	200.924	178.195	247.314	148.631
	15:00	240.934	182.699	203.835	189.766	205.989	263.012	234.993	200.083	193.143	234.121	170.618	239.425	210.534	197.883	181.5	190.493	246.12	220.972	190.65	183.675	241.287	153.945
	18:00	248.247	196.158	197.004	191.444	194.632	248.84	225.5	200.256	185.22	236.732	156.408	232.236	161.828	193.454	179.486	195.685	240.365	217.832	190.64	190.042	208.184
	21:00	269.399	182.225	209.565	182.9	199.41	246.522	240.252	239.128	179.798	244.157	170.149	216.511	165.225	205.108	199.301	176.52	223.057	226.88	221.68	185.632	223.561
	00:00	246.924	189.024	199.919	198.255	184.252	242.879	238.674	213.436	182.943	247.056	174.897	224.166	177.987	205.666	186.043	180.442	228.029	181.705	202.357	179.16	217.283
	03:00	251.567	223.101	203.768	193.466	178.122	258.879	231.628	195.012	175.845	255.615	166.988	229.603	189.943	205.249	187.329	209.853	233.739	222.919	201.806	170.109	198.577
		Baseline Day 1									Recovery Day 1
AM281 Group	06:00	256.769	215.464	253.465	205.704	203.342	211.328	225.152	222.435	214.257	260.458	304.433	309.142	247.887	293.555	424.242	205.477		191.008
	09:00	255.735	218.675	249.095	197.891	197.077		219.23	210.692	209.303	280.236	292.664	269.647	245.307	272.906		370.186		257.056
	12:00	311.75		247.587	222.856	247.298		224.682			285.673	337.216	268.31	278.858	242.242		366.801		245.518
	15:00		230.282	254.531	220.956	206.659	211.631	205.734				237.439	249.332	245.916	209.857	221.67	301.833	281.444	307.299
	18:00	257.977	203.108	243.466	199.354	197.325	192.911	213.391	225.239	212.805	233.511	208.135	250.891	223.667	232.483	151.065	270.833	278.8	252.763
	21:00	250.616	211.956	243.822	199.89	202.944	247.696	208.855	210.499	213.389	255.651	221.871	237.268	215.632	217.532		248.686	254.217	223.897
	00:00	246.629	212.244	247.744	203.554	199.85	203.857	215.799	216.957	232.441	251.035	211.226	238.883	196.52	204.451		237.95	243.783	220.984
	03:00	253.286	213.696	269.599	199.293	206.779	198.734	232.671	201.212	202.893	246.928	214.229	244.627	207.258	199.768		245.783	230.458	222.176

## Sheet: REM Gamma
		Baseline Day 1											Recovery Day 1
Vehicle Group	06:00	395.514	319.843	328.215	363.669	305.106	382.151	377.771	354.199	327.519	374.545	280.906	385.303	317.425	335.239	353.083	305.531	372.198	362.783	352.351	317.305	363.05
	09:00	423.418	324.027	340.019	368.322	321.494	396.779	387.17	360.169	332.689	376.172	285.581	400.417	325.106	329.197	354.029	317.259	379.407	368.235	364.181	314.175	383.604
	12:00	416.728		348.984	374.684	327.598	403.734	394.59	379.377			299.499	406.607	342.35	327.728	361.453	317.076	387.491	363.257	362.647	332.982	378.783	289.265
	15:00	420.55	330.659	339.47	368.17	324.315	400.637	379.904	367.99	349.91	385.729	294.291	413.266	329.953	329.324	355.846	306.362	394.16	370.114	367.255	336.373	376.812	265.741
	18:00	409.898	338.219	347.358	373.151	314.755	391.812	381.251	368.687	327.228	374.072	302.434	411.048	340.035	332.091	358.063	308.828	382.32	362.856	362.131	340.629	374.471
	21:00	398.713	342.572	350.762	390.916	321.897	407.393	390.669	369.338	342.644	385.654	302.621	421.942	340.095	335.328	374.187	315.363	391.793	377.866	385.53	336.669	389.279
	00:00	421.079	354.781	348.738	378.42	314.111	389.981	395.431	366.377	346.475	402.108	290.955	407.11	336.363	341.788	382.233	307.685	381.298	389.841	363.701	337.406	410.027
	03:00	434.985	309.465	345.805	367.12	322.915	389.237	380.494	354.784	344.688	396.957	305.057	402.566	332.585	346.185	366.217	307.21	388.63	380.596	363.373	341.85	377.782
		Baseline Day 1									Recovery Day 1
AM281 Group	06:00	380.286	342.762	434.479	306.368	330.783	358.533	372.332	370.873	395.116	383.339	393.859	448.502	331.918	416.276	347.167	398.618		442.059
	09:00	386.809	353.107	417.648	309.835	329.73		400.351	397.771	408.582	387.909	376.02	475.729	339.832			533.734		398.613
	12:00	401.084		459.032	324.264	331.314		370.455			402.615	422.085	454.769	384.502			447.189		454.026
	15:00		382.779	454.711	322.859	357.464	376.35	383.169				423.825	450.821	356.382	415.398	329.563	417.691	423.536	458.687
	18:00	385.976	349.825	434.742	311.998	352.125	353.416	375.656	387.888	407.287	402.829	357.872	453.519	332.752	405.075	353.545	411.423	398.738	417.066
	21:00	385.841	346.303	460.339	326.084	361.519	546.697	367.986	389.748	419.659	385.131	371.396	434.438	343.749	413.23		386.653	415.938	426.729
	00:00	400.132	363.807	442.054	323.751	352.408	374.511	385.292	390.652	419.621	379.91	361.372	422.771	331.276	409.757		392.881	393.282	423.81
	03:00	393.214	372.981	428.796	318.864	353.676	331.482	374.625	380.628	379.171	379.809	362.7	418	315.791	391.902		389.557	403.961	409.987

## Sheet: Wake Delta
		Baseline Day 1											Recovery Day 1
Vehicle Group	06:00	256.304	154.484	166.586	177.002	211.366	190.582	188.138	166.738	165.733	171.406	184.718	217.52	148.774	163.296	158.951	208.312	193.146	182.563	161.393	165.783	179.685	168.504
	09:00	261.291	157.782	180.374	174.613	234.065	192.724	184.868	163.269	172.057	174.724	183.36	233.678	144.276	163.479	156.976	218.661	193.405	182.551	158.995	161.573	179.742	178.514
	12:00	282.057	152.034	174.224	168.246	230.902	192.838	189.187	156.297	171.591	174.909	179.305	243.829	144.774	157.266	155.769	215.035	182.599	174.877	156.676	156.498	168.711	178.353
	15:00	295.733	158.264	175.134	166.556	238.601	191.248	187.754	161.641	169.838	177.567	192.929	247.446	150.629	158.705	160.189	219.932	183.092	178.258	158.045	159.787	171.928	181.919
	18:00	287.034	164.67	171.085	159.928	231.376	207.787	194.64	164.512	176.592	180.069	186.174	252.494	155.195	160.103	161.82	217.376	189.184	181.199	159.121	169.781	174.447	179.116
	21:00	306.947	161.053	180.184	180.254	253.544	205.112	196.593	167.819	192.896	179.342	194.021	262.856	158.976	171.801	170.962	253.649	192.294	186.757	170.489	186.118	180.279	207.626
	00:00	305.005	162.296	187.601	181.745	244.418	217.125	203.686	170.538	179.58	188.031	189.928	249.253	159.875	174.305	177.951	236.267	200.855	194.257	166.462	178.011	193.364	179.676
	03:00	311.913	164.204	178.423	186.109	255.788	192.62	201.27	169.498	189.451	190.767	191.282	227.234	155.604	178.666	175.153	239.686	195.519	174.594	176.858	182.659	195.065	162.243
		Baseline Day 1									Recovery Day 1
AM281 Group	06:00	188.642	168.04	171.384	157.562	171.823	158.503	176.385	165.158	161.34	217.534	201.709	215.657	208.371	195.549	238.287	261.608	264.957	235.052
	09:00	191.034	176.277	170.518	159.025	174.21	156.08	177.772	167.357	160.922	214.836	197.284	200.065	193.949	197.228	227.181	250.223	258.998	228.839
	12:00	196.825	174.833	166.647	158.569	191.991	150.573	174.042	161.154	159.978	199.335	190.598	189.959	184.865	182.081	207.56	228.143	212.327	208.984
	15:00	202.057	186.345	177.063	164.6	190.441	153.15	173.368	164.896	164.992	198.238	180.439	186.739	175.291	179.292	191.857	213.686	200.554	206.344
	18:00	204.847	178.717	170.999	165.382	176.811	155.229	177.704	167.252	167.34	197.99	185.119	181.995	172.733	187.925	185.781	202.487	199.696	196.136
	21:00	189.335	185.956	178.939	164.94	208.571	157.703	185.678	170.726	168.274	195.361	196.238	185.242	168.681	188.29	179.264	200.71	190.198	185.698
	00:00	211.594	191.589	179.08	172.471	202.387	163.005	185.944	180.91	172.511	210.511	197.65	190.158	175.19	187.385	186.124	210.938	203.044	191.05
	03:00	202.771	202.007	171.339	169.9	190.001	167.913	191.862	181.328	170.951	196.124	188.798	190.053	164.188	188.462	162.515	211.343	201.062	189.744

## Sheet: Wake Theta
		Baseline Day 1											Recovery Day 1
Vehicle Group	06:00	263.366	154.28	180.965	183.303	205.965	226.728	213.91	197.975	191.239	197.813	182.478	236.498	152.671	183.322	176.453	203.292	226.325	210.724	190.785	193.322	211.247	171.673
	09:00	287.631	151.772	195.228	190.549	229.653	232.295	228.606	198.624	201.34	187.601	192.813	261.029	145.801	184.585	181.69	226.496	218.978	221.241	198.449	201.874	201.256	178.748
	12:00	315.495	155.02	206.734	196.218	250.296	235.673	249.119	201	217.333	177.961	198.625	294.68	150.549	198.603	186.614	255.362	221.46	233.039	204.259	212.389	199.677	192.031
	15:00	312.356	163.025	207.673	191.667	249.055	235.73	237.43	196.779	212.008	182.051	192.263	282.086	154.001	193.155	181.016	241.197	213.127	226.195	199.817	202.703	197.757	188.349
	18:00	266.942	162.034	195.537	180.405	220.788	238.095	225.09	196.705	213.257	190.251	184.087	248.407	154.771	192.527	173.974	216.221	215.096	212.911	191.897	212.509	189.818	173.505
	21:00	303.673	157.828	195.8	191.326	248.592	230.623	235.423	192.976	215.029	191.708	196.775	277.136	154.547	190.126	177.135	253.988	220.691	227.728	199.875	202.824	197.49	191.017
	00:00	299.681	159.972	196.43	188.423	245.656	244.444	226.849	203.162	197.413	199.512	179.102	251.175	159.97	189.541	177.411	224.645	221.097	223.874	192.435	187.397	208.095	169.694
	03:00	291.217	158.133	183.23	188.102	245.513	235.27	216.329	202.359	191.583	211.57	172.75	226.764	155.802	185.149	178.165	235.634	222.237	203.569	199.113	196.453	211.622	160.048
		Baseline Day 1									Recovery Day 1
AM281 Group	06:00	211.288	200.577	212.838	174.711	199.617	179.313	203.336	207.999	180.39	216.124	206.326	222.152	188.95	204.636	216.401	253.517	269.584	203.722
	09:00	223.739	216.921	217.424	183.945	210.546	185.455	202.366	204.04	183.204	226.104	206.917	234.57	199.44	213.363	239.058	255.485	273.886	203.26
	12:00	238.47	228.166	219.503	184.364	226.384	179.579	207.733	200.69	180.731	245.204	227.772	235.729	201.931	219.602	251.617	258.885	263.762	211.673
	15:00	241.644	232.487	215.746	183.7	226.637	179.519	203.846	206.138	181.057	250.359	233.03	223.189	202.397	213.346	230.259	232.199	258.122	207.166
	18:00	238.043	222.971	222.837	177.823	215.148	178.953	203.109	202.95	179.406	245.149	221.634	218.182	189.266	208.177	221.067	224.333	243.875	194.668
	21:00	208.947	223.61	210.847	184.892	222.68	177.493	205.616	204.989	180.89	224.511	223.401	213.585	182.752	212.772	211.58	223.666	224.907	190.82
	00:00	223.988	201.732	228.903	178.612	221.022	182.724	211.924	213.237	191.016	221.836	205.757	210.595	185.674	202.542	207.364	223.538	228.661	195.051
	03:00	215.654	208.454	220.555	179.606	213.502	179.819	209.308	204.051	191.545	203.953	203.021	210.096	180.91	212.05	201.77	219.997	232.799	197.795

## Sheet: Wake Gamma
		Baseline Day 1											Recovery Day 1
Vehicle Group	06:00	417.979	366.689	382.238	409.604	341.449	414.532	408.928	363.294	351.408	400.577	340.87	398.856	329.623	356.003	369.299	316.461	400.315	380.88	358.956	330.286	369.584	292.489
	09:00	450.27	385.278	425.497	433.851	362.487	438.478	431.178	396.495	385.359	455.756	352.104	435.942	333.822	375.156	378.09	343.593	395.042	406.016	373.837	346.215	395.661	308.493
	12:00	497.181	413.452	457.202	442.588	378.143	468.403	450.704	410.507	409.698	480.278	356.158	453.615	370.222	397.196	387.562	360.019	423.602	418.543	389.763	361.785	407.594	319.348
	15:00	492.273	399.583	445.949	437.119	368.831	451.6	444.259	406.67	395.443	464.016	352.142	442.31	390.941	384.09	384.011	346.734	418.98	420.899	384.711	362.34	410.897	322.812
	18:00	440.125	371.469	420.536	391.283	349.832	418.97	423.465	383.795	400.35	444.393	343.742	436.604	357.333	395.117	380.07	339.678	418.634	402.594	378.015	377.626	437.267	304.111
	21:00	502.429	386.217	426.56	438.62	368.11	456.356	455.483	420.55	406.78	451.839	346.126	465.47	388.576	402.923	431.654	364.407	427.643	438.917	410.366	375.748	423.6	342.18
	00:00	480.371	356.506	414.636	426.004	362.214	417.322	427.587	398.327	379.591	441.164	315.865	429.472	349.349	390.522	400.069	341.443	408.396	423.506	365.841	352.288	418.128	301.74
	03:00	478.433	373.435	370.698	413.127	364.275	404.342	405.147	383.975	386.156	404.824	308.5	399.303	345.489	397.846	409.207	347.735	415.442	372.651	376.178	364.786	397.495	286.081
		Baseline Day 1									Recovery Day 1
AM281 Group	06:00	372.571	361.802	462.001	349.238	359.361	369.556	377.072	388.907	417.729	365.836	360.635	426.829	337.241	347.276	349.579	352.011	379.173	409.605
	09:00	400.998	385.836	498.908	363.905	377.788	410.561	376.596	409.117	468.783	384.825	374.342	447.912	351.666	354.343	388.139	368.848	398.36	412.302
	12:00	424.916	416.135	513.949	389.567	401.583	416.892	391.505	434.393	481.242	406.77	397.64	453.267	379.592	364.458	410.02	381.373	441.462	443.073
	15:00	423.12	413.746	499.748	380.389	392.852	409.866	396.057	426.531	460.499	399.153	399.508	457.661	371.131	354.661	399.56	373.218	435.1	448.781
	18:00	412.014	391.975	463.662	350.229	377.151	382.708	389.497	411.605	467.681	403.601	375.713	447.356	364.988	361.27	378.693	367.974	412.819	437.593
	21:00	367.894	401.847	495.44	365.352	397.968	405.98	396.906	425.219	454.567	358.774	396.491	477.322	361.721	360.692	407.361	376.614	427.792	446.053
	00:00	401.091	370.654	459.768	343.662	386.937	405.138	377.745	401.129	458.715	387.607	368.842	441.916	348.55	347.39	392.01	381.384	428.225	426.305
	03:00	371.123	388.898	441.986	356.938	389.772	379.506	395.947	416.288	429.445	331.093	362.529	428.948	339.06	352.255	369.875	391.772	383.022	433.488
