# Supplementary material for: Endocannabinoid Signaling Regulates Sleep Stability
Source: PLoS One. 2016 Mar 31;11(3):e0152473. doi: 10.1371/journal.pone.0152473 (PMC4816426; doi:10.1371/journal.pone.0152473)
Supplement: S1 Data — (ZIP) [file pone.0152473.s001.zip › SleepDep Deficit-Recovery Spreadsheet.xlsx]

## Sheet: Vehicle
Baseline Day 1											Baseline Day 2											Sleep Deprivation											Recovery Day 1											Recovery Day 2
60.5926	59.9444	63.7222	60.1296	62.7593	62.2222	68.9074	62.8889	62.963	65.7593	51.5741	65.3704	56.6482	61.6667	67.2778	60.037	56.5741	64.7037	65.4259	67.3889	59.3704	56.9444	45.3518	47.2407	53.2222	62.3333	61.3704	61.6111	55.5556	51.0556	52.537	62.9259	39.963	70.1482	75.6111	73.5556	73.0741	72.3704	71.6111	77.9815	69.8704	68.5	71.2407	65.0741	64.4074	63.1296	61.0185	59.0741	54.7407	69.2222
43.5556	30.5926	42.9259	47.3148	41.9815	41.0741	39.537	50.9815	44.0556	25.463	38.3518	46.4259	32.1111	47.5	40.7593	41.963	33.9074	41.3889	38.0926	37.2963	28.6852	27.2778	44.7407	34.8704	38.1667	36.7593	41.0185	23.1296	35.1296	33.537	38.2593	30.8333	21.3148	47.1482	59.1852	46.9815	54.3333	44.4259	49.6852	42.7037	44.5926	43.8704	41.7407	46.2593	31.8704	34.1296	38.8889	47.3148	35.4815	34.2963
33.9259	1.68518	28.6296	35.7963	41.7778	32.9815	43.5926	37.537	36.7222	14.0741	23.7407	34.3518	4.18518	32.7963	13.0556	13.8889	19.9074	41.1852	31.7778	39.3518	17.2037	25.0741	28.463	4.33333	23.5556	20.5185	36.7778	8.05556	33.5556	35.2963	30.7407	19.4444	5.94444	39.7963	32.3333	38.4815	42.7963	39.3704	45.7407	49	47.5556	43.7222	43.2778	46.3333	37.2037	0.814815	27.5	33.6667	32.1482	25.1111
46.8518	43.7963	52.6482	41.7222	41.3333	48.3148	52.2963	26.2407	48.7593	38.0926	53.1667	31.9444	43.5926	39.7037	43.5	45.6667	38.8148	45.5556	7.01852	45.3518	26.7037	43.7037	35.6667	31.3889	42.7037	26.537	38.8704	17.4259	40.9815	23.4074	27.963	29.2963	30.3889	39.6667	30.6111	56.5741	62.3704	50.9444	39.5556	48.2778	47.7778	44.6482	49.4815	41.4259	32.3518	51.8333	60.7037	43.5	50.8518	40.1667
63.537	65.6667	49.9444	66.8518	62.8148	53.8704	55.8704	68.3889	39.4259	37.8704	43.2037	62.7963	41.7407	62.8148	68.4259	57.0926	60.2407	63.1667	53.1482	39.5926	35.7037	41.2407	53.5185	25.5741	47.8518	50.5741	50.0741	47.1852	43.8333	54.8518	28.9815	37.2593	59.7222	65.1852	62.2037	49	60.8148	54.0185	43.8148	63.1667	43.8889	46.2963	50.3148	61.3518	54.4259	46.4815	48.9259	57.7407	58.7963	44.1296
24.5185	46.8148	36.2222	37.3518	46.9259	45.5926	57.1296	15.2222	52.6667	53.2407	33.4815	26.1111	51.8518	33.963	32.4074	21.6111	53.3518	48.1111	2.90741	59.2222	50.463	36.6296	27.2037	33.5926	0	2.61111	28.0926	24.4444	20.8704	13.537	34.3704	17.9815	14.6111	27.8704	52.6111	43.2593	29.4444	18.9444	56.9074	52.7222	25.4259	55.2963	64.2593	40.6482	39.7407	50.4815	48.9815	52.5741	22.4815	41.2593
59.6852	75.1667	66.6111	66.5741	48.8704	52.5741	66.4444	67.2593	62.463	62.4074	69.7407	58.3333	71.037	65.0741	68	71.7963	60.7593	64.6667	69.2778	71.4815	62.3704	67.3333	0	0	0	0	0.166667	0	0	0	0	0	0	65.1111	75.2407	62.5741	65.7963	66.9259	61.1482	59.0185	69.8148	67.963	61.8148	74.5926	70.4259	72	63.037	68.1111	56.6296	67.1296
51.6794	53.8168	75.8397	72.0611	60.0382	70.4303	72.2324	65.4366	67.5923	71.867	69.9671	65.6929	74.7191	59.7753	69.9251	53.0337	65.7418	77.2475	50.1853	64.1586	70.682	75.5374	0	0	0.0374532	0	0.599251	0	0.0784621	0	0	0.20016	0	72.973	64.0503	54.5354	60.1259	46.9826	57.5945	83.8299	65.2737	62.2411	75.4068	76.5163	51.7229	65.7962	56.0029	74.1023	71.5633	65.2443
Mean Baseline Day 1 & 2 (% time)																												Sleep Deprivation (time in min)														Sleep Deprivation (time in min)
113.367	104.933	112.85	114.667	110.517	106.917		120.25		115.483		117.317	112.617	97.6667															81.6333	85.0333	95.8	112.2	110.467	110.9		100		91.9		94.5667	113.267	71.9333	126.267	136.1	132.4	131.533	130.267	128.9		140.367
80.9833	56.4333	81.3833	79.2667	75.55	67.4833		72.8333		80.1667		73.2167	48.7333	59.0667															80.5333	62.7667	68.7	66.1667	73.8333	41.6333		63.2333		60.3667		68.8667	55.5	38.3667	84.8667	106.533	84.5667	97.8	79.9667	89.4333		76.8667
61.45	5.28333	55.2833	43.9667	50.1	47.6		76.3		62.3833		68.4667	28.15	43.9333															51.2333	7.8	42.4	36.9333	66.2	14.5		60.4		63.5333		55.3333	35	10.7	71.6333	58.2	69.2667	77.0333	70.8667	82.3333		88.2
70.9167	78.65	83.1167	76.7	78.3	78.4167		88.0667		29.9333		84.7	58.3167	87.1833															64.2	56.5	76.8667	47.7667	69.9667	31.3667		73.7667		42.1333		50.3333	52.7333	54.7	71.4	55.1	101.833	112.267	91.7	71.2		86.9
113.7	96.6667	101.483	121.75	107.917	102.7		107.133		109.383		71.1167	66.2167	76															96.3333	46.0333	86.1333	91.0333	90.1333	84.9333		78.9		98.7333		52.1667	67.0667	107.5	117.333	111.967	88.2	109.467	97.2333	78.8667		113.7
45.5667	88.8	63.1667	62.7833	61.6833	89.05		94.7167		16.3167		100.7	93.3333	63.1															48.9667	60.4667	0	4.7	50.5667	44		37.5667		24.3667		61.8667	32.3667	26.3	50.1667	94.7	77.8667	53	34.1	102.433		94.9
106.217	131.583	118.517	121.117	108.6	102		118		122.883		120.55	112.3	123.367															0	0	0	0	0.3	0		0		0		0	0	0	117.2	135.433	112.633	118.433	120.467	110.067		106.233
105.635	115.682	122.053	127.788	101.765	122.555		134.532		104.06		118.576	128.294	130.954															0	0	0.0674157	0	1.07865	0		0.141232		0		0	0.360288	0	131.351	115.291	98.1636	108.227	84.5687	103.67		150.894
													Panel A / Veh Group	Cumulative Mean Baseline Day 1 & 2 (time in min)														Cumulative Time Sleep Deprivation (time in min)														Cumulative Time REcovery (time in min)
														113.367	104.933	112.85	114.667	110.517	106.917		120.25		115.483		117.317	112.617	97.6667	81.6333	85.0333	95.8	112.2	110.467	110.9		100		91.9		94.5667	113.267	71.9333	126.267	136.1	132.4	131.533	130.267	128.9		140.367
														194.35	161.367	194.233	193.933	186.067	174.4		193.083		195.65		190.533	161.35	156.733	162.167	147.8	164.5	178.367	184.3	152.533		163.233		152.267		163.433	168.767	110.3	211.133	242.633	216.967	229.333	210.233	218.333		217.233
														255.8	166.65	249.517	237.9	236.167	222		269.383		258.033		259	189.5	200.667	213.4	155.6	206.9	215.3	250.5	167.033		223.633		215.8		218.767	203.767	121	282.767	300.833	286.233	306.367	281.1	300.667		305.433
														326.717	245.3	332.633	314.6	314.467	300.417		357.45		287.967		343.7	247.817	287.85	277.6	212.1	283.767	263.067	320.467	198.4		297.4		257.933		269.1	256.5	175.7	354.167	355.933	388.067	418.633	372.8	371.867		392.333
														440.417	341.967	434.117	436.35	422.383	403.117		464.583		397.35		414.817	314.033	363.85	373.933	258.133	369.9	354.1	410.6	283.333		376.3		356.667		321.267	323.567	283.2	471.5	467.9	476.267	528.1	470.033	450.733		506.033
														485.983	430.767	497.283	499.133	484.067	492.167		559.3		413.667		515.517	407.367	426.95	422.9	318.6	369.9	358.8	461.167	327.333		413.867		381.033		383.133	355.933	309.5	521.667	562.6	554.133	581.1	504.133	553.167		600.933
														592.2	562.35	615.8	620.25	592.667	594.167		677.3		536.55		636.067	519.667	550.317	422.9	318.6	369.9	358.8	461.467	327.333		413.867		381.033		383.133	355.933	309.5	638.867	698.033	666.767	699.533	624.6	663.233		707.167
														697.835	678.032	737.853	748.038	694.431	716.722		811.832		640.61		754.642	647.961	681.271	422.9	318.6	369.967	358.8	462.545	327.333		414.008		381.033		383.133	356.294	309.5	770.218	813.324	764.93	807.76	709.169	766.903		858.061
														Cumulative Sleep Deficit: Cum time Mean BLine - Cum Time Mean BLine (in min)														Cumulative Sleep Deficit: Cum time Dep Day - Cum Time Mean BLine (in min)														Cumulative Sleep Rebound: Cum time Rec Day - Cum Time Mean BLine (in min)
													Panel B / Veh Group	0	0	0	0	0	0		0		0		0	0	0	-31.7333	-19.9	-17.05	-2.46668	-0.050004	3.98334		-20.25		-23.5833		-22.75	0.650007	-25.7333	12.9	31.1667	19.55	16.8667	19.75	21.9834		20.1167
														0	0	0	0	0	0		0		0		0	0	0	-32.1833	-13.5667	-29.7333	-15.5667	-1.76666	-21.8667		-29.85		-43.3833		-27.1	7.41667	-46.4333	16.7833	81.2667	22.7333	35.4	24.1667	43.9333		24.15
														0	0	0	0	0	0		0		0		0	0	0	-42.4	-11.05	-42.6167	-22.6	14.3333	-54.9667		-45.75		-42.2333		-40.2333	14.2667	-79.6666	26.9667	134.183	36.7167	68.4666	44.9333	78.6667		36.05
														0	0	0	0	0	0		0		0		0	0	0	-49.1167	-33.2	-48.8667	-51.5333	6	-102.017		-60.05		-30.0333		-74.6	8.68337	-112.15	27.45	110.633	55.4333	104.033	58.3333	71.45		34.8833
														0	0	0	0	0	0		0		0		0	0	0	-66.4834	-83.8333	-64.2167	-82.25	-11.7833	-119.783		-88.2833		-40.6833		-93.55	9.53337	-80.65	31.0833	125.933	42.15	91.75	47.65	47.6167		41.45
														0	0	0	0	0	0		0		0		0	0	0	-63.0834	-112.167	-127.383	-140.333	-22.9	-164.833		-145.433		-32.6333		-132.383	-51.4333	-117.45	35.6833	131.833	56.85	81.9667	20.0667	61		41.6333
														0	0	0	0	0	0		0		0		0	0	0	-169.3	-243.75	-245.9	-261.45	-131.2	-266.833		-263.433		-155.517		-252.933	-163.733	-240.817	46.6667	135.683	50.9666	79.2833	31.9333	69.0667		29.8667
														0	0	0	0	0	0		0		0		0	0	0	-274.935	-359.432	-367.886	-389.238	-231.886	-389.388		-397.824		-259.576		-371.509	-291.667	-371.771	72.383	135.292	27.0768	59.7224	14.7373	50.1819		46.2286
																																										Sleep Recovery Time (min)
																																								Panel C / Veh Group		-262.035	-328.266	-348.336	-372.371	-212.136	-367.405		-377.707
																																										-245.252	-246.999	-325.603	-336.971	-187.969	-323.471		-353.557
																																										-218.285	-112.816	-288.886	-268.504	-143.036	-244.805		-317.507
																																										-190.835	-2.18227	-233.453	-164.471	-84.7027	-173.355		-282.624
																																										-159.752	123.751	-191.303	-72.721	-37.0527	-125.738		-241.174
																																										-124.068	255.584	-134.453	9.24567	-16.9861	-64.7381		-199.541
																																										-77.4017	391.268	-83.4861	88.529	14.9473	4.32861		-169.674
																																										-5.01864	526.559	-56.4093	148.251	29.6846	54.5105		-123.445
[truncated: 5 more columns]

## Sheet: AM281
Baseline 1									Baseline 2									Sleep Deprivation									Recovery Day 1									Recovery Day 2
74.2963	63.2407	64.3704	61.7222	64.4444	60.3889	58.8518	71.3333	68.1852	64	60.537	63.7963	59.7222	52.9815	61.1667	68.1667	67.963	55.4815	42.4444	61.1852	63.2037	53.6852	42.1667	54.5926	51.7222	54.6667	52.3333	65.1296	67.0185	45.6482	55	75.037	83.6667	73.8333	84.2222	76.6482	66.4815	57.7593	63.5926	61.6667	60.4815	57.0556	65.9815	66.1667	65.3889
23.3333	41	39.8889	36	51.5556	44.2963	44.9444	44.0185	41.5926	31.037	41.9444	29.6482	31.4259	29.9444	35.2222	43.1667	33.9444	44.037	21.2963	39.3148	36.3704	37.7593	34.6667	39.9815	46.0185	38.7037	53.5556	38.7778	43.4259	32.1296	45.4815	34.8518	53.2593	64.1667	50.2222	54.9444	24.4074	50.5	41.4259	47.6482	40	44.6482	49.5	42.9259	48.6482
7	30.6111	34.963	30.7037	25.9815	38.9259	45.537	39.6296	35.6852	11.4074	27.7037	30.8889	26.6852	23.1667	38.5	39.4074	16.3704	37.1482	0	25.8518	38.4074	17.0741	30.463	8.87037	37.1482	1.61111	41.8333	25.0741	37.4259	43.3889	35.2778	34.1852	57.3889	56.4259	33.3333	47.1482	21.0926	15.8704	36.8148	32.3518	26.7407	42.2593	47.0556	24.4074	32.9444
6.55556	29.2037	37.9259	31.7963	53.5741	48.7407	52	37.7037	47.2778	11.6296	34.5926	29.6296	35.7593	49.4444	39.9259	54.4444	35.2593	25.3704	19.8889	32.7037	37.4259	29.3704	16.8889	26.2778	33.6111	30	34.7037	10.7037	38.3333	52.4074	38.963	45.8889	60.537	54.1111	45.1482	41.4259	17.7037	37.6296	44.5926	27.5	59.6111	40.7222	39.7963	47.6667	34.3148
42.5926	56.7963	58.537	62.463	62	63.1296	54.2963	48.1296	48.2963	30.7963	37.1667	51.6111	55.1111	53	55.7037	49.0926	49.7407	55.463	7.25926	41.6667	65.9815	55.4259	64	53.2222	51.4815	45.2778	49.537	29.6482	52.0741	48.8333	42.5926	44.037	57.7593	56.0741	45.9074	47.0185	35.2963	50.1111	56.537	50.1852	40.6852	50.0741	42.6296	60.6111	44.6852
81.0185	37.5185	41.2037	43.8333	36.3889	52.0926	36.4074	46.4815	51.6482	62.5556	49.2407	34.8333	35.9815	22.5	45.1482	45.6852	38.1296	43.963	35.9074	19.6296	29.963	22.1111	19.963	26.2407	22.5556	22.9815	0.481482	72.6852	33.8889	52.7222	58.2593	50.7222	46.7593	54.9444	34.7222	47.537	62.3518	51.1111	49	52.5926	40.463	61.4815	55.1667	22.9815	66.1667
58.7222	68.1852	67.2407	63.3704	61.6667	68.2963	76.4074	66.5926	54.5185	73	57.2778	70.3889	67.0926	66.0556	66.6852	65.1296	68.7778	64.3704	0	0.111111	0	0.0740741	0.0555556	0	0.185185	0	0.0925926	60.5926	66.4815	64.1852	62.8333	56.5185	52.1482	59.3333	48.2222	64.2222	79.5	71.8704	68.9074	64.8704	57.6482	62.9074	66.8518	65.6482	64.4815
61.9466	62.5191	61.3829	56.6385	47.8852	57.1794	51.6989	62.258	69.4921	78.7266	70.7865	72.549	74.7688	59.7484	64.8999	73.2024	51.0007	68.6434	0	0.786517	0	0.117693	0.274618	0	0.480384	0	0.840673	78.8227	61.4587	63.0087	76.1628	62.2456	58.9497	53.4763	55.2515	62.1302	81.8643	81.0301	44.7743	51.0204	53.3086	51.2509	76.7691	66.0114	64.832
Mean Baseline Day 1 & 2 (% time)																												Sleep Deprivation (time in min)														Sleep Deprivation (time in min)
		124.467	111.4	115.35	109.3	105.683			109.4	114.317	125.367	111.3																		76.4	110.133	113.767	96.6333	75.9			98.2667	93.1	98.4	94.2				117.233	120.633	82.1667	99	135.067
		48.9333	74.65	62.5833	60.6833	73.35			71.5667	79.3	70.1667	77.0667																		38.3333	70.7667	65.4667	67.9667	62.4			71.9667	82.8333	69.6667	96.4				69.8	78.1667	57.8333	81.8667	62.7333
		16.5667	52.4833	59.2667	51.65	44.2333			69.6833	76.45	50.4	65.55																		0	46.5333	69.1333	30.7333	54.8333			15.9667	66.8667	2.9	75.3				45.1333	67.3667	78.1	63.5	61.5333
		16.3667	57.4167	60.8	60.8	92.7167			79.8	95.8	65.6667	65.3833																		35.8	58.8667	67.3667	52.8667	30.4			47.3	60.5	54	62.4667				19.2667	69	94.3333	70.1333	82.6
		66.05	84.5667	99.1333	105.817	103.5			106.95	93.05	88.0833	93.3833																		13.0667	75	118.767	99.7667	115.2			95.8	92.6667	81.5	89.1667				53.3667	93.7333	87.9	76.6667	79.2667
		129.217	78.0833	68.4333	71.8333	53			87.5167	73.8833	76.15	86.05																		64.6333	35.3333	53.9333	39.8	35.9333			47.2333	40.6	41.3667	0.866667				130.833	61	94.9	104.867	91.3
		118.55	112.917	123.867	117.417	114.95			121.483	127.383	121.833	107																		0	0.2	0	0.133333	0.1			0	0.333333	0	0.166667				109.067	119.667	115.533	113.1	101.733
		126.606	119.975	120.539	118.267	96.8703			109.871	112.411	101.933	124.322																		0	1.41573	0	0.211848	0.494312			0	0.864692	0	1.51321				141.881	110.626	113.416	137.093	112.042
														Cumulative Mean Baseline Day 1 & 2 (time in min)														Cumulative Time Sleep Deprivation (time in min)														Cumulative Time REcovery (time in min)
														Panel A / AM281 Group		124.467	111.4	115.35	109.3	105.683			109.4	114.317	125.367	111.3				76.4	110.133	113.767	96.6333	75.9			98.2667	93.1	98.4	94.2				117.233	120.633	82.1667	99	135.067
																173.4	186.05	177.933	169.983	179.033			180.967	193.617	195.533	188.367				114.733	180.9	179.233	164.6	138.3			170.233	175.933	168.067	190.6				187.033	198.8	140	180.867	197.8
																189.967	238.533	237.2	221.633	223.267			250.65	270.067	245.933	253.917				114.733	227.433	248.367	195.333	193.133			186.2	242.8	170.967	265.9				232.167	266.167	218.1	244.367	259.333
																206.333	295.95	298	282.433	315.983			330.45	365.867	311.6	319.3				150.533	286.3	315.733	248.2	223.533			233.5	303.3	224.967	328.367				251.433	335.167	312.433	314.5	341.933
																272.383	380.517	397.133	388.25	419.483			437.4	458.917	399.683	412.683				163.6	361.3	434.5	347.967	338.733			329.3	395.967	306.467	417.533				304.8	428.9	400.333	391.167	421.2
																401.6	458.6	465.567	460.083	472.483			524.917	532.8	475.833	498.733				228.233	396.633	488.433	387.767	374.667			376.533	436.567	347.833	418.4				435.633	489.9	495.233	496.033	512.5
																520.15	571.517	589.433	577.5	587.433			646.4	660.183	597.667	605.733				228.233	396.833	488.433	387.9	374.767			376.533	436.9	347.833	418.567				544.7	609.567	610.767	609.133	614.233
																646.756	691.492	709.972	695.767	684.304			756.271	772.595	699.599	730.055				228.233	398.249	488.433	388.112	375.261			376.533	437.765	347.833	420.08				686.581	720.192	724.182	746.226	726.275
														Cumulative Sleep Deficit: Cum time Dep Day - Cum Time Mean BLine (in min)														Cumulative Sleep Deficit: Cum time Dep Day - Cum Time Mean BLine (in min)														Cumulative Sleep Rebound: Cum time Rec Day - Cum Time Mean BLine (in min)
														Panel B / AM281 Group		0	0	0	0	0			0	0	0	0				-48.0667	-1.26668	-1.58333	-12.6667	-29.7833			-11.1333	-21.2167	-26.9667	-17.1				-7.23334	9.23333	-33.1833	-10.3	29.3833
																0	0	0	0	0			0	0	0	0				-58.6667	-5.15	1.3	-5.38334	-40.7333			-10.7333	-17.6833	-27.4667	2.23333				13.6333	12.75	-37.9333	10.8833	18.7667
																0	0	0	0	0			0	0	0	0				-75.2333	-11.1	11.1667	-26.3	-30.1333			-64.45	-27.2667	-74.9667	11.9833				42.2	27.6334	-19.1	22.7333	36.0667
																0	0	0	0	0			0	0	0	0				-55.8	-9.64998	17.7333	-34.2333	-92.45			-96.95	-62.5667	-86.6333	9.06667				45.1	39.2167	14.4333	32.0667	25.95
																0	0	0	0	0			0	0	0	0				-108.783	-19.2166	37.3667	-40.2833	-80.75			-108.1	-62.95	-93.2167	4.85001				32.4167	48.3833	3.2	2.91667	1.71667
																0	0	0	0	0			0	0	0	0				-173.367	-61.9666	22.8667	-72.3167	-97.8167			-148.383	-96.2333	-128	-80.3333				34.0333	31.3	29.6667	35.95	40.0167
																0	0	0	0	0			0	0	0	0				-291.917	-174.683	-101	-189.6	-212.667			-269.867	-223.283	-249.833	-187.167				24.55	38.05	21.3333	31.6333	26.8
																0	0	0	0	0			0	0	0	0				-418.523	-293.243	-221.539	-307.655	-309.043			-379.738	-334.83	-351.766	-309.975				39.8249	28.7007	14.2103	50.4598	41.9718
																																										Sleep Recovery Time (min)
																																										Panel C / AM281 Group		-425.756	-284.009	-254.722	-317.955	-279.659
																																												-412.123	-271.259	-292.655	-307.071	-260.893
																																												-369.923	-243.626	-311.755	-284.338	-224.826
																																												-324.823	-204.409	-297.322	-252.271	-198.876
																																												-292.406	-156.026	-294.122	-249.355	-197.159
																																												-258.373	-124.726	-264.455	-213.405	-157.143
																																												-233.823	-86.6759	-243.122	-181.771	-130.343
																																												-193.998	-57.9752	-228.912	-131.311	-88.3709
