# Supplementary material for: Endocannabinoid Signaling Regulates Sleep Stability
Source: PLoS One. 2016 Mar 31;11(3):e0152473. doi: 10.1371/journal.pone.0152473 (PMC4816426; doi:10.1371/journal.pone.0152473)
Supplement: S1 Data — (ZIP) [file pone.0152473.s001.zip › State Score Validation (Percent Agreement).xlsx]

## Sheet: Total Fig1C
	Human:Human			Human:Computer
FIle 1	98.3017	99.9001	98.4016	99.3007	98.1019	99.4006
FIle 2	93.1069	95.6044	94.9051	94.7053	95.1049	94.7053
File 3	93.8062	92.4076	93.9061	91.1089	92.8072	89.4106
File 4	53.7463	82.5175	66.1339	31.7682	76.6234	45.954
File 5	90.8092	90.4096	91.4086	89.1109	93.6064	90.9091
File 6	90.4096	88.7113	89.5105	85.8142	92.8072	84.5155

## Sheet: Wake Fig S3A
Datafile#:	Computer:Human			Human:Human
1	92.9071	93.4066	91.4086	94.8052	95.3547	95.055
2	99.4006	98.3017	99.5005	99.1009	98.3517	99.1509
3	97.3027	97.6024	97.5025	96.8531	97.8022	97.952
5	89.6104	93.7063	93.4066	95.4545	96.7033	97.0529
6	92.1079	96.4036	96.6034	95.4046	96.7532	96.8531

## Sheet: NREM Fig S3B
Datafile#:	Computer:Human			Human:Human
1	91.6084	93.6064	90.1099	93.1569	93.9561	93.3067
2	99.4006	98.1019	99.5005	99.1009	98.3517	99.1509
3	96.3037	95.9041	96.5035	94.6054	94.1059	95.5045
5	91.4086	97.2028	89.9101	90.7592	90.2597	90.4096
6	90.9091	94.9051	92.6074	91.0589	91.1588	91.4086

## Sheet: REM Fig S3C
Datafile#:	Computer:Human			Human:Human
1	98.8012	99.7003	98.5015	98.3017	98.4515	98.052
2	100	100	100	100	100	100
3	96.9031	97.8022	96.6034	97.3027	96.1539	97.1529
5	91.6084	95.8042	86.9131	93.057	93.1569	91.009
6	96.5035	97.2028	93.9061	94.7552	94.3057	93.5564

## Sheet: Combined Fig S3D
	Bars											Means w/in Datafile# (grey points)
Computer:Human	Datafile#:	Wake			NREM			REM				Datafile#:	Wake	NREM	REM
	File 1	92.9071	93.4066	91.4086	91.6084	93.6064	90.1099	98.8012	99.7003	98.5015		File 1	92.5741	91.7749	99.001
	File 2	99.4006	98.3017	99.5005	99.4006	98.1019	99.5005	100	100	100		File 2	99.0676	99.001	100
	File 3	97.3027	97.6024	97.5025	96.3037	95.9041	96.5035	96.9031	97.8022	96.6034		File 3	97.4692	96.2371	97.1029
	File 5	89.6104	93.7063	93.4066	91.4086	97.2028	89.9101	91.6084	95.8042	86.9131		File 5	92.2411	92.8405	91.4419
	File 6	92.1079	96.4036	96.6034	90.9091	94.9051	92.6074	96.5035	97.2028	93.9061		File 6	95.0383	92.8072	95.8708
Human:Human	Datafile#:	Wake			NREM			REM				Datafile#:	Wake	NREM	REM
	File 1	94.8052	95.3547	95.055	93.1569	93.9561	93.3067	98.3017	98.4515	98.052		File 1	95.0716	93.4732	98.2684
	File 2	99.1009	98.3517	99.1509	99.1009	98.3517	99.1509	100	100	100		File 2	98.8678	98.8678	100
	File 3	96.8531	97.8022	97.952	94.6054	94.1059	95.5045	97.3027	96.1539	97.1529		File 3	97.5358	94.7386	96.8698
	File 5	95.4545	96.7033	97.0529	90.7592	90.2597	90.4096	93.057	93.1569	91.009		File 5	96.4036	90.4762	92.4076
	File 6	95.4046	96.7532	96.8531	91.0589	91.1588	91.4086	94.7552	94.3057	93.5564		File 6	96.337	91.2088	94.2058
