# Supplementary material for: Endocannabinoid Signaling Regulates Sleep Stability
Source: PLoS One. 2016 Mar 31;11(3):e0152473. doi: 10.1371/journal.pone.0152473 (PMC4816426; doi:10.1371/journal.pone.0152473)
Supplement: S1 Data — (ZIP) [file pone.0152473.s001.zip › URB597 Data.xlsx]

## Sheet: %Time NREM
	Vehicle										0.1 mg/kg URB597										1.0 mg/kg URB597										10 mg/kg URB597
12:00	20.2222	1.72222	10.5	10.5	4.77778	35.7222	0	0	35.8333	13.7778	26.9444	29.0556	28.3333	18.5	11.3333	43.7222	6.44444	7.27778	36.7778	18.5556	34.5	32.2222	20.8333	22	16.6667	25.5	18.7222	20.1667	37.6111	41	42.8889	41.3333	24.7222	31.9444	21.2778	40.7778	8.61111	20.5556	46.7222	43.1111
13:00	3.72222	0.277778	42.7778	1.55556	10.5556	26.9444	9.11111	4.33333	38.5	7.44444	29.4444	0	32.8889	14.1667	2.16667	28.6111	0.444445	13.3889	39.1111	30.7222	33.8333	0.388889	8.11111	21.3333	19.9444	43.9444	18.5	8.72222	43.3333	28.1667	29.3889	0.0555556	28.6667	14.9444	5.05556	36.7778	21.2778	7.11111	42.7222	40.9444
14:00	47.7778	18.8333	50.5	1.11111	0.277778	30.2222	1.22222	0	31.1111	21	33.4444	35.2222	18.9444	0.166667	26.8333	19.6667	49.1667	4.16667	30.6667	2.44444	29.2778	57.7778	0	43.3333	26.7222	28.3333	32.0556	11.5556	23.3333	3.55556	29.1667	58	17.6667	22.3889	15.4444	15.4444	2.61111	20.1667	28.3333	1.61111
15:00	2.11111	85.7222	59.8333	74.0556	35.2778	8.38889	17.9444	0	34.3889	31.1667	26.8889	68.5556	0	49.8889	0.888889	40.1111	4.27778	0	58.1667	67.8333	18.0556	37.2222	12.2222	25.1667	15.8333	30.1667	24.1667	20.5	48.8889	52.9444	11.1111	34.2778	30.0556	35.6111	29.3889	44.1667	41.1667	0	26.3889	13.5
16:00	20.3333	75.6111	52.2778	6.05556	8.66667	45.1111	84.8333	0.166667	35.7222	54.7222	76.8889	10.5	15.6667	10.3889	71.9444	42.2222	1.5	0	54.3889	57	31.9444	28.5	36.5	21.4444	16.6667	44.5	42.2222	13.8889	44.7222	16.2222	22.3889	0	31.5	2.88889	0.166667	18.8889	55.2222	0	45.3333	24.0556
17:00	66.7222	0	50.0556	2.72222	83.5	61	30.4444	87.0556	26	21.8333	34.7778	0.5	52.6667	0	15.2222	51.1667	0.277778	78.4444	10	0	78.0556	49.6111	64.9444	61.2778	64.5556	51.5	32.6667	0	59.6667	44.1667	84.3889	25.7222	16.3333	2.16667	31.9444	0.222222	20.8889	0	4.94444	64.9444
18:00	79.3889	1.77778	50.0556	1.94444	10.4444	44.7222	8.72222	68.1667	52.1111	64.4444	74.1667	0.333333	48.3889	0.333333	3.83333	66.3333	22	68.6111	6.16667	40.7222	74.5	0	21.6667	0.166667	25.6111	51.5	45.5556	49.7778	0.166667	52.1111	33.3333	71.8333	27.2222	1.5	50.5556	64.7222	14.2222	60.9444	84.0556	11.7778
19:00	76.8333	36.7778	43.4444	13.6667	55.6111	48	0.277778	67.7222	81.8333	54.6111	34.1111	4.83333	56.8333	0	51.5556	43.8889	85.5556	70.8333	80.3889	42.0556	37	1.83333	31.3889	0	56	35.5	0	80.4444	49.9444	57.2222	63.6111	0	49.6111	1.61111	45.6111	64.0556	2.05556	56.0556	59.2222	64.3889
20:00	39.6667	80.9444	17.6667	84.9444	30.6667	53.1111	17.6111	3.61111	54.6667	57.2222	78.8889	89.8333	53.8889	61	76.0556	36.6111	31.3333	79.6667	53.2778	64.9444	74.3889	32.3333	61.3889	0.777778	14.8889	51.1111	0	60.2222	75.0556	40.7778	79.2222	3.83333	68.1667	14.2778	3.72222	57.1667	3.05556	61.8333	62.1667	42.1667
21:00	63.3889	47.2778	78.9444	83.0556	6.72222	36.5	84.7222	49.3333	38.3889	54.7222	34.0556	74.6667	34.5	65.8333	0	54.2222	43.6667	41.6667	39.8333	83.5	29.9444	82.8333	52.4444	78.2778	53.5	52.7778	2.94444	0	76.1111	51.9444	36.1667	64.6111	46.3889	78.6111	50.1111	52.9444	25.4444	1.77778	25.3889	77.7222
22:00	9.72222	50.6111	28	3.72222	81.1667	22.5	47.5556	79	22.2778	10.7778	8.94444	89.8333	24.7778	41.8889	50.0556	37.3889	80.6111	0	51.3333	33.2222	18.2778	13.7778	29.7778	68.5	46.4444	33.6111	80.9444	0	0.555556	0.333333	16.3333	47.5556	29.1667	49.1111	65.5556	42.7222	82.6111	0.444445	0.0555556	54.1667
23:00	0.0555556	72.0556	29.9444	73	64	30.8889	80.1111	0	25.2778	58.5	0	6	59.4444	72.6111	80.4444	0	37	0	6.05556	39.6111	16.4444	86.9444	0.888889	55.3333	80.2222	0	80.2222	17.1667	0	76.1111	0	85.6111	0.277778	57.8333	52.5556	24.8333	80.7778	55.7222	0	1.27778
00:00	54	74.2222	49.5556	79.7222	79.6111	79.1667	75.3333	51.0556	6.66667	56.7778	34.3333	88.4444	70.3889	69.8333	82.8333	66.7222	55.9444	85.2778	0.777778	78.8889	82	53.6111	16.6111	88	66.6111	65.3889	49.7778	89.8889	9.55556	48.8889	58.9444	63.4444	53.6667	31.5556	75.6667	37.5	60.8333	44.9444	0.166667	75.3333
01:00	84.3889	81.3333	40.3889	81.5	77.6111	69.7222	83.1111	86.6667	87.5556	79.5556	82.7778	73.9444	58.5	83.3889	82.1111	66.2778	86.1667	80.6111	84.5	74.1111	56.1667	69.6667	87.7222	76.2778	47.7222	69.1111	77.8889	73.8889	72.5556	65.5556	74.1667	85.3889	62.3333	88.4444	84.8889	82.5556	71.3333	88.7222	76.2778	68.1111
02:00	45.8889	73.3889	72.0556	90.1111	72.5	52.4444	79.8889	77.9444	58.8889	66.6667	54.7222	84.2778	80.4444	81.6111	39.2222	60.7778	82.2222	71.8889	72.9444	81.0556	79	88.2778	63.4444	83.3889	82.1667	77.7222	80.8333	69	65.2778	79.6667	81.8333	68.4444	75.4444	78	71.2778	68	82.8889	67.5556	72.5556	64.9444
03:00	84.2778	84.5556	56.7778	56.2778	67.1667	65.6667	56.5556	72.2778	79.2222	57.8889	77.7222	70.8333	54.4444	83.6667	87.3889	74.7778	88.1667	56.5556	77.2222	46.8333	67.1111	64.6111	83.1667	57.6111	79.7222	57.2222	54.5556	84	77.0556	86.2778	59.8889	74.4444	64.1111	85.4444	82	45.8333	79.4444	78.1667	71.7778	78.1111
04:00	53.1667	41.2222	59.9444	64.6111	71.6111	64.2222	88.8889	84.8889	50.7222	82	60.6667	82.1667	64.2778	71.7222	82.4444	75.3889	84.5	79.3889	44.8889	40.5	73.5556	80.4444	83.8333	83	66	73.6667	80.9444	86.4444	45.3889	56.7222	74	69.5556	60.3889	83.3889	85.5	76.9444	72.3333	87.3889	86.6667	44.3333
05:00	74.0556	88.6667	68.3333	85.8889	80.8889	59.7778	81	74.2222	63.6667	48.3889	81.7222	38.6111	76.3333	62.8333	55.6111	52.2222	84.2222	66.7222	80	60.2778	42	79.8333	68.1111	60.2222	75.2778	53.1667	76.1111	54.2222	61.4444	51.3333	53.7222	66.5	70.5556	89.2778	53.1667	61	74.6667	88.6667	62.0556	72.4444
06:00	79.6667	50.7778	40.6111	82.9444	75.2778	68.0556	64.2222	83.9444	79.8333	78.8333	48.7778	44.2778	63.4444	57.5	64.0556	70.3889	67.3889	79.0556	66.8333	49.4444	84.1111	83.9444	94.4444	87.3333	48.6667	74.8333	83.7778	88.7222	79.2222	81.6111	54.6111	86.3333	84.3333	79.0556	85.7778	52.0556	62.5	52.6667	66.8889	65
07:00	33.7222	1	54.9444	40.3333	22.2778	64.0556	87.5	82.8889	48.5	58.8333	74.0556	85	80.2778	74.8333	85.2778	44.5	82.7778	73.3889	56.8333	79.9444	56.6667	27.6111	65.3889	88.1667	69.2778	68.1111	79.6111	87.9444	86.9444	41.0556	82.5	55.8333	76.8333	58	18.8333	73.5	85	92	86.6111	67.1111
08:00	74.1111	77	52.2222	89.3889	83.3889	60.8333	5.88889	64.3333	81.8889	70.1111	81.1667	71.2778	73.9444	88.0556	80.9444	67.7222	64.1667	72.9444	76.0556	35.3333	62.2222	59.5556	82.8889	9.88889	83.6667	60.4444	76.5556	59.6667	45.4444	71.6667	70.2778	11.3889	49.7778	83.3889	89.3889	71.2222	63	62.5	61.1111	84.3333
09:00	81.3889	86.5	73.3333	76.8333	57.3889	74.3333	71.0556	64.0556	51.8889	52.7222	38	22.2222	42.3333	42.3333	61.4444	55.2778	0.944444	79.8889	42.6667	72.8889	78.5	84.8333	36.1667	76.8889	42	64.1111	47.0556	85.5556	78.4444	57.0556	25.9444	88.6111	74.3333	27.5	82.1111	57.0556	82.4444	83.8889	76.5	57.6667
10:00	43.9444	2.44444	55.6667	26.2778	79.1667	53.7222	74	35	59.7222	54.0556	64.9444	61.4444	54.8333	73.9444	51.1667	76	59.8889	77.6111	77.1667	64.0556	17	46.1111	68.1667	70.8333	62.9444	71.9444	81.7222	61.8333	58.0556	79.6667	68.1111	63.1111	68.4444	82.8889	40.3889	55.7778	34.1111	80.2222	72.5	44.4444
11:00	81.6979	61.9625	36.7144	78.3903	29.4377	67.4752	65.3804	88.9746	68.0265	78.6108	68.7014	66.7037	79.6892	66.7037	57.1587	65.7048	86.4595	4.99445	53.8291	53.9401	50.6011	0.546448	74.8634	19.1257	74.8634	75.9563	73.1148	85.3552	79.8907	25.4645	80.5771	0	73.141	79.6892	70.8102	80.7991	89.9001	61.1543	63.374	70.0333

## Sheet: NREM Bout Duration
	Vehicle										0.1 mg/kg URB597										1.0 mg/kg URB597										10 mg/kg URB597
12:00	38.3158	62	15.75	63	43	88.7143			67.579	38.1538	53.8889	104.6	89.6364	55.5	58.2857	58.2963	116	65.5	75.2941	39.5	54	89.2308	125	113.143	100	64.2857	39.6471	172	61.5455	113.538	61.76	87.5294	80.9091	164.286	127.667	75.8947	51.6667	105.714	80.1	73.9048
13:00	26.8	5	23.6923	18.6667	76	51.0526	46.8571	156	53.0435	53.6	86		65.6667	102	26	44.7826	8	120.5	70.3	58.1053	121.8	7	97.3333	128	143.6	75.3333	95.1429	104.667	52	63.4667	96.1818	2	114.667	89.6667	60.6667	73.5556	109.429	128	73.2381	86.7059
14:00	95.5556	224	40.5455	20	10	57.2632	8.8		48.5455	89.5	75.125	191.667	56.8333	6	107.333	37.2632	90.421	37.5	61.3333	35	117.111	222		184.25	63	92.7273	88.7692	208	40	31.5	159.2	260.8	63.6	403	278	69.5	31.3333	90.75	78.4615	58
15:00	15.2	189.75	50.093	229.2	181.429	75.5	86		88.4286	98.1818	91.75	176.286		224.5	10.6667	54.3846	38.5		110.444	143.647	90.5714	134	8.8	226.5	81.4286	83.5385	131.667	184.5	176	127.067	80	112.182	83.2308	320.5	352.667	88	102.857		105.556	48.6
16:00	91.5	151.222	67.2143	36.3333	8	95.0588	122.16	6	98.9231	155.833	138.3	189	72	124.667	156	69.3333	10.8		130.4	128.25	86.4615	195.2	87.6	194.667	7.33333	89	126.667	71.4286	146.364	64.8889	96.5714		71.4286	11.5556	6	68	116.941		116.571	161.2
17:00	127.333		42.9048	19.6	212.714	105.3	109.6	236.615	133.714	57.1111	113.818	18	105.222		78	99.8889	10	403.429	120		156.588	198.222	113.111	275.5	145.125	81.0909	63.1765		119.333	125.667	156.526	125.667	73.5	5.57143	191.667	8	82.4444		24	153.846
18:00	238.167	32	58.129	70	75.2	84.7368	39.25	234.444	137.454	145	126.286	12	124.429	12	34.5	88.4444	56.5714	137.222	74	162.889	149		65	6	92.2	123.6	126.154	208	6	134	133.333	258.6	117	9	113.75	192.833	73.1429	205.4	195.2	70.6667
19:00	130.095	189.143	82.3158	53.3333	131.077	157.091	5	176.333	159.333	75.68	76.1818	24.8571	85.25		247.143	63.2	190.25	159.375	157.778	103.571	99.8461	66	62.7778		150	89.8461		195.429	199.778	157.778	211.4		71.44	11.6	163.556	230.6	74	252.25	117	140
20:00	112	152.421	204	245.091	157.714	86	63	65	88.7273	108.316	166.941	197.2	84	251.143	228	119.818	70.375	244.182	136.857	166.857	114.435	119.111	139.6	7	106.8	129.714		180.5	177.333	80.9412	178.25	34.5	122.21	9.14286	67	103	27.5	445.2	173.333	105.091
21:00	152.133	130.923	164.823	199.333	27.5	59.7273	138.636	227.143	117.4	85.8182	111.454	268.8	77.625	216.222		162.667	84.8	125	146.444	139.6	77	213	82.0909	402.571	95.1111	78.8333	16.8		195.714	103.889	130.2	318.857	72.6087	283	257.714	188.4	82.6	5.33333	101.556	174.875
22:00	43.75	152	67.2	44.6667	174.25	54	63.4074	218.769	72.9091	64.6667	80.5	251.667	52.4706	215.143	126	96.1429	116		97.1579	51.0476	94	17.2	134	122.842	110.533	57.6191	144.9		10	6	73.5	116	80.7692	252.571	214.546	109.857	174.941	8	2	195
23:00	2	129.7	38.6667	455.6	139	84	89.875		91	88.4545		30.5714	89.5652	217.818	216.923		83.25		109	79.4667	81.7143	233.846	5.33333	82.4167	130.316		144.3	83.6667		168.25		203.571	2.5	260.25	157.667	127.714	116	159.333		9.2
00:00	223.333	201	79.6364	168.143	102.667	168.75	64.2759	173.778	8	76.8	166.667	253.5	143.177	128.235	141	256	114	139.6	28	110.24	110.083	137.857	26.2222	167.625	123.294	175.818	66.3704	422.857	49.1429	171.333	201.143	85.7778	162.909	15.2632	124.526	206	73.3333	111.385	4	191.857
01:00	169.294	181.6	65.7273	247.636	113.826	122.632	150.947	328.5	226.5	103	187.067	131.474	116	156.471	119.273	160	169.059	189.714	338.5	97.6154	104.737	119.111	222.286	156.5	117	130.533	97.0833	233.833	195.8	113.143	139.412	214.286	221.6	331.555	255.273	268.222	207.692	325.555	199.833	106.625
02:00	75.7647	184.429	90.25	448.857	139.529	92.9474	144.842	178.267	151.667	97.913	93.2174	158.444	210.615	216	127	144.941	125.546	208.546	166.933	147.053	213.846	215	74.56	228.923	95.8	131	112.083	143.857	228.546	138.526	174	89.5652	179.2	179.375	124.636	176.615	129.9	155.412	149.857	182.143
03:00	133.143	153.25	113.059	128.571	144.632	120	76.6957	122.316	99.6154	95.6191	128.1	134.588	109.529	112.667	241.833	124.235	140.471	340.571	165.294	184.182	96.8889	156.471	235.077	127.714	97.76	115.294	46	246.182	159.733	218.769	118.714	163.6	92.3	193.143	133.177	98.3077	120.696	195.333	209.429	112.762
04:00	124	104	109.79	290.445	132.933	59.1176	157.625	140.111	208.857	91.0323	82.3333	258	112.947	131.053	103.111	97.8518	100.8	141.625	114.5	273.333	115	96.5714	178.133	168.471	122.476	128.105	124.182	269.455	194.546	171.867	120.476	80.1379	162.769	213.231	141.8	166.25	75.5484	218.769	185.077	97.3846
05:00	130.933	163.467	146.588	255	110.96	120.667	117.417	149.684	119.875	105	121.25	116.588	125.429	152.823	160.364	102.769	171.75	103.889	142	185.2	98.0909	168.267	157.111	90	140	92.9412	154.889	146	119.556	119.778	104.174	215.4	178.286	218.154	170	121.177	125.182	240.8	239.454	202.154
06:00	117.714	135.889	112	151.333	169.067	78.1905	90.2727	185.571	207.692	109.333	130.21	47.1429	108.222	89.7778	153.846	112.696	65.6364	132.476	136.667	80.1818	153.429	162.556	188.286	166.375	80.9333	135.9	106.48	201.077	186.8	142.6	110.2	188	212.6	268.545	147.294	141.333	97.4118	158.625	174	345.75
07:00	186.909	25.1429	112.133	244.8	117.714	144.823	273.091	199.143	126.182	96	122.364	164	210.462	127.684	243.833	100.727	103.357	108.667	187.6	139.6	125	115.875	157.5	147.3	121.217	157.412	108.48	594	364	105.778	247.636	144.6	175.625	114.625	154	159.8	204.143	402.333	192.167	146.8
08:00	115	99.8571	117.13	502	186.571	185.25	109.273	113.111	135.048	78.0833	148.3	126.087	110.381	132.095	175.125	129.524	131.143	158	83.8333	108	157.733	147.667	111.6	88.2667	124.118	106.5	80.2581	281.8	196.286	85.8947	121.546	18	106.909	208.727	151.454	118.1	185.625	320.667	241.273	160.111
09:00	148.5	176	113.733	155.778	115.667	101.167	107.818	148.889	95.5294	96.5517	106.909	82.2222	134.2	157.765	115.44	103.9	43.0909	112.095	102.417	74.2778	103.636	259.818	54.7619	127.5	90.1176	125.048	64.7879	168.833	191.143	139.467	75	172.923	244	228.889	109.2	108	60.5625	110.154	100.933	119.733
10:00	141.714	114.5	99.5	186	119.882	103	107.333	94	146.526	57.2	152.111	108.667	97.3333	382	105.143	121.6	48.8	128.952	153.2	114.857	93.7778	156.823	298	260.909	175.467	136.875	86.7619	300.8	206	102.154	156.286	210.714	135.647	132.909	145	156.625	110.933	291.2	175.067	183.067
11:00	107.412	224.8	97.579	254.8	115.2	161.75	105.083	219.333	115.75	55.35	99.4	94.8461	126.667	135.9	141.882	125.79	189.6	143	175.833	70	104.222	21.6667	56.5294	67.8667	118.588	103.043	84.8125	121.125	194.364	73.0909	123.333	59.3333	114.833	391.714	167.333	139.625	100.435	212.364	232.889	67.2632
12:00

## Sheet: NREM Num Bouts
	Vehicle										0.1 mg/kg URB597										1.0 mg/kg URB597										10 mg/kg URB597
12:00	19	1	24	6	4	14	0	0	19	13	18	10	11	12	7	27	2	4	17	16	23	13	6	7	6	14	17	4	22	13	25	17	11	7	6	19	6	7	20	21
13:00	5	2	65	3	5	19	7	1	23	5	12	0	18	5	3	23	2	4	20	19	10	2	3	6	5	21	7	3	30	15	11	1	9	6	3	18	7	2	21	17
14:00	18	1	44	2	1	19	5	0	22	8	16	6	12	1	9	19	19	4	18	2	9	9	0	8	14	11	13	2	21	4	5	5	10	2	2	8	3	8	13	1
15:00	5	16	43	10	7	4	5	0	14	11	8	14	0	8	3	26	4	0	18	17	7	10	5	4	7	13	6	4	10	15	5	11	13	4	3	18	14	0	9	10
16:00	8	18	28	6	1	17	25	1	13	12	20	2	5	3	16	18	5	0	15	16	13	5	15	3	3	18	12	7	11	9	7	0	14	9	1	10	17	0	14	5
17:00	18	0	42	5	14	20	10	13	7	9	11	1	18	0	7	18	1	7	3	0	17	9	18	8	16	22	17	0	18	12	19	6	8	14	6	1	9	0	3	13
18:00	12	2	31	1	5	19	8	9	11	16	21	1	14	1	4	27	14	18	3	9	18	0	12	1	10	15	13	8	1	14	9	10	8	6	16	12	7	10	15	6
19:00	21	7	19	3	13	11	2	12	18	25	11	7	24	0	7	25	16	16	18	14	13	1	18	0	13	13	0	14	9	9	10	0	25	5	9	10	1	8	16	16
20:00	12	19	2	11	7	22	8	2	22	19	17	15	23	7	12	11	16	11	14	14	23	9	15	4	5	14	0	12	15	17	16	4	19	7	2	18	4	5	12	11
21:00	15	13	17	15	4	22	22	7	10	22	11	10	16	9	0	12	15	12	9	20	14	14	22	7	9	24	5	0	14	18	10	7	23	10	7	10	10	12	9	16
22:00	8	11	15	3	16	15	27	13	11	6	4	12	17	7	14	14	25	0	19	21	7	5	8	19	15	21	20	0	2	2	8	12	13	7	11	14	17	2	1	10
23:00	1	20	27	5	14	9	32	0	10	22	0	7	23	11	13	0	16	0	2	15	7	13	6	24	19	0	20	6	0	16	0	14	4	8	12	7	24	9	0	5
00:00	6	12	22	14	27	16	29	9	1	25	3	12	17	17	20	8	15	20	1	25	24	14	9	16	17	11	27	7	7	9	7	18	11	19	19	5	27	13	1	14
01:00	17	15	22	11	23	19	19	8	12	26	15	19	16	17	22	12	17	14	8	26	19	18	14	16	14	15	24	12	10	21	17	14	10	9	11	9	13	9	12	16
02:00	17	14	24	7	17	19	19	15	12	23	23	18	13	13	8	17	22	11	15	19	13	14	25	13	30	20	24	14	11	19	17	23	15	16	22	13	20	17	14	14
03:00	21	16	17	14	19	20	23	19	26	21	20	17	17	24	12	17	17	7	17	11	27	17	13	14	25	17	32	11	15	13	14	15	20	14	17	13	23	12	14	21
04:00	19	18	19	9	15	34	16	18	7	31	18	11	19	19	27	27	25	16	12	3	14	21	15	17	21	19	22	11	11	15	21	29	13	13	20	16	31	13	13	13
05:00	15	15	17	10	25	21	24	19	16	16	24	17	21	17	11	13	16	18	19	15	22	15	18	13	17	17	18	10	9	9	23	10	14	13	13	17	22	10	11	13
06:00	21	18	9	18	15	21	22	14	13	24	19	7	18	18	13	23	33	21	18	11	14	18	14	16	15	20	25	13	15	20	10	16	10	11	17	18	17	16	12	8
07:00	11	7	15	10	7	17	11	14	11	24	11	15	13	19	12	11	28	21	10	20	18	16	16	20	23	17	25	5	8	18	11	20	16	16	10	10	14	6	12	10
08:00	14	14	23	3	14	8	11	18	21	24	20	23	21	21	16	21	21	17	24	10	15	6	15	15	17	16	31	10	7	19	22	4	11	11	11	20	16	9	11	18
09:00	16	15	15	18	24	24	11	18	17	29	11	18	10	17	25	20	11	21	24	36	22	11	21	12	17	21	33	12	14	15	10	13	10	9	25	16	32	13	15	15
10:00	14	12	16	11	17	16	24	5	19	20	18	9	27	3	7	15	10	21	10	21	18	17	10	11	15	16	21	10	13	26	14	14	17	11	10	16	15	10	15	15
11:00	17	5	19	5	15	16	24	12	16	40	20	26	15	20	17	19	15	10	12	24	9	6	34	15	17	23	32	16	11	22	18	9	24	7	15	16	23	11	9	19

## Sheet: %Time REM
	Vehicle										0.1 mg/kg URB597										1.0 mg/kg URB597										10 mg/kg URB597
12:00	2.27778	0	0.166667	0.0555556	0	2.27778	0	0	0	0	2.94444	0.333333	0	1.05556	0	2.16667	0	0	0	0	0.888889	0.833333	0.5	0	0.444445	0.277778	0	0.0555556	0	0	3.72222	3.33333	0.444445	0.166667	0	1.83333	0	0	0	0
13:00	0	0	0	0	0	0	0	0	0	0	1.16667	0	0	0	0	0	0	0	0	0.777778	0	0	0.388889	0	0	2.44444	1	0	0	0	0	0	0.444445	0	0	0.666667	0.333333	0	0	0.166667
14:00	0	0	0.333333	0	0	0.111111	0	0	0	0	4.16667	4.05556	0	0	0	0	0.388889	0	0	0	2.38889	0.222222	0	0	0.111111	0.555556	0	0	0	0	2.33333	0	1.5	0	0	0	0	0	0	0
15:00	0.333333	3.88889	0	0.944444	2.88889	0	0	0	0	0	0.111111	6.44444	0	0	0	0	0.944444	0	0.777778	3.05556	0	0.777778	0.166667	0	0	0	4.11111	0	0	0	2.27778	2.16667	3.16667	0	0.111111	0	3.77778	0	0	0
16:00	3.11111	8.66667	0.611111	0	0	0.222222	3.5	0	0.555556	0	3.77778	0	0	0	2.27778	0	0	0	1.83333	10.3889	0	2.27778	2.44444	0	0	0	2.5	0	0	0	0	0	0	0	0	0	2.66667	0	0	0
17:00	0	0	14.0556	0	8.77778	2.22222	6.11111	11.6111	0.0555556	0	0.722222	0	6.11111	0	0.555556	2.94444	0	0.5	0	0	2.61111	0.888889	0.444445	2.38889	7.11111	0	1.5	0	1.38889	0.222222	6.88889	1	0.111111	0	1.22222	0	1.22222	0	0	4.22222
18:00	11.6667	0	2.05556	0	1.33333	0	0	1.66667	3.83333	4.27778	8	0	0.111111	0	0	0.166667	1.33333	5.05556	0	1.94444	8.94444	0	2.72222	0	0.666667	5.83333	7.33333	3.33333	0	0	8.83333	4.16667	0	0	2.38889	0	0	3.38889	5.33333	1
19:00	5	0.222222	1.22222	0	4.5	0.666667	0	6	9.5	3.72222	2.27778	0	4.55556	0	5.83333	4.16667	6.77778	4.38889	6.33333	4.88889	0.388889	0	0.722222	0	5.94444	2.5	0	16.7222	3	1	4.55556	0	0.555556	0	4.44444	2.61111	0	5.22222	4.72222	0
20:00	0	7.22222	0	5.05556	6.72222	4.61111	0	2.33333	11.4444	8.16667	4	2.44444	11.6667	5.16667	7.83333	1.72222	1.16667	9.88889	3.27778	5.38889	12.3333	0.166667	3.22222	0	0.5	3.77778	0	0.944444	9.55556	4.55556	10.8889	0	2.22222	0	0	11.5	0	5.33333	5.22222	2.94444
21:00	5.33333	1.5	9.05556	2.22222	0	4	5.22222	3.61111	0.166667	7.44444	1.66667	1.27778	6.22222	1.27778	0	7.94444	4.5	8.5	0.277778	8.05556	0	0	0.833333	6.83333	4.44444	6	0	0	9.72222	2.44444	2.33333	0	2.61111	1.33333	6.22222	3.38889	0	0	0	5.16667
22:00	0	4.55556	4.05556	0	10.1667	0	4.33333	6.94444	3.05556	0.666667	0.111111	3.94444	3.38889	4.55556	3.05556	0.111111	3.22222	0	4.72222	4.77778	0.333333	0.222222	0	0.444445	4.94444	3.38889	3.72222	0	0	0.111111	0	4.77778	0.722222	0.777778	4.38889	0.111111	5	0	0	7.05556
23:00	0	8.11111	0.611111	7.61111	8.16667	0	5	0	0	5.72222	0	0.166667	11.7222	4.61111	7.22222	0	4.16667	0	0	1.11111	0.0555556	8.77778	0.222222	4.44444	11.5556	0	10.6667	0.611111	0	9.88889	0	8.11111	0.5	1.05556	5.16667	0.166667	7.11111	4.05556	0	0
00:00	2.83333	0.5	0	5.61111	1.94444	9.22222	9.88889	5.66667	0.166667	4.66667	1.05556	7.22222	1.33333	8.83333	6.11111	3.33333	3.38889	8.66667	0	3.33333	4.27778	4.11111	0.666667	0.166667	9.38889	0	3.44444	3.38889	0	0.444445	3.5	3.38889	0.166667	1.33333	7.27778	0.222222	2.94444	6.38889	0	0
01:00	1.83333	5.38889	8.5	6.55556	5.77778	7.5	8.83333	3.66667	8.5	13.3889	5.33333	3.22222	2.27778	11.6111	0	9	3.61111	11.7222	4.44444	4.55556	4.05556	5	4.22222	2.38889	3.16667	3.16667	2.38889	0	2.94444	8.66667	8.55556	3.22222	12.3889	9.88889	8.55556	13.1111	8.94444	3.38889	4.38889	5.72222
02:00	0	0	0	8.27778	5.05556	10.6111	5.55556	10	7.27778	11.6667	0.944444	8.05556	0	5.11111	2.16667	8.88889	6.33333	11.6667	9.61111	7.5	1.72222	6.38889	6.33333	12.7222	0	10.1667	9.61111	8.05556	10.1667	9.38889	2.44444	3.94444	8.77778	6	8.66667	6.16667	6.88889	5.77778	3.94444	11.2222
03:00	0	9.5	2.44444	1.61111	1.83333	6.77778	4.22222	11.1667	12.6111	5.33333	1	5.77778	11.0556	14.7222	4.22222	7.61111	5.33333	1.16667	11.1111	5.16667	6.27778	5.16667	0.388889	0.0555556	9.05556	9.61111	2.33333	9.88889	6.77778	4.55556	6.16667	10.1667	3.5	1.5	3.94444	4.83333	7.83333	3.44444	6.38889	6.83333
04:00	11.7222	0.0555556	17.8333	6.61111	8.55556	6	6.88889	9.16667	6.5	7.88889	0	11.7778	11.8333	5.27778	5.83333	15.5	6.38889	10.3889	4.83333	7	0.222222	13.3889	14.5	1.61111	5.88889	10.5	8.44444	11.1667	5.88889	7.88889	6.11111	5.72222	4.55556	3.5	7.27778	10.6667	5.61111	3.66667	0.333333	2.44444
05:00	2.44444	5.05556	21.7778	1.61111	3.38889	9.22222	6.27778	3.33333	9.11111	1.55556	5.11111	3.16667	19.9444	1.16667	7.44444	4.77778	9.11111	4.33333	15.7222	9.44444	0.222222	4.55556	5.33333	8.44444	5.83333	2.83333	9.38889	10.2778	5.27778	5.77778	3.55556	2.94444	11.6667	3.66667	1.27778	8.22222	7.66667	5.44444	7	7.88889
06:00	3.5	0	10.3333	4.77778	4.88889	3.38889	3.72222	14.7222	11.6111	0.388889	8.55556	3.94444	9.88889	0	4.55556	12.6111	1.11111	9.27778	9.61111	0	5.55556	11.3333	0.5	7.83333	4.94444	14	5.88889	7.72222	10.5	8.22222	6.11111	8.88889	15.0556	1.16667	7.38889	3.55556	2.83333	7.22222	6.77778	7
07:00	1.94444	0	7.16667	3.05556	0.222222	11.2222	6.94444	11.7778	7.33333	1.55556	7.16667	5	11.5	6.16667	7.22222	8.5	4.44444	1.72222	9.38889	4.88889	7.77778	1.55556	8.5	3.66667	0	12.2778	6.16667	9.22222	3.66667	5.61111	8.38889	0.111111	12.7222	0.611111	0.944444	6.22222	6.66667	5.38889	4	6.88889
08:00	8.77778	2.61111	2.72222	8.05556	8.66667	7.16667	0	0	11.4444	10.0556	4.94444	0.666667	10.2222	4.27778	4.83333	3.38889	7.38889	7.77778	12.2222	1.83333	6.66667	2.05556	10.2778	0	8.61111	5.27778	4.66667	3.94444	7.61111	6.55556	6.72222	0	2.61111	6.72222	2.72222	9.88889	4.5	5.33333	3.11111	9.77778
09:00	6.94444	2.83333	5.22222	4.44444	1.5	18.5556	3.55556	0	6.77778	7.44444	0	1.38889	10.6667	4.27778	6.83333	9.72222	0	9.33333	10.0556	9.61111	10.7222	9.27778	0.888889	6	4.38889	14.4444	0.777778	6.94444	4.72222	4.05556	0.166667	1.77778	9.94444	2.55556	6	4.27778	9.44444	9.83333	6.11111	3.11111
10:00	0.222222	0	9.88889	1.38889	10.6667	6.55556	3.88889	0.333333	6.55556	0	0	7.22222	9.44444	2.88889	2	13.7778	3.11111	5	6.55556	9.33333	0.777778	2.61111	0.555556	6.38889	8.11111	8.72222	6.16667	3.05556	3.94444	8.27778	0	3.61111	6.88889	0.0555556	3.72222	3.11111	0	3.33333	10.6111	4.66667
11:00	4.63065	0.110254	3.19735	4.18964	1.6538	16.8688	0.992282	7.93826	0.110254	1.21279	0	0.554939	5.10544	0	3.21865	1.77581	6.65927	0	5.77137	9.32297	4.26229	3.38798	9.28962	0	10.4918	11.3661	4.69945	3.93443	7.3224	0.10929	5.88235	0	10.9878	0	5.21643	2.55272	3.32963	3.32963	0.110988	6.99223

## Sheet: REM Bout Duration
	Vehicle										0.1 mg/kg URB597										1.0 mg/kg URB597										10 mg/kg URB597
12:00	6.83333		2	2		27.3333					11.7778	6		9.5		7.8					6.4	7.5	9		16	5		2			12.1818	40	8	6		16.5
13:00											14									14			7			11	36						5.33333			8	12			6
14:00			4			4					30	48.6667					7				28.6667	8			4	10					84		7.71429
15:00	4	20		17	52						4	38.6667					34		28	22		14	6				148				82	39	22.8		4		45.3333
16:00	56	44.5714	11			8	42		10		68				82				66	53.4286		41	29.3333				45										96
17:00			16.3226		45.1429	20	110	32.1538	2		13		20		20	106					47	32	8	28.6667	64		27		16.6667	8	82.6667	12	4		6		44			76
18:00	105		12.3333		48			30	46	38.5	41.1429		4			6		36.4		11.6667	53.6667		14		6	40.5	132	30			106	75			14.3333			40.6667	38.4	36
19:00	36	8	11		54	12		36	42.75	22.3333	16.4		18.2222		70	50	30.25	39.5	20.7273	29.3333	7		6.5		42.8	45		50.1667	21.6	18	82		6.66667		53.3333	40		94	17
20:00		43.3333		36.4	48.4	27.6667		42	31.6923	49	24	17.6	42	62	70.5	62	42	39.5556	19.6667	48.5	44.4	6	16.5714		18	45.3333		11.3333	38.2222	23.4286	45.7143		11.4286			37.6364		48	62.6667	35.3333
21:00	38.4	18	54.3333	26.6667		48	31	43.3333	6	29.7778	30	46	20.3636	23		40.8571	81	34	5	48.3333			30	61.5	80	27			43.75	21.3333	42		13.4286	9.6	74.6667	122				37.2
22:00		23.4286	18.25		45.75		52	35.7143	22	6	4	28.4	9.38462	41	36.6667	4	46		24.2857	57.3333	12	4		5.33333	44.5	13.5556	22.3333			4		86	8.66667	14	39.5	4	28.5			84.6667
23:00		48.6667	7.33333	54.8	42		25.7143			15.8461		3	46.8889	20.75	65		37			8	2	35.1111	8	16	46.2222		64	5.5		35.6		97.3333	18	13	37.2	6	51.2	36.5
00:00	98	18		40.4	23.3333	52.6667	59.3333	40.8		18.6667		52	24	31.6	73.3333	24	61	26		26	77	74	24	6	56.3333		41.3333	61		8	126	30.5	6	48	52.4	8	21.2	76.6667
01:00	23.3333	62.6667	33.7778	47.2	52	69	35.3333	66	44.5714	21.1818	46	38.6667	82	23.8823		64.8	43.3333	52.75	30.8	32.5	36.5	30	14	28.6667	114	15.6	42		26.5	20.8	77		70	30.5	51.3333	60.8571	64.4	40.6667	31.6	34
02:00		6	2	41.1429	45.5	42.8889	41.5	43.6667	40.8	28	12	47		23.25		40	22	42	26.7273	47.7143	30	57.5	23.8462	45.7143		36.5455	43.5	41.4286	36.6	27.3333	44	51.5	39.5	41	52	33.7143	62	26	47.3333	62.8571
03:00		73.5	22	7.55556	33	31	39.3333	32.8571	23.25	29.7143	11.5	43.2	25.5	25.5238	38.3333	34.2857	44.6667		27.375	93	38	37.2	7	46	108	29.5556	84	71.2	17.3333	42	52	65.5	13.4	12	35.5	29.6667	91.3333	41.3333	57.5	18.4
04:00	60.2857	25	34.4615	39.6667	43.7143	12	36.8571	25.5714	60.3333	40.5		100.667	28.875	9.81818	34	28.1111	27.1111	25.3333	31.5	61.3333	4	58.4	49.4	15	53.5	37.4545	32.75	43.3333	56.4	41.25	25.6	68.6667	38	26.6667	70	34.25	48	31.3333		80
05:00		18.5714	43		16	42.5455	26.3333	66	22.5	29.6667	8.5	118	30.3	18.3333	40.6667	28.6667	50.4	17.4546	31.375	31.2	4	79	16.1538	59	42	18.5	51.6667	35	36	16	33	66.6667	31.4546	28.6667	49	31.3333	45.6	39	37.7143	48.4
06:00	33.3333	17.3333	39.1111	45.2	91	2	43.3333	37	43.1111	14	52.25		30.2353	6.66667	105.333	23.5714	26	9.2	32.1818	50	66.6667	81.5	10	39	19	46.2	35.6667	44.25	40.5	29.6667	22	40.25	61.7778	17	62.6667	35	62	46.8	80.6667	70.8
07:00	59.3333		51.4545	19	6	74	51.6667	43.1111	42.2857	8	66.6667	52.8	28.4	74	130	26.3333	31	26.8889	59.6667	12	46.6667	44	30.4	14.5	34	33	26	117.333	41.3333	44	57.2	6	26.6667	7	56	61.3333	58	25.5	36.5	49.2
08:00	24.5	10.6667	50	72	23	63.2	70	33.2	27	22.6667	54	20.5	36.4706	15.3333	58	22.8333	48.8571	22	16	19.5556	52	4	24	37	61.3333	33.5	40.8	36.3333	84.6667	11.2	24.2222		47.3333	33.5	27	11.8571	40.8	64.5	37.3333	24
09:00	93.5	27.6	35	28.6	29.5	31			37.3333	15	22	50	18.75	52.4	15.7778	29.25		29.1667	32.5556	13.7778	25.5	33.6	17.5556	5.33333	62	33.2	18.8	20.6667	33.25	26.5454	34	8	72.5	44.4	31.6	58	42	29	36	41.6
10:00	54	8.66667	22.8571	14	41	43.3333	42		24			8	29.1429	52	52	96.5		30.1538	29	25.3	12.8	55		33.4	47.3333	49.3333	40	49.6667	19.3333	38		42.6667	28.5	2	34	64.5	71.3333	88	41.4286	39.3333
11:00	28	2	21.5714	38	83.3333	33.3333	29.5	31.2	2	7.33333		43.6667	16.8571		65	35.75	77.3333	2	55.3333	13.1	22.5	62	11.1765	40	78.6667	33.6923	51.5	72	33.5	37.3333	53	29	18.1429		57	26	30	30	85	42

## Sheet: REM Num Bouts
	Vehicle										0.1 mg/kg URB597										1.0 mg/kg URB597										10 mg/kg URB597
12:00	12	0	3	1	0	3	0	0	0	0	9	2	0	4	0	10	0	0	0	0	5	4	2	0	1	2	0	1	0	0	11	3	2	1	0	4	0	0	0	0
13:00	0	0	0	0	0	0	0	0	0	0	3	0	0	0	0	0	0	0	0	2	0	0	2	0	0	8	1	0	0	0	0	0	3	0	0	3	1	0	0	1
14:00	0	0	3	0	0	1	0	0	0	0	5	3	0	0	0	0	2	0	0	0	3	1	0	0	1	2	0	0	0	0	1	0	7	0	0	0	0	0	0	0
15:00	3	7	0	2	2	0	0	0	0	0	1	6	0	0	0	0	1	0	1	5	0	2	1	0	0	0	1	0	0	0	1	2	5	0	1	0	3	0	0	0
16:00	2	7	2	0	0	1	3	0	2	0	2	0	0	0	1	0	0	0	1	7	0	2	3	0	0	0	2	0	0	0	0	0	0	0	0	0	1	0	0	0
17:00	0	0	31	0	7	4	2	13	1	0	2	0	11	0	1	1	0	0	0	0	2	1	2	3	4	0	2	0	3	1	3	3	1	0	1	0	1	0	0	2
18:00	4	0	6	0	1	0	0	2	3	4	7	0	1	0	0	1	0	5	0	6	6	0	7	0	4	4	2	4	0	0	3	2	0	0	6	0	0	3	5	1
19:00	5	1	4	0	3	2	0	6	8	6	5	0	9	0	3	3	8	4	11	6	2	0	4	0	5	2	0	12	5	2	2	0	3	0	3	2	0	2	10	0
20:00	0	6	0	5	5	6	0	2	13	6	6	5	10	3	4	1	1	9	6	4	10	1	7	0	1	3	0	3	9	7	7	0	7	0	0	11	0	4	3	3
21:00	5	3	6	3	0	3	6	3	1	9	2	1	11	2	0	7	2	9	2	6	0	0	1	4	2	8	0	0	8	3	2	0	7	5	3	1	0	0	0	5
22:00	0	7	8	0	8	0	3	7	5	4	1	5	13	4	3	1	2	0	7	3	1	2	0	3	4	9	6	0	0	1	0	2	3	2	4	1	4	0	0	3
23:00	0	6	3	5	7	0	7	0	0	13	0	2	9	8	4	0	4	0	0	5	1	9	1	10	9	0	6	4	0	10	0	3	1	2	5	1	5	4	0	0
00:00	1	1	0	5	3	6	6	5	0	9	0	5	2	10	3	5	2	12	0	2	2	2	1	1	6	0	3	2	0	2	1	4	1	1	5	1	5	3	0	0
01:00	3	3	9	5	4	4	9	2	7	22	5	3	1	17	0	5	3	8	5	4	4	6	5	3	1	5	2	0	4	15	4	0	4	8	6	7	5	3	5	5
02:00	0	1	1	7	4	9	4	6	5	15	2	6	0	8	0	8	5	10	11	7	2	4	13	7	0	11	8	7	10	9	2	4	12	8	6	7	4	8	3	7
03:00	0	4	4	9	2	6	3	14	16	7	4	5	8	21	6	7	6	0	16	2	6	5	2	3	3	9	1	5	6	5	3	4	10	1	4	6	3	3	4	5
04:00	7	2	13	6	7	12	7	14	6	4	0	3	16	11	6	18	9	15	4	3	2	5	10	4	4	11	8	9	5	8	5	3	4	6	3	8	3	3	0	2
05:00	0	7	16	0	7	11	6	2	8	6	4	2	20	6	3	9	5	11	16	10	2	4	13	2	5	8	6	6	4	4	8	3	11	3	2	9	5	6	7	5
06:00	3	3	9	5	2	1	3	10	9	1	8	0	17	3	3	14	4	5	11	1	3	4	1	12	2	10	6	8	8	12	3	8	9	4	3	8	2	5	3	5
07:00	3	0	11	6	1	4	6	9	7	3	3	5	5	3	2	6	4	9	6	2	6	4	10	4	2	10	4	3	3	6	5	2	15	2	2	3	5	4	4	5
08:00	4	3	2	2	6	5	1	5	14	12	3	4	17	3	3	12	7	2	20	9	4	1	11	2	3	4	5	6	3	10	9	0	3	4	2	14	5	4	3	8
09:00	4	5	4	10	8	20	0	0	9	26	1	1	8	5	9	8	0	12	18	9	12	5	9	6	4	15	5	3	8	11	3	1	4	5	5	4	3	6	4	5
10:00	2	3	7	5	4	6	4	0	14	0	0	1	21	2	2	4	0	13	6	20	10	6	0	10	6	6	3	6	9	2	0	3	12	1	3	4	3	4	7	6
11:00	3	1	14	2	3	15	4	5	1	3	0	6	7	0	2	8	3	1	3	20	4	1	17	2	3	13	4	1	4	6	2	2	14	0	4	2	2	2	2	3
