# Supplementary material for: Endocannabinoid Signaling Regulates Sleep Stability
Source: PLoS One. 2016 Mar 31;11(3):e0152473. doi: 10.1371/journal.pone.0152473 (PMC4816426; doi:10.1371/journal.pone.0152473)
Supplement: S1 Data — (ZIP) [file pone.0152473.s001.zip › Vehicle vs Saline.xlsx]

## Sheet: %Time NREM
	Saline									Vehicle
12:00	42.0556	32.2778	30.8518	29.0741	28.2778	24.1852	12.1667	28.1482	14.7407	31.0556	33.8889	25.7407	27.3704	20.0185	10.6667	29.2222	21.3148	22.6852
15:00	32.0741	26.4444	29.7963	41.2778	51.3889	38.537	35.6111	16.2037	47.3333	43.0741	38.9815	29.0926	39.9074	50.1296	42.7037	42.6667	28.3518	28.3518
18:00	58.6296	60.8704	65.5926	48.5741	43.4074	55.5556	52.8704	54.8148	55.4074	49.4259	55.8889	52.2963	44.7037	45.8148	77.5185	70.3704	58.6667	48.3333
21:00	42.3333	40.6482	33.8333	25.8333	42.7593	37.0185	55.463	28.3333	27.7778	46.4074	39.8518	39.4815	33.5926	49.3518	41.2963	46.1296	27.037	36.3148
00:00	64.9815	56.3889	55.1111	71.0556	64.8704	65.463	35.5741	53.8889	59.3889	62.963	50.9074	61.963	71.5556	74.6852	54.1852	35.3518	55.9815	59.3518
03:00	73.2037	68.8148	76.3333	74.6667	74.2963	76.6852	61.4259	72.537	75	72.7778	68.4815	65.1111	66.963	73.8333	73.5185	70.1667	64	78.6667
06:00	64.4259	69.8333	72.8704	59.1296	73.7963	77.2407	68.463	64.037	67.4444	69.2222	64.2593	60.4815	61.037	65.3889	79.1852	76.7778	70.3704	57.8889
09:00	67.2483	71.7226	55.3468	56.2863	57.6693	45.727	62.0866	60.7103	57.8912	66.9234	69.6963	62.0599	57.7685	65.6852	60.4162	50.4981	60.7926	61.988

## Sheet: NREM Bout Duration
	Saline									Vehicle
12:00	110.781	152.727	83.3	112.143	160.737	137.474	81.2	95	69.2174	78	89.2683	73.1579	75.1053	86.48	86.1667	115	68.375	92.9167
15:00	101.882	136	106.2	125.486	108.163	101.512	142.08	76.087	131.077	94.9388	89.5745	129.583	106.1	144.703	146.452	139.636	113.407	98.2581
18:00	129.225	178.833	147.583	111.617	126.162	124.792	190.333	232	132.978	127.095	105.895	148.229	114.952	128.368	170.857	143.396	154.55	125.4
21:00	108.381	107.073	93.6923	103.333	126.235	153.769	149.75	117.692	107.143	87.0175	114.27	112.21	139.538	130	139.375	95.8077	85.8824	156.88
00:00	100.145	156.919	137.381	133.057	122.546	142.522	192.1	194.69	170.056	135.66	281.765	159.6	133.893	183.318	188.774	157.652	189.931	166.743
03:00	119.267	141.75	152.308	148.231	215.474	166.979	175.454	192.389	129.9	194.895	158.864	150.244	91.6712	245.862	178.947	173.5	164.667	161.796
06:00	121.233	198.278	171.268	115.462	173.55	150.588	175.22	127.538	95.9737	166.578	224.062	117.216	94.2121	166.609	192.488	209.892	169.952	164.3
09:00	105.71	140.076	143.046	116	150.9	177.733	146.711	152	134.93	129.269	176.316	112.933	75.5556	130.217	224.933	133.45	148.75	121.277

## Sheet: NREM Num Bouts
	Saline									Vehicle
12:00	41	22	40	28	19	19	15	32	23	43	41	38	38	25	12	26	32	24
15:00	34	21	30	35	49	41	25	23	39	49	47	24	40	37	31	33	27	31
18:00	49	36	48	47	37	48	30	25	45	42	57	35	42	38	49	53	40	40
21:00	42	41	39	27	34	26	40	26	28	57	37	38	26	41	32	52	34	25
00:00	69	37	42	53	55	46	20	29	36	47	17	40	56	44	31	23	29	35
03:00	60	48	52	52	38	47	33	36	60	38	44	41	73	29	38	36	42	49
06:00	60	36	41	52	40	51	41	52	76	45	32	51	66	46	41	37	42	40
09:00	62	53	44	53	40	30	45	41	43	52	38	60	81	46	30	40	40	47

## Sheet: %Time REM
	Saline									Vehicle
12:00	0.574074	0.481482	0.0925926	0.240741	0.314815	0.87037	0	1.03704	0	0.0555556	0.0925926	0.981482	0.407407	0.907407	0	1.22222	0	0.12963
15:00	1.18518	0.0185185	2.85185	2.22222	0.87037	0.351852	2.42593	1.11111	0.833333	1.2037	0.240741	0.407407	0.12963	1.07407	0.944444	0	0	0.574074
18:00	2.42593	1.5	5.96296	1.40741	0.888889	2.59259	7.81482	4.5	4.16667	3.96296	0.388889	7.27778	1.2037	0.462963	4.05556	5.74074	5.27778	4.92593
21:00	1.68518	0.037037	2.03704	0	0.0740741	0.222222	4.92593	0.351852	2.14815	0.37037	0.0925926	1.77778	0.574074	1.22222	3.44444	2.2963	1.92593	4.66667
00:00	4.88889	4.81482	1.77778	9.75926	5.72222	3.12963	3.85185	7.12963	4.57407	6.5	1.55556	4.87037	11.4074	6.94444	2.57407	3.37037	5.66667	3.51852
03:00	5.46296	3.94444	5.05556	10.0741	7	4	5.7963	9.35185	9	9.64815	5.55556	5.48148	9.88889	5.2963	6.98148	5.42593	7.98148	9.27778
06:00	5.07407	2.87037	6.83333	8.90741	7.18518	8.7963	7.88889	8.2037	8	4.22222	2.61111	4.57407	10.1667	5.94444	2.68519	7.77778	9.90741	8.24074
09:00	5.95078	3.15436	3.13199	1.81208	6.72586	2.04217	4.35072	7.59157	6.17092	7.79049	5.50176	5.87588	7.02025	5.44609	4.95904	4.91477	5.75603	5.66748

## Sheet: REM Bout Duration
	Saline									Vehicle
12:00	12.4	5.2	5	5.2	34	15.6667		28		6	5	21.2	7.33333	49		26.4		4.66667
15:00	25.6	2	102.667	26.6667	31.3333	12.6667	52.4	60	22.5	32.5	8.66667	22	3.5	29	25.5			20.6667
18:00	37.4286	32.4	58.5455	16.8889	12	21.5385	64.9231	48.6	45	47.5556	7	71.4545	13	12.5	32.9231	27.1111	35.625	53.2
21:00	60.6667	2	44		8	4.8	48.3636	38	38.6667	10	10	27.4286	8.85714	44	74.4	31	41.6	42
00:00	27.7895	19.7895	32	36.3448	38.625	24.1429	69.3333	59.2308	44.1818	49.4286	22.5714	43.0909	31.9394	62.5	30.8889	45.5	51.0909	28.6
03:00	28.0952	32.7692	41.2308	31.2727	58.1667	19.8823	60.6667	43.7	28.125	82.8333	27.7273	45.5385	29.85	50.8	47.7143	42.5455	48	34.25
06:00	37	18.4	38.1053	23.4054	37.4444	30.129	35.2	33.2143	20.8636	34.7692	26.8	30.3333	24.5263	31.5294	28.1538	72.3077	49.8	41.2
09:00	33.1579	19.7273	43.4286	20.9333	74.8	18.375	56.3636	31.04	58.2	36.2857	42.8333	31.4118	16.0377	44.1333	28.625	51.3333	28.2857	32.1111

## Sheet: REM Num Bouts
	Saline									Vehicle
12:00	5	10	2	5	1	6	0	4	0	1	2	5	6	2	0	5	0	3
15:00	5	1	3	9	3	3	5	2	4	4	3	2	4	4	4	0	0	3
18:00	7	5	11	9	8	13	13	10	10	9	6	11	10	4	13	18	16	10
21:00	3	2	5	0	1	5	11	1	6	4	1	7	7	3	5	8	5	12
00:00	19	19	6	29	16	14	6	13	11	14	7	11	33	12	9	8	11	10
03:00	21	13	13	33	12	17	9	20	32	12	22	13	40	10	14	11	19	32
06:00	12	15	19	37	18	31	20	28	44	13	10	18	38	17	13	13	20	20
09:00	19	22	7	15	10	16	11	25	10	21	12	17	53	15	16	9	21	18

## Sheet: Wake-DP(ZT12-00)
Hz	Saline									Vehicle
0	8.52733	8.19117	9.21209	10.6442	10.8186	7.90709	11.1102	9.80338	10.2182	8.28987	8.20309	9.52953	10.7437	8.79421	7.93951	10.7573	9.47067	10.4038
0.244141	9.92664	8.30091	8.4555	11.0439	10.9543	7.13347	12.848	11.7221	10.9334	9.43362	7.8917	8.96968	10.5515	9.76922	7.06436	12.2106	11.3857	11.0792
0.488281	11.1577	8.86369	8.47433	11.2948	10.9739	7.3296	14.1289	13.1459	11.9722	10.7438	8.11762	8.9465	10.5113	10.232	7.16814	13.1134	12.6538	12.1585
0.732422	12.0597	9.53277	9.05701	11.6194	10.624	7.47989	13.8992	13.4214	12.5811	11.7218	8.7134	9.57535	10.8348	10.0551	7.4752	12.9112	12.7906	12.9489
0.976562	12.8872	9.99956	9.45666	11.7732	10.2311	7.29202	13.1731	13.1934	13.0119	12.2552	9.08104	9.8868	11.1015	10.014	7.4022	12.3404	12.5206	13.3483
1.2207	13.5912	10.4207	9.63786	11.7398	9.24772	7.03777	12.6164	12.9708	13.4193	12.6782	9.26945	10.107	11.1606	9.02878	7.10665	11.6181	12.1916	13.766
1.46484	14.0937	10.7546	9.85502	11.8645	8.71785	6.79673	12.3087	12.6545	13.7832	12.8981	9.47115	10.2992	11.2572	8.43611	6.72449	11.0726	11.9251	13.8517
1.70898	14.3955	10.9914	10.0785	12.0055	8.49024	6.62462	11.9535	12.4888	13.8689	13.2591	9.66593	10.3932	11.4852	8.30319	6.43935	10.7479	11.7258	13.6683
1.95312	14.7874	11.0328	10.2322	12.2618	8.39796	6.43181	11.6705	12.4758	14.0149	13.5593	9.8101	10.4582	11.6623	8.42236	6.2444	10.6739	11.5269	13.6086
2.19727	15.1621	11.1954	10.3039	12.334	8.03032	6.27314	11.5904	12.3395	14.0801	13.6816	9.90693	10.4327	11.9353	8.06068	6.08624	10.6866	11.5452	13.6577
2.44141	15.5765	11.2775	10.5655	12.41	7.7341	6.18284	11.5896	12.2077	14.0672	13.9127	10.0528	10.5141	12.0458	7.69626	6.0328	10.7413	11.5554	13.6163
2.68555	16.0348	11.5025	10.8786	12.5773	7.6191	6.1714	11.4789	12.2487	14.2553	14.2992	10.3347	10.6424	12.1989	7.63851	6.01644	10.9157	11.6262	13.5547
2.92969	16.664	11.8151	11.3968	12.8804	7.69556	6.2271	11.4676	12.4469	14.5253	14.821	10.6045	10.8226	12.6068	7.86799	6.13016	11.1526	11.8179	13.635
3.17383	17.4594	12.2674	11.9933	13.4016	7.64151	6.4055	11.6074	12.8103	14.8785	15.4615	11.0776	11.2751	13.1892	7.86928	6.29658	11.4659	12.0775	13.7898
3.41797	18.5597	12.8377	12.7065	14.1606	7.65955	6.68138	11.7703	13.263	15.5153	16.2908	11.5359	11.8539	14.0404	7.89295	6.48594	11.9273	12.443	14.1428
3.66211	19.6987	13.3862	13.5372	15.4274	7.86685	7.00252	11.8639	13.7377	16.5112	17.3462	12.2768	12.6431	15.029	8.16172	6.7003	12.4143	13.0458	14.7072
3.90625	20.6263	13.8192	14.3525	16.9231	8.21395	7.50218	12.1604	14.4631	17.7784	18.3107	13.0157	13.5581	16.3191	8.52212	6.88163	12.831	13.7725	15.4998
4.15039	21.2721	14.2921	14.8287	18.4626	8.48896	7.91996	12.6134	15.1293	19.0679	19.3572	13.5722	14.5168	17.9738	8.77388	6.98169	13.3249	14.4256	16.3058
4.39453	21.5735	14.4704	14.8456	19.7327	8.74173	8.20974	13.2058	15.9278	20.3408	19.9024	13.7582	15.1708	19.0743	8.97535	7.08427	13.8378	15.031	16.6988
4.63867	21.5954	14.2297	14.6084	20.1329	8.94116	8.37634	13.7769	16.6293	20.9137	20.1792	13.5626	15.4293	19.5939	9.14391	7.04907	14.2937	15.664	16.8978
4.88281	20.945	13.8356	13.9667	19.4879	9.07278	8.47453	14.1058	17.3135	20.8877	20.1512	13.1821	15.2321	19.5106	9.39682	6.94802	14.5663	16.1689	16.9435
5.12695	20.0842	13.5035	13.2197	18.6131	9.29848	8.30316	14.3725	17.7508	20.2688	19.5043	13.0685	14.6988	18.823	9.46742	6.85138	14.7973	16.5742	16.7896
5.37109	19.389	13.1568	12.5955	17.7034	9.33191	8.00033	14.7246	17.785	19.3106	18.6126	12.7522	14.1203	17.9121	9.40084	6.73035	14.8493	16.8143	16.4266
5.61523	18.3718	12.744	12.027	16.6875	9.33036	7.69249	14.8711	17.4884	18.1882	17.7631	12.1602	13.3684	16.7163	9.41846	6.62687	14.4741	16.5173	15.7311
5.85938	17.4945	12.3677	11.5638	15.6228	9.31187	7.47283	14.7507	16.9841	17.193	16.7519	11.6449	12.8017	15.7275	9.42923	6.47327	14.0191	15.8716	15.1982
6.10352	17.0169	11.9183	11.176	14.9577	9.41916	7.22206	14.2626	16.149	16.344	15.9828	11.2983	12.3799	14.8861	9.6016	6.37738	13.6022	15.1308	14.7869
6.34766	16.4053	11.5645	10.9096	14.384	9.43325	7.09876	13.8927	15.6101	15.8024	15.3581	11.0147	11.7885	14.1334	9.84871	6.28884	13.2638	14.4743	14.4752
6.5918	15.9021	11.3498	10.7234	13.8056	9.49766	6.89782	13.6093	15.0999	15.4537	14.9502	10.7818	11.3355	13.5859	9.96014	6.23634	13.064	14.0116	14.1677
6.83594	15.5	11.1147	10.4377	13.288	9.72747	6.72409	13.4932	14.6443	15.0777	14.4114	10.5034	10.9689	13.0815	9.99378	6.13317	12.8492	13.707	13.966
7.08008	15.2018	10.8305	10.0846	12.8783	9.85577	6.52396	13.522	14.2655	14.8243	14.1456	10.2067	10.628	12.7741	10.0259	6.00563	12.6373	13.3749	13.7864
7.32422	14.7132	10.696	9.76648	12.562	9.86189	6.3811	13.436	13.9465	14.5205	13.659	9.97142	10.3156	12.5055	9.95892	5.88719	12.352	13.18	13.6682
7.56836	14.1626	10.4584	9.47867	12.205	9.87775	6.17216	13.3436	13.6876	14.0832	13.127	9.6295	10.0607	12.2482	9.93827	5.70919	12.2746	12.971	13.4288
7.8125	13.5976	10.2119	9.18952	11.7544	9.92499	5.94215	13.2495	13.3187	13.7092	12.5525	9.42353	9.71319	11.747	9.91353	5.54518	11.916	12.6765	13.1687
8.05664	13.0921	9.85012	8.80383	11.3841	9.80194	5.7644	13.0468	12.9195	13.3088	11.9692	9.08208	9.38453	11.3588	9.71261	5.3506	11.6624	12.2918	12.8393
8.30078	12.3574	9.51131	8.49929	10.9816	9.53498	5.54741	12.7206	12.4376	12.9122	11.4749	8.61419	9.0597	10.9268	9.46943	5.16573	11.1747	11.874	12.4942
8.54492	11.6823	9.04812	8.14422	10.5043	9.24861	5.31038	12.1901	11.9406	12.4745	10.893	8.31463	8.8147	10.4449	9.11413	4.93643	10.7027	11.3942	12.0844
8.78906	11.0007	8.58516	7.79078	10.0132	8.97754	5.07308	11.6128	11.3574	11.9618	10.2627	7.93877	8.44176	10.0034	8.64044	4.76354	10.1588	10.8589	11.5402
9.0332	10.3711	8.13276	7.51096	9.53472	8.52803	4.85707	10.9741	10.7775	11.4192	9.68999	7.48984	8.02976	9.57129	8.2621	4.60006	9.65935	10.2577	10.9801
9.27734	9.67414	7.65236	7.18108	9.04313	8.02632	4.69642	10.3913	10.1937	10.9048	9.08097	7.02246	7.66118	9.08195	7.84599	4.43454	9.11837	9.76838	10.4502
9.52148	9.1448	7.24074	6.81192	8.54346	7.65214	4.49126	9.81847	9.63202	10.3434	8.54255	6.69665	7.29425	8.57674	7.44241	4.31496	8.62113	9.17613	9.9303
9.76562	8.63475	6.88693	6.46017	8.14381	7.30679	4.33684	9.29497	9.03938	9.84616	8.0663	6.39019	6.99464	8.17408	7.0035	4.11417	8.18957	8.70469	9.46079
10.0098	8.15566	6.54057	6.15065	7.74038	6.94444	4.14976	8.74244	8.52762	9.32925	7.67283	6.09535	6.58115	7.77174	6.71675	3.9377	7.79439	8.17774	9.08685
10.2539	7.65024	6.20619	5.90538	7.29083	6.56463	3.97881	8.29556	8.09114	8.89152	7.28078	5.88512	6.20954	7.38914	6.33186	3.80219	7.48501	7.72631	8.64883
10.498	7.23438	5.90175	5.64229	6.89473	6.21102	3.85479	7.88183	7.72934	8.43965	6.93054	5.64943	5.97121	6.96875	6.06123	3.6702	7.30981	7.36484	8.19673
10.7422	6.89173	5.65196	5.43363	6.60732	5.92607	3.71386	7.54983	7.40344	8.04772	6.64564	5.40129	5.691	6.69869	5.85338	3.54901	7.05755	7.00424	7.81123
10.9863	6.70254	5.4376	5.22591	6.36605	5.71359	3.58902	7.2558	7.05853	7.68551	6.38554	5.2419	5.41663	6.4542	5.63246	3.44115	6.84032	6.71331	7.45957
11.2305	6.52583	5.18919	5.02407	6.09669	5.52528	3.46932	6.96215	6.82568	7.37164	6.204	5.08601	5.16889	6.14163	5.46773	3.35922	6.64246	6.49293	7.08372
11.4746	6.34573	4.99886	4.86258	5.82157	5.34483	3.39652	6.69665	6.58675	7.00559	6.08672	4.9931	4.96811	5.86555	5.30068	3.25531	6.39722	6.29707	6.81029
11.7188	6.20473	4.85148	4.72883	5.58043	5.17607	3.31022	6.46578	6.34565	6.65568	6.02815	4.82062	4.77321	5.62715	5.13967	3.16923	6.19858	6.01929	6.52788
11.9629	6.0505	4.64244	4.54021	5.41569	5.01141	3.21411	6.19749	6.093	6.45203	5.87976	4.67063	4.55406	5.42708	4.96315	3.07551	5.99531	5.7754	6.28275
12.207	5.75305	4.48739	4.36274	5.23268	4.83652	3.12122	6.00386	5.9222	6.19471	5.71723	4.4104	4.4077	5.22644	4.82923	2.99074	5.85368	5.59385	6.00042
12.4512	5.48531	4.34879	4.2242	5.09735	4.69381	3.04018	5.78345	5.71202	5.97642	5.47179	4.27876	4.26934	5.0816	4.66528	2.89705	5.64795	5.41383	5.79863
12.6953	5.31722	4.23203	4.14005	4.94937	4.59415	2.96213	5.60445	5.51665	5.77162	5.16807	4.16636	4.1179	4.92806	4.58626	2.82452	5.46694	5.20206	5.61842
12.9395	5.20708	4.14024	4.03881	4.79098	4.51946	2.90764	5.45489	5.32983	5.62354	5.02066	4.05987	4.01336	4.79477	4.50367	2.75643	5.3583	5.02806	5.48069
13.1836	5.12516	4.03812	3.9297	4.66807	4.36983	2.85352	5.30209	5.12953	5.46878	4.94513	3.98902	3.90624	4.69289	4.36982	2.71836	5.22652	4.87722	5.31864
13.4277	5.0292	3.95562	3.8551	4.55964	4.27422	2.78789	5.17537	5.00245	5.31069	4.86322	3.91153	3.80594	4.55825	4.30107	2.67695	5.09878	4.76815	5.14439
13.6719	4.95697	3.86784	3.78234	4.4408	4.22001	2.76364	5.04516	4.89911	5.18642	4.77102	3.83375	3.7692	4.43132	4.25146	2.61002	4.99627	4.63232	5.02893
13.916	4.86464	3.79147	3.75349	4.39078	4.13961	2.71975	4.95948	4.83076	5.06888	4.68639	3.77525	3.71266	4.33807	4.15422	2.56438	4.87875	4.55175	4.95105
14.1602	4.77894	3.73909	3.69204	4.30351	4.07176	2.67682	4.84539	4.73796	4.99201	4.58509	3.70572	3.62605	4.3185	4.11657	2.54934	4.78558	4.44713	4.85098
14.4043	4.67625	3.66998	3.62869	4.20594	4.07161	2.62559	4.72115	4.60086	4.91503	4.50458	3.61975	3.52779	4.24004	4.07649	2.49995	4.68692	4.37318	4.75823
14.6484	4.59703	3.62956	3.5535	4.15784	4.04374	2.58658	4.61257	4.52318	4.87876	4.43036	3.55907	3.47843	4.12372	4.03271	2.44498	4.60078	4.33544	4.65352
14.8926	4.52749	3.57877	3.50047	4.15159	3.96221	2.55935	4.52353	4.47273	4.80687	4.36724	3.54346	3.4546	4.06656	3.97304	2.43688	4.4898	4.23851	4.60444
15.1367	4.44656	3.49364	3.47863	4.08277	3.91879	2.54882	4.44829	4.40769	4.72876	4.30902	3.51005	3.38562	4.01738	3.92514	2.42236	4.45768	4.2038	4.55579
15.3809	4.39883	3.44706	3.39648	3.9696	3.91257	2.50196	4.37455	4.34467	4.64527	4.26168	3.45712	3.31503	3.94271	3.88073	2.3836	4.43374	4.12462	4.50866
15.625	4.31017	3.39445	3.32507	3.94952	3.88373	2.4633	4.307	4.23747	4.5987	4.1962	3.39635	3.2351	3.89872	3.85297	2.34814	4.37279	4.04287	4.45636
15.8691	4.22199	3.34146	3.26673	3.86038	3.85521	2.4552	4.21929	4.16884	4.55105	4.15342	3.3665	3.19666	3.85891	3.81398	2.32861	4.30176	4.01095	4.397
16.1133	4.15731	3.30997	3.22715	3.82437	3.8093	2.4568	4.18689	4.14604	4.45113	4.07664	3.29769	3.17599	3.79272	3.82306	2.32241	4.24932	3.93478	4.33052
16.3574	4.08485	3.28101	3.18409	3.77528	3.78282	2.43518	4.19585	4.08248	4.40232	3.96774	3.24011	3.14293	3.73208	3.81063	2.29327	4.20599	3.89646	4.28263
16.6016	4.02423	3.23205	3.16455	3.72062	3.76428	2.39755	4.16238	4.02827	4.32429	3.93079	3.2136	3.0852	3.66614	3.77388	2.25678	4.15753	3.87414	4.22992
16.8457	3.99192	3.19146	3.12949	3.67551	3.75358	2.37676	4.11116	3.97144	4.29102	3.88891	3.17774	3.03458	3.6266	3.76381	2.25565	4.08087	3.85744	4.20128
17.0898	3.92173	3.1449	3.09071	3.63209	3.72308	2.3604	4.08252	3.94704	4.29831	3.85835	3.14445	3.00731	3.58775	3.72484	2.26069	4.08887	3.83677	4.15798
17.334	3.86827	3.12876	3.04465	3.55086	3.71614	2.34821	4.03401	3.91592	4.25454	3.80839	3.12907	2.96751	3.55411	3.67982	2.24542	4.03812	3.76222	4.11533
17.5781	3.8203	3.07929	3.01676	3.46418	3.70257	2.33323	3.9822	3.8546	4.1696	3.71165	3.07268	2.94603	3.48074	3.64728	2.21996	3.95673	3.71172	4.07695
17.8223	3.77827	3.04668	2.98688	3.45278	3.65929	2.30504	3.9255	3.77706	4.13935	3.65111	3.01697	2.89171	3.43328	3.65298	2.19371	3.93592	3.66925	4.05241
18.0664	3.72537	3.02612	2.9544	3.44545	3.65225	2.26932	3.9112	3.77374	4.0811	3.61142	3.00407	2.85918	3.40258	3.60645	2.17518	3.91478	3.62323	3.99881
18.3105	3.70282	3.00665	2.93377	3.40753	3.68849	2.2473	3.8992	3.75137	4.06155	3.58578	2.99889	2.85403	3.35905	3.62642	2.16512	3.89236	3.57966	3.93242
18.5547	3.64892	2.98958	2.91268	3.35762	3.66833	2.24027	3.88196	3.73853	4.00797	3.55851	2.99133	2.83238	3.30783	3.58053	2.14186	3.86538	3.50754	3.89913
18.7988	3.61075	2.94628	2.90546	3.31965	3.62285	2.24289	3.85416	3.69055	3.97585	3.52028	2.93863	2.8108	3.2845	3.60764	2.13391	3.85831	3.4997	3.86291
19.043	3.60911	2.92388	2.86368	3.28638	3.64114	2.22951	3.83109	3.65067	3.96818	3.50318	2.90811	2.77242	3.2644	3.60411	2.12468	3.81231	3.45938	3.80418
19.2871	3.56939	2.91526	2.84456	3.2669	3.63835	2.19865	3.77916	3.57009	3.93935	3.4895	2.85849	2.72705	3.19655	3.55917	2.08672	3.76381	3.42875	3.78642
19.5312	3.51631	2.9141	2.8325	3.21517	3.64157	2.18601	3.75845	3.53821	3.91189	3.4713	2.86436	2.72588	3.15882	3.54435	2.09198	3.74471	3.36761	3.80793
19.7754	3.48897	2.899	2.81426	3.19071	3.63888	2.19536	3.72924	3.49393	3.87869	3.44367	2.86173	2.72628	3.13094	3.52666	2.08913	3.69182	3.34573	3.80161
20.0195	3.48494	2.86914	2.80792	3.17232	3.6033	2.17464	3.69513	3.47129	3.88014	3.36758	2.83167	2.72149	3.13744	3.53036	2.07398	3.65623	3.30661	3.73994
20.2637	3.46514	2.8738	2.78456	3.1433	3.60424	2.15535	3.70296	3.43746	3.87278	3.35421	2.83707	2.71119	3.12056	3.52291	2.05903	3.63024	3.25484	3.71008
20.5078	3.44857	2.87451	2.76871	3.11662	3.59097	2.15555	3.67799	3.39508	3.855	3.36252	2.82703	2.70786	3.10918	3.51675	2.04976	3.63784	3.26309	3.69313
20.752	3.4333	2.85473	2.76181	3.10264	3.56531	2.14091	3.65357	3.39419	3.80232	3.33826	2.80411	2.68941	3.07151	3.50159	2.06711	3.61226	3.24239	3.68433
20.9961	3.40997	2.83731	2.75791	3.0951	3.57766	2.13648	3.59962	3.39142	3.80044	3.34953	2.79153	2.68056	3.04783	3.49345	2.06623	3.59987	3.22049	3.66546
21.2402	3.38822	2.84093	2.75477	3.07229	3.57192	2.13198	3.6099	3.37118	3.7906	3.30843	2.80122	2.66992	3.04959	3.50629	2.05174	3.60835	3.20323	3.647
21.4844	3.39739	2.84903	2.7401	3.03982	3.53209	2.11279	3.5933	3.35124	3.76207	3.28603	2.78211	2.65433	3.03383	3.51375	2.03594	3.58842	3.17686	3.66229
21.7285	3.38787	2.8515	2.73467	3.03943	3.54438	2.09578	3.60601	3.31108	3.75489	3.28296	2.78954	2.6474	2.98705	3.45462	2.01004	3.5549	3.15823	3.61319
21.9727	3.38765	2.8597	2.72416	3.03337	3.57975	2.09181	3.61387	3.29906	3.73612	3.29592	2.80399	2.65651	2.9831	3.48504	2.01993	3.56694	3.13854	3.58616
22.2168	3.40326	2.85385	2.71802	3.04703	3.56677	2.10393	3.5842	3.32052	3.73204	3.29614	2.78863	2.64486	2.97643	3.51013	2.01241	3.56527	3.12381	3.58931
22.4609	3.428	2.83773	2.71448	3.01799	3.55005	2.1063	3.56008	3.32116	3.71944	3.31339	2.7773	2.64403	2.95134	3.48171	2.00158	3.51894	3.10497	3.60816
22.7051	3.4101	2.83206	2.69163	2.97178	3.54239	2.08735	3.56427	3.27395	3.69709	3.31791	2.79454	2.61471	2.92033	3.45591	1.99558	3.53443	3.1076	3.57868
22.9492	3.39724	2.81266	2.66057	2.95069	3.55377	2.07221	3.53855	3.25474	3.69918	3.32158	2.81565	2.59196	2.89433	3.44239	2.00191	3.57013	3.11413	3.56781
23.1934	3.38557	2.78885	2.63802	2.94415	3.55838	2.07554	3.54019	3.25106	3.71499	3.33209	2.7822	2.58011	2.89086	3.43807	1.98585	3.55078	3.09335	3.57528
23.4375	3.42397	2.78009	2.62079	2.94657	3.58099	2.08517	3.5623	3.22436	3.69192	3.34106	2.77544	2.56109	2.87718	3.43661	1.97368	3.52409	3.08191	3.52224
23.6816	3.39414	2.76191	2.60342	2.91833	3.57524	2.07915	3.51695	3.19263	3.6326	3.34001	2.75722	2.55266	2.87507	3.44141	1.98224	3.47878	3.06478	3.54298
23.9258	3.3951	2.72903	2.60773	2.8891	3.5452	2.07882	3.50442	3.16724	3.66366	3.3717	2.69536	2.51839	2.86317	3.43669	1.97748	3.48502	3.07038	3.54087
24.1699	3.37933	2.68831	2.57265	2.88929	3.55047	2.06313	3.48421	3.14273	3.66089	3.3268	2.63819	2.501	2.84948	3.41985	1.97336	3.49825	3.04548	3.49132
24.4141	3.35459	2.68103	2.54974	2.90857	3.53564	2.051	3.49766	3.12942	3.68474	3.31723	2.61109	2.48628	2.84324	3.4442	1.96804	3.51629	3.0085	3.49965
24.6582	3.30529	2.6941	2.54731	2.89076	3.51577	2.03267	3.49851	3.09061	3.65124	3.29275	2.60358	2.48024	2.82988	3.3967	1.9595	3.51829	3.00032	3.49134
24.9023	3.25475	2.6913	2.54253	2.84804	3.50172	2.03089	3.50728	3.06017	3.6366	3.22976	2.57609	2.4721	2.81937	3.36953	1.94372	3.51811	2.985	3.48102
25.1465	3.19433	2.69916	2.5367	2.83539	3.46015	2.03829	3.47682	3.07627	3.6302	3.15795	2.55685	2.46568	2.81214	3.32949	1.93815	3.50579	2.94492	3.43658
25.3906	3.16355	2.67328	2.51829	2.85415	3.46293	2.03942	3.44881	3.0594	3.59033	3.10132	2.56599	2.46592	2.78688	3.34663	1.94859	3.50164	2.92067	3.44033
25.6348	3.16548	2.68791	2.5155	2.84444	3.5106	2.03376	3.47197	3.02821	3.59233	3.08197	2.56313	2.44299	2.7782	3.37702	1.9605	3.50737	2.88208	3.42825
25.8789	3.16667	2.70052	2.49578	2.81253	3.49605	2.04437	3.49526	3.00996	3.57344	3.06454	2.56142	2.42763	2.79898	3.34325	1.96958	3.50205	2.88072	3.44347
26.123	3.15147	2.68893	2.49489	2.81975	3.51557	2.06137	3.49901	3.00254	3.57087	3.06513	2.54695	2.41869	2.77461	3.32998	1.95912	3.51067	2.88574	3.42133
26.3672	3.16718	2.70307	2.48138	2.81959	3.54419	2.04312	3.49145	2.98033	3.5958	3.08081	2.55594	2.42328	2.76937	3.37391	1.94843	3.47504	2.87113	3.4049
26.6113	3.1782	2.71251	2.48136	2.79622	3.53837	2.05927	3.50344	2.98129	3.58347	3.05006	2.55835	2.42669	2.7454	3.36195	1.9604	3.46829	2.85518	3.40832
26.8555	3.12738	2.70778	2.48938	2.80678	3.51265	2.05797	3.51787	2.9765	3.57895	3.04252	2.55956	2.40377	2.72388	3.35637	1.99555	3.45799	2.86061	3.39687
27.0996	3.13684	2.71766	2.48624	2.80092	3.50218	2.05304	3.51241	2.97303	3.57346	3.07348	2.54936	2.40639	2.72272	3.35022	1.99023	3.47399	2.85312	3.38898
27.3438	3.12126	2.69375	2.48465	2.79938	3.53948	2.06299	3.52533	2.95584	3.57531	3.05213	2.54972	2.39725	2.71469	3.3286	1.99697	3.51468	2.83762	3.39848
27.5879	3.10012	2.71997	2.47138	2.80835	3.56302	2.06752	3.51387	2.95179	3.53678	3.02451	2.55368	2.37469	2.6971	3.32259	2.00761	3.53769	2.8412	3.43036
27.832	3.10626	2.72808	2.46647	2.7839	3.56186	2.07795	3.54102	2.95391	3.54141	3.01747	2.53913	2.41103	2.69435	3.34237	2.01963	3.53005	2.84314	3.39917
28.0762	3.11532	2.72113	2.48057	2.76208	3.55483	2.0742	3.55665	2.97462	3.56025	3.0265	2.56793	2.39279	2.68814	3.36799	2.0232	3.51014	2.8151	3.37556
28.3203	3.10324	2.73243	2.47832	2.75304	3.56942	2.08922	3.56408	2.9595	3.5659	3.01842	2.55502	2.38673	2.69953	3.38512	2.02472	3.54331	2.81726	3.37839
28.5645	3.13074	2.7189	2.45922	2.76709	3.57812	2.09554	3.60349	2.93474	3.5498	2.99707	2.53832	2.38316	2.69898	3.37861	2.0318	3.54938	2.78771	3.37618
28.8086	3.12342	2.71006	2.44661	2.76246	3.61648	2.09171	3.63295	2.91062	3.551	2.99797	2.54893	2.36658	2.68008	3.35341	2.02403	3.53534	2.78657	3.37595
29.0527	3.08384	2.70244	2.43455	2.7511	3.57017	2.09833	3.59208	2.90525	3.54057	2.9915	2.54941	2.36748	2.6667	3.33669	2.0343	3.54093	2.81051	3.38675
29.2969	3.05954	2.71548	2.45058	2.75683	3.58009	2.12013	3.58762	2.91076	3.5609	2.9944	2.5551	2.35656	2.6482	3.35875	2.03174	3.53325	2.81404	3.40005
29.541	3.07018	2.73317	2.46008	2.7701	3.60233	2.11537	3.61773	2.91056	3.5852	2.98726	2.54789	2.3536	2.64192	3.36254	2.02292	3.50338	2.80597	3.37209
29.7852	3.06661	2.74064	2.44447	2.7536	3.60848	2.10492	3.62395	2.90031	3.57358	2.96211	2.54636	2.36402	2.64003	3.35453	2.04162	3.50701	2.79204	3.3614
30.0293	3.05302	2.75051	2.45006	2.74354	3.59991	2.09782	3.6526	2.89992	3.55911	2.96457	2.55428	2.37151	2.63566	3.36855	2.03731	3.51059	2.77185	3.37347
30.2734	3.06423	2.73781	2.42777	2.75412	3.62257	2.11094	3.65788	2.90084	3.5313	2.94009	2.53934	2.35628	2.63636	3.36672	2.01843	3.49127	2.75523	3.35531
30.5176	3.03863	2.73664	2.43015	2.74593	3.60806	2.13539	3.64252	2.88547	3.50477	2.94795	2.55494	2.3643	2.62898	3.34309	2.01424	3.45091	2.74337	3.34054
30.7617	3.01712	2.75027	2.43541	2.73767	3.57102	2.12582	3.62569	2.87504	3.53037	2.96004	2.56473	2.37234	2.62978	3.33679	2.02325	3.46773	2.74163	3.35129
31.0059	2.98798	2.73747	2.43864	2.74522	3.58231	2.10593	3.64565	2.86455	3.55626	2.9366	2.543	2.34507	2.62774	3.3448	2.03453	3.47142	2.7386	3.34306
31.25	2.99665	2.71572	2.43551	2.73598	3.60858	2.11505	3.62351	2.85256	3.56873	2.92629	2.51951	2.32587	2.60908	3.34316	2.03428	3.41628	2.72675	3.3308
31.4941	3.00577	2.71998	2.42201	2.7221	3.60611	2.12787	3.59429	2.86723	3.55566	2.93621	2.52054	2.31194	2.59526	3.32757	2.0265	3.3859	2.70635	3.31417
31.7383	2.98287	2.7145	2.42462	2.69582	3.57898	2.11871	3.60681	2.86435	3.54309	2.94282	2.5344	2.34422	2.60317	3.33755	2.01752	3.39295	2.70292	3.316
31.9824	2.96335	2.72316	2.44189	2.69653	3.57029	2.11047	3.59371	2.83342	3.5408	2.9024	2.52132	2.35661	2.60184	3.34025	2.01393	3.38783	2.72075	3.31813
32.2266	2.9531	2.71843	2.43207	2.71488	3.62751	2.10029	3.59874	2.83728	3.53803	2.88862	2.52595	2.34189	2.59677	3.37834	2.01141	3.38666	2.70458	3.31812
32.4707	2.96076	2.69892	2.41468	2.71026	3.61176	2.11158	3.58665	2.82832	3.53583	2.87237	2.54117	2.34896	2.58548	3.32361	2.0185	3.37648	2.67331	3.31336
32.7148	2.95391	2.69386	2.40015	2.69074	3.57888	2.12278	3.5716	2.82355	3.53175	2.86752	2.52876	2.32441	2.57886	3.26386	2.01354	3.37648	2.67088	3.30764
32.959	2.95403	2.70273	2.38885	2.68824	3.59768	2.09988	3.53896	2.83381	3.53091	2.86535	2.51753	2.31385	2.5862	3.27374	2.01183	3.38316	2.66108	3.32608
33.2031	2.97042	2.70193	2.39217	2.6738	3.58737	2.10508	3.5281	2.84432	3.52843	2.88021	2.52674	2.31896	2.5915	3.27926	2.00088	3.34779	2.64782	3.29116
33.4473	2.9755	2.70556	2.38706	2.65811	3.59532	2.11161	3.52166	2.83225	3.5014	2.87835	2.51028	2.32366	2.56979	3.27865	1.98762	3.31278	2.64828	3.30652
33.6914	2.95783	2.70423	2.40084	2.63572	3.62916	2.10953	3.54057	2.83009	3.4653	2.89399	2.51626	2.32964	2.53604	3.30294	1.99277	3.28128	2.65465	3.30753
33.9355	2.92512	2.67989	2.38776	2.65233	3.60557	2.11866	3.51314	2.81159	3.45735	2.89751	2.52639	2.33718	2.5489	3.30074	2.00322	3.30874	2.65889	3.2813
34.1797	2.92846	2.66783	2.37996	2.64753	3.54876	2.11502	3.46937	2.80628	3.47179	2.87516	2.51147	2.32065	2.54922	3.27656	2.00114	3.30418	2.64604	3.26593
34.4238	2.9307	2.662	2.37283	2.62443	3.56463	2.10975	3.48387	2.79482	3.44852	2.87172	2.49184	2.30882	2.52696	3.27636	1.99269	3.29082	2.63907	3.26159
34.668	2.93489	2.66099	2.35551	2.61794	3.56052	2.10756	3.47309	2.80999	3.46577	2.88288	2.50111	2.29546	2.52448	3.28083	1.9873	3.2534	2.64525	3.26297
34.9121	2.93366	2.65403	2.35639	2.61212	3.5363	2.11395	3.43736	2.79496	3.43823	2.87687	2.50463	2.27735	2.52382	3.2475	1.98427	3.24616	2.6445	3.26425
35.1562	2.94818	2.65593	2.34607	2.59376	3.5376	2.10421	3.43001	2.77825	3.43422	2.88811	2.49375	2.27158	2.50879	3.22363	1.98771	3.23985	2.61945	3.25015
35.4004	2.9205	2.64024	2.33385	2.59496	3.54262	2.11349	3.41209	2.7751	3.45327	2.88811	2.49303	2.26936	2.49795	3.21017	2.00005	3.22017	2.60759	3.27654
35.6445	2.91188	2.62964	2.31694	2.5785	3.52942	2.10403	3.41039	2.77227	3.44855	2.86456	2.49142	2.25972	2.482	3.20005	1.98636	3.22035	2.59796	3.2556
35.8887	2.92233	2.6234	2.31099	2.57612	3.51068	2.10702	3.39117	2.77537	3.43606	2.86118	2.48222	2.23473	2.49397	3.20314	1.97561	3.21437	2.58461	3.23626
36.1328	2.90473	2.60714	2.31214	2.58187	3.49063	2.11651	3.39526	2.77612	3.437	2.86082	2.47481	2.22236	2.47849	3.20912	1.99374	3.20949	2.5878	3.22512
36.377	2.89678	2.59953	2.29392	2.57026	3.49713	2.10524	3.39184	2.75595	3.40435	2.8464	2.46885	2.23917	2.47063	3.2104	1.9885	3.2228	2.59564	3.19534
36.6211	2.87289	2.59725	2.30774	2.54452	3.47759	2.11655	3.37031	2.74539	3.4104	2.83598	2.44841	2.23118	2.46578	3.17537	1.9941	3.17196	2.56952	3.18263
36.8652	2.81799	2.57939	2.29568	2.55647	3.45597	2.11621	3.36473	2.71791	3.38158	2.82305	2.42575	2.23753	2.47776	3.1843	1.97988	3.16086	2.54167	3.18417
37.1094	2.82197	2.58873	2.27062	2.56356	3.47176	2.08761	3.35641	2.69782	3.3736	2.80437	2.41315	2.22488	2.46772	3.1532	1.96376	3.18822	2.55224	3.17358
37.3535	2.81329	2.59649	2.2699	2.54444	3.42262	2.0968	3.34281	2.70235	3.36031	2.79209	2.42788	2.2214	2.44445	3.13361	1.97307	3.16876	2.53907	3.15502
37.5977	2.8066	2.58671	2.26294	2.52631	3.44195	2.11713	3.32535	2.73404	3.34459	2.75721	2.42398	2.22907	2.43309	3.14133	1.97027	3.14745	2.53364	3.1556
37.8418	2.78805	2.58509	2.27481	2.54284	3.43816	2.1218	3.32843	2.7103	3.35504	2.75767	2.40525	2.23231	2.43879	3.13415	1.97101	3.14096	2.51676	3.12584
38.0859	2.77561	2.58319	2.27448	2.54279	3.44185	2.11277	3.32364	2.67241	3.34906	2.73188	2.39958	2.22574	2.42704	3.10718	1.95765	3.12724	2.5044	3.13923
38.3301	2.75973	2.56722	2.25256	2.53826	3.45019	2.1165	3.31541	2.65225	3.36397	2.72029	2.41167	2.22478	2.41975	3.14682	1.94889	3.12648	2.51283	3.13625
38.5742	2.75342	2.56954	2.24379	2.51559	3.4095	2.12949	3.29639	2.66328	3.33494	2.72631	2.39677	2.20406	2.4176	3.14641	1.95063	3.13008	2.51111	3.12716
38.8184	2.74072	2.58657	2.26363	2.47701	3.39031	2.1109	3.2848	2.65981	3.3099	2.69294	2.4084	2.21437	2.39707	3.12725	1.96509	3.12474	2.49247	3.13279
39.0625	2.72108	2.57484	2.24935	2.48095	3.37194	2.11198	3.28612	2.63913	3.31154	2.7027	2.4055	2.22021	2.40338	3.12143	1.96018	3.09136	2.49773	3.12136
39.3066	2.73398	2.55707	2.25824	2.47837	3.37002	2.09836	3.26721	2.64724	3.29159	2.6857	2.40314	2.20522	2.40071	3.0964	1.94156	3.11047	2.49185	3.11435
39.5508	2.7354	2.55695	2.23737	2.46283	3.36607	2.08688	3.27497	2.63062	3.31906	2.69714	2.38803	2.19901	2.41768	3.07809	1.95252	3.10038	2.4886	3.09964
39.7949	2.72605	2.55178	2.23043	2.46027	3.36727	2.08257	3.25989	2.62339	3.30324	2.67387	2.38337	2.20157	2.40291	3.10061	1.94544	3.08068	2.47176	3.12396
40.0391	2.72322	2.53719	2.23248	2.46688	3.38038	2.07895	3.24061	2.62253	3.30326	2.67462	2.37994	2.20861	2.37849	3.12384	1.9513	3.0866	2.44228	3.12011
40.2832	2.73356	2.53336	2.23895	2.46434	3.38612	2.08324	3.23964	2.63582	3.30266	2.69726	2.38679	2.1991	2.38692	3.08832	1.96412	3.09504	2.46484	3.09465
40.5273	2.74033	2.52447	2.22573	2.43733	3.34757	2.09946	3.23193	2.61111	3.29923	2.6937	2.37293	2.20217	2.39235	3.06529	1.92093	3.09364	2.4567	3.06736
40.7715	2.7266	2.52218	2.22883	2.42187	3.34932	2.08867	3.23688	2.58962	3.28523	2.67296	2.36556	2.1978	2.39454	3.04474	1.91246	3.07121	2.43334	3.07176
41.0156	2.72341	2.52262	2.23261	2.40694	3.33699	2.06819	3.21708	2.56547	3.2948	2.64538	2.35075	2.20291	2.39034	3.02573	1.92486	3.08789	2.4235	3.09881
41.2598	2.69416	2.52831	2.21115	2.40516	3.30166	2.06349	3.19393	2.57221	3.26764	2.65414	2.33231	2.19692	2.38352	3.02054	1.92664	3.06527	2.44533	3.08626
41.5039	2.67211	2.50091	2.19947	2.40245	3.26222	2.03719	3.2237	2.57108	3.24624	2.64988	2.33447	2.20126	2.35823	3.01558	1.91602	3.04956	2.44855	3.06928
41.748	2.69103	2.49087	2.20491	2.38008	3.24233	2.03745	3.21427	2.55627	3.23794	2.62657	2.32686	2.1874	2.34858	2.99734	1.91398	3.06095	2.43334	3.05113
41.9922	2.68603	2.48855	2.21193	2.36579	3.25491	2.03359	3.19504	2.54445	3.24591	2.63158	2.32692	2.1909	2.34206	2.99727	1.89118	3.05153	2.40235	3.02444
42.2363	2.66522	2.47178	2.20263	2.34836	3.2465	2.02117	3.18067	2.54431	3.2524	2.6301	2.31293	2.18261	2.35471	2.97029	1.87479	3.03461	2.4136	3.04162
42.4805	2.66579	2.44153	2.18881	2.33347	3.19341	2.0044	3.14197	2.53386	3.23529	2.62783	2.28824	2.17694	2.33718	2.95327	1.86204	3.04408	2.41421	3.03243
42.7246	2.67122	2.42667	2.17106	2.31872	3.16749	2.00373	3.14299	2.53584	3.18905	2.59709	2.27348	2.15144	2.31437	2.95315	1.868	3.05215	2.38428	3.01591
42.9688	2.64802	2.41232	2.17839	2.32847	3.14833	2.0008	3.12963	2.51901	3.17996	2.60008	2.26967	2.1618	2.31874	2.94904	1.86191	3.04374	2.38158	2.99453
43.2129	2.65642	2.40648	2.17191	2.31804	3.1081	1.99091	3.10879	2.49594	3.1833	2.60993	2.25637	2.16446	2.29142	2.94179	1.86577	3.02736	2.36169	2.97744
43.457	2.63811	2.40117	2.16421	2.30314	3.083	1.96664	3.13559	2.4957	3.17447	2.60766	2.25452	2.15515	2.28816	2.93558	1.85383	2.99754	2.3602	2.97736
43.7012	2.62859	2.39102	2.1264	2.26745	3.04401	1.96742	3.12573	2.48099	3.1563	2.57724	2.24412	2.13483	2.28229	2.89848	1.83624	2.98533	2.36106	2.94897
43.9453	2.62237	2.37821	2.09659	2.25304	3.02666	1.95643	3.10612	2.46177	3.15979	2.56203	2.24373	2.12505	2.28639	2.85064	1.81405	2.98499	2.37818	2.94813
44.1895	2.61431	2.36628	2.12113	2.2406	2.98005	1.93718	3.05352	2.46279	3.14014	2.5702	2.22644	2.12417	2.28327	2.82722	1.79669	2.98656	2.35383	2.94308
44.4336	2.59822	2.35224	2.11666	2.22596	2.94086	1.91438	3.02953	2.44784	3.11606	2.55391	2.21367	2.12655	2.26674	2.80938	1.79202	2.96098	2.32674	2.91928
44.6777	2.59909	2.35792	2.10348	2.22479	2.94144	1.90108	3.0745	2.45043	3.09836	2.57242	2.21483	2.11718	2.25495	2.80793	1.7967	2.95725	2.32302	2.90788
44.9219	2.59312	2.33718	2.1002	2.21856	2.90143	1.88496	3.07624	2.4509	3.09819	2.57625	2.21305	2.10059	2.23762	2.81244	1.77577	2.94921	2.30298	2.91492
45.166	2.58724	2.32371	2.09534	2.19699	2.86627	1.88329	3.06962	2.42399	3.07861	2.57051	2.22081	2.08405	2.2252	2.77439	1.74401	2.9222	2.3073	2.89594
45.4102	2.57028	2.28633	2.07574	2.19762	2.8295	1.86658	3.02868	2.40779	3.04854	2.54534	2.18157	2.08523	2.22173	2.73596	1.74805	2.91668	2.29758	2.87758
45.6543	2.57069	2.26898	2.07459	2.16651	2.81974	1.84706	3.00433	2.40065	3.02635	2.51053	2.15464	2.0914	2.20525	2.72154	1.74423	2.90377	2.27786	2.86413
45.8984	2.55289	2.25303	2.05431	2.15662	2.78951	1.82932	3.01442	2.38725	3.02815	2.49816	2.15871	2.06899	2.18501	2.71406	1.72693	2.88337	2.27852	2.85258
46.1426	2.55344	2.24779	2.03609	2.15651	2.75866	1.81402	2.96515	2.3738	2.99977	2.49091	2.14218	2.06981	2.15848	2.68985	1.70868	2.84772	2.27209	2.83229
46.3867	2.53237	2.22241	2.03798	2.14158	2.71116	1.81113	2.92364	2.35332	2.96042	2.49742	2.11887	2.07186	2.16535	2.66665	1.69791	2.82584	2.26157	2.81779
46.6309	2.51393	2.21129	2.03205	2.13409	2.69318	1.79782	2.90887	2.34485	2.93037	2.50455	2.11946	2.05891	2.18438	2.63652	1.68737	2.83104	2.23805	2.80672
46.875	2.5071	2.20046	2.02954	2.12072	2.67275	1.76287	2.92913	2.31612	2.93456	2.50592	2.10638	2.03056	2.17034	2.59255	1.67715	2.78036	2.23802	2.76654
47.1191	2.51758	2.16843	2.01928	2.10809	2.64176	1.73649	2.90236	2.30261	2.90269	2.49628	2.0771	2.0182	2.15695	2.57337	1.63829	2.79223	2.22135	2.76409
47.3633	2.51947	2.1657	2.00256	2.1045	2.62789	1.73023	2.88306	2.29965	2.86937	2.48158	2.07142	2.01859	2.13253	2.55203	1.63477	2.78795	2.20829	2.74779
47.6074	2.49876	2.16408	2.00206	2.09429	2.60495	1.71752	2.84746	2.27622	2.86336	2.45606	2.06472	1.99718	2.11357	2.52207	1.64648	2.76724	2.20557	2.73061
47.8516	2.49693	2.14912	1.99487	2.06782	2.61987	1.70346	2.82459	2.25257	2.83821	2.44878	2.05158	1.99176	2.09503	2.5659	1.62024	2.76349	2.19064	2.73058
48.0957	2.46491	2.11998	1.98007	2.05432	2.5989	1.68994	2.80715	2.24518	2.80029	2.44389	2.04473	1.97926	2.08918	2.57095	1.60126	2.75677	2.16607	2.71925
48.3398	2.46754	2.12268	1.95738	2.04652	2.51869	1.66469	2.80008	2.22902	2.76249	2.43542	2.02761	1.99296	2.08239	2.46103	1.58691	2.73647	2.15845	2.6933
48.584	2.46001	2.10834	1.94841	2.04571	2.48776	1.64588	2.75495	2.22722	2.7532	2.42847	2.01495	1.98036	2.07107	2.43101	1.56638	2.69705	2.15205	2.66557
48.8281	2.42756	2.0826	1.95114	2.0407	2.47496	1.64034	2.75366	2.18957	2.7284	2.40278	2.01342	1.95037	2.07292	2.41686	1.55715	2.68473	2.13683	2.65035
49.0723	2.42642	2.0798	1.93909	2.02602	2.45085	1.62194	2.74866	2.18035	2.72621	2.38751	2.01154	1.95536	2.05841	2.40429	1.54413	2.65756	2.1216	2.64371
49.3164	2.40406	2.0782	1.91802	2.02433	2.43352	1.58784	2.70703	2.17386	2.7005	2.38036	2.00576	1.96158	2.06437	2.39568	1.54221	2.64838	2.09782	2.62392
49.5605	2.42074	2.05607	1.92022	2.00464	2.41447	1.57854	2.69219	2.15535	2.67446	2.37398	1.9699	1.94264	2.0498	2.38162	1.5157	2.63917	2.07756	2.62311
49.8047	2.39644	2.05667	1.91034	1.99091	2.38125	1.57114	2.67541	2.14756	2.64771	2.37172	1.98008	1.93855	2.01978	2.36183	1.50486	2.62541	2.07638	2.58989
50.0488	2.38972	2.0425	1.90333	1.96828	2.36916	1.54389	2.63782	2.13231	2.64009	2.34757	1.9661	1.94022	2.01763	2.3451	1.49816	2.62801	2.06155	2.55311
50.293	2.36408	2.04392	1.8905	1.9676	2.36094	1.52358	2.62276	2.1143	2.64333	2.30431	1.94793	1.92683	2.01156	2.32606	1.48315	2.61032	2.04987	2.51772
50.5371	2.33399	2.04055	1.87026	1.96138	2.34272	1.50617	2.61404	2.09091	2.62931	2.30701	1.92995	1.90559	2.00371	2.30595	1.48111	2.59781	2.02886	2.52216
50.7812	2.34752	2.02195	1.86971	1.96748	2.33972	1.49634	2.58476	2.09103	2.58961	2.29988	1.90712	1.89256	2.01021	2.29247	1.47474	2.57996	2.01917	2.49526
51.0254	2.35808	2.02115	1.86956	1.94401	2.30105	1.49728	2.57575	2.0516	2.55517	2.27725	1.91955	1.8739	1.99699	2.30533	1.45555	2.57028	2.02336	2.49972
51.2695	2.34176	2.01446	1.85303	1.94105	2.29218	1.48552	2.56734	2.04629	2.53747	2.25375	1.91349	1.87116	1.95803	2.31132	1.44446	2.56777	2.01798	2.49717
51.5137	2.32689	1.98366	1.85456	1.92285	2.27024	1.48235	2.55391	2.04468	2.51882	2.26846	1.90486	1.85961	1.95477	2.26701	1.4405	2.57426	1.98576	2.47034
51.7578	2.33562	1.95755	1.83421	1.91249	2.26775	1.46018	2.52829	2.03069	2.50553	2.2467	1.88406	1.8478	1.952	2.24471	1.44318	2.56542	1.97084	2.42095
52.002	2.33129	1.95825	1.8108	1.90522	2.25975	1.4324	2.49943	2.01199	2.47133	2.24117	1.89089	1.83971	1.94284	2.23701	1.42275	2.5541	1.95812	2.41025
52.2461	2.3146	1.96545	1.80752	1.89959	2.2348	1.42208	2.47831	2.00193	2.45579	2.22821	1.89205	1.82458	1.92133	2.22466	1.41396	2.54164	1.95295	2.39446
52.4902	2.28652	1.96537	1.80904	1.8903	2.22553	1.4064	2.46814	1.9813	2.42213	2.207	1.87771	1.82415	1.9128	2.20119	1.40794	2.5328	1.92602	2.39395
52.7344	2.28073	1.95856	1.79567	1.88892	2.19248	1.39646	2.44428	1.96682	2.42224	2.18738	1.85754	1.81271	1.90881	2.18907	1.40387	2.52856	1.92144	2.37838
52.9785	2.26025	1.94851	1.77546	1.85689	2.18811	1.39158	2.42908	1.94541	2.39843	2.19003	1.85343	1.79144	1.8899	2.1812	1.3956	2.5038	1.92617	2.35829
53.2227	2.25427	1.93778	1.77143	1.84473	2.17869	1.37346	2.42939	1.92889	2.38211	2.1907	1.85873	1.79088	1.88477	2.16547	1.38674	2.4862	1.93049	2.33618
53.4668	2.24498	1.91657	1.76393	1.83022	2.15828	1.35692	2.39234	1.93206	2.38304	2.16393	1.83742	1.77511	1.86947	2.1282	1.37363	2.48041	1.91381	2.30444
53.7109	2.24582	1.91672	1.75442	1.81851	2.1376	1.34637	2.36893	1.91417	2.35834	2.15537	1.81917	1.7542	1.84987	2.12737	1.3488	2.45938	1.88634	2.28511
53.9551	2.23097	1.89	1.74369	1.79747	2.12817	1.33188	2.36476	1.89186	2.31626	2.13902	1.80346	1.75236	1.84455	2.1186	1.3358	2.45332	1.86021	2.27084
54.1992	2.20771	1.87763	1.71466	1.77939	2.11754	1.32838	2.3276	1.874	2.29692	2.11961	1.79377	1.73714	1.82594	2.0909	1.32151	2.44436	1.84185	2.25116
54.4434	2.17889	1.86699	1.68499	1.76723	2.0751	1.30922	2.28503	1.85277	2.28812	2.08076	1.78619	1.71471	1.80958	2.05983	1.30732	2.41605	1.84018	2.21671
54.6875	2.15319	1.85509	1.65548	1.74741	2.05062	1.29002	2.2796	1.84641	2.25027	2.0709	1.76162	1.69825	1.79069	2.05035	1.29785	2.39292	1.81676	2.20949
54.9316	2.11462	1.82723	1.63066	1.72681	2.02399	1.27697	2.25324	1.81436	2.21332	2.04384	1.75612	1.68376	1.76944	2.03037	1.27497	2.39367	1.78699	2.18748
55.1758	2.09238	1.82144	1.62466	1.7024	2.00849	1.24137	2.20708	1.78894	2.18208	2.00344	1.73849	1.65215	1.74034	1.99543	1.2636	2.37737	1.76177	2.15368
55.4199	2.06648	1.78689	1.60777	1.67277	1.96201	1.23192	2.18249	1.75098	2.16806	1.97201	1.69859	1.61641	1.71983	1.96884	1.2479	2.33819	1.74186	2.11878
55.6641	2.02903	1.75075	1.56591	1.64536	1.92391	1.21514	2.15402	1.71527	2.12104	1.959	1.66404	1.58574	1.68791	1.94049	1.22756	2.29805	1.71358	2.08273
55.9082	1.99632	1.71717	1.5264	1.62025	1.90028	1.18677	2.1185	1.67499	2.05692	1.92123	1.62763	1.57178	1.65465	1.89851	1.20334	2.2371	1.67414	2.04082
56.1523	1.96212	1.68536	1.49004	1.57953	1.85711	1.15559	2.0649	1.63789	2.0182	1.86358	1.59507	1.53087	1.61031	1.86603	1.17213	2.18306	1.63135	1.99561
56.3965	1.89378	1.64919	1.46265	1.54403	1.80498	1.12159	1.99968	1.59834	1.97033	1.81637	1.54641	1.47486	1.57744	1.82418	1.13966	2.15361	1.59885	1.93209
56.6406	1.82749	1.58957	1.42018	1.47986	1.7561	1.08962	1.94561	1.55054	1.89704	1.75872	1.52097	1.4255	1.52964	1.75899	1.08569	2.09111	1.55494	1.87173
56.8848	1.78305	1.54208	1.36366	1.42707	1.71654	1.05326	1.87373	1.49645	1.82353	1.70992	1.46939	1.38145	1.47501	1.70575	1.04706	2.0322	1.50218	1.80669
57.1289	1.72932	1.47326	1.30094	1.37865	1.64105	1.00907	1.79495	1.44175	1.74663	1.63585	1.41969	1.3191	1.41373	1.63849	1.01382	1.9612	1.43925	1.73299
57.373	1.64328	1.40549	1.24781	1.30636	1.55153	0.963147	1.71367	1.36903	1.67384	1.56371	1.3569	1.25164	1.35124	1.55023	0.961402	1.86891	1.36268	1.64551
57.6172	1.52045	1.3217	1.17883	1.23471	1.456	0.908449	1.63948	1.28988	1.57817	1.48215	1.2807	1.18135	1.27445	1.45814	0.903046	1.75209	1.28725	1.55496
57.8613	1.42189	1.22667	1.09575	1.1531	1.35661	0.84011	1.52118	1.19125	1.4739	1.38054	1.18427	1.10453	1.19263	1.37335	0.846043	1.63927	1.19453	1.45703
58.1055	1.30356	1.13261	1.00686	1.06681	1.25755	0.767888	1.39848	1.10333	1.35069	1.25866	1.07862	1.01576	1.09443	1.26773	0.779383	1.49409	1.10798	1.34789
58.3496	1.18006	1.01659	0.908263	0.953326	1.13408	0.695332	1.26968	0.996095	1.22078	1.1336	0.974367	0.916771	0.995315	1.12966	0.700077	1.34708	1.00211	1.20417
58.5938	1.03989	0.888313	0.794677	0.837229	0.995887	0.611252	1.10763	0.870094	1.07182	0.996245	0.861431	0.804937	0.872001	0.989879	0.608409	1.18952	0.878855	1.05876
58.8379	0.880259	0.758047	0.67228	0.716106	0.852391	0.521793	0.94011	0.741732	0.913777	0.84938	0.733634	0.692126	0.738963	0.848893	0.518818	1.01756	0.748117	0.903399
59.082	0.714823	0.615982	0.545009	0.585213	0.698388	0.422309	0.771833	0.604932	0.740947	0.688097	0.599138	0.561097	0.602423	0.693548	0.423334	0.825827	0.600767	0.727793
59.3262	0.541258	0.46349	0.41416	0.440649	0.519478	0.318668	0.584082	0.454783	0.555355	0.523203	0.448677	0.420206	0.453456	0.516894	0.319075	0.620841	0.456619	0.548534
59.5703	0.361693	0.309254	0.275544	0.292723	0.345299	0.214824	0.391356	0.306218	0.371828	0.347876	0.299891	0.280302	0.302674	0.346261	0.215661	0.413733	0.307192	0.366421
59.8145	0.192371	0.16487	0.146663	0.156924	0.184667	0.115567	0.20804	0.164083	0.196076	0.185293	0.160264	0.150826	0.162004	0.188331	0.117018	0.222238	0.163334	0.194049
60.0586	0.129837	0.111941	0.100514	0.106992	0.128492	0.0798232	0.140272	0.111268	0.131401	0.125394	0.108034	0.102631	0.111185	0.131835	0.0806317	0.150608	0.111644	0.13245
60.3027	0.261742	0.227972	0.202646	0.216815	0.258294	0.158297	0.287291	0.224416	0.272861	0.256043	0.219967	0.207153	0.226508	0.256492	0.157898	0.30848	0.224936	0.271875
60.5469	0.429487	0.374763	0.333044	0.358942	0.42277	0.257356	0.471356	0.370921	0.452562	0.423939	0.361884	0.341324	0.374373	0.419771	0.257118	0.510762	0.371503	0.448204
60.791	0.603208	0.520358	0.460711	0.49777	0.587514	0.356422	0.654762	0.509866	0.631378	0.590879	0.499592	0.47299	0.516387	0.590023	0.355371	0.707633	0.515626	0.621403
61.0352	0.760986	0.661576	0.585297	0.622888	0.740915	0.450434	0.832066	0.643652	0.800171	0.74319	0.628694	0.600268	0.657258	0.75083	0.449273	0.894948	0.654815	0.785111
61.2793	0.905461	0.78493	0.702004	0.749066	0.879922	0.539186	0.996045	0.771895	0.952406	0.891491	0.758015	0.716959	0.789027	0.882942	0.537591	1.06094	0.781635	0.938999
61.5234	1.04039	0.907855	0.799473	0.854391	1.00977	0.61894	1.14917	0.883127	1.09129	1.01508	0.877907	0.827776	0.894366	1.01094	0.614047	1.21097	0.892088	1.0731
61.7676	1.16272	1.00892	0.895877	0.950693	1.12342	0.688649	1.28816	0.985281	1.2171	1.12155	0.979262	0.922791	0.995375	1.12728	0.682543	1.36135	0.989723	1.19324
62.0117	1.2562	1.09792	0.97224	1.04232	1.22769	0.751961	1.40932	1.07533	1.33905	1.23011	1.05699	1.01005	1.09875	1.23618	0.746363	1.48645	1.08247	1.30849
62.2559	1.35512	1.17262	1.05535	1.1198	1.31283	0.810885	1.49114	1.15914	1.44451	1.32462	1.13646	1.08539	1.17973	1.3233	0.804432	1.60746	1.17014	1.40981
62.5	1.42839	1.24999	1.12043	1.19308	1.3822	0.860998	1.57707	1.23077	1.52503	1.40653	1.19805	1.16423	1.24803	1.40653	0.852441	1.69575	1.24812	1.49629
62.7441	1.48472	1.3196	1.17145	1.25608	1.44918	0.902644	1.67171	1.29087	1.59705	1.47204	1.249	1.22734	1.31245	1.47993	0.90195	1.76743	1.299	1.57351
62.9883	1.55052	1.38268	1.216	1.30603	1.5058	0.943576	1.73418	1.35547	1.67073	1.5245	1.31219	1.27456	1.37649	1.55006	0.95049	1.84087	1.34161	1.63946
63.2324	1.59553	1.42282	1.27254	1.34239	1.554	0.978851	1.80165	1.39064	1.73563	1.57982	1.37471	1.32459	1.42602	1.59205	0.975595	1.89749	1.40235	1.69237
63.4766	1.63485	1.46801	1.31332	1.385	1.59763	1.00662	1.85024	1.42883	1.78799	1.6289	1.41384	1.38109	1.46151	1.62543	0.996455	1.96263	1.43983	1.74251
63.7207	1.69643	1.49692	1.3454	1.43372	1.65186	1.03006	1.90329	1.4671	1.81391	1.64871	1.44211	1.40391	1.49825	1.67988	1.02495	2.01897	1.48742	1.80254
63.9648	1.72539	1.53041	1.37121	1.46149	1.73617	1.05476	1.95761	1.4974	1.86432	1.67297	1.47554	1.43018	1.53737	1.78034	1.04336	2.04455	1.51721	1.86197
64.209	1.7471	1.54029	1.39248	1.48108	1.72304	1.07488	1.99465	1.52504	1.89877	1.70592	1.48004	1.46432	1.55998	1.76436	1.05841	2.08172	1.54265	1.88052
64.4531	1.75937	1.56429	1.41703	1.49796	1.72663	1.08588	2.01238	1.55553	1.92586	1.73549	1.51954	1.48963	1.5793	1.73394	1.07946	2.10885	1.56211	1.88559
64.6973	1.7794	1.59395	1.43796	1.52875	1.73777	1.1038	2.02828	1.57444	1.95609	1.76916	1.53512	1.50597	1.5967	1.75292	1.09318	2.1119	1.58073	1.90893
64.9414	1.79198	1.6128	1.4552	1.54332	1.74654	1.11392	2.04734	1.59975	1.97492	1.77117	1.55003	1.52424	1.60359	1.77856	1.10172	2.14736	1.59951	1.9113
65.1856	1.80523	1.63574	1.4692	1.55536	1.75619	1.11376	2.08515	1.59676	1.98476	1.77911	1.57292	1.53761	1.62663	1.78975	1.10737	2.16559	1.61807	1.93803
65.4297	1.81551	1.64192	1.47487	1.55699	1.76924	1.1262	2.09709	1.61433	1.99623	1.79171	1.57916	1.54813	1.64915	1.80215	1.09911	2.18163	1.63131	1.94419
65.6738	1.83121	1.64566	1.49087	1.57514	1.78478	1.13815	2.10695	1.62866	2.01119	1.78045	1.59021	1.5689	1.6516	1.81301	1.11308	2.17663	1.64831	1.96096
65.918	1.85576	1.66241	1.50171	1.58157	1.81532	1.13969	2.12385	1.64511	2.0223	1.77679	1.60474	1.58384	1.65752	1.83217	1.13063	2.19783	1.65459	1.97646
66.1621	1.86403	1.67744	1.50039	1.58898	1.82133	1.14506	2.12496	1.64261	2.01911	1.80023	1.59541	1.58265	1.66915	1.84051	1.13686	2.19118	1.66323	1.9887
66.4062	1.83566	1.66607	1.518	1.58376	1.80305	1.14326	2.123	1.63969	2.03186	1.80487	1.59521	1.60712	1.65541	1.8386	1.12612	2.18605	1.6705	2.00509
66.6504	1.83061	1.66847	1.51713	1.58409	1.78003	1.14751	2.13359	1.64356	2.03348	1.80264	1.60968	1.62319	1.64687	1.81648	1.13119	2.19452	1.67588	1.9949
66.8945	1.8447	1.6735	1.52165	1.58642	1.77061	1.14451	2.12511	1.6704	2.02612	1.81232	1.61541	1.62015	1.66441	1.80931	1.14032	2.18902	1.67684	1.99791
67.1387	1.8561	1.67748	1.52725	1.59421	1.77419	1.15837	2.12968	1.66522	2.04428	1.80667	1.60482	1.62245	1.6877	1.8055	1.14774	2.19106	1.67753	1.99189
67.3828	1.85143	1.68075	1.51608	1.59408	1.77972	1.16956	2.15122	1.65371	2.05266	1.79937	1.60063	1.61736	1.68012	1.80253	1.14163	2.17631	1.67125	1.98278
67.6269	1.8451	1.66029	1.5181	1.60627	1.76666	1.1622	2.14012	1.65811	2.03358	1.82249	1.60796	1.61614	1.68154	1.80644	1.13077	2.17167	1.68632	1.98497
67.8711	1.86002	1.65512	1.52683	1.60409	1.76024	1.16348	2.13807	1.65836	2.03085	1.8282	1.61073	1.61977	1.68448	1.80261	1.13884	2.18033	1.67962	2.00351
68.1152	1.86406	1.65748	1.54164	1.59119	1.76504	1.16441	2.13041	1.6584	2.0317	1.8113	1.61094	1.62844	1.68736	1.77712	1.14112	2.18728	1.68974	1.99143
68.3594	1.85278	1.67172	1.54248	1.59292	1.74709	1.15586	2.11945	1.66329	2.04366	1.80409	1.62335	1.63721	1.69889	1.76553	1.14445	2.17126	1.69062	1.99547
68.6035	1.86057	1.6772	1.53349	1.59457	1.74061	1.15647	2.10464	1.66487	2.02728	1.80767	1.61996	1.63185	1.68653	1.76456	1.13565	2.15761	1.68542	2.01711
68.8477	1.8559	1.66977	1.53494	1.59335	1.75548	1.15388	2.10967	1.66264	2.01848	1.80486	1.61787	1.61774	1.68053	1.75483	1.12957	2.14558	1.68685	1.99879
69.0918	1.83546	1.67033	1.53264	1.59173	1.75058	1.15506	2.1101	1.66619	2.0301	1.79339	1.59788	1.6174	1.66865	1.74272	1.12949	2.13201	1.68862	1.97659
69.3359	1.83041	1.66559	1.52015	1.59428	1.73662	1.1539	2.10655	1.67037	2.01544	1.78585	1.60491	1.60513	1.65353	1.73206	1.13076	2.13483	1.6882	1.98782
69.5801	1.83588	1.65806	1.52124	1.594	1.72373	1.15583	2.09883	1.64629	2.00638	1.78638	1.60537	1.62081	1.64528	1.73368	1.12929	2.125	1.6913	1.99037
69.8242	1.84151	1.65816	1.51582	1.57834	1.7096	1.14755	2.10226	1.63949	1.99804	1.80597	1.60911	1.62231	1.65117	1.73967	1.13255	2.09952	1.69341	1.99019
	1.83381	1.65	1.51294	1.57957	1.7082	1.14766	2.07053	1.6498	1.99902	1.79217	1.6099	1.61022	1.65865	1.72642	1.12501	2.09115	1.68568	1.98837
	1.82395	1.64783	1.51467	1.58825	1.70318	1.14941	2.0642	1.64076	1.99463	1.78758	1.6143	1.60563	1.65819	1.72091	1.11894	2.07426	1.68191	1.95703
	1.83619	1.64231	1.50781	1.57304	1.69396	1.14617	2.07311	1.64587	1.98655	1.77215	1.60268	1.60621	1.65251	1.70144	1.11849	2.07353	1.67113	1.93729
	1.82114	1.63924	1.5077	1.58187	1.68425	1.1463	2.06368	1.63496	1.96914	1.76189	1.58021	1.5982	1.65567	1.69721	1.12116	2.05651	1.66577	1.94221
	1.79739	1.63133	1.51198	1.58071	1.68983	1.14485	2.06999	1.63402	1.9631	1.76961	1.57445	1.59487	1.6455	1.68262	1.121	2.05322	1.65938	1.93896
	1.78895	1.62523	1.49834	1.57325	1.67904	1.14187	2.05621	1.62814	1.95864	1.74684	1.56646	1.59446	1.64977	1.66842	1.11831	2.04763	1.6635	1.92397
	1.79071	1.62959	1.49441	1.56753	1.67712	1.1361	2.04438	1.61793	1.95676	1.74517	1.57217	1.59088	1.63995	1.6712	1.10735	2.05731	1.67866	1.92318
	1.7897	1.62958	1.50086	1.5533	1.66556	1.13607	2.02364	1.6135	1.94799	1.75511	1.56083	1.57813	1.6199	1.6742	1.10473	2.05097	1.66896	1.90976
	1.78214	1.63432	1.51288	1.54571	1.65817	1.12803	2.02379	1.61567	1.93927	1.75068	1.57042	1.57081	1.61966	1.65511	1.10622	2.04513	1.65587	1.90659
	1.76958	1.62234	1.49829	1.546	1.63526	1.12123	2.02026	1.61029	1.93963	1.75135	1.56511	1.58381	1.61058	1.65091	1.10647	2.02608	1.66022	1.89151
	1.77237	1.61908	1.49038	1.54984	1.63063	1.12912	2.02381	1.60414	1.93677	1.74033	1.55546	1.58108	1.62011	1.64329	1.09757	2.01466	1.65118	1.89685
	1.77235	1.6101	1.4904	1.54722	1.62139	1.12283	2.01184	1.60289	1.92018	1.73647	1.5491	1.57978	1.60781	1.64123	1.09835	1.99828	1.64408	1.89448
	1.76704	1.61194	1.48206	1.54273	1.62047	1.11908	2.01474	1.60497	1.91482	1.73366	1.54346	1.57269	1.61102	1.62954	1.09461	1.99558	1.65083	1.88478
	1.76761	1.60751	1.47531	1.54413	1.62286	1.11159	2.01355	1.59941	1.91404	1.72024	1.5392	1.568	1.6003	1.62639	1.0875	1.99308	1.64154	1.87144
	1.76318	1.60651	1.48179	1.54248	1.6035	1.11324	2.0016	1.60452	1.90782	1.7099	1.54565	1.56161	1.59631	1.62931	1.07971	1.98522	1.63725	1.86575
	1.76187	1.59322	1.48065	1.53577	1.59358	1.11345	1.98822	1.60006	1.90597	1.71005	1.52409	1.55816	1.59234	1.6082	1.0777	1.98139	1.63569	1.86235
	1.74941	1.59045	1.47181	1.52538	1.59447	1.10133	1.97606	1.59899	1.89502	1.70368	1.51277	1.55646	1.59727	1.61466	1.07971	1.9748	1.63262	1.85386
	1.73005	1.58899	1.46445	1.50896	1.58025	1.10231	1.97941	1.59391	1.8864	1.69779	1.51579	1.55791	1.59439	1.60566	1.08474	1.97743	1.62709	1.84521
	1.72469	1.58228	1.46118	1.52169	1.57358	1.10995	1.98535	1.58799	1.87227	1.68194	1.52484	1.55265	1.59713	1.59613	1.08171	1.95851	1.63042	1.8456
	1.71791	1.58075	1.45944	1.51893	1.57942	1.10697	1.9665	1.59111	1.87178	1.68423	1.5106	1.55553	1.58646	1.57158	1.07551	1.94044	1.62484	1.85036
	1.70421	1.58026	1.45781	1.51562	1.57236	1.10437	1.94657	1.59277	1.87136	1.67428	1.51054	1.55376	1.57355	1.56163	1.07138	1.93445	1.60551	1.84006
	1.69787	1.57278	1.46734	1.5234	1.54791	1.09923	1.93702	1.58854	1.84732	1.66473	1.51122	1.55217	1.57003	1.564	1.06547	1.92411	1.59949	1.81587
	1.67867	1.57414	1.45548	1.51432	1.53884	1.09764	1.9345	1.5735	1.85132	1.65917	1.50735	1.53728	1.56357	1.56084	1.07051	1.91335	1.6014	1.79971
	1.68477	1.56731	1.44569	1.50727	1.53361	1.09615	1.94079	1.56096	1.8534	1.65536	1.50042	1.53673	1.55371	1.5492	1.07648	1.88782	1.60331	1.7907
	1.67623	1.55016	1.44752	1.49717	1.54098	1.08711	1.9316	1.56589	1.83727	1.64597	1.49068	1.53786	1.54915	1.5411	1.06569	1.88309	1.60342	1.78466
	1.67067	1.5452	1.44716	1.48981	1.53327	1.08941	1.928	1.56205	1.82453	1.63213	1.48109	1.54141	1.55351	1.54266	1.0646	1.88108	1.59728	1.78583
	1.67152	1.55035	1.43414	1.48536	1.52754	1.09359	1.92456	1.55249	1.80746	1.63694	1.47704	1.53384	1.5519	1.53777	1.0664	1.87981	1.59424	1.79452
	1.66644	1.55858	1.4236	1.48665	1.52103	1.08644	1.90369	1.552	1.80797	1.63479	1.48767	1.51746	1.54243	1.52539	1.05608	1.8661	1.5898	1.78289
	1.66778	1.55832	1.41855	1.48399	1.51536	1.08302	1.9063	1.55342	1.81623	1.61023	1.4771	1.51059	1.53867	1.52756	1.04779	1.86634	1.58481	1.77108
	1.67066	1.55704	1.42265	1.47426	1.51014	1.08313	1.90221	1.54161	1.80594	1.62272	1.47635	1.5139	1.53077	1.51094	1.05339	1.86335	1.58733	1.76333
	1.65178	1.54777	1.41868	1.4551	1.50153	1.08021	1.8981	1.53439	1.80478	1.63201	1.47893	1.52076	1.51878	1.51082	1.04903	1.86764	1.59606	1.76094
	1.64313	1.53753	1.41875	1.4542	1.4827	1.07553	1.88429	1.53581	1.78855	1.61108	1.47615	1.50977	1.52387	1.49521	1.0476	1.84871	1.58686	1.753
	1.64494	1.53319	1.41227	1.46285	1.47584	1.07431	1.88854	1.53822	1.76718	1.59314	1.47174	1.51327	1.52767	1.49421	1.04757	1.83422	1.5803	1.75553
	1.63891	1.53653	1.40641	1.45565	1.47203	1.06545	1.8749	1.53553	1.7663	1.58381	1.47769	1.50645	1.51372	1.48788	1.0545	1.82951	1.56821	1.73982
	1.64247	1.52592	1.404	1.45095	1.47431	1.07068	1.8626	1.53406	1.77371	1.58003	1.46775	1.49892	1.50784	1.47183	1.04722	1.82927	1.56586	1.73477
	1.64244	1.53485	1.40901	1.43817	1.46521	1.06772	1.86994	1.53172	1.76307	1.5773	1.44893	1.49625	1.51323	1.46546	1.03933	1.83076	1.57427	1.73067
	1.62399	1.52798	1.40935	1.44137	1.4579	1.06794	1.87122	1.53011	1.76132	1.57865	1.44604	1.49378	1.50753	1.47542	1.03686	1.80841	1.5671	1.73022
	1.61978	1.52198	1.39606	1.4319	1.4686	1.0715	1.85767	1.52574	1.74726	1.58152	1.43996	1.48401	1.49653	1.47526	1.02679	1.78684	1.55732	1.71186
	1.62447	1.51109	1.39247	1.44422	1.4646	1.06566	1.86545	1.51914	1.73928	1.58339	1.43712	1.48045	1.49319	1.46749	1.02587	1.79358	1.56698	1.7075
	1.61028	1.50316	1.39272	1.44346	1.45831	1.06668	1.85844	1.51659	1.72568	1.56324	1.447	1.48338	1.48727	1.45914	1.02601	1.79103	1.55464	1.70915
	1.61246	1.49958	1.38298	1.43147	1.45946	1.06456	1.84678	1.5168	1.71072	1.56162	1.44622	1.48405	1.4764	1.451	1.0179	1.77839	1.55918	1.70883
	1.61362	1.49517	1.37415	1.42003	1.4497	1.06316	1.83107	1.52641	1.71579	1.57237	1.45004	1.47829	1.46568	1.44444	1.02219	1.77696	1.56184	1.68702
	1.60147	1.48983	1.38448	1.4076	1.449	1.06253	1.82712	1.52403	1.72479	1.56174	1.44227	1.47428	1.48105	1.44162	1.01993	1.76664	1.55225	1.68554
	1.5828	1.4959	1.37903	1.41473	1.4482	1.0591	1.82628	1.53039	1.72313	1.54806	1.43523	1.46224	1.47325	1.44146	1.02728	1.77094	1.54698	1.68808
	1.57722	1.49466	1.36679	1.41385	1.43099	1.05796	1.84497	1.52376	1.69721	1.54831	1.433	1.46178	1.45893	1.43014	1.01681	1.77921	1.55451	1.68547
	1.58257	1.48715	1.36898	1.41077	1.40876	1.04933	1.82435	1.51145	1.68795	1.54457	1.43017	1.46376	1.43437	1.41762	1.00853	1.74638	1.55702	1.67077
	1.59124	1.48056	1.36952	1.39765	1.40737	1.04972	1.8146	1.49593	1.68685	1.53691	1.42148	1.46189	1.44956	1.39935	1.00315	1.74428	1.55834	1.64934
	1.59209	1.46912	1.36461	1.3828	1.40913	1.04012	1.79662	1.49533	1.68525	1.52355	1.41888	1.45071	1.44121	1.403	1.00515	1.74589	1.56581	1.65296
	1.57939	1.47945	1.35533	1.37807	1.39895	1.03517	1.80042	1.4984	1.69407	1.51911	1.41389	1.44078	1.45052	1.4045	1.00896	1.73384	1.54209	1.65344
	1.57161	1.47098	1.34215	1.38416	1.40037	1.02523	1.79228	1.48259	1.68312	1.52066	1.40444	1.45074	1.46137	1.39369	1.00392	1.72619	1.52458	1.65424
	1.5617	1.46498	1.34984	1.3754	1.37973	1.02834	1.78062	1.4723	1.67563	1.52077	1.39721	1.44506	1.44463	1.39261	0.997916	1.72989	1.51381	1.63648
	1.55505	1.45416	1.35128	1.37142	1.37297	1.02564	1.77785	1.47503	1.66561	1.50907	1.40169	1.43074	1.43164	1.39111	0.993581	1.73035	1.51667	1.62527
	1.56124	1.44581	1.34249	1.38163	1.37642	1.02514	1.78583	1.47831	1.65657	1.50246	1.39578	1.42155	1.42427	1.37788	0.991465	1.71379	1.5187	1.61496
	1.55334	1.44865	1.34553	1.37699	1.3759	1.02199	1.77475	1.46635	1.64657	1.50609	1.39451	1.42293	1.41908	1.37274	0.990047	1.71548	1.51921	1.61072
	1.54164	1.44533	1.34564	1.37202	1.37533	1.02982	1.75368	1.45881	1.63737	1.49099	1.39326	1.42031	1.4232	1.36087	0.995886	1.69749	1.51137	1.6148
	1.5285	1.43321	1.3409	1.3692	1.36369	1.03454	1.74879	1.46122	1.63773	1.48973	1.3943	1.42223	1.41356	1.359	0.990138	1.6884	1.50394	1.60198
	1.53562	1.4327	1.32692	1.36203	1.36369	1.02098	1.73251	1.45538	1.62769	1.49696	1.39182	1.42194	1.41093	1.35379	0.981515	1.68995	1.50314	1.60983
	1.52359	1.43344	1.32832	1.36149	1.35325	1.02099	1.7304	1.45446	1.62259	1.49035	1.37566	1.40705	1.39783	1.34861	0.987788	1.68249	1.50405	1.6023
	1.51283	1.42888	1.32968	1.35513	1.33389	1.01134	1.74481	1.45244	1.61209	1.49132	1.37288	1.40205	1.39094	1.33104	0.980327	1.67222	1.49642	1.59148
	1.51897	1.4152	1.31222	1.34457	1.34392	0.998396	1.7557	1.45032	1.60141	1.47959	1.35621	1.40922	1.39193	1.33221	0.970638	1.65216	1.49139	1.58163
	1.51038	1.40678	1.3131	1.34882	1.33821	1.0011	1.73694	1.43845	1.59199	1.46856	1.34448	1.40448	1.38858	1.33841	0.97571	1.64723	1.48496	1.57432
	1.50178	1.40356	1.31137	1.33602	1.33695	1.00204	1.73093	1.4322	1.58813	1.45378	1.34816	1.39135	1.3893	1.33648	0.971075	1.64206	1.48613	1.58388
	1.49915	1.41346	1.30411	1.32379	1.32426	0.99244	1.71801	1.43351	1.59242	1.45165	1.34385	1.39315	1.37574	1.32556	0.960255	1.63548	1.48141	1.57282
	1.48289	1.41758	1.31408	1.32576	1.32452	0.986739	1.72826	1.4342	1.58941	1.44697	1.34043	1.39616	1.37525	1.32424	0.967591	1.64236	1.48463	1.55593
	1.47565	1.4128	1.30782	1.32935	1.3276	0.993804	1.7093	1.42457	1.57729	1.44801	1.33713	1.38804	1.36448	1.31727	0.966189	1.6403	1.4785	1.55149
	1.47022	1.39419	1.29563	1.32454	1.31339	0.989794	1.70328	1.4242	1.56681	1.43471	1.33093	1.37772	1.35784	1.3031	0.963897	1.62096	1.4568	1.54813
	1.47247	1.38501	1.29117	1.31683	1.30964	0.98823	1.70245	1.42608	1.55976	1.42675	1.32631	1.37102	1.362	1.29912	0.962862	1.62715	1.46349	1.54581
	1.46358	1.38474	1.30004	1.31103	1.29667	0.990717	1.68183	1.42697	1.55647	1.42706	1.31546	1.36949	1.36437	1.29319	0.96231	1.60948	1.45788	1.54825
	1.45671	1.37787	1.29085	1.29917	1.29207	0.985741	1.67685	1.41183	1.54329	1.41792	1.31586	1.35971	1.36372	1.29327	0.955044	1.60874	1.45212	1.54241
	1.45726	1.3691	1.26607	1.2966	1.28476	0.977807	1.67197	1.40495	1.52758	1.4112	1.31547	1.36169	1.35242	1.28636	0.952158	1.59482	1.4613	1.53689
	1.45515	1.36871	1.28183	1.28606	1.28172	0.967445	1.67268	1.39812	1.531	1.40099	1.30447	1.35923	1.34041	1.27726	0.94864	1.59682	1.44847	1.5284
	1.42996	1.36661	1.2762	1.29513	1.26341	0.967035	1.662	1.40669	1.52692	1.38631	1.29677	1.35008	1.33665	1.28486	0.947038	1.61108	1.45718	1.51933
	1.42681	1.36166	1.27024	1.29325	1.26261	0.965417	1.64967	1.41079	1.52307	1.37537	1.29763	1.33262	1.33406	1.27653	0.940444	1.60151	1.43988	1.50526
	1.42361	1.35773	1.26512	1.2821	1.26724	0.968098	1.65256	1.40287	1.51944	1.37489	1.30147	1.33719	1.32014	1.26572	0.942885	1.59258	1.43505	1.49371
	1.41382	1.35868	1.26553	1.27568	1.26144	0.977273	1.65211	1.39024	1.51228	1.37062	1.3017	1.33834	1.3252	1.26917	0.947363	1.59405	1.43208	1.49074
	1.40461	1.35643	1.25519	1.26837	1.25472	0.968372	1.64784	1.37551	1.50225	1.36544	1.29029	1.3336	1.3258	1.26851	0.948199	1.58978	1.43011	1.48667
	1.4098	1.35138	1.2437	1.27271	1.25232	0.96219	1.64118	1.37431	1.49437	1.36575	1.29144	1.32788	1.32204	1.25305	0.933773	1.5657	1.41852	1.48842
	1.39553	1.3466	1.25203	1.25949	1.26197	0.956533	1.64022	1.3758	1.48479	1.34425	1.27766	1.3225	1.29978	1.24599	0.933609	1.56823	1.40514	1.48321
	1.39106	1.34872	1.25121	1.25631	1.25079	0.953556	1.62855	1.37029	1.48584	1.34623	1.27827	1.32178	1.29293	1.24168	0.933079	1.5483	1.40001	1.48317
	1.39061	1.33789	1.25233	1.25611	1.2474	0.950922	1.61724	1.36886	1.47766	1.35034	1.27673	1.32393	1.29627	1.24207	0.923746	1.52966	1.38986	1.48741
	1.38163	1.33033	1.25385	1.24667	1.2463	0.948743	1.61748	1.36942	1.47618	1.33821	1.27493	1.31948	1.28502	1.25853	0.920773	1.52664	1.3962	1.46552
	1.37721	1.32441	1.23786	1.24023	1.22564	0.951371	1.61504	1.36577	1.47083	1.33024	1.26868	1.31921	1.28503	1.24198	0.916385	1.52928	1.39354	1.44864
	1.38033	1.3279	1.22461	1.24217	1.23237	0.94685	1.61715	1.35718	1.46338	1.32276	1.26418	1.30449	1.29736	1.23452	0.921552	1.53875	1.38784	1.44566
	1.37857	1.32865	1.21969	1.23795	1.2257	0.94518	1.59954	1.34696	1.46242	1.32906	1.25961	1.29407	1.28707	1.22658	0.916379	1.52562	1.37905	1.44205
	1.36501	1.32159	1.22358	1.23868	1.22072	0.941046	1.59945	1.34527	1.4539	1.32232	1.257	1.29341	1.2788	1.22935	0.917952	1.49697	1.3631	1.42858
	1.36088	1.31422	1.2237	1.23634	1.22029	0.93222	1.58914	1.342	1.45194	1.32525	1.24891	1.29399	1.27009	1.22292	0.920648	1.49595	1.35857	1.4188
	1.35685	1.31323	1.2167	1.24032	1.22236	0.938019	1.5857	1.34293	1.44737	1.31666	1.24192	1.28864	1.26205	1.20728	0.918251	1.49736	1.36381	1.41568
	1.36064	1.30986	1.2141	1.23202	1.21397	0.941435	1.58406	1.33739	1.43287	1.31791	1.23443	1.2789	1.25899	1.20566	0.916625	1.50143	1.35422	1.4266
	1.3565	1.29946	1.21166	1.21907	1.20435	0.937364	1.58058	1.33947	1.41399	1.31202	1.24247	1.27501	1.26116	1.20507	0.917785	1.49523	1.35417	1.42104
	1.33969	1.28184	1.20536	1.20903	1.20061	0.935494	1.56447	1.32846	1.40878	1.30187	1.2376	1.27042	1.26395	1.20454	0.912928	1.47499	1.35604	1.41456
	1.33082	1.28042	1.19819	1.21622	1.20155	0.933418	1.55428	1.31957	1.40467	1.30068	1.2323	1.26795	1.25202	1.20026	0.908449	1.47311	1.35749	1.41427
	1.33859	1.28444	1.18719	1.21852	1.1936	0.930779	1.55047	1.32683	1.40349	1.28698	1.23826	1.26404	1.24813	1.18538	0.904299	1.46741	1.35925	1.40235
	1.31615	1.28222	1.18428	1.21612	1.18658	0.930463	1.55228	1.32418	1.41187	1.2903	1.23008	1.26246	1.23629	1.1801	0.906126	1.4554	1.35776	1.39364
	1.30123	1.27339	1.18516	1.21415	1.19161	0.922118	1.5451	1.31605	1.40037	1.28935	1.22671	1.25818	1.23198	1.18825	0.901673	1.45886	1.34402	1.39665
	1.30497	1.2716	1.18387	1.2052	1.1876	0.922371	1.54298	1.30333	1.38683	1.27164	1.225	1.25058	1.23579	1.17758	0.900204	1.45248	1.34176	1.39145
	1.31299	1.27025	1.18147	1.19786	1.18122	0.922583	1.54179	1.29798	1.38754	1.26652	1.22089	1.24393	1.22897	1.17169	0.897851	1.4416	1.34007	1.38411
	1.30841	1.26214	1.18046	1.19641	1.17953	0.921547	1.52835	1.30088	1.38989	1.28763	1.21062	1.22683	1.22535	1.17674	0.90205	1.44219	1.32565	1.37355
	1.29756	1.26864	1.18405	1.19043	1.16872	0.918762	1.52151	1.29759	1.38212	1.27889	1.20677	1.22685	1.22751	1.18159	0.892425	1.43823	1.31258	1.36167
	1.29474	1.26245	1.17749	1.19122	1.16487	0.914692	1.52212	1.30112	1.37085	1.27224	1.20603	1.22372	1.22321	1.16705	0.880005	1.43449	1.30981	1.35
	1.29949	1.2501	1.16725	1.18907	1.16481	0.907849	1.50841	1.29206	1.36984	1.26804	1.19738	1.21877	1.20932	1.1638	0.887444	1.42676	1.30894	1.35845
	1.29424	1.25412	1.16088	1.18109	1.1564	0.907368	1.50711	1.28606	1.36469	1.27001	1.19897	1.20799	1.20705	1.16391	0.89849	1.41732	1.31328	1.36286
	1.28512	1.23781	1.1516	1.16916	1.15885	0.910323	1.50729	1.28804	1.3538	1.2585	1.196	1.20611	1.20368	1.16712	0.888104	1.41166	1.30966	1.3635
	1.28841	1.22975	1.1554	1.16766	1.1546	0.91272	1.50009	1.28625	1.34442	1.24842	1.18657	1.20295	1.20932	1.15616	0.89006	1.4044	1.29667	1.35567
	1.28156	1.22317	1.16006	1.16963	1.15901	0.903731	1.50519	1.27847	1.3432	1.2474	1.19019	1.20196	1.20202	1.15043	0.888428	1.39938	1.28814	1.34272
	1.27058	1.21832	1.15372	1.16257	1.15672	0.901865	1.49718	1.27231	1.34199	1.24275	1.18501	1.19708	1.19588	1.14592	0.884018	1.39127	1.29302	1.34554
	1.26857	1.22011	1.13679	1.16701	1.15824	0.901122	1.48403	1.27074	1.3361	1.23326	1.17776	1.19398	1.18806	1.13886	0.881308	1.39043	1.29772	1.34611
	1.26259	1.21357	1.13284	1.1637	1.18738	0.898584	1.49018	1.25962	1.32723	1.23285	1.17375	1.18525	1.18728	1.16841	0.875429	1.39045	1.29522	1.34323
	1.25949	1.20611	1.13224	1.15506	1.16086	0.895151	1.48906	1.25996	1.31456	1.22852	1.16001	1.18052	1.18306	1.14861	0.87019	1.373	1.28717	1.31276
	1.25937	1.21085	1.12514	1.15158	1.12919	0.893635	1.47031	1.26048	1.32186	1.22618	1.1554	1.18152	1.17598	1.12683	0.87271	1.37673	1.28097	1.30677
	1.24564	1.20173	1.1307	1.15556	1.13081	0.888561	1.45569	1.2524	1.31483	1.21442	1.1506	1.17327	1.16838	1.1279	0.872383	1.37535	1.28059	1.30898
	1.23711	1.18606	1.12531	1.15066	1.12919	0.894645	1.46532	1.24998	1.31487	1.22405	1.14674	1.16789	1.17275	1.12617	0.873301	1.35978	1.27697	1.30264
	1.23562	1.19565	1.11521	1.14251	1.11899	0.890804	1.46241	1.24973	1.30305	1.22201	1.13192	1.16855	1.17555	1.1204	0.866464	1.34927	1.27382	1.3009
	1.22375	1.18866	1.09712	1.14797	1.1187	0.890234	1.44438	1.24512	1.30139	1.20571	1.12679	1.15877	1.17011	1.12118	0.872401	1.34588	1.26871	1.29771
	1.21768	1.18537	1.09857	1.13633	1.11238	0.885398	1.44551	1.23546	1.29618	1.19607	1.12721	1.15217	1.16514	1.11416	0.871776	1.35153	1.26075	1.2911
	1.21198	1.18884	1.09883	1.12935	1.11998	0.883788	1.43175	1.23311	1.29141	1.19576	1.12556	1.14675	1.1602	1.1195	0.867042	1.34562	1.26399	1.29863
	1.20768	1.17709	1.09549	1.13628	1.17805	0.881787	1.4358	1.2331	1.28824	1.19088	1.12064	1.15558	1.15399	1.21063	0.872312	1.34762	1.25535	1.30402
	1.19546	1.1678	1.09299	1.13446	1.22794	0.880213	1.43392	1.23107	1.29144	1.18696	1.11956	1.1479	1.15206	1.21182	0.874174	1.3498	1.25157	1.2989
	1.19412	1.17325	1.09902	1.12321	1.15095	0.882054	1.42171	1.21779	1.28408	1.17481	1.11419	1.13845	1.14324	1.12017	0.86548	1.34281	1.24314	1.27761
	1.19545	1.17539	1.10661	1.1232	1.11214	0.879892	1.41162	1.21939	1.2751	1.17257	1.10352	1.13612	1.13348	1.10299	0.861067	1.33149	1.24865	1.26615
	1.18671	1.17563	1.09399	1.12092	1.10832	0.871531	1.41092	1.21532	1.26035	1.16525	1.1062	1.13165	1.12536	1.09757	0.855034	1.31593	1.23247	1.26263
	1.1736	1.16698	1.0794	1.11533	1.09833	0.867985	1.40499	1.21095	1.25732	1.15909	1.10648	1.11713	1.12064	1.09613	0.856405	1.30798	1.22716	1.26559
	1.16573	1.16451	1.07715	1.10899	1.10234	0.866156	1.40607	1.2087	1.26096	1.15955	1.114	1.11524	1.11241	1.09317	0.861934	1.30923	1.22538	1.25889
	1.16963	1.16739	1.06205	1.09818	1.10254	0.869477	1.39952	1.20407	1.25446	1.15885	1.09651	1.12204	1.1206	1.08864	0.854274	1.30328	1.2242	1.25436
	1.16657	1.15608	1.06358	1.10436	1.10092	0.861487	1.39676	1.20856	1.24465	1.15038	1.08881	1.11863	1.12817	1.09876	0.849501	1.29987	1.22697	1.26096
	1.16049	1.14373	1.05803	1.10215	1.08839	0.855777	1.38839	1.20605	1.23643	1.14712	1.09466	1.10999	1.11646	1.08944	0.853456	1.28642	1.21505	1.25035
	1.15586	1.13989	1.05908	1.09459	1.0792	0.855261	1.3679	1.19372	1.23546	1.14644	1.09174	1.09337	1.11834	1.08442	0.846414	1.28782	1.22653	1.24124
	1.14951	1.14684	1.06586	1.0956	1.08898	0.85934	1.37238	1.186	1.23799	1.12816	1.08417	1.09927	1.10836	1.0791	0.845051	1.2891	1.21956	1.24212
	1.14029	1.13632	1.0558	1.08747	1.08798	0.858054	1.37754	1.18771	1.22403	1.11997	1.08502	1.09981	1.10083	1.07284	0.848174	1.28011	1.21753	1.23384
	1.14231	1.12768	1.05032	1.08915	1.08017	0.860686	1.38386	1.19086	1.21809	1.13141	1.08359	1.08235	1.10103	1.06549	0.845724	1.28972	1.19829	1.23397
	1.14369	1.13163	1.04232	1.08994	1.06191	0.857982	1.37516	1.19778	1.21868	1.1282	1.07827	1.06874	1.09178	1.0588	0.842555	1.28112	1.19065	1.22382
	1.14298	1.13459	1.042	1.08113	1.06287	0.848785	1.36305	1.19487	1.21428	1.11174	1.06309	1.06789	1.09332	1.06175	0.841694	1.26623	1.19161	1.21899
	1.12775	1.12104	1.04031	1.07628	1.05881	0.840984	1.36309	1.177	1.20327	1.09597	1.06186	1.07036	1.08927	1.06418	0.839808	1.26565	1.19461	1.21198
	1.11894	1.11191	1.03937	1.08045	1.05843	0.837305	1.35701	1.16912	1.20195	1.09015	1.05862	1.07205	1.08252	1.06105	0.825546	1.25812	1.18175	1.2074
	1.12867	1.11397	1.03662	1.07254	1.05363	0.838344	1.35064	1.16489	1.1881	1.09611	1.05849	1.06443	1.07973	1.05688	0.824617	1.26218	1.18145	1.20266
	1.13786	1.11898	1.02471	1.06503	1.0468	0.836565	1.35313	1.17053	1.17988	1.09771	1.06904	1.05945	1.0877	1.04219	0.829044	1.24931	1.18227	1.19501
	1.12594	1.10675	1.02032	1.06895	1.05296	0.837502	1.3566	1.17631	1.17968	1.09519	1.06624	1.05383	1.07178	1.02854	0.824349	1.24082	1.18163	1.19686
	1.1078	1.09075	1.01242	1.05768	1.04478	0.831608	1.33546	1.16464	1.17478	1.08222	1.05902	1.05239	1.06694	1.02866	0.830107	1.24354	1.17649	1.19131
	1.11284	1.10625	1.01041	1.05543	1.037	0.832192	1.32516	1.15626	1.17327	1.06971	1.05705	1.04189	1.06806	1.02869	0.830914	1.23091	1.16647	1.18571
	1.11013	1.10313	1.00667	1.05031	1.03578	0.831845	1.32086	1.15308	1.17047	1.08192	1.05596	1.0344	1.0625	1.02888	0.825051	1.22559	1.16139	1.18566
	1.09626	1.09559	0.996336	1.0408	1.03835	0.837286	1.32183	1.15083	1.17186	1.07783	1.0586	1.04399	1.05746	1.02241	0.823035	1.24273	1.16738	1.18365
	1.0883	1.09074	1.00061	1.04592	1.03742	0.83429	1.32383	1.15246	1.16204	1.06855	1.06105	1.04059	1.0522	1.02863	0.827502	1.22909	1.15837	1.17374
	1.09336	1.08578	0.999188	1.04405	1.02237	0.823019	1.32683	1.15213	1.15292	1.06068	1.04341	1.0293	1.05082	1.02607	0.830692	1.22121	1.15598	1.1657
	1.09176	1.07934	0.992586	1.0341	1.02137	0.825656	1.3152	1.15176	1.15023	1.05671	1.04251	1.02507	1.05281	1.01387	0.824238	1.21622	1.15668	1.17152
	1.09188	1.07361	0.978847	1.02762	1.02041	0.828829	1.30941	1.14103	1.14221	1.05423	1.03325	1.02049	1.04201	1.01588	0.822578	1.21206	1.15095	1.167
	1.0796	1.0752	0.980566	1.02154	1.01435	0.821593	1.30916	1.13686	1.13293	1.05537	1.02878	1.012	1.03575	1.01008	0.81174	1.22356	1.15111	1.15789
	1.08032	1.07942	0.970643	1.02477	1.01205	0.811555	1.30679	1.13435	1.13158	1.05955	1.0332	1.00934	1.03343	1.00448	0.819209	1.21372	1.1374	1.15497
	1.0772	1.07042	0.969568	1.03059	1.01348	0.805667	1.29351	1.12995	1.13376	1.05514	1.03115	1.00299	1.03642	1.00903	0.81835	1.19798	1.13186	1.14866
	1.0721	1.06256	0.969063	1.02655	1.00528	0.810404	1.28916	1.12925	1.1278	1.04503	1.02815	1.00109	1.03145	1.00726	0.805735	1.19185	1.13791	1.14864
	1.06544	1.06601	0.958597	1.01631	0.995777	0.81156	1.29309	1.13214	1.11864	1.0448	1.0243	1.00585	1.02317	0.996307	0.807096	1.18692	1.12424	1.14122
	1.06491	1.05786	0.962564	1.00483	0.996578	0.803717	1.28822	1.12825	1.11328	1.03751	1.02307	1.00697	1.0182	0.991089	0.808164	1.1897	1.13013	1.14097
	1.05755	1.05591	0.956523	1.00119	0.992038	0.800692	1.28458	1.12204	1.10817	1.03222	1.01691	0.997017	1.02362	0.987539	0.811948	1.19023	1.13284	1.13065
	1.05359	1.05553	0.947342	1.00016	0.994873	0.803707	1.27337	1.11871	1.11281	1.02897	1.00961	0.990621	1.01461	0.988925	0.809053	1.1774	1.13059	1.12457
	1.05736	1.05362	0.946934	1.00033	0.987414	0.803289	1.27603	1.10574	1.09548	1.02663	0.998895	0.978844	1.00695	0.985537	0.804337	1.17283	1.12453	1.12183
	1.05633	1.04403	0.940418	0.993397	0.985284	0.795673	1.27347	1.10643	1.09093	1.02904	0.994814	0.974364	1.00966	0.980218	0.799214	1.18028	1.11745	1.11678
	1.04653	1.03823	0.937559	0.990086	0.985316	0.796469	1.26474	1.1154	1.08993	1.02511	0.990733	0.969554	1.00092	0.972573	0.794668	1.18542	1.12327	1.10187
	1.04757	1.03287	0.932176	0.989721	0.973587	0.78885	1.26645	1.11547	1.09166	1.02213	0.990673	0.972841	0.996289	0.974737	0.796184	1.16891	1.12087	1.10371
	1.03394	1.02991	0.932857	0.983762	0.975396	0.790213	1.26846	1.10684	1.08395	1.02087	0.990456	0.968804	0.987039	0.970004	0.789792	1.1582	1.11204	1.10111
	1.03033	1.03001	0.92329	0.984133	0.969277	0.78995	1.25553	1.10235	1.08454	1.02054	0.98167	0.957358	0.985797	0.962798	0.783243	1.16108	1.10755	1.10011
	1.03973	1.02575	0.9166	0.983429	0.962853	0.787948	1.24603	1.10015	1.07506	1.00606	0.971697	0.956731	0.986365	0.960462	0.780867	1.15251	1.09947	1.09478
	1.03478	1.02399	0.928939	0.984271	0.964102	0.785279	1.23362	1.09445	1.07313	0.999	0.965572	0.953594	0.983912	0.964685	0.786483	1.14599	1.10265	1.09215
	1.01619	1.01685	0.91621	0.970236	0.964669	0.783215	1.23652	1.07947	1.06072	1.00262	0.962454	0.94137	0.982866	0.953982	0.789936	1.13971	1.10452	1.08205
	1.00984	1.01223	0.907652	0.961505	0.954311	0.78127	1.2434	1.08132	1.05681	0.992705	0.959069	0.937359	0.973042	0.950244	0.779566	1.14363	1.10936	1.0726
	1.00769	1.01012	0.90802	0.969384	0.953079	0.782722	1.23602	1.08427	1.05726	0.980814	0.963595	0.934532	0.96635	0.955774	0.774494	1.1463	1.09789	1.06273
	1.00366	1.00207	0.897235	0.970952	0.944304	0.776171	1.22846	1.08543	1.04994	0.974316	0.967112	0.933442	0.966948	0.950674	0.777236	1.14865	1.09248	1.0615
	0.996169	1.00287	0.893146	0.963404	0.938274	0.766145	1.22305	1.07772	1.04485	0.972645	0.955078	0.927797	0.965161	0.933854	0.770478	1.14404	1.0758	1.05631
	0.997155	1.00015	0.895014	0.967705	0.937627	0.766059	1.22656	1.06801	1.03809	0.975888	0.954054	0.917789	0.958815	0.927554	0.772209	1.14003	1.07677	1.05353
	0.986059	1.00083	0.891378	0.958848	0.935664	0.763482	1.2181	1.06682	1.04299	0.970959	0.957973	0.916107	0.957204	0.929774	0.770769	1.12871	1.08961	1.04523
	0.987751	1.00094	0.887941	0.950859	0.925152	0.762276	1.21501	1.07545	1.0321	0.967179	0.9554	0.913168	0.956342	0.926355	0.765636	1.12719	1.08076	1.03272
	0.979965	0.996236	0.880765	0.947647	0.928336	0.758134	1.21406	1.07467	1.02986	0.967094	0.942724	0.91576	0.952983	0.922674	0.769077	1.1225	1.077	1.03618
	0.983764	0.987691	0.873833	0.945739	0.924275	0.755314	1.21039	1.06855	1.02412	0.963938	0.936386	0.917354	0.944608	0.922083	0.757828	1.12285	1.07634	1.03966
	0.983411	0.996284	0.868062	0.934357	0.924584	0.755982	1.20916	1.07065	1.01662	0.957128	0.932866	0.910645	0.943028	0.914701	0.760779	1.11589	1.07327	1.03896
	0.968357	0.993351	0.870804	0.937963	0.921868	0.750027	1.20052	1.06554	1.01081	0.94889	0.935938	0.895249	0.935509	0.917526	0.757217	1.11004	1.06908	1.03046
	0.966683	0.995298	0.866217	0.928563	0.911401	0.748394	1.1952	1.05852	1.00788	0.950317	0.938844	0.89573	0.92845	0.911327	0.755273	1.10202	1.0702	1.02675
	0.968495	0.985218	0.861504	0.925463	0.909283	0.750801	1.18443	1.05186	1.00109	0.948278	0.934259	0.898054	0.925622	0.902898	0.75381	1.0963	1.06529	1.02217
	0.962705	0.981059	0.858339	0.923085	0.904074	0.752448	1.18119	1.0565	0.996282	0.942587	0.927189	0.887199	0.922403	0.90432	0.748868	1.09864	1.06306	1.0116
	0.955098	0.968726	0.850983	0.919041	0.903728	0.745692	1.18874	1.05238	0.994568	0.934664	0.925956	0.879122	0.906978	0.894596	0.753142	1.09203	1.05222	1.0054
	0.950532	0.964481	0.850613	0.920403	0.900405	0.740157	1.19031	1.04551	0.989314	0.930786	0.912569	0.881191	0.910597	0.893055	0.748266	1.08887	1.06166	1.01139
	0.948774	0.958735	0.84795	0.914358	0.891623	0.737856	1.17224	1.03384	0.992112	0.932953	0.907704	0.878179	0.911023	0.892042	0.743762	1.08146	1.05532	1.00496
	0.939306	0.947832	0.850839	0.904659	0.887679	0.744216	1.16565	1.03329	0.981789	0.924342	0.906779	0.871439	0.908528	0.881885	0.744623	1.07387	1.04231	0.992386
	0.935341	0.951954	0.840879	0.900894	0.887181	0.739353	1.17039	1.03833	0.976795	0.912686	0.909056	0.869115	0.900055	0.880118	0.742502	1.06895	1.03998	0.99188
	0.934054	0.959893	0.836295	0.891336	0.877198	0.739995	1.18116	1.03964	0.973857	0.908928	0.902601	0.857174	0.898177	0.88054	0.737595	1.07682	1.04132	0.987965
	0.939706	0.957956	0.826727	0.891076	0.882637	0.737333	1.16867	1.03738	0.966507	0.90846	0.901826	0.854611	0.902706	0.877971	0.734342	1.06548	1.04308	0.986561
	0.928482	0.947362	0.824109	0.892078	0.875971	0.727546	1.16147	1.03423	0.95664	0.898384	0.900274	0.854872	0.897409	0.859061	0.726297	1.0544	1.02866	0.983526
	0.921355	0.951696	0.825628	0.886759	0.873259	0.723495	1.16312	1.02011	0.953291	0.903655	0.898465	0.855972	0.890265	0.858604	0.721608	1.05519	1.02176	0.981616
	0.922456	0.950213	0.817088	0.887891	0.875819	0.727018	1.1571	1.01851	0.956054	0.908356	0.89529	0.85367	0.877228	0.868572	0.730223	1.05839	1.03473	0.971032
	0.917415	0.939941	0.814708	0.890253	0.877626	0.722873	1.14119	1.01898	0.946516	0.896828	0.89334	0.839762	0.869723	0.866105	0.726551	1.0581	1.02953	0.966217
	0.910833	0.938332	0.808151	0.885453	0.866821	0.723839	1.13825	1.01881	0.941631	0.887359	0.890057	0.832173	0.872948	0.846442	0.724605	1.05191	1.01783	0.956359
	0.904897	0.939437	0.797616	0.877827	0.861641	0.720083	1.14291	1.00601	0.93096	0.883138	0.886443	0.827	0.873556	0.846568	0.718385	1.05133	1.01669	0.952798
	0.899614	0.936328	0.800967	0.870168	0.854712	0.719603	1.13869	1.0064	0.930641	0.886101	0.885275	0.830956	0.868827	0.844249	0.713001	1.04876	1.01704	0.952959
	0.902622	0.928152	0.800449	0.86591	0.854132	0.719299	1.13655	1.01152	0.928687	0.875938	0.881293	0.828346	0.86438	0.840413	0.708936	1.04128	1.02097	0.945486
	0.901685	0.916432	0.798311	0.861613	0.851891	0.716354	1.13105	0.998836	0.924895	0.876368	0.871995	0.818195	0.860133	0.842215	0.713173	1.03461	1.022	0.932437
	0.892685	0.916397	0.798399	0.864632	0.842542	0.709321	1.12469	0.990714	0.929919	0.880379	0.871163	0.812266	0.854451	0.837445	0.712725	1.03382	1.02012	0.930554
	0.89277	0.913297	0.789546	0.860488	0.841508	0.706901	1.1144	0.989856	0.920418	0.87215	0.869527	0.810284	0.84626	0.827632	0.710298	1.02346	1.01412	0.928979
	0.888792	0.916151	0.786013	0.854473	0.841701	0.698087	1.12424	0.990306	0.91172	0.862672	0.874908	0.80869	0.849891	0.824603	0.710676	1.02017	1.00854	0.921448
	0.887241	0.90916	0.78482	0.846904	0.83641	0.69545	1.11994	0.99063	0.901041	0.867475	0.863193	0.808215	0.849887	0.826207	0.705941	1.02515	1.0031	0.916972
	0.882908	0.901677	0.78334	0.846602	0.829949	0.693372	1.1165	0.985238	0.898913	0.8555	0.853968	0.803688	0.848341	0.822021	0.704398	1.0177	1.00638	0.917076
	0.884516	0.902488	0.773254	0.856407	0.832259	0.693654	1.10755	0.987748	0.899058	0.852811	0.856256	0.792916	0.847545	0.819106	0.701264	1.00602	1.00757	0.913732
	0.880077	0.894636	0.768206	0.848739	0.820987	0.689813	1.11321	0.992781	0.896304	0.853792	0.85949	0.791144	0.838971	0.818967	0.695339	1.00612	0.998263	0.905865
	0.871392	0.891904	0.770038	0.842089	0.812643	0.687437	1.10724	0.977378	0.895599	0.857371	0.853923	0.789972	0.830215	0.814472	0.690779	1.00052	0.993732	0.903577
	0.871317	0.886139	0.765668	0.838356	0.812589	0.685471	1.09638	0.973267	0.888242	0.84944	0.847988	0.782462	0.831429	0.810258	0.691028	0.993908	0.99025	0.897014
	0.867451	0.892081	0.761997	0.837724	0.82157	0.688876	1.09003	0.969849	0.882913	0.850458	0.849547	0.784338	0.832237	0.811284	0.686268	0.986901	0.991138	0.893195
	0.862682	0.885802	0.756453	0.83731	0.826007	0.685738	1.09111	0.969472	0.871486	0.847656	0.840312	0.7844	0.829612	0.807146	0.686903	0.994367	0.986107	0.897268
	0.866474	0.883146	0.755873	0.82703	0.877042	0.686436	1.08664	0.972816	0.881817	0.839239	0.835389	0.776503	0.828085	0.855747	0.684209	0.986518	0.988937	0.892655
	0.86601	0.887853	0.753102	0.827355	2.96689	0.682376	1.08535	0.976151	1.38243	0.843142	0.83301	0.778816	0.830287	2.56921	0.707389	1.01577	1.01231	1.27002
	0.883562	0.937346	0.802448	0.866881	12.8366	0.790869	1.11565	1.07539	4.98188	0.870652	0.883152	0.802525	0.877052	11.6838	0.885813	1.14786	1.15964	4.54283
	0.880233	0.931115	0.796807	0.863436	12.9399	0.797081	1.11676	1.08238	5.05271	0.858226	0.874193	0.78871	0.86167	12.1375	0.882548	1.12106	1.16045	4.73736
	0.856365	0.875328	0.748579	0.821063	3.0654	0.67918	1.08373	0.974851	1.42564	0.827871	0.822002	0.760143	0.808783	3.02078	0.690978	0.981848	0.995572	1.41191
	0.855872	0.86171	0.741088	0.820953	0.861108	0.668199	1.07128	0.960516	0.865019	0.823686	0.819595	0.756217	0.800211	0.843004	0.675547	0.969679	0.974382	0.868023
	0.853975	0.865646	0.734339	0.817773	0.792527	0.665233	1.07748	0.961652	0.855525	0.821462	0.811638	0.750309	0.793271	0.788109	0.668515	0.967972	0.974798	0.865445
	0.844718	0.860645	0.732163	0.822877	0.790496	0.665615	1.07862	0.967031	0.847046	0.825096	0.807523	0.753464	0.796235	0.777682	0.670582	0.971924	0.967851	0.859122
	0.828904	0.856962	0.72781	0.813116	0.792233	0.664688	1.0669	0.954262	0.839935	0.820232	0.799123	0.744571	0.795249	0.770066	0.676114	0.974876	0.968488	0.853824
	0.826886	0.843368	0.723933	0.804485	0.788443	0.667378	1.06068	0.94513	0.829716	0.81441	0.789042	0.744779	0.787801	0.765912	0.672996	0.968249	0.969906	0.851548
	0.834018	0.844198	0.721136	0.795616	0.779067	0.659881	1.05129	0.936998	0.832478	0.813893	0.788599	0.746264	0.786388	0.770155	0.664664	0.965353	0.968313	0.843711
	0.827363	0.854133	0.720687	0.793818	0.77944	0.649748	1.05686	0.931453	0.827236	0.807814	0.791713	0.739238	0.787885	0.767721	0.665422	0.957708	0.966508	0.837856
	0.828233	0.842703	0.714033	0.793598	0.778624	0.650158	1.0533	0.935736	0.823608	0.804221	0.792665	0.740467	0.787397	0.758361	0.660432	0.949692	0.964981	0.834729
	0.823446	0.839188	0.714557	0.792648	0.771456	0.651694	1.05009	0.942762	0.816833	0.801444	0.789465	0.736025	0.787311	0.763147	0.655052	0.941826	0.955449	0.833299
	0.816596	0.828826	0.713098	0.787787	0.769007	0.649546	1.04612	0.939515	0.818286	0.791749	0.779196	0.734418	0.787816	0.754979	0.651104	0.945092	0.952789	0.823739
	0.818559	0.830845	0.710633	0.78852	0.762002	0.647634	1.03708	0.930296	0.817157	0.790999	0.773309	0.733306	0.781019	0.753454	0.651675	0.942295	0.948543	0.814005
	0.81546	0.82801	0.707544	0.784705	0.759199	0.646922	1.02781	0.926065	0.803499	0.791049	0.77223	0.725319	0.777624	0.747717	0.647406	0.933479	0.944449	0.815169
	0.807556	0.823095	0.698501	0.7755	0.762691	0.650004	1.02145	0.93635	0.799184	0.783604	0.77123	0.716994	0.773211	0.737137	0.648024	0.934266	0.945972	0.807779
	0.807435	0.82572	0.698491	0.766243	0.754267	0.642521	1.02162	0.930714	0.800447	0.778814	0.769941	0.719969	0.771574	0.737521	0.650887	0.933673	0.949361	0.810032
	0.805374	0.823072	0.697453	0.774122	0.747794	0.637237	1.02721	0.923605	0.791484	0.778762	0.769016	0.719573	0.764764	0.741997	0.646625	0.927964	0.939456	0.805171
	0.804512	0.81646	0.693969	0.775879	0.742025	0.640254	1.0289	0.924293	0.787012	0.778997	0.771312	0.711484	0.765566	0.730646	0.640684	0.920803	0.940421	0.797513
	0.798178	0.810556	0.68685	0.771066	0.740243	0.639347	1.0272	0.917504	0.787589	0.770311	0.766167	0.712638	0.763224	0.723796	0.63831	0.919087	0.938904	0.793662
	0.786402	0.812224	0.688554	0.768016	0.735993	0.634791	1.0241	0.919363	0.781091	0.77053	0.75832	0.707662	0.75358	0.725302	0.640994	0.921805	0.928966	0.791755
	0.787255	0.812607	0.687894	0.767702	0.734094	0.630487	1.02391	0.915978	0.781137	0.768198	0.750332	0.709792	0.752022	0.719575	0.641641	0.912356	0.927159	0.790053
	0.785053	0.811593	0.685868	0.767547	0.730039	0.628062	1.01888	0.91745	0.77481	0.768886	0.746974	0.699617	0.75403	0.713899	0.639705	0.906255	0.928975	0.787472
	0.776076	0.810601	0.677199	0.761957	0.724271	0.633304	1.01579	0.916673	0.770929	0.767773	0.749421	0.703179	0.746781	0.709471	0.639637	0.906194	0.926746	0.778412
	0.771107	0.804649	0.674096	0.756908	0.716498	0.62974	1.01671	0.912832	0.764566	0.760619	0.751479	0.699884	0.743242	0.712419	0.6309	0.903953	0.923934	0.773727
	0.774118	0.799423	0.6753	0.755108	0.712558	0.626928	1.00814	0.906881	0.761814	0.752088	0.750908	0.696523	0.740671	0.71181	0.62817	0.902681	0.919268	0.770084
	0.768257	0.796222	0.67637	0.756082	0.717838	0.629744	1.00206	0.903227	0.761878	0.749676	0.747434	0.692242	0.737082	0.711366	0.627219	0.900172	0.920338	0.768653
	0.763823	0.794492	0.674994	0.754915	0.718911	0.626551	1.00272	0.9005	0.756438	0.743597	0.74385	0.687896	0.743205	0.705533	0.627533	0.893141	0.91759	0.76625
	0.768188	0.792377	0.669585	0.751228	0.71915	0.626067	1.0068	0.897883	0.750115	0.74718	0.737519	0.684634	0.735771	0.700397	0.624317	0.888814	0.908461	0.759779
	0.771662	0.795172	0.664898	0.747971	0.712276	0.620193	0.991815	0.898171	0.74434	0.745716	0.734838	0.686812	0.734708	0.697307	0.621745	0.887904	0.900324	0.754587
	0.76305	0.78698	0.66244	0.747401	0.708216	0.614128	0.993803	0.892701	0.743323	0.735843	0.735977	0.683845	0.72729	0.697531	0.619132	0.882188	0.904173	0.747688
	0.766914	0.785205	0.660548	0.746948	0.710511	0.616073	0.988423	0.897233	0.74142	0.738042	0.737558	0.681553	0.731659	0.695599	0.621332	0.880837	0.903736	0.745256
	0.758476	0.789519	0.65455	0.742482	0.710891	0.613817	0.984858	0.893314	0.73974	0.740272	0.729279	0.678429	0.732934	0.693457	0.623056	0.882707	0.902983	0.746031
	0.755588	0.787036	0.651496	0.739206	0.707583	0.60955	0.983528	0.891881	0.739695	0.734019	0.731199	0.671966	0.73237	0.700926	0.620721	0.874979	0.89879	0.741386
	0.751777	0.771121	0.648826	0.736857	0.699016	0.607122	0.980563	0.881792	0.733107	0.731817	0.731027	0.67361	0.728182	0.693943	0.616665	0.868119	0.893569	0.740927
	0.751801	0.771241	0.645908	0.738873	0.691114	0.611125	0.984159	0.880277	0.724907	0.728055	0.730178	0.664895	0.717756	0.689652	0.61706	0.860348	0.890327	0.738814
	0.748936	0.770421	0.648207	0.730931	0.69326	0.610261	0.97584	0.879301	0.721471	0.725733	0.720702	0.663325	0.719237	0.684529	0.617852	0.866723	0.895424	0.73528
	0.748325	0.76934	0.643316	0.730542	0.689815	0.605905	0.972483	0.884664	0.717087	0.72409	0.716206	0.659695	0.71875	0.680909	0.614891	0.866981	0.899382	0.734038
	0.750004	0.765863	0.64163	0.728553	0.691689	0.605762	0.972345	0.882498	0.718663	0.720875	0.716966	0.660161	0.710383	0.680075	0.612281	0.860411	0.891447	0.728806
	0.74463	0.764168	0.640776	0.734475	0.689495	0.605938	0.968939	0.87222	0.718842	0.718152	0.714276	0.659699	0.708268	0.674893	0.608171	0.862197	0.888892	0.721277
	0.740382	0.765736	0.636386	0.726997	0.690089	0.605682	0.969324	0.868942	0.712785	0.713025	0.712876	0.657619	0.701445	0.674083	0.613356	0.858859	0.885071	0.720077
	0.737735	0.762265	0.635056	0.722255	0.682398	0.606114	0.961727	0.875743	0.711766	0.715172	0.704962	0.65317	0.698843	0.674103	0.605746	0.85124	0.885755	0.720478
	0.730928	0.756718	0.630746	0.717484	0.687512	0.606405	0.955116	0.868637	0.711124	0.71277	0.702979	0.658659	0.69913	0.670038	0.601861	0.853028	0.878711	0.712872
	0.732787	0.752023	0.63098	0.718539	0.682197	0.605531	0.956382	0.863721	0.704828	0.704502	0.703655	0.648411	0.697198	0.663802	0.600814	0.843748	0.87884	0.705747
	0.728579	0.749763	0.627673	0.719928	0.677397	0.596489	0.963917	0.868139	0.701372	0.699999	0.699082	0.644174	0.696625	0.657144	0.598568	0.840972	0.877024	0.709503
	0.732896	0.746996	0.623267	0.722735	0.673127	0.595388	0.956769	0.86717	0.698395	0.70232	0.701737	0.638325	0.696178	0.665816	0.60133	0.841885	0.877581	0.706015
	0.727477	0.74479	0.626366	0.719393	0.670616	0.594752	0.950067	0.866116	0.695251	0.697286	0.706906	0.644223	0.696379	0.661781	0.602963	0.847396	0.876827	0.695991
	0.726049	0.744236	0.626977	0.714635	0.671359	0.590729	0.949256	0.864095	0.695182	0.698282	0.694575	0.643142	0.688103	0.651216	0.604721	0.846697	0.874695	0.695535
	0.722837	0.744072	0.620877	0.713644	0.671895	0.585841	0.944683	0.860868	0.696242	0.696209	0.688856	0.640085	0.687314	0.650153	0.595543	0.8387	0.877695	0.688233
	0.716862	0.739903	0.615802	0.705452	0.674152	0.591221	0.949823	0.853595	0.692962	0.693577	0.680511	0.635152	0.689188	0.65284	0.592375	0.82936	0.877049	0.687804
	0.716737	0.738055	0.619203	0.702959	0.672045	0.591281	0.941445	0.851484	0.688208	0.694122	0.680255	0.637132	0.69065	0.645571	0.592294	0.82919	0.872903	0.687462
	0.719613	0.73572	0.615215	0.705877	0.667609	0.586418	0.929824	0.849847	0.67846	0.685024	0.67975	0.634558	0.685442	0.650918	0.591388	0.834185	0.877019	0.684192
	0.715996	0.733387	0.60882	0.706751	0.674196	0.583894	0.934089	0.84744	0.676704	0.680797	0.679285	0.630567	0.679656	0.655303	0.592139	0.827272	0.867834	0.684007
	0.707159	0.727807	0.603182	0.700686	0.672064	0.583541	0.93295	0.84607	0.676865	0.681324	0.676577	0.626527	0.67992	0.652256	0.589686	0.826611	0.866693	0.688405
	0.703634	0.72526	0.603207	0.69785	0.66725	0.581677	0.935971	0.844984	0.672721	0.677384	0.672866	0.625941	0.675871	0.645294	0.587595	0.822483	0.85977	0.683983
	0.700877	0.727372	0.603654	0.697167	0.667021	0.584306	0.93725	0.839545	0.671288	0.677855	0.670348	0.623081	0.671832	0.64578	0.587676	0.816314	0.862016	0.677183
	0.706397	0.720754	0.601601	0.694452	0.659574	0.582834	0.927342	0.843159	0.672832	0.678038	0.662048	0.617359	0.668067	0.646175	0.587207	0.81803	0.862441	0.67317
	0.706918	0.715527	0.602182	0.691763	0.654368	0.581193	0.916917	0.839248	0.670241	0.667201	0.665699	0.616403	0.665767	0.640226	0.587922	0.813094	0.86019	0.672976
	0.699022	0.721164	0.600033	0.696483	0.655805	0.582766	0.919449	0.834745	0.666465	0.670036	0.666151	0.615475	0.664949	0.637027	0.589791	0.813257	0.85988	0.667649
	0.689959	0.720647	0.597822	0.695789	0.649857	0.576873	0.918709	0.838033	0.661453	0.670386	0.665195	0.616313	0.664307	0.633888	0.585264	0.815775	0.85524	0.665312
	0.691149	0.714524	0.59283	0.691232	0.64469	0.575196	0.918532	0.841591	0.653923	0.666956	0.663532	0.615248	0.666906	0.631636	0.583594	0.805169	0.859537	0.662393
	0.689352	0.705878	0.593097	0.689499	0.648785	0.571983	0.922928	0.833031	0.650604	0.664031	0.66219	0.61101	0.664098	0.631375	0.583278	0.800538	0.853967	0.658858
	0.689363	0.712659	0.594043	0.690362	0.644963	0.573189	0.925877	0.833547	0.647494	0.662779	0.653525	0.608525	0.662247	0.620191	0.581162	0.800456	0.84725	0.656571
	0.684521	0.708005	0.58983	0.68853	0.638079	0.575421	0.918293	0.834644	0.650371	0.66428	0.653095	0.607328	0.664304	0.618281	0.582522	0.795962	0.851067	0.65153
	0.678928	0.708376	0.583739	0.682977	0.636406	0.573998	0.915483	0.828795	0.645811	0.66252	0.648268	0.603749	0.661466	0.619835	0.576381	0.795805	0.848199	0.648279
	0.682586	0.703072	0.585716	0.682845	0.634137	0.57056	0.910063	0.833251	0.640006	0.65808	0.643735	0.602211	0.658383	0.617781	0.570905	0.793063	0.847234	0.645745
	0.68353	0.699979	0.588113	0.677502	0.634679	0.572506	0.908556	0.830717	0.631554	0.65726	0.648161	0.59727	0.657816	0.613039	0.575515	0.788252	0.841612	0.64529
	0.678674	0.702649	0.58528	0.671859	0.632378	0.566917	0.898744	0.829376	0.631394	0.654245	0.650713	0.595557	0.651358	0.609025	0.570787	0.793197	0.840512	0.644553
	0.67172	0.702695	0.577186	0.675183	0.624414	0.563366	0.900208	0.829083	0.634079	0.645478	0.650301	0.592391	0.651982	0.611245	0.573405	0.787019	0.842052	0.640134
	0.669701	0.700798	0.573717	0.67438	0.621772	0.562759	0.897221	0.823898	0.634957	0.645016	0.647184	0.597338	0.649223	0.606602	0.569446	0.789681	0.842993	0.640619
	0.668448	0.694376	0.578174	0.671681	0.624914	0.562455	0.899309	0.822995	0.632135	0.645458	0.637629	0.591419	0.648197	0.605967	0.572897	0.787901	0.841038	0.638028
	0.661426	0.686804	0.575533	0.664794	0.622663	0.562276	0.894	0.821862	0.627806	0.64435	0.64015	0.590197	0.650841	0.604237	0.571538	0.784294	0.84432	0.634865
	0.658869	0.691178	0.580038	0.668937	0.623637	0.558817	0.889304	0.819497	0.620918	0.638093	0.64462	0.591441	0.649183	0.598438	0.56815	0.78384	0.835445	0.632306
	0.657769	0.692573	0.572922	0.665324	0.620064	0.553466	0.88043	0.81637	0.620015	0.636112	0.642839	0.589287	0.64284	0.598722	0.568525	0.780668	0.828311	0.625194
	0.661455	0.681839	0.564916	0.662608	0.612135	0.559804	0.88139	0.813013	0.622041	0.636148	0.639564	0.5888	0.641439	0.601182	0.562495	0.7814	0.832549	0.628889
	0.660497	0.68574	0.571231	0.658765	0.611673	0.557916	0.886866	0.810381	0.618981	0.636371	0.634544	0.583825	0.638297	0.594371	0.558147	0.774462	0.829408	0.625097
	0.661689	0.690405	0.569426	0.653987	0.615764	0.559546	0.886775	0.80794	0.615708	0.627722	0.631886	0.580413	0.634956	0.591289	0.562879	0.779955	0.823661	0.61538
	0.66224	0.685928	0.565457	0.649287	0.619373	0.559545	0.87396	0.806423	0.616479	0.623157	0.630134	0.582416	0.636734	0.594914	0.560466	0.778131	0.826542	0.614535
	0.653177	0.678967	0.567043	0.653366	0.619395	0.558486	0.878734	0.806847	0.617223	0.627233	0.628234	0.580237	0.635588	0.59651	0.564024	0.769101	0.834315	0.617329
	0.653858	0.678646	0.562455	0.65713	0.616044	0.558491	0.876386	0.801021	0.612356	0.62832	0.626393	0.576383	0.633875	0.593659	0.565579	0.763674	0.830364	0.613379
	0.655154	0.674985	0.561346	0.655248	0.620197	0.556021	0.871522	0.808431	0.606479	0.624135	0.626112	0.576039	0.631206	0.599064	0.563472	0.764852	0.826617	0.609216
	0.64606	0.678742	0.561209	0.654221	0.624784	0.553526	0.871151	0.808666	0.609021	0.621962	0.623073	0.573589	0.628649	0.607943	0.564543	0.76409	0.82407	0.607646
	0.64636	0.677008	0.556496	0.652732	0.63765	0.558037	0.868794	0.808738	0.610125	0.62076	0.624043	0.56841	0.628825	0.617082	0.562749	0.765835	0.822144	0.612117
	0.642861	0.670972	0.552212	0.653795	0.640141	0.555643	0.868564	0.80528	0.604375	0.616621	0.623731	0.56466	0.626041	0.61313	0.560632	0.765177	0.828796	0.609649
	0.635231	0.667521	0.555191	0.651679	0.626189	0.551997	0.872277	0.802637	0.605341	0.611452	0.622695	0.565459	0.625915	0.598492	0.553594	0.766556	0.818518	0.605562
	0.631817	0.658537	0.554944	0.648583	0.616816	0.550896	0.869236	0.800102	0.601743	0.609218	0.61887	0.565356	0.62908	0.58814	0.551233	0.763171	0.816453	0.599217
	0.634303	0.662196	0.546309	0.645505	0.60704	0.550235	0.867807	0.801178	0.598344	0.612818	0.612127	0.565434	0.621795	0.584142	0.550785	0.760878	0.815601	0.60004
	0.637951	0.664225	0.547637	0.642464	0.606722	0.550612	0.855343	0.793795	0.593033	0.613169	0.614541	0.559887	0.619157	0.583381	0.553418	0.759424	0.813976	0.599094
	0.634188	0.662125	0.549446	0.643176	0.603548	0.550663	0.856286	0.793755	0.59065	0.611685	0.614843	0.558136	0.619088	0.583667	0.553318	0.762735	0.80937	0.594377
	0.632186	0.665616	0.543223	0.642955	0.601734	0.549204	0.856405	0.794265	0.585005	0.608747	0.609347	0.564315	0.619104	0.583008	0.551087	0.757736	0.809567	0.592235
	0.637257	0.660171	0.543616	0.642152	0.606078	0.547894	0.851094	0.794484	0.578371	0.603954	0.604814	0.558688	0.615156	0.581585	0.549828	0.748074	0.805547	0.588805
	0.630142	0.657622	0.545285	0.633776	0.596667	0.544381	0.851176	0.788631	0.581714	0.603326	0.605165	0.554095	0.61229	0.57998	0.550323	0.743294	0.806264	0.585838
	0.622349	0.661682	0.540708	0.62949	0.587973	0.537295	0.851305	0.79329	0.580795	0.605077	0.607038	0.556295	0.613495	0.572792	0.547091	0.741896	0.807119	0.587801
	0.629083	0.659642	0.537972	0.628792	0.58782	0.537022	0.851673	0.78674	0.578967	0.600308	0.607011	0.560322	0.613502	0.569134	0.549251	0.746699	0.812197	0.587185
	0.629155	0.653996	0.536283	0.626918	0.589848	0.537116	0.854217	0.781404	0.575021	0.598462	0.608078	0.558707	0.60985	0.564736	0.545247	0.746375	0.812918	0.581206
	0.625007	0.648989	0.535677	0.626424	0.588518	0.538389	0.85036	0.774357	0.573476	0.599265	0.605369	0.557209	0.602208	0.563492	0.541198	0.744666	0.813338	0.578241
	0.623225	0.649107	0.534049	0.632951	0.585024	0.536579	0.846602	0.768867	0.57527	0.601232	0.604069	0.552328	0.599735	0.565037	0.544436	0.750859	0.811162	0.580917
	0.623692	0.648231	0.535501	0.629398	0.581324	0.538239	0.851156	0.7731	0.572773	0.600781	0.597994	0.55307	0.605818	0.5622	0.539237	0.747464	0.809411	0.583013
	0.627001	0.649367	0.531887	0.625187	0.591009	0.535933	0.850496	0.774777	0.56884	0.598894	0.596212	0.548083	0.60815	0.56716	0.540241	0.739952	0.803767	0.582039
	0.620803	0.646889	0.532347	0.625017	0.599764	0.536529	0.842226	0.780921	0.570235	0.599367	0.596347	0.546192	0.602752	0.572594	0.541818	0.737213	0.797875	0.578038
	0.619168	0.644876	0.535378	0.624783	0.579526	0.535715	0.840076	0.779388	0.565469	0.595878	0.594917	0.544481	0.600785	0.558767	0.543626	0.733437	0.796994	0.57366
	0.619749	0.643548	0.530163	0.624873	0.578139	0.535553	0.841469	0.772619	0.562687	0.588976	0.595978	0.546885	0.604993	0.553048	0.54082	0.726965	0.79824	0.565099
	0.611705	0.645464	0.525163	0.626023	0.578051	0.532246	0.846743	0.769058	0.558748	0.587161	0.585858	0.54779	0.605176	0.55525	0.537775	0.73327	0.79654	0.561519
	0.609058	0.643456	0.525957	0.622085	0.576309	0.527585	0.844307	0.771477	0.559845	0.587927	0.583243	0.541594	0.597033	0.553751	0.535445	0.734063	0.790417	0.563087
	0.61031	0.635171	0.525226	0.623274	0.572978	0.530013	0.84021	0.76978	0.560375	0.58585	0.583319	0.544551	0.593382	0.551435	0.528615	0.729082	0.788801	0.558602
	0.606805	0.63573	0.52353	0.616498	0.570752	0.529984	0.836636	0.771034	0.56022	0.582327	0.5841	0.542912	0.594085	0.553321	0.535447	0.730057	0.789077	0.557437
	0.606655	0.632941	0.519314	0.619064	0.570563	0.531911	0.834851	0.766289	0.559401	0.583623	0.57705	0.538592	0.595479	0.555552	0.537157	0.729343	0.786754	0.553635
	0.605283	0.632947	0.516647	0.620159	0.572287	0.527779	0.837791	0.766954	0.553313	0.581159	0.576149	0.537904	0.595587	0.552101	0.531558	0.724796	0.790917	0.556854
	0.607007	0.630922	0.517037	0.615458	0.572754	0.523748	0.830969	0.770669	0.548057	0.578295	0.575699	0.537786	0.592073	0.547967	0.530031	0.719746	0.788606	0.560108
	0.603749	0.628306	0.515569	0.611569	0.565572	0.523876	0.83061	0.764769	0.550624	0.579708	0.577008	0.540099	0.585263	0.549184	0.530507	0.715574	0.787462	0.557924
	0.602178	0.626905	0.516328	0.614208	0.566875	0.522476	0.831223	0.759811	0.548053	0.578976	0.576225	0.537335	0.582058	0.544336	0.528631	0.714867	0.785306	0.557749
	0.604692	0.624328	0.514129	0.612349	0.565886	0.521779	0.831217	0.759109	0.545972	0.575099	0.575786	0.536198	0.586	0.545007	0.524516	0.722227	0.787613	0.550599
	0.605091	0.626489	0.511203	0.613856	0.566174	0.523814	0.821754	0.754171	0.543862	0.577007	0.577677	0.536205	0.587731	0.548718	0.524832	0.719599	0.789033	0.54742
	0.599881	0.623942	0.510319	0.611578	0.562988	0.524083	0.820852	0.755982	0.536893	0.576853	0.57625	0.534591	0.589253	0.548472	0.530532	0.717005	0.789097	0.546353
	0.596816	0.622241	0.507214	0.604401	0.563461	0.522418	0.825798	0.759338	0.539215	0.572277	0.573014	0.53197	0.58856	0.545518	0.523139	0.711411	0.788285	0.546893
	0.593831	0.623957	0.507974	0.602055	0.569408	0.520775	0.822028	0.7592	0.54189	0.562021	0.572445	0.527647	0.585139	0.549489	0.524478	0.707468	0.786822	0.544345
	0.593581	0.625847	0.508779	0.601556	0.558875	0.51813	0.82225	0.754413	0.540913	0.563383	0.571984	0.524524	0.580531	0.544278	0.52607	0.707221	0.779955	0.543426
	0.594554	0.616854	0.508063	0.600768	0.555864	0.513955	0.824939	0.755849	0.53762	0.566879	0.569412	0.523695	0.575078	0.534919	0.52031	0.708924	0.782907	0.540722
	0.584593	0.613727	0.504934	0.606275	0.552837	0.514219	0.821828	0.753679	0.53684	0.56262	0.563387	0.528448	0.577379	0.535256	0.518164	0.71135	0.776202	0.539138
	0.583909	0.613024	0.503356	0.60625	0.553384	0.510976	0.820861	0.756426	0.529192	0.561684	0.55929	0.527119	0.579072	0.534624	0.517309	0.708202	0.77956	0.541141
	0.589643	0.611095	0.505107	0.599147	0.552298	0.509456	0.818745	0.750155	0.532018	0.562311	0.561408	0.522824	0.581204	0.53241	0.519904	0.704619	0.781502	0.538214
	0.589683	0.608673	0.499729	0.593346	0.549355	0.510954	0.80875	0.75239	0.530999	0.560374	0.564713	0.520014	0.579203	0.530919	0.522649	0.707314	0.771697	0.534233
	0.584336	0.609251	0.495831	0.594054	0.546929	0.511355	0.804941	0.757386	0.525881	0.561538	0.560039	0.51672	0.573455	0.529878	0.521524	0.702723	0.775956	0.531089
	0.583119	0.607352	0.498989	0.589862	0.543657	0.511714	0.80842	0.750999	0.528209	0.556412	0.557746	0.516663	0.567932	0.524486	0.5208	0.701293	0.770148	0.529571
	0.580526	0.601673	0.496811	0.589396	0.543177	0.509097	0.807752	0.74302	0.530906	0.554072	0.556621	0.518234	0.565859	0.525381	0.521999	0.704195	0.768908	0.527486
	0.576652	0.603884	0.495083	0.593396	0.544322	0.510931	0.807017	0.744866	0.52574	0.54858	0.559215	0.517528	0.567024	0.526331	0.519552	0.705585	0.767102	0.526139
	0.574433	0.602073	0.491951	0.588913	0.545091	0.511175	0.805827	0.750593	0.521298	0.552509	0.555532	0.516291	0.565357	0.526156	0.520077	0.703959	0.767654	0.526892
	0.57326	0.602335	0.493632	0.58807	0.54788	0.507395	0.800673	0.749027	0.521939	0.558267	0.555267	0.51729	0.56389	0.525139	0.514973	0.696116	0.764933	0.526193
	0.578924	0.601424	0.495972	0.590581	0.54555	0.507216	0.798438	0.746526	0.51693	0.548612	0.554667	0.514773	0.560753	0.519126	0.51033	0.692974	0.764524	0.520441
	0.577674	0.601332	0.494634	0.588444	0.543095	0.506776	0.797292	0.742297	0.517058	0.546107	0.551055	0.511037	0.560886	0.518868	0.509991	0.693891	0.762434	0.519345
	0.572555	0.600432	0.490923	0.586142	0.541619	0.505104	0.802771	0.73453	0.514012	0.549064	0.546587	0.51294	0.564032	0.522063	0.511068	0.694837	0.765239	0.523736
	0.573601	0.595761	0.48644	0.5836	0.536773	0.501541	0.804484	0.728735	0.513004	0.548525	0.549196	0.512065	0.562009	0.519087	0.508268	0.690018	0.760369	0.522564
	0.576543	0.596406	0.484038	0.580421	0.540168	0.502355	0.795886	0.731839	0.514002	0.55005	0.552442	0.511936	0.560979	0.520328	0.503113	0.683868	0.761426	0.519537
	0.573362	0.596545	0.488347	0.580859	0.538109	0.500868	0.79089	0.733055	0.51094	0.549044	0.548458	0.508832	0.557567	0.517089	0.50768	0.682802	0.758319	0.516436
	0.57008	0.592854	0.483208	0.582176	0.535923	0.500034	0.79076	0.726013	0.510526	0.545697	0.541979	0.509083	0.554096	0.514959	0.505569	0.681531	0.756374	0.514273
	0.567977	0.589632	0.480385	0.583624	0.536258	0.500718	0.790034	0.717412	0.510019	0.543141	0.53984	0.509107	0.556737	0.51257	0.503611	0.68279	0.753322	0.513429
	0.569129	0.589813	0.480387	0.576866	0.535798	0.500519	0.790979	0.717893	0.510364	0.539563	0.538682	0.505792	0.557297	0.511441	0.50596	0.683096	0.761345	0.513887
	0.571651	0.58321	0.47805	0.575148	0.533923	0.496107	0.793281	0.722243	0.506398	0.535489	0.539884	0.501098	0.556693	0.513544	0.505332	0.681323	0.760387	0.506799
	0.571706	0.587356	0.477821	0.575871	0.528909	0.496094	0.787261	0.726495	0.50171	0.536483	0.54343	0.502788	0.553243	0.513576	0.505812	0.673919	0.752916	0.509427
	0.568273	0.587301	0.478755	0.573664	0.524609	0.494744	0.780887	0.721114	0.499277	0.533979	0.539101	0.504989	0.549489	0.510053	0.503165	0.665447	0.750272	0.507897
	0.562816	0.586344	0.476834	0.572853	0.529237	0.494263	0.782779	0.715635	0.499614	0.531985	0.537381	0.502022	0.549431	0.509811	0.50657	0.66922	0.747819	0.507184
	0.556485	0.58528	0.475545	0.57101	0.531155	0.499396	0.779725	0.72399	0.500971	0.535057	0.53902	0.499916	0.544869	0.509798	0.50039	0.673179	0.74488	0.504729
	0.564415	0.582714	0.477257	0.564695	0.52797	0.494867	0.775921	0.721305	0.499589	0.530036	0.537501	0.497943	0.549382	0.507133	0.49646	0.670143	0.744634	0.507167
	0.561636	0.58346	0.471438	0.566635	0.525801	0.491404	0.780986	0.719824	0.493688	0.533053	0.532422	0.498624	0.546066	0.503831	0.498033	0.662381	0.740067	0.503215
	0.553389	0.580815	0.476453	0.568564	0.527228	0.49332	0.778534	0.718299	0.496381	0.536397	0.532087	0.500896	0.542123	0.508095	0.499401	0.666785	0.740848	0.499454
	0.554824	0.582855	0.470417	0.571565	0.525342	0.492514	0.776083	0.717109	0.498213	0.533375	0.526553	0.496246	0.544037	0.506188	0.499475	0.666508	0.741377	0.498331
	0.554786	0.581091	0.470791	0.570357	0.523697	0.491069	0.772074	0.71615	0.49009	0.530691	0.525753	0.498676	0.542904	0.50009	0.497641	0.666843	0.74064	0.50275
	0.551651	0.579893	0.472322	0.565025	0.522265	0.493085	0.767334	0.711664	0.489943	0.525655	0.525022	0.500934	0.543394	0.502442	0.497232	0.664898	0.739279	0.498549
	0.555106	0.578298	0.468216	0.565135	0.520096	0.490046	0.772964	0.710313	0.489154	0.521256	0.525426	0.496421	0.542066	0.504743	0.495832	0.66025	0.742479	0.493744
	0.555564	0.576045	0.466413	0.561364	0.518728	0.487223	0.771813	0.708187	0.485549	0.519209	0.524034	0.49506	0.537838	0.498137	0.497047	0.660053	0.74278	0.495739
	0.552068	0.573139	0.468032	0.556571	0.516945	0.487081	0.764955	0.704358	0.486678	0.5174	0.520579	0.493076	0.534743	0.497461	0.492902	0.658799	0.737292	0.495378
	0.551377	0.573947	0.469835	0.558567	0.519003	0.487767	0.766162	0.706379	0.484819	0.515906	0.520257	0.493947	0.535054	0.496793	0.489845	0.655295	0.73079	0.49377
	0.54682	0.571415	0.469556	0.556321	0.519918	0.487059	0.76482	0.707824	0.485235	0.51885	0.520481	0.493104	0.533008	0.492611	0.49143	0.65286	0.730352	0.494244
	0.543867	0.566168	0.470054	0.554352	0.514041	0.487409	0.76561	0.707068	0.484888	0.521508	0.520094	0.490828	0.534702	0.494264	0.49544	0.653872	0.732543	0.490816
	0.54558	0.569486	0.467698	0.553629	0.512989	0.487299	0.765141	0.708189	0.484804	0.517376	0.521551	0.492718	0.534135	0.496359	0.49184	0.651317	0.734516	0.489225
	0.543727	0.572546	0.461589	0.548876	0.51757	0.488578	0.765166	0.709539	0.483856	0.51688	0.515481	0.490001	0.536476	0.49593	0.492002	0.650525	0.732909	0.484666
	0.543932	0.565709	0.460963	0.550095	0.517411	0.485084	0.758347	0.705236	0.478222	0.516711	0.514868	0.486495	0.532935	0.491107	0.490538	0.647195	0.726396	0.485597
	0.545082	0.560406	0.464244	0.552396	0.516891	0.481517	0.754038	0.698711	0.469832	0.515434	0.511576	0.485613	0.534056	0.488573	0.486649	0.644241	0.724933	0.488878
	0.540898	0.560774	0.459935	0.556341	0.509308	0.48571	0.75758	0.695523	0.476922	0.513484	0.511799	0.487742	0.528189	0.494542	0.486493	0.645232	0.722872	0.488229
	0.53718	0.558403	0.4572	0.552597	0.509025	0.486827	0.750974	0.695503	0.47766	0.507791	0.513133	0.483096	0.52462	0.495151	0.487413	0.644142	0.72122	0.485033
	0.538008	0.555365	0.458549	0.549365	0.510469	0.483384	0.751234	0.695108	0.473957	0.510331	0.509902	0.480963	0.523862	0.493238	0.485858	0.642001	0.725045	0.482415
	0.539334	0.560551	0.457098	0.548027	0.509663	0.48342	0.753923	0.70235	0.476233	0.512108	0.507824	0.480484	0.526524	0.492684	0.484106	0.642928	0.723023	0.477737
	0.534516	0.563572	0.456048	0.549444	0.510812	0.480283	0.750943	0.702466	0.470519	0.510514	0.50928	0.477144	0.523567	0.494324	0.486004	0.647285	0.718386	0.474641
	0.534175	0.56194	0.455261	0.546546	0.514864	0.477673	0.741921	0.693911	0.469166	0.511108	0.50627	0.480597	0.519909	0.491382	0.480318	0.643681	0.716796	0.477554
	0.536431	0.553148	0.452798	0.543414	0.5165	0.478056	0.740301	0.690882	0.471471	0.510713	0.507912	0.479183	0.519943	0.492671	0.484023	0.636636	0.711544	0.478493
	0.533862	0.555821	0.450336	0.545838	0.514111	0.47829	0.746772	0.689443	0.472354	0.508315	0.509652	0.475096	0.518387	0.491706	0.486668	0.634187	0.71462	0.472913
	0.532699	0.557948	0.449303	0.548282	0.510329	0.475133	0.741765	0.690312	0.471874	0.50649	0.51076	0.474784	0.513131	0.487027	0.486265	0.638389	0.716575	0.475171
	0.531237	0.556581	0.44844	0.543248	0.505161	0.472356	0.737066	0.689839	0.468319	0.505433	0.511468	0.473428	0.514125	0.483218	0.483685	0.639984	0.714086	0.472853
	0.530702	0.55588	0.449916	0.538528	0.503565	0.472856	0.741617	0.693302	0.466314	0.501799	0.508638	0.475912	0.514191	0.480509	0.481856	0.636407	0.71305	0.470359
	0.526349	0.556725	0.450745	0.541569	0.499634	0.472682	0.74346	0.694452	0.46486	0.503694	0.502467	0.478205	0.513212	0.477482	0.480921	0.63376	0.714007	0.467326
	0.525269	0.556697	0.448566	0.5402	0.49818	0.471508	0.73943	0.686112	0.462101	0.501637	0.497682	0.47262	0.514497	0.473753	0.481271	0.634677	0.711441	0.465971
	0.534666	0.552334	0.448782	0.534336	0.492681	0.468462	0.736295	0.680449	0.459964	0.497466	0.502537	0.467518	0.515344	0.475096	0.480718	0.633068	0.705361	0.46508
	0.526035	0.545912	0.449963	0.531093	0.494664	0.469821	0.733525	0.68378	0.454341	0.491084	0.50003	0.46791	0.51464	0.472803	0.476569	0.635004	0.704421	0.464393
	0.52471	0.544309	0.450538	0.531405	0.494845	0.467663	0.734684	0.677793	0.457319	0.492689	0.500006	0.469644	0.508204	0.473008	0.476601	0.636012	0.705432	0.464887
	0.522031	0.549155	0.446949	0.532087	0.487758	0.463843	0.732966	0.680485	0.454213	0.496866	0.497856	0.472642	0.506536	0.471271	0.475883	0.62472	0.709311	0.459763
	0.52418	0.548865	0.443398	0.530586	0.488907	0.468044	0.731232	0.67903	0.452978	0.494935	0.499235	0.467662	0.508258	0.470803	0.471811	0.61911	0.710818	0.46008
	0.52427	0.550501	0.439416	0.532956	0.490247	0.470303	0.725246	0.677571	0.454326	0.49016	0.498641	0.46495	0.506581	0.470326	0.47209	0.618664	0.707253	0.459309
	0.523643	0.547625	0.443219	0.535909	0.48483	0.46829	0.723091	0.678505	0.45531	0.486007	0.495548	0.464321	0.509541	0.467882	0.473562	0.62059	0.698858	0.45797
	0.521277	0.541694	0.445613	0.533718	0.485698	0.465886	0.725104	0.682503	0.450529	0.489553	0.495733	0.465903	0.509739	0.4647	0.473467	0.621054	0.697616	0.454879
	0.517297	0.539795	0.443147	0.527182	0.483585	0.467649	0.730628	0.681725	0.448607	0.488804	0.494745	0.463657	0.505459	0.461695	0.471616	0.615301	0.697115	0.453027
	0.517622	0.536789	0.442353	0.521239	0.481905	0.465713	0.726041	0.679763	0.450188	0.490891	0.493468	0.460337	0.503329	0.460557	0.470926	0.613592	0.699345	0.453672
	0.515484	0.541025	0.438613	0.517793	0.482035	0.46649	0.721168	0.675266	0.447429	0.486848	0.494219	0.459804	0.499603	0.459808	0.469145	0.612654	0.698221	0.455231
	0.515607	0.539698	0.436604	0.517911	0.48356	0.466199	0.722956	0.670618	0.448116	0.486821	0.492554	0.459971	0.500169	0.461167	0.467983	0.606155	0.693895	0.448436
	0.519891	0.534047	0.439215	0.523355	0.485033	0.462672	0.716299	0.671613	0.446257	0.484824	0.491984	0.456601	0.502355	0.458744	0.471163	0.609652	0.69765	0.449113
	0.518261	0.532758	0.433161	0.519914	0.487043	0.461845	0.717607	0.667479	0.44079	0.485664	0.488143	0.453668	0.499411	0.461095	0.472069	0.613013	0.698171	0.451296
	0.512324	0.535552	0.432657	0.518514	0.483994	0.459445	0.713323	0.664376	0.442385	0.486032	0.487535	0.453469	0.496233	0.458803	0.471162	0.610951	0.693369	0.446686
	0.515255	0.534994	0.431689	0.524181	0.480387	0.462093	0.707857	0.665328	0.442342	0.485467	0.488105	0.453099	0.496339	0.459121	0.471097	0.606451	0.69557	0.446704
	0.515563	0.536016	0.431781	0.519755	0.479105	0.460446	0.704199	0.666568	0.440171	0.477019	0.489772	0.45669	0.492011	0.455089	0.470068	0.607997	0.693958	0.446998
	0.511715	0.534497	0.430799	0.517516	0.476434	0.455018	0.71008	0.664452	0.434283	0.478973	0.488848	0.456058	0.493206	0.451387	0.467135	0.611795	0.69073	0.442865
	0.506247	0.53667	0.429372	0.518476	0.477338	0.454986	0.709413	0.662465	0.43533	0.477591	0.487459	0.4566	0.494198	0.458197	0.469645	0.606154	0.690603	0.443332
	0.504875	0.535221	0.427596	0.515521	0.473797	0.456731	0.708247	0.663303	0.436729	0.478322	0.485515	0.456152	0.495063	0.454276	0.471025	0.598911	0.686946	0.446696
	0.505077	0.529413	0.43041	0.515781	0.473751	0.456647	0.700679	0.660718	0.434882	0.476662	0.485369	0.454693	0.493514	0.450225	0.464986	0.596618	0.68786	0.442156
	0.509597	0.525674	0.429612	0.514409	0.473309	0.457463	0.699938	0.659385	0.431204	0.476154	0.485321	0.45326	0.48653	0.455431	0.464546	0.60054	0.690322	0.441
	0.507176	0.525696	0.431554	0.517312	0.478575	0.453441	0.696145	0.659463	0.431931	0.477364	0.484211	0.453457	0.486505	0.456264	0.467581	0.598873	0.685212	0.441103
	0.503031	0.526494	0.430611	0.514424	0.482077	0.451448	0.698896	0.657216	0.433972	0.474035	0.483299	0.45228	0.485154	0.457103	0.465628	0.596999	0.675739	0.441225
	0.502639	0.523708	0.425371	0.507824	0.470651	0.453861	0.694775	0.658258	0.431163	0.470697	0.475437	0.45446	0.481612	0.451701	0.466317	0.595299	0.673971	0.438957
	0.505506	0.525693	0.425051	0.508995	0.469704	0.451984	0.688771	0.659293	0.426593	0.472316	0.474866	0.452363	0.483935	0.448631	0.459272	0.591005	0.674938	0.434531
	0.502651	0.525411	0.421027	0.509565	0.466278	0.449524	0.690325	0.654153	0.430648	0.470624	0.478648	0.449182	0.486666	0.449875	0.456789	0.592418	0.67751	0.432538
	0.495531	0.526632	0.42223	0.505747	0.466371	0.448988	0.694268	0.650249	0.42785	0.472517	0.470389	0.447057	0.480094	0.445227	0.457686	0.586851	0.680541	0.431808
	0.500148	0.525683	0.422797	0.501248	0.465185	0.445302	0.693496	0.654231	0.425519	0.473891	0.471552	0.449329	0.477901	0.444327	0.455573	0.585528	0.674378	0.426405
	0.500613	0.519511	0.422021	0.49985	0.462951	0.447814	0.69089	0.652025	0.425667	0.46832	0.47138	0.448978	0.478943	0.443293	0.45999	0.582645	0.670535	0.422401
	0.495985	0.513065	0.421568	0.504117	0.464884	0.4497	0.692641	0.651314	0.425265	0.467742	0.469224	0.448859	0.478583	0.442549	0.460688	0.585755	0.668628	0.4228
	0.497107	0.513874	0.419603	0.503377	0.464005	0.446217	0.691304	0.647941	0.422914	0.46523	0.469688	0.446557	0.481735	0.439759	0.454819	0.589863	0.668735	0.424053
	0.497074	0.512202	0.420004	0.499086	0.460865	0.445157	0.685202	0.641747	0.423211	0.45998	0.469429	0.439658	0.475695	0.438549	0.454188	0.586154	0.667432	0.425558
	0.495713	0.515985	0.41772	0.497329	0.460274	0.444346	0.686054	0.6423	0.422567	0.461498	0.467528	0.44275	0.476777	0.438297	0.45533	0.584417	0.663529	0.426649
	0.490575	0.518514	0.416417	0.495093	0.455395	0.443439	0.687785	0.647964	0.421209	0.465859	0.464176	0.44108	0.480412	0.442423	0.456362	0.583861	0.665395	0.424071
	0.485089	0.516402	0.417249	0.493986	0.455051	0.445446	0.684542	0.644355	0.415883	0.4684	0.461461	0.437875	0.475835	0.438088	0.454886	0.584728	0.664123	0.420641
	0.487016	0.514002	0.414274	0.495585	0.456565	0.444091	0.681571	0.638545	0.414761	0.461079	0.462998	0.436843	0.47097	0.435478	0.450206	0.580488	0.659188	0.420652
	0.489077	0.508104	0.409629	0.495975	0.454641	0.441691	0.683339	0.640709	0.416934	0.457695	0.467727	0.43677	0.472951	0.434583	0.450964	0.584906	0.660906	0.421279
	0.486794	0.512031	0.409254	0.49221	0.455502	0.441742	0.677062	0.640991	0.418463	0.457465	0.465164	0.43597	0.471846	0.439862	0.450754	0.578461	0.664134	0.417985
	0.485503	0.510414	0.410604	0.493841	0.454091	0.441972	0.672508	0.635447	0.417562	0.459759	0.46341	0.436665	0.466269	0.435277	0.448704	0.573346	0.659568	0.41876
	0.488421	0.507845	0.408443	0.490299	0.449692	0.440261	0.677747	0.636216	0.412229	0.458973	0.463537	0.435331	0.466882	0.430289	0.449861	0.574902	0.657497	0.414795
	0.48953	0.508559	0.406485	0.492358	0.44918	0.441489	0.67713	0.637066	0.4107	0.456173	0.463251	0.432637	0.472164	0.424419	0.451462	0.572924	0.651102	0.411597
	0.485625	0.509436	0.404237	0.494356	0.4509	0.440668	0.665566	0.635682	0.412165	0.453269	0.460442	0.430524	0.473177	0.433864	0.451535	0.574554	0.649608	0.416093
	0.480893	0.508232	0.405081	0.488633	0.451589	0.443012	0.663383	0.633823	0.4106	0.452246	0.459086	0.432836	0.467472	0.436206	0.447199	0.574282	0.653935	0.416034
	0.481677	0.506835	0.405344	0.491994	0.450021	0.440519	0.669033	0.629511	0.409011	0.453414	0.455299	0.433397	0.463867	0.428445	0.447147	0.570456	0.649228	0.417244
	0.477228	0.506355	0.407186	0.492934	0.447548	0.438756	0.672361	0.62798	0.406398	0.452807	0.457864	0.431123	0.461808	0.424981	0.445887	0.568692	0.645981	0.41382
	0.47767	0.504969	0.405929	0.487999	0.449854	0.436969	0.669901	0.631596	0.406289	0.45217	0.458836	0.428143	0.460242	0.429476	0.447772	0.567732	0.646909	0.408961
	0.480334	0.502547	0.400526	0.486202	0.452256	0.433459	0.660964	0.628089	0.40735	0.454286	0.45727	0.429674	0.461382	0.429397	0.443631	0.563707	0.64743	0.408699
	0.47806	0.50382	0.40223	0.485547	0.447381	0.430771	0.654839	0.623078	0.402932	0.451322	0.454239	0.42938	0.46274	0.421017	0.438809	0.561637	0.645301	0.406811
	0.474598	0.501414	0.403175	0.488739	0.444683	0.431563	0.656083	0.6219	0.405838	0.446622	0.455983	0.426954	0.461001	0.422329	0.442812	0.560664	0.643806	0.406352
	0.475678	0.498619	0.401838	0.486091	0.442039	0.436005	0.656787	0.622751	0.406469	0.447954	0.456124	0.427206	0.460444	0.424732	0.442872	0.557792	0.640163	0.404519
	0.470879	0.497499	0.398724	0.479895	0.44103	0.432216	0.655305	0.620919	0.403518	0.447516	0.454362	0.424201	0.457601	0.422216	0.440735	0.555757	0.639534	0.403046
	0.472801	0.502173	0.401375	0.479073	0.43547	0.426638	0.659442	0.620583	0.400726	0.44595	0.452127	0.424953	0.457406	0.419654	0.437009	0.555746	0.639704	0.401875
	0.477611	0.498284	0.402113	0.479213	0.435928	0.428281	0.656172	0.61807	0.39693	0.445445	0.452623	0.422161	0.459002	0.420766	0.436308	0.553073	0.641061	0.402727
	0.471611	0.494994	0.399647	0.478013	0.43924	0.427973	0.655749	0.6156	0.396619	0.442847	0.452155	0.418098	0.456393	0.420056	0.438547	0.554575	0.632993	0.403087
	0.468614	0.495362	0.398598	0.477341	0.438039	0.424943	0.652139	0.615078	0.394033	0.442001	0.450807	0.416785	0.454408	0.418574	0.440257	0.555397	0.632483	0.402486
	0.472312	0.490398	0.397448	0.472285	0.433352	0.424946	0.650916	0.612032	0.3943	0.443243	0.454018	0.419721	0.449591	0.41594	0.437701	0.549892	0.627765	0.397994
	0.469435	0.491661	0.398634	0.476106	0.430566	0.424918	0.653799	0.609559	0.394353	0.440701	0.452722	0.421072	0.448613	0.415033	0.43555	0.550261	0.628227	0.398114
	0.467628	0.492182	0.396222	0.47618	0.44113	0.422691	0.650245	0.607573	0.392191	0.438431	0.448752	0.419969	0.453641	0.421907	0.436728	0.553327	0.630472	0.396033
	0.465753	0.489097	0.397407	0.477674	0.459645	0.421013	0.649879	0.606125	0.395042	0.439236	0.448473	0.419341	0.45604	0.432746	0.434534	0.54928	0.630255	0.399316
	0.466932	0.487476	0.394148	0.476934	0.440672	0.423133	0.646158	0.609861	0.39417	0.442503	0.445324	0.419628	0.454041	0.419186	0.433739	0.547335	0.631927	0.394625
	0.466627	0.487621	0.391523	0.47547	0.431705	0.422702	0.645409	0.614424	0.3938	0.441102	0.441937	0.416628	0.448806	0.412424	0.43463	0.546363	0.627205	0.390506
	0.461965	0.487827	0.393177	0.47153	0.446396	0.419741	0.645539	0.609406	0.397132	0.43827	0.44252	0.414492	0.446478	0.423941	0.434829	0.546536	0.625722	0.392428
	0.462552	0.485461	0.392257	0.472071	0.481625	0.421876	0.642468	0.60627	0.401934	0.433973	0.441016	0.411319	0.447026	0.45481	0.433546	0.548944	0.628746	0.400148
	0.463542	0.483918	0.394271	0.472568	0.442668	0.422323	0.641344	0.60393	0.388789	0.430866	0.439078	0.412148	0.446419	0.423641	0.427993	0.544406	0.623567	0.395939
	0.461969	0.484491	0.388881	0.46914	0.423496	0.416971	0.639578	0.601496	0.381765	0.429864	0.436381	0.414367	0.445638	0.408108	0.427481	0.541026	0.625041	0.389498
	0.460899	0.484879	0.387954	0.465577	0.45419	0.41604	0.63787	0.597188	0.386193	0.431844	0.435265	0.411979	0.446758	0.427339	0.429474	0.536321	0.621777	0.392831
	0.458922	0.480521	0.388707	0.465505	0.529644	0.417077	0.633191	0.596412	0.40301	0.43002	0.438603	0.415711	0.448016	0.494003	0.433841	0.540174	0.622008	0.405222
	0.455839	0.477361	0.384156	0.463507	0.461325	0.415887	0.630213	0.596177	0.392164	0.433374	0.440294	0.414434	0.442832	0.442283	0.431084	0.539289	0.62336	0.392952
	0.455275	0.481901	0.385694	0.462548	0.421542	0.412118	0.630191	0.594314	0.383096	0.428533	0.440941	0.40997	0.441368	0.404772	0.423667	0.536935	0.617528	0.386748
	0.453847	0.477771	0.385986	0.464347	0.455881	0.411892	0.62993	0.592266	0.38682	0.424916	0.442766	0.410051	0.440316	0.432163	0.423735	0.53718	0.615869	0.391968
	0.452559	0.473291	0.381465	0.463103	0.56344	0.415016	0.62797	0.588555	0.405606	0.426379	0.439001	0.410271	0.437496	0.53597	0.425229	0.532412	0.610749	0.406758
	0.450106	0.473164	0.383352	0.465572	0.50381	0.41205	0.618895	0.591578	0.39522	0.423772	0.435125	0.410995	0.438085	0.493427	0.421529	0.526438	0.610114	0.398857
	0.449329	0.472147	0.38187	0.460733	0.434739	0.411448	0.617366	0.587147	0.380773	0.424915	0.438375	0.407698	0.436738	0.417058	0.420458	0.52705	0.606705	0.386782
	0.448857	0.472065	0.381337	0.458635	2.39065	0.425719	0.62298	0.594972	0.995302	0.42598	0.433897	0.402228	0.434292	2.09402	0.437826	0.527632	0.621538	0.904432
	0.448414	0.47255	0.3846	0.463793	6.53424	0.507383	0.642134	0.663316	2.59483	0.427352	0.434252	0.405763	0.438006	6.00898	0.53541	0.549614	0.69856	2.42173
	0.451927	0.473512	0.380263	0.456602	4.85327	0.469456	0.632988	0.630129	1.96004	0.423579	0.430291	0.402732	0.435747	4.64813	0.49663	0.540383	0.667271	1.90424
	0.448104	0.472948	0.377706	0.45515	0.78957	0.41261	0.612525	0.58164	0.473557	0.424214	0.42945	0.400036	0.434102	0.795195	0.429066	0.525597	0.610169	0.483075
	0.44795	0.470386	0.378837	0.455859	0.430105	0.406124	0.613501	0.580006	0.378155	0.423175	0.426522	0.40096	0.433601	0.407996	0.427645	0.52335	0.609195	0.378048
	0.449115	0.470876	0.377115	0.460298	0.564022	0.409053	0.617914	0.579342	0.400806	0.419899	0.422831	0.399223	0.429323	0.546742	0.424492	0.522852	0.604732	0.40571
	0.447792	0.471958	0.378295	0.458552	0.504385	0.403835	0.619003	0.577562	0.386232	0.417758	0.422553	0.394241	0.429117	0.486881	0.419728	0.518182	0.606724	0.394641
	0.44416	0.468817	0.374912	0.45217	0.414504	0.405768	0.612181	0.57649	0.369885	0.41635	0.418477	0.396849	0.431383	0.398999	0.415235	0.520945	0.605241	0.374383
	0.443595	0.467462	0.374702	0.449487	0.416281	0.405012	0.613949	0.575873	0.367328	0.416356	0.419635	0.394357	0.428787	0.395932	0.418718	0.52106	0.601138	0.374237
	0.444306	0.463845	0.374537	0.450425	0.489344	0.403955	0.611908	0.578452	0.38264	0.417718	0.424451	0.393563	0.426734	0.463354	0.415045	0.516681	0.594738	0.388459
	0.443127	0.46367	0.375196	0.449929	0.479499	0.406647	0.610157	0.57728	0.381825	0.416347	0.422802	0.397377	0.424176	0.457994	0.412273	0.517509	0.591334	0.387612
	0.437951	0.466867	0.37411	0.449363	0.412778	0.402196	0.602878	0.576535	0.366602	0.413932	0.418316	0.397127	0.423086	0.395353	0.413135	0.512833	0.59439	0.371686
	0.436759	0.461534	0.373053	0.448181	0.409871	0.396967	0.602666	0.577352	0.36376	0.416177	0.416734	0.393369	0.422695	0.39011	0.413456	0.511269	0.595788	0.371072
	0.438576	0.459717	0.373242	0.447117	0.442139	0.39686	0.601626	0.577624	0.370621	0.412822	0.418934	0.393225	0.422986	0.418786	0.413484	0.513217	0.59368	0.374185
	0.436613	0.463174	0.371279	0.446974	0.447553	0.396261	0.596779	0.569701	0.371117	0.411812	0.418359	0.393604	0.425781	0.424448	0.415227	0.513925	0.592712	0.373717
	0.431902	0.464668	0.370503	0.44659	0.408098	0.397169	0.5966	0.56827	0.367079	0.404926	0.416053	0.391306	0.423807	0.391128	0.414738	0.511525	0.588021	0.36604
	0.434294	0.462839	0.371181	0.441782	0.403771	0.399734	0.59515	0.570955	0.36958	0.408197	0.418613	0.390299	0.418217	0.384476	0.410237	0.508632	0.585291	0.362104
	0.435059	0.462364	0.369995	0.442428	0.418716	0.398198	0.59597	0.568894	0.36813	0.407891	0.422655	0.38878	0.419062	0.395808	0.408038	0.507864	0.584419	0.363858
	0.437826	0.462635	0.366531	0.444389	0.424361	0.398476	0.593171	0.568882	0.364819	0.405426	0.419015	0.386935	0.418642	0.398828	0.407129	0.507503	0.581559	0.366555
	0.43825	0.463064	0.366473	0.443384	0.403815	0.398971	0.594307	0.565648	0.360867	0.40356	0.416025	0.384119	0.420246	0.381117	0.407445	0.50524	0.579877	0.363577
	0.433725	0.462017	0.363484	0.438559	0.397329	0.396259	0.592446	0.558828	0.358222	0.407252	0.414928	0.390174	0.417237	0.376387	0.406122	0.505716	0.578996	0.359329
	0.428645	0.457704	0.363245	0.438831	0.398629	0.393904	0.59245	0.552577	0.359237	0.404512	0.416054	0.389072	0.416978	0.379665	0.407479	0.507515	0.579159	0.358834
	0.427183	0.4544	0.365193	0.437742	0.400001	0.392367	0.591128	0.555231	0.360503	0.40271	0.414009	0.386516	0.417174	0.379472	0.40611	0.506594	0.579229	0.359097
	0.427553	0.454354	0.362243	0.440317	0.396815	0.390081	0.594864	0.560199	0.358251	0.402413	0.412897	0.382833	0.418024	0.380161	0.405918	0.503124	0.579058	0.361499
	0.426721	0.456581	0.362369	0.440485	0.395493	0.39252	0.590497	0.562769	0.3582	0.400578	0.412515	0.38349	0.41573	0.378012	0.399216	0.496648	0.578038	0.36027
	0.426161	0.453409	0.363719	0.435871	0.390915	0.389629	0.5815	0.559288	0.354756	0.397264	0.410572	0.382473	0.420523	0.37681	0.399503	0.494646	0.574952	0.357997
	0.428248	0.453682	0.363615	0.432749	0.390851	0.390854	0.584194	0.553752	0.35381	0.396937	0.408496	0.381525	0.415909	0.377062	0.401781	0.496125	0.577745	0.360251
	0.424422	0.45382	0.361373	0.431225	0.388567	0.390319	0.587362	0.557168	0.354916	0.396412	0.407939	0.381924	0.41106	0.375366	0.39951	0.496815	0.574335	0.359783
	0.419753	0.45086	0.361327	0.431433	0.388303	0.390642	0.582807	0.559397	0.351931	0.397266	0.408771	0.382091	0.409477	0.375841	0.399616	0.497148	0.570148	0.354606
	0.422448	0.445517	0.357157	0.432036	0.387842	0.389703	0.58298	0.553994	0.351129	0.395717	0.405134	0.380013	0.410345	0.375044	0.400813	0.494822	0.570329	0.354711
	0.421209	0.446394	0.355263	0.431655	0.39214	0.388699	0.580118	0.555504	0.349918	0.3914	0.404461	0.378354	0.407921	0.37937	0.402691	0.495168	0.569462	0.353907
	0.421548	0.445717	0.355849	0.432497	0.390303	0.385323	0.581527	0.553636	0.351382	0.38877	0.402847	0.377568	0.412394	0.375056	0.40092	0.491215	0.571367	0.354393
	0.421447	0.441586	0.356737	0.429808	0.391444	0.385891	0.577044	0.550504	0.349206	0.39216	0.39977	0.377939	0.410955	0.372842	0.403572	0.488898	0.565157	0.353602
	0.418467	0.439576	0.360032	0.426133	0.390524	0.386765	0.568433	0.547859	0.348948	0.392318	0.398233	0.378502	0.404624	0.371513	0.399384	0.486916	0.563458	0.351181
	0.415499	0.445974	0.358137	0.427507	0.392436	0.385441	0.565951	0.545588	0.348444	0.388659	0.401853	0.379656	0.404743	0.372747	0.393469	0.49026	0.560417	0.350599
	0.412348	0.443069	0.357829	0.430015	0.386871	0.385745	0.567607	0.543806	0.346826	0.390001	0.399502	0.378032	0.407481	0.371086	0.394819	0.487721	0.559619	0.349734
	0.416314	0.439252	0.356356	0.426279	0.384446	0.381674	0.569514	0.543409	0.343363	0.391195	0.39907	0.376333	0.407818	0.367714	0.395073	0.483158	0.554123	0.347174
	0.41571	0.438386	0.352223	0.421842	0.382736	0.383325	0.569316	0.538016	0.343772	0.388001	0.397157	0.37413	0.410033	0.371217	0.393538	0.482896	0.558095	0.345997
	0.413944	0.445873	0.349655	0.42138	0.385738	0.383378	0.565192	0.538337	0.345965	0.385693	0.400189	0.373002	0.408098	0.370983	0.3922	0.481774	0.557032	0.347314
	0.411309	0.441562	0.347905	0.423758	0.383539	0.380814	0.566287	0.537466	0.344738	0.386351	0.396775	0.370374	0.40862	0.363395	0.396878	0.482541	0.55379	0.346991
	0.410774	0.440438	0.350965	0.424211	0.380639	0.382161	0.562051	0.535307	0.339675	0.387752	0.396911	0.369845	0.403537	0.360415	0.396878	0.481987	0.555805	0.34363
	0.413186	0.438648	0.350588	0.423578	0.378439	0.381386	0.561685	0.539365	0.340998	0.387114	0.400023	0.370881	0.402103	0.361102	0.393527	0.482275	0.553768	0.34296
	0.412982	0.43734	0.349924	0.424459	0.38134	0.379512	0.560115	0.538382	0.34119	0.387726	0.397407	0.371547	0.403184	0.364321	0.389579	0.478658	0.550144	0.340855
	0.409029	0.435238	0.349257	0.425225	0.378597	0.378256	0.558659	0.534139	0.33713	0.385459	0.394747	0.368794	0.40163	0.362615	0.388927	0.476192	0.553222	0.339936
	0.407701	0.434906	0.348581	0.425067	0.379339	0.380233	0.557284	0.531481	0.338128	0.384647	0.394537	0.365692	0.398723	0.360841	0.389707	0.475909	0.548355	0.342362
	0.406069	0.435373	0.346541	0.421403	0.380731	0.380883	0.559554	0.529352	0.33865	0.382954	0.39477	0.365265	0.400184	0.36064	0.391059	0.474071	0.546478	0.342707
	0.402479	0.431762	0.346976	0.42082	0.377329	0.378371	0.5602	0.525928	0.340685	0.380652	0.392749	0.363209	0.400305	0.360877	0.389203	0.471693	0.545737	0.341023
	0.403128	0.430982	0.347204	0.419134	0.376335	0.377917	0.557691	0.528723	0.339278	0.375612	0.389303	0.366356	0.399758	0.359793	0.386492	0.472723	0.542274	0.339346
	0.403761	0.434149	0.345778	0.417163	0.373203	0.376989	0.555307	0.524085	0.336841	0.375103	0.387423	0.364333	0.401001	0.35864	0.388173	0.472423	0.544694	0.34054
	0.402773	0.430213	0.345523	0.417253	0.372665	0.376922	0.553955	0.527368	0.335647	0.377246	0.387928	0.361822	0.398405	0.357065	0.385422	0.46831	0.5508	0.339705
	0.398044	0.429495	0.343286	0.415147	0.377657	0.373845	0.554061	0.52886	0.337065	0.378098	0.385069	0.361232	0.393662	0.362832	0.387613	0.46469	0.547955	0.337586
	0.396912	0.429168	0.343067	0.416646	0.373748	0.375467	0.551927	0.523885	0.334941	0.376083	0.385436	0.359601	0.392972	0.357178	0.386426	0.468391	0.544739	0.336494
	0.39959	0.429619	0.34365	0.41371	0.368352	0.374751	0.548173	0.520426	0.335806	0.375865	0.38608	0.359369	0.392307	0.352484	0.386333	0.470543	0.541616	0.333676
	0.395865	0.428774	0.34278	0.414191	0.375103	0.370522	0.545582	0.522385	0.335072	0.372549	0.38211	0.358866	0.394273	0.359393	0.384928	0.473062	0.539179	0.333609
	0.393287	0.426782	0.344789	0.417117	0.381716	0.374446	0.544375	0.524176	0.332477	0.373644	0.383052	0.360385	0.392588	0.364163	0.381101	0.467128	0.539026	0.334491
	0.393185	0.424775	0.343784	0.41243	0.372768	0.372005	0.546479	0.518914	0.331208	0.372817	0.384524	0.359173	0.390387	0.356211	0.380457	0.467606	0.535699	0.333719
	0.390886	0.422878	0.340776	0.410407	0.367856	0.368469	0.545323	0.516753	0.33216	0.371132	0.381471	0.356031	0.386831	0.351195	0.379974	0.467211	0.533067	0.329217
	0.396309	0.419491	0.33968	0.409213	0.366346	0.368051	0.542158	0.513426	0.330997	0.372969	0.376388	0.356282	0.391388	0.352465	0.379997	0.466272	0.531453	0.329518
	0.393255	0.419079	0.339656	0.407682	0.367643	0.367389	0.5401	0.515346	0.332092	0.370547	0.377074	0.354674	0.392424	0.353191	0.381007	0.464395	0.532051	0.328124
	0.390887	0.419633	0.336732	0.407024	0.369169	0.367572	0.539466	0.511116	0.331263	0.370642	0.379332	0.356103	0.389599	0.352602	0.377609	0.461935	0.530742	0.325742
	0.389339	0.421861	0.335602	0.404938	0.367807	0.368803	0.540648	0.513838	0.329133	0.369117	0.380869	0.354753	0.385754	0.351708	0.377153	0.465775	0.530462	0.327581
	0.388369	0.417329	0.335111	0.407388	0.366915	0.369104	0.532505	0.512287	0.329087	0.369206	0.381679	0.353619	0.386572	0.35024	0.376932	0.462673	0.527323	0.327557
	0.386476	0.416436	0.3351	0.405904	0.36455	0.368642	0.530748	0.512644	0.329393	0.366694	0.378124	0.353604	0.384796	0.347357	0.374125	0.457967	0.526203	0.328906
	0.386845	0.41755	0.336204	0.406806	0.364797	0.367045	0.532234	0.513844	0.327937	0.364512	0.37572	0.352657	0.385821	0.345413	0.375578	0.455365	0.526602	0.328343
	0.385428	0.415338	0.334666	0.402778	0.364362	0.364928	0.535212	0.508308	0.326085	0.363585	0.375501	0.353422	0.383196	0.344973	0.378111	0.456812	0.526657	0.323868
	0.388469	0.413184	0.33147	0.40288	0.364501	0.362111	0.532005	0.513155	0.322769	0.363372	0.376611	0.352177	0.384668	0.347615	0.376688	0.456438	0.525573	0.323251
	0.389131	0.416209	0.330412	0.402227	0.365654	0.365586	0.531511	0.513062	0.323748	0.36214	0.375072	0.351631	0.384177	0.347692	0.376988	0.453224	0.523291	0.324138
	0.387102	0.416627	0.331343	0.402221	0.366144	0.365786	0.530279	0.511551	0.324801	0.361358	0.374999	0.35059	0.379702	0.345602	0.375963	0.45487	0.52183	0.324197
	0.383937	0.415041	0.33142	0.400423	0.362351	0.36509	0.529763	0.50967	0.322081	0.360501	0.373784	0.351117	0.376949	0.343387	0.374806	0.452158	0.524313	0.32323
	0.382041	0.411073	0.330436	0.39886	0.358803	0.361742	0.527644	0.509791	0.317718	0.357217	0.373365	0.349678	0.378488	0.344752	0.371215	0.454793	0.520337	0.320873
	0.380954	0.409027	0.329614	0.401002	0.359855	0.362065	0.526375	0.508968	0.318479	0.35799	0.37336	0.346531	0.381357	0.344533	0.368119	0.454911	0.517199	0.319215
	0.381073	0.412336	0.328808	0.399944	0.358373	0.360728	0.523214	0.505665	0.318951	0.358673	0.372169	0.34661	0.378562	0.343228	0.369711	0.448257	0.516347	0.320944
	0.377872	0.414277	0.328027	0.396168	0.359133	0.361126	0.526035	0.50371	0.31736	0.360194	0.37138	0.348486	0.378357	0.342037	0.370088	0.446032	0.517985	0.322068
	0.377075	0.410318	0.326093	0.394736	0.356777	0.360163	0.528921	0.501191	0.316618	0.3584	0.370873	0.34514	0.376239	0.341918	0.371429	0.44825	0.516991	0.319603
	0.375837	0.411275	0.328385	0.394273	0.35431	0.360102	0.522836	0.499334	0.317436	0.35694	0.366164	0.344752	0.375063	0.342073	0.370019	0.447261	0.522151	0.317352
	0.376654	0.410281	0.326724	0.39696	0.356457	0.358958	0.520995	0.501635	0.315327	0.358937	0.364663	0.343346	0.379301	0.342014	0.368146	0.4457	0.519715	0.317398
	0.375078	0.40805	0.322909	0.394395	0.354184	0.3567	0.520777	0.505113	0.317012	0.358668	0.364898	0.342015	0.378158	0.340506	0.368538	0.441528	0.51329	0.316949
	0.372569	0.405685	0.325036	0.393466	0.354602	0.355548	0.516778	0.506008	0.318967	0.356859	0.366685	0.338881	0.374329	0.340161	0.368922	0.445608	0.509156	0.31705
	0.371773	0.401942	0.324162	0.398291	0.355999	0.357025	0.51049	0.502196	0.318237	0.355671	0.367072	0.338084	0.374094	0.341575	0.367189	0.446263	0.507632	0.317604
	0.376781	0.399199	0.322459	0.393111	0.356931	0.356919	0.509298	0.498153	0.31908	0.355687	0.367094	0.338734	0.371861	0.345085	0.366858	0.444775	0.509916	0.314714
	0.375007	0.402962	0.322145	0.390773	0.362048	0.355112	0.512207	0.498616	0.319392	0.356855	0.364888	0.339429	0.370394	0.347961	0.363045	0.448465	0.509926	0.314299
	0.371248	0.40556	0.323555	0.38919	0.368408	0.353805	0.512951	0.494756	0.316566	0.352311	0.365225	0.337195	0.369742	0.355008	0.362248	0.445733	0.510324	0.316153
	0.370088	0.403516	0.320801	0.39168	0.380602	0.355183	0.510168	0.491865	0.314182	0.351005	0.364533	0.336987	0.371599	0.360933	0.363957	0.443935	0.505656	0.316572
	0.367243	0.403321	0.32067	0.389987	0.385635	0.354448	0.513566	0.490422	0.317058	0.347471	0.362405	0.333367	0.371308	0.363461	0.36071	0.443451	0.502448	0.315631
	0.368975	0.400748	0.323794	0.389554	0.384289	0.352882	0.510224	0.489917	0.317679	0.349293	0.36331	0.332863	0.370284	0.361899	0.361814	0.445137	0.501482	0.31408
	0.368929	0.398424	0.323876	0.387489	0.371874	0.352375	0.511681	0.491895	0.314272	0.352896	0.364618	0.332431	0.367621	0.353363	0.361147	0.439894	0.494989	0.312422
	0.369388	0.400122	0.31994	0.38763	0.361198	0.35087	0.51035	0.489009	0.311699	0.350624	0.36059	0.332635	0.367276	0.344098	0.361544	0.434609	0.497166	0.311885
	0.367971	0.399216	0.317803	0.387111	0.355335	0.350431	0.506152	0.48771	0.311002	0.348383	0.358965	0.33283	0.365105	0.340883	0.358801	0.435395	0.500725	0.312608
	0.367729	0.396128	0.317406	0.386224	0.351515	0.349549	0.504164	0.489243	0.308169	0.346091	0.359208	0.333	0.365413	0.335093	0.362839	0.437768	0.498578	0.309726
	0.366296	0.396684	0.317177	0.38901	0.346242	0.351268	0.504043	0.486098	0.306634	0.344607	0.356986	0.332266	0.363031	0.329442	0.36294	0.440121	0.496787	0.310257
	0.3652	0.3979	0.314592	0.3854	0.345151	0.351206	0.502802	0.485771	0.310986	0.344104	0.358104	0.332138	0.364935	0.329319	0.360761	0.438994	0.498376	0.310067
	0.365855	0.398057	0.316273	0.385995	0.3432	0.346206	0.497595	0.484332	0.309147	0.342033	0.357969	0.33393	0.365605	0.331437	0.359496	0.43895	0.497549	0.309615
	0.364244	0.396371	0.317095	0.386159	0.341225	0.345146	0.499259	0.485522	0.30564	0.342856	0.3562	0.334061	0.366017	0.33023	0.35599	0.434138	0.493728	0.307304
	0.361967	0.392833	0.313713	0.382739	0.345044	0.34546	0.497613	0.482508	0.30827	0.344266	0.354204	0.3304	0.366196	0.328026	0.356208	0.429141	0.493017	0.30616
	0.359912	0.394423	0.312082	0.377163	0.344259	0.345977	0.499009	0.476039	0.305619	0.343558	0.352532	0.331035	0.365723	0.326256	0.355319	0.425693	0.486652	0.305477
	0.362541	0.391732	0.311394	0.377271	0.341436	0.345607	0.494732	0.47729	0.302117	0.340557	0.35146	0.332101	0.364451	0.327264	0.35812	0.427945	0.485106	0.303836
	0.36238	0.391145	0.311649	0.378504	0.340553	0.34534	0.495011	0.480158	0.302303	0.339277	0.35334	0.329849	0.361825	0.326883	0.359852	0.425746	0.491692	0.305927
	0.362714	0.390634	0.311176	0.380152	0.341097	0.340504	0.495692	0.476519	0.301627	0.337424	0.351061	0.327009	0.357249	0.326269	0.358086	0.426839	0.493093	0.303462
	0.36209	0.388347	0.309891	0.383094	0.34006	0.340118	0.497337	0.473596	0.301459	0.34066	0.34946	0.326645	0.355809	0.323356	0.356446	0.428525	0.489066	0.301073
	0.357195	0.388662	0.308961	0.380761	0.341322	0.342456	0.496783	0.47393	0.302621	0.339888	0.347655	0.329012	0.358279	0.322372	0.354167	0.424908	0.48821	0.301496
	0.354104	0.389357	0.308541	0.376588	0.339026	0.341214	0.492194	0.473427	0.301136	0.337937	0.351508	0.325791	0.360514	0.320652	0.356536	0.423225	0.48815	0.301378
	0.354437	0.388787	0.307724	0.375128	0.333532	0.340564	0.488022	0.472844	0.300083	0.338059	0.352081	0.324626	0.361576	0.320091	0.354135	0.426876	0.48217	0.300337
	0.355016	0.387134	0.305403	0.376616	0.332987	0.340061	0.487805	0.475976	0.299992	0.338465	0.349421	0.32547	0.359426	0.32118	0.353135	0.428361	0.482909	0.297954
	0.353481	0.38345	0.308471	0.375781	0.334202	0.34094	0.48607	0.473746	0.300698	0.336565	0.34834	0.326431	0.357112	0.322693	0.35339	0.425011	0.483889	0.299076
	0.35409	0.381635	0.307933	0.379035	0.334667	0.338017	0.484041	0.474099	0.296874	0.336293	0.344096	0.323183	0.354781	0.320946	0.351067	0.423369	0.480565	0.297708
	0.35543	0.383033	0.306652	0.377897	0.335873	0.339062	0.487249	0.476191	0.295499	0.338033	0.344807	0.323105	0.354525	0.321419	0.349876	0.420649	0.48084	0.297408
	0.351599	0.3838	0.304693	0.374448	0.341183	0.339832	0.49127	0.475612	0.298707	0.336491	0.346833	0.322328	0.353398	0.326821	0.349792	0.42012	0.477978	0.299792
	0.350708	0.384137	0.303329	0.372481	0.336748	0.337993	0.488228	0.473859	0.299426	0.333246	0.348981	0.320729	0.351544	0.324057	0.348849	0.421028	0.475012	0.295648
	0.354226	0.385196	0.306592	0.372925	0.331977	0.336904	0.484038	0.468767	0.29734	0.33158	0.348136	0.319419	0.35294	0.32074	0.346464	0.419306	0.473924	0.294735
	0.352313	0.383592	0.306372	0.369542	0.329969	0.335616	0.48291	0.466846	0.297684	0.334019	0.344394	0.320712	0.351494	0.321327	0.34776	0.418759	0.479531	0.296116
	0.349602	0.379537	0.303262	0.368307	0.331329	0.337315	0.482565	0.466069	0.296559	0.333268	0.343888	0.318654	0.353008	0.319924	0.345321	0.416868	0.478812	0.295002
	0.348498	0.379623	0.303857	0.367055	0.331399	0.33542	0.481098	0.467123	0.293827	0.331301	0.341146	0.316605	0.351755	0.317902	0.34455	0.416617	0.475348	0.294229
	0.347599	0.383935	0.304169	0.366494	0.330566	0.334772	0.480435	0.464442	0.29638	0.330503	0.340312	0.318167	0.351924	0.317512	0.344989	0.414558	0.470298	0.291799
	0.345845	0.3813	0.301343	0.368826	0.331612	0.337038	0.477424	0.466324	0.294251	0.33147	0.342825	0.318367	0.350469	0.318861	0.346616	0.412984	0.473	0.290345
	0.344924	0.381057	0.300551	0.368455	0.329999	0.331319	0.477073	0.469683	0.293351	0.330042	0.342313	0.314664	0.349568	0.319456	0.34548	0.413345	0.470688	0.291192
	0.345743	0.38384	0.302651	0.367195	0.329549	0.330703	0.473483	0.462917	0.29491	0.329551	0.340892	0.315036	0.3486	0.317345	0.341839	0.413337	0.471308	0.29341
	0.345287	0.379449	0.300871	0.363714	0.329985	0.332009	0.46821	0.460904	0.293802	0.326591	0.338788	0.316439	0.348686	0.316822	0.341434	0.41893	0.47406	0.292293
	0.343764	0.380601	0.298561	0.364558	0.327421	0.330636	0.471623	0.459814	0.295117	0.323671	0.340048	0.314675	0.347688	0.317645	0.34012	0.418573	0.470196	0.292051
	0.345838	0.376665	0.297406	0.367049	0.325614	0.331339	0.474851	0.457402	0.293384	0.324502	0.338087	0.315256	0.345622	0.31929	0.339866	0.415797	0.464599	0.291706
	0.34417	0.375344	0.299655	0.363886	0.327764	0.334479	0.472138	0.454554	0.291165	0.324901	0.339929	0.312962	0.346294	0.314709	0.341299	0.412973	0.466744	0.289383
	0.340373	0.376345	0.299667	0.362706	0.328165	0.330321	0.470066	0.453799	0.290314	0.325658	0.340101	0.312898	0.347048	0.312987	0.337831	0.409616	0.468848	0.288879
	0.341705	0.375458	0.298963	0.36052	0.325121	0.328913	0.470132	0.453647	0.292665	0.32629	0.338963	0.312327	0.347102	0.313936	0.337585	0.409775	0.470082	0.28947
	0.339344	0.376466	0.296562	0.364661	0.321734	0.32568	0.468952	0.452897	0.290042	0.325301	0.33544	0.313753	0.348232	0.31475	0.336866	0.409268	0.466792	0.290909
	0.33879	0.372501	0.295891	0.361226	0.324236	0.325851	0.467107	0.452594	0.288895	0.323914	0.334062	0.311555	0.346645	0.313617	0.34023	0.407061	0.463982	0.289996
	0.341383	0.370732	0.29284	0.358851	0.323495	0.328708	0.465618	0.452084	0.286909	0.322294	0.334958	0.311353	0.34449	0.311217	0.340953	0.40603	0.461983	0.289801
	0.339241	0.370964	0.293873	0.359462	0.325729	0.32774	0.468992	0.451452	0.286768	0.323538	0.335263	0.310516	0.341911	0.310871	0.336467	0.403469	0.463068	0.288168
	0.33516	0.371463	0.293951	0.361149	0.325033	0.325755	0.467193	0.454771	0.287133	0.321925	0.336438	0.310019	0.3411	0.311371	0.337043	0.402663	0.465105	0.28564
	0.336762	0.373097	0.29602	0.360057	0.322088	0.324119	0.465749	0.455284	0.28861	0.31883	0.336474	0.308076	0.340876	0.308584	0.341819	0.404814	0.461159	0.284015
	0.33717	0.372279	0.295527	0.358666	0.321958	0.323616	0.462669	0.452536	0.286509	0.317907	0.33488	0.308686	0.341155	0.30876	0.337018	0.403146	0.458474	0.284726
	0.334359	0.370431	0.293835	0.358346	0.322183	0.32528	0.460981	0.447388	0.286761	0.318312	0.331347	0.309003	0.337547	0.308681	0.333543	0.400684	0.45864	0.286491
	0.333073	0.367509	0.292588	0.357488	0.321546	0.325736	0.462982	0.450504	0.286561	0.319647	0.333062	0.307579	0.338016	0.306062	0.333879	0.401457	0.458364	0.284441
	0.332908	0.368096	0.292765	0.358588	0.319563	0.324568	0.461694	0.449898	0.286608	0.317669	0.33389	0.30815	0.337236	0.30749	0.334367	0.400144	0.457107	0.284742
	0.333717	0.367346	0.293501	0.357658	0.321136	0.323072	0.456219	0.446486	0.28524	0.31861	0.333657	0.307069	0.335374	0.307781	0.334718	0.403945	0.45565	0.28505
	0.331725	0.368775	0.290914	0.352516	0.323857	0.321879	0.454902	0.443744	0.285135	0.317	0.329486	0.306511	0.336878	0.308559	0.335591	0.404581	0.45609	0.282994
	0.33465	0.366037	0.289778	0.350375	0.32115	0.322958	0.456271	0.445944	0.285485	0.312117	0.332036	0.305906	0.335365	0.3105	0.332204	0.401947	0.454338	0.28257
	0.33204	0.363625	0.288754	0.349618	0.318373	0.323333	0.458065	0.44565	0.285759	0.312736	0.331844	0.303192	0.335836	0.306753	0.332025	0.400371	0.451251	0.282351
	0.332491	0.363141	0.288199	0.351496	0.319533	0.323961	0.45551	0.440985	0.283434	0.31207	0.329244	0.303531	0.337228	0.302334	0.328283	0.401344	0.451585	0.281756
	0.329365	0.364593	0.287332	0.355094	0.315035	0.321667	0.452481	0.43953	0.282477	0.312772	0.325693	0.30615	0.335762	0.301826	0.329966	0.399012	0.4509	0.280434
	0.328679	0.364214	0.287345	0.357099	0.31508	0.321529	0.454827	0.440485	0.280377	0.31067	0.323762	0.304329	0.334715	0.303064	0.329016	0.39965	0.450035	0.280616
	0.329595	0.363149	0.289058	0.352626	0.31837	0.319158	0.456882	0.444796	0.279571	0.314242	0.325244	0.302204	0.331925	0.302289	0.331132	0.399718	0.4496	0.279242
	0.326427	0.360562	0.287524	0.352165	0.319949	0.31938	0.453856	0.438035	0.278414	0.315078	0.326784	0.297753	0.331211	0.303451	0.330612	0.396501	0.450374	0.278911
	0.324609	0.359515	0.286291	0.354117	0.315597	0.318227	0.450773	0.438177	0.279724	0.315445	0.329663	0.297867	0.330459	0.305039	0.331059	0.397418	0.446388	0.276593
	0.3251	0.358602	0.285094	0.35151	0.312731	0.317897	0.447518	0.440427	0.279314	0.312872	0.327032	0.298019	0.333954	0.30392	0.329446	0.394623	0.447533	0.277474
	0.327848	0.359401	0.285156	0.349698	0.31441	0.314877	0.447516	0.43972	0.279482	0.309958	0.326496	0.297162	0.335469	0.304503	0.328205	0.396581	0.446819	0.277257
	0.327335	0.359546	0.286617	0.347701	0.31435	0.314619	0.447668	0.439455	0.279262	0.309825	0.325912	0.297062	0.330252	0.302534	0.330631	0.399223	0.448875	0.275629
	0.325249	0.357502	0.286511	0.350205	0.314395	0.315197	0.448667	0.438173	0.2786	0.310302	0.32532	0.297839	0.329331	0.300743	0.331519	0.395923	0.448723	0.274522
	0.323181	0.361411	0.283315	0.350026	0.314593	0.316578	0.447137	0.435869	0.277577	0.307668	0.326013	0.298992	0.331283	0.29991	0.329162	0.394584	0.447565	0.276203
	0.320441	0.361328	0.282818	0.347369	0.312117	0.31886	0.446891	0.435051	0.277776	0.308118	0.324546	0.297947	0.329024	0.300689	0.32517	0.395217	0.445484	0.276756
	0.322107	0.358306	0.282299	0.346409	0.310244	0.316642	0.446339	0.434228	0.275757	0.3077	0.321064	0.29599	0.328419	0.300012	0.323333	0.393471	0.441832	0.276309
	0.32108	0.356044	0.281208	0.347573	0.309619	0.312935	0.440823	0.433861	0.27424	0.307507	0.321597	0.296037	0.329286	0.298359	0.323288	0.389902	0.440529	0.272879
	0.31899	0.35334	0.280935	0.345546	0.312053	0.313514	0.440156	0.431838	0.272925	0.308462	0.32104	0.294198	0.327358	0.298138	0.322509	0.389961	0.440514	0.274311
	0.318095	0.352433	0.280742	0.343089	0.312482	0.312962	0.445173	0.429896	0.27316	0.308943	0.323961	0.295301	0.327077	0.298115	0.324199	0.390245	0.436147	0.27383
	0.318738	0.353129	0.280537	0.343232	0.309857	0.311951	0.445812	0.432422	0.273981	0.306258	0.321504	0.294727	0.324921	0.295611	0.322469	0.390171	0.438512	0.272077
	0.320098	0.355249	0.281444	0.343759	0.309836	0.312065	0.440521	0.43336	0.272966	0.30503	0.321956	0.294203	0.324753	0.296211	0.318238	0.390735	0.437775	0.270936
	0.320333	0.353609	0.281318	0.342571	0.307071	0.313102	0.435916	0.430509	0.274037	0.305064	0.322602	0.293602	0.326769	0.295667	0.31991	0.389466	0.436459	0.27274
	0.318709	0.349562	0.278989	0.342708	0.30545	0.311168	0.434509	0.42529	0.273178	0.304681	0.319442	0.293164	0.3244	0.296434	0.321354	0.38871	0.436232	0.270452
	0.318675	0.350014	0.278211	0.342269	0.306246	0.310757	0.433946	0.426401	0.269625	0.302096	0.317636	0.293256	0.324654	0.296001	0.322404	0.392538	0.434349	0.268642
	0.316464	0.352761	0.278579	0.337578	0.30951	0.308986	0.432901	0.425085	0.268849	0.302453	0.317873	0.290701	0.325263	0.294674	0.319405	0.389218	0.431845	0.269337
	0.316454	0.353966	0.275594	0.33573	0.309401	0.309328	0.43064	0.422573	0.271453	0.301463	0.316063	0.289045	0.323385	0.294832	0.317853	0.387882	0.431443	0.27218
	0.316051	0.35476	0.273979	0.340052	0.306373	0.307783	0.435058	0.426177	0.27041	0.300896	0.316774	0.292303	0.320898	0.293844	0.315428	0.386246	0.432147	0.270458
	0.313248	0.353473	0.274322	0.33991	0.306286	0.308001	0.436469	0.426587	0.270442	0.30077	0.316863	0.291312	0.321605	0.295352	0.314786	0.382356	0.431832	0.268746
	0.315443	0.353725	0.274281	0.336673	0.309711	0.309938	0.432935	0.423996	0.269796	0.301221	0.315091	0.292721	0.319481	0.297076	0.316899	0.382036	0.428441	0.26826
	0.314575	0.349965	0.276359	0.337131	0.311161	0.30778	0.432864	0.419807	0.269012	0.299254	0.315201	0.289919	0.31853	0.297255	0.315036	0.380527	0.429762	0.266189
	0.311513	0.350215	0.275235	0.337376	0.310985	0.305218	0.433612	0.42013	0.269096	0.299395	0.31455	0.287945	0.319888	0.29637	0.315749	0.381034	0.431521	0.266458
	0.311329	0.350346	0.273181	0.337845	0.316628	0.308107	0.432279	0.42001	0.268605	0.29871	0.31229	0.28403	0.319481	0.304835	0.311659	0.38117	0.426887	0.266727
	0.311388	0.34802	0.273907	0.337743	0.325837	0.307592	0.430199	0.419573	0.271029	0.299192	0.313338	0.28436	0.320415	0.313346	0.311412	0.38399	0.427769	0.268832
	0.3098	0.347972	0.27218	0.33661	0.321766	0.305585	0.430268	0.418818	0.269085	0.298129	0.312938	0.286288	0.319562	0.303678	0.31379	0.380052	0.425291	0.267902
	0.310037	0.34641	0.27091	0.336224	0.313445	0.303044	0.43161	0.418531	0.265927	0.294872	0.314626	0.286031	0.320127	0.295388	0.314397	0.377338	0.423476	0.268616
	0.307129	0.345293	0.271594	0.33425	0.310243	0.30244	0.430662	0.419238	0.265072	0.29493	0.31392	0.286316	0.31927	0.293145	0.313127	0.382587	0.427196	0.266639
	0.305772	0.347505	0.271674	0.333715	0.307137	0.303839	0.428055	0.415385	0.26741	0.295363	0.315165	0.284977	0.31584	0.292288	0.313958	0.377934	0.424013	0.264883
	0.306431	0.344263	0.26987	0.336525	0.302689	0.301891	0.426126	0.417984	0.266479	0.293707	0.314884	0.283531	0.318526	0.291209	0.311242	0.371643	0.425553	0.265946
	0.30612	0.34111	0.269183	0.336012	0.302029	0.298032	0.423362	0.418673	0.265485	0.292024	0.313601	0.284422	0.316567	0.290469	0.30914	0.371001	0.425454	0.26613
	0.307705	0.343159	0.268121	0.332019	0.299249	0.299184	0.423119	0.416994	0.265347	0.291467	0.312219	0.282988	0.315141	0.290378	0.310717	0.372531	0.421396	0.262448
	0.307631	0.343497	0.26768	0.330717	0.297136	0.298725	0.420808	0.416064	0.262774	0.293298	0.312103	0.283649	0.314558	0.286428	0.313751	0.372529	0.417787	0.260214
	0.305711	0.343633	0.266489	0.332073	0.298033	0.299597	0.420989	0.416065	0.262136	0.293996	0.309634	0.281386	0.314844	0.284352	0.309439	0.371581	0.414646	0.259379
	0.306276	0.343205	0.266078	0.332077	0.298883	0.299183	0.424316	0.412489	0.262707	0.290315	0.311784	0.281137	0.315771	0.283229	0.307682	0.37222	0.414311	0.261093
	0.306746	0.340299	0.268754	0.330695	0.297688	0.300435	0.422036	0.408323	0.264063	0.290964	0.309831	0.279944	0.315304	0.285637	0.308933	0.37342	0.41665	0.261825
	0.305478	0.342204	0.267025	0.332531	0.295856	0.30141	0.418104	0.410625	0.262986	0.294652	0.308459	0.280106	0.311347	0.284477	0.309921	0.369709	0.413435	0.261682
	0.30468	0.341651	0.266504	0.330317	0.295293	0.29881	0.415806	0.410071	0.263176	0.294859	0.30863	0.280074	0.311624	0.286663	0.30826	0.367919	0.411159	0.259993
	0.304801	0.341562	0.266759	0.329076	0.296142	0.296578	0.415265	0.411689	0.261755	0.293547	0.306671	0.279323	0.312068	0.286535	0.303892	0.36976	0.412917	0.259037
	0.304797	0.341932	0.264816	0.328701	0.295336	0.297085	0.418745	0.40961	0.261232	0.28926	0.304218	0.278731	0.309087	0.284714	0.303281	0.369992	0.412337	0.259507
	0.305235	0.339629	0.266802	0.3273	0.295452	0.294379	0.419277	0.4058	0.259616	0.290009	0.303699	0.277514	0.309817	0.283994	0.304167	0.367323	0.411919	0.258194
	0.305294	0.338669	0.266248	0.328275	0.296479	0.295858	0.41598	0.404692	0.258961	0.290353	0.304571	0.275904	0.309011	0.284197	0.306219	0.367345	0.413111	0.257636
	0.304359	0.339585	0.265354	0.326056	0.295567	0.297395	0.415674	0.404782	0.260559	0.289114	0.304626	0.276015	0.3093	0.280095	0.303437	0.368392	0.411724	0.256987
	0.302321	0.337522	0.263594	0.323603	0.293054	0.295851	0.411411	0.407168	0.259814	0.288005	0.303725	0.275707	0.308599	0.278021	0.303318	0.36881	0.411596	0.255823
	0.304102	0.337256	0.265078	0.323639	0.294784	0.297985	0.415942	0.407593	0.259048	0.287717	0.303424	0.275264	0.308777	0.280049	0.302086	0.36635	0.407963	0.256644
	0.302047	0.335574	0.264078	0.323442	0.292674	0.297503	0.415838	0.40545	0.25502	0.287501	0.304633	0.275729	0.308596	0.279122	0.302199	0.366154	0.407753	0.25534
	0.301182	0.333241	0.262101	0.320753	0.291336	0.294204	0.41328	0.404799	0.255516	0.286571	0.304237	0.275048	0.306439	0.277143	0.301033	0.361696	0.405712	0.257437
	0.298709	0.332643	0.261788	0.31965	0.292479	0.290897	0.410256	0.403934	0.256092	0.285606	0.302083	0.273566	0.305378	0.280084	0.301332	0.361426	0.406222	0.255276
	0.296962	0.33362	0.261938	0.322516	0.289852	0.290898	0.408948	0.404993	0.255051	0.285896	0.302253	0.273941	0.306364	0.280554	0.300423	0.364677	0.406444	0.254695
	0.296396	0.334304	0.261646	0.323413	0.289723	0.29156	0.406974	0.405859	0.254099	0.285702	0.301803	0.274364	0.305659	0.280651	0.298797	0.365798	0.406897	0.254132
	0.299822	0.32953	0.262061	0.321545	0.29083	0.289216	0.407628	0.402178	0.254792	0.285619	0.29997	0.273984	0.305619	0.279243	0.300937	0.364222	0.403414	0.254825
	0.29876	0.331877	0.259812	0.321958	0.28928	0.291051	0.409216	0.399592	0.254522	0.28498	0.299366	0.271049	0.307131	0.27891	0.298584	0.362986	0.403559	0.253422
	0.29554	0.331264	0.259816	0.322804	0.287727	0.289742	0.405686	0.399278	0.254043	0.282178	0.303155	0.271366	0.304216	0.277436	0.298069	0.365124	0.404457	0.252969
	0.295625	0.333229	0.260165	0.320965	0.2886	0.291461	0.406359	0.400876	0.252939	0.283522	0.303569	0.272304	0.304554	0.277133	0.298531	0.360743	0.399757	0.250986
	0.293842	0.331942	0.258886	0.317211	0.288332	0.291726	0.408247	0.399707	0.253302	0.283019	0.300581	0.270574	0.306996	0.277956	0.300362	0.359812	0.40234	0.249101
	0.293101	0.327984	0.25873	0.315667	0.287952	0.290555	0.409413	0.396834	0.253966	0.283744	0.300874	0.269136	0.306053	0.275897	0.297824	0.360234	0.405342	0.250071
	0.292793	0.327985	0.259777	0.316208	0.284876	0.290102	0.40929	0.39713	0.252769	0.281969	0.300177	0.268795	0.305455	0.275661	0.298467	0.363299	0.401983	0.251087
	0.292245	0.328086	0.259868	0.316259	0.287096	0.288134	0.40571	0.394837	0.252209	0.283893	0.298867	0.270374	0.303994	0.27478	0.297933	0.358945	0.402398	0.250459
	0.292214	0.329577	0.259127	0.316389	0.286283	0.289787	0.404589	0.394952	0.253399	0.281565	0.296786	0.268799	0.304754	0.275105	0.297354	0.355725	0.39984	0.250451
	0.291232	0.329069	0.256937	0.317058	0.284981	0.287251	0.400804	0.394018	0.251189	0.279791	0.298958	0.2675	0.302039	0.274701	0.296356	0.358005	0.395419	0.251038
	0.292443	0.329898	0.256207	0.313969	0.284069	0.284944	0.398807	0.395005	0.249111	0.282273	0.299655	0.266526	0.299917	0.27235	0.29635	0.355977	0.398923	0.250791
	0.290875	0.327885	0.256274	0.316331	0.284934	0.286332	0.398533	0.396891	0.248671	0.280151	0.298634	0.267592	0.298733	0.273755	0.294897	0.355859	0.398267	0.248312
	0.288344	0.325032	0.253954	0.315068	0.285744	0.287065	0.397923	0.392303	0.249014	0.277227	0.297471	0.267474	0.300463	0.2741	0.291898	0.357175	0.397042	0.250183
	0.289801	0.325098	0.254455	0.316543	0.283462	0.288284	0.396062	0.389844	0.248243	0.27754	0.295016	0.267232	0.299312	0.276135	0.292887	0.356749	0.399993	0.251076
	0.28815	0.32718	0.254654	0.314445	0.280868	0.28711	0.394608	0.391477	0.247984	0.279582	0.293018	0.265499	0.298217	0.274564	0.294944	0.35517	0.398228	0.249174
	0.287103	0.328031	0.252646	0.311416	0.280921	0.286496	0.399502	0.390585	0.247166	0.277822	0.294882	0.267307	0.295362	0.272396	0.291841	0.353356	0.394721	0.248908
	0.289199	0.32441	0.252354	0.310969	0.282157	0.286747	0.39902	0.390715	0.248481	0.278821	0.29524	0.26774	0.297465	0.27077	0.290941	0.351746	0.39423	0.249884
	0.287623	0.325064	0.251196	0.311758	0.281734	0.286318	0.397263	0.391531	0.247154	0.278786	0.291652	0.265489	0.297584	0.270023	0.294213	0.354154	0.392715	0.247919
	0.286461	0.324108	0.252199	0.312319	0.280034	0.286078	0.395793	0.389523	0.245928	0.277142	0.290728	0.264765	0.297779	0.269855	0.292823	0.35395	0.390808	0.246552
	0.285449	0.321181	0.25164	0.309407	0.279666	0.285145	0.395812	0.38547	0.244877	0.275581	0.292261	0.265285	0.296224	0.269288	0.29094	0.350304	0.39369	0.246587
	0.285643	0.31974	0.251873	0.306584	0.278629	0.283785	0.392458	0.38738	0.244754	0.274071	0.291529	0.265919	0.296048	0.26843	0.290908	0.353013	0.393579	0.245577
	0.284754	0.322132	0.252993	0.305731	0.281704	0.2849	0.395528	0.387437	0.245745	0.272932	0.290525	0.26328	0.296413	0.26743	0.290176	0.353711	0.38912	0.246086
	0.282796	0.322446	0.251543	0.308702	0.281367	0.280794	0.395074	0.384481	0.244525	0.274048	0.290459	0.262336	0.293988	0.265772	0.286044	0.352251	0.386667	0.246373
	0.283155	0.320344	0.248535	0.310186	0.279312	0.281507	0.394125	0.381142	0.24456	0.273748	0.289033	0.26184	0.291363	0.268292	0.286312	0.350749	0.388947	0.245532
	0.28171	0.320445	0.247286	0.307648	0.279704	0.280844	0.39147	0.380989	0.246187	0.272061	0.291989	0.259748	0.290541	0.266624	0.285376	0.349712	0.387475	0.242452
	0.284037	0.322673	0.250084	0.30894	0.279577	0.278435	0.392149	0.380441	0.247003	0.272967	0.292229	0.259773	0.292093	0.266282	0.285176	0.347021	0.389056	0.243384
	0.286712	0.322609	0.248398	0.306369	0.27891	0.279215	0.387968	0.379231	0.244347	0.272681	0.290819	0.261999	0.295145	0.269546	0.286001	0.344496	0.390024	0.241555
	0.28383	0.318366	0.245102	0.306354	0.277481	0.277387	0.386498	0.380979	0.24096	0.271387	0.289112	0.260007	0.294245	0.268371	0.287098	0.345283	0.388802	0.242076
	0.280239	0.314129	0.245496	0.30571	0.276082	0.277737	0.385652	0.381928	0.244289	0.269956	0.289771	0.258476	0.291103	0.268618	0.285237	0.344071	0.385653	0.241187
	0.279512	0.314044	0.245044	0.305755	0.273971	0.276132	0.386885	0.379354	0.243618	0.271389	0.289589	0.259553	0.291003	0.267624	0.2843	0.345799	0.388518	0.242668
	0.279934	0.315535	0.245099	0.30694	0.276553	0.274027	0.385761	0.381656	0.24176	0.269644	0.288244	0.257794	0.289679	0.267832	0.28339	0.345697	0.386475	0.242221
	0.279425	0.31791	0.243995	0.306395	0.277123	0.277334	0.384602	0.381692	0.241257	0.27003	0.28671	0.257561	0.289715	0.26613	0.282773	0.344734	0.382329	0.240292
	0.28229	0.316557	0.242879	0.305383	0.275648	0.277647	0.382258	0.380292	0.241882	0.271601	0.287698	0.256094	0.290099	0.26454	0.283772	0.343288	0.38215	0.240044
	0.281715	0.314563	0.244081	0.305568	0.275589	0.276058	0.38339	0.381204	0.240096	0.269296	0.289478	0.256567	0.289491	0.26162	0.28512	0.343163	0.38473	0.23931
	0.280563	0.316009	0.244099	0.305134	0.277315	0.275111	0.382374	0.378389	0.241447	0.268496	0.288627	0.25731	0.286976	0.262588	0.286514	0.344629	0.383761	0.239272
	0.278913	0.316861	0.243196	0.3063	0.276181	0.276832	0.3802	0.376451	0.241021	0.268873	0.287336	0.255794	0.285992	0.263553	0.285621	0.347011	0.380533	0.23915
	0.279848	0.316476	0.242994	0.304824	0.272142	0.275895	0.381819	0.373733	0.23934	0.267789	0.284457	0.257003	0.289174	0.264788	0.283397	0.344904	0.378883	0.239452
	0.276835	0.313339	0.243857	0.301147	0.272182	0.276039	0.379293	0.372404	0.238928	0.267989	0.284109	0.255634	0.289647	0.26384	0.280799	0.342496	0.377377	0.238278
	0.276737	0.312588	0.241539	0.299991	0.274616	0.273793	0.379931	0.370892	0.239244	0.26773	0.286186	0.25477	0.287367	0.261143	0.281511	0.342189	0.378782	0.238724
	0.276063	0.314475	0.242349	0.299769	0.271898	0.273213	0.382061	0.369468	0.241186	0.268051	0.283465	0.253615	0.287917	0.262072	0.281886	0.342645	0.376753	0.238286
	0.278038	0.314188	0.241341	0.297816	0.271904	0.272677	0.37973	0.371755	0.239491	0.268494	0.283998	0.253675	0.286719	0.2617	0.28151	0.342269	0.378069	0.237679
	0.277874	0.311619	0.240108	0.297538	0.272488	0.273739	0.380057	0.368113	0.239483	0.265977	0.286727	0.253385	0.286373	0.2617	0.281774	0.341494	0.38027	0.237827
	0.273465	0.309138	0.241895	0.299597	0.271341	0.274056	0.379917	0.368784	0.238329	0.268185	0.284571	0.253561	0.287274	0.263329	0.281125	0.33792	0.377843	0.237815
	0.274052	0.307184	0.241563	0.300295	0.270389	0.274289	0.379442	0.373964	0.237742	0.26675	0.281208	0.250859	0.283859	0.261784	0.278292	0.335639	0.374065	0.236382
	0.276722	0.307719	0.238288	0.298209	0.270898	0.274486	0.379351	0.371618	0.237387	0.265832	0.281273	0.25248	0.282365	0.260645	0.275595	0.335782	0.375045	0.236429
	0.275133	0.311398	0.239108	0.299269	0.272118	0.27002	0.376328	0.370771	0.235749	0.264823	0.281798	0.253197	0.285493	0.262254	0.277174	0.335098	0.373071	0.236456
	0.274294	0.309161	0.239368	0.296956	0.268561	0.268786	0.373816	0.368739	0.235693	0.262739	0.282156	0.248963	0.283936	0.260903	0.276401	0.333719	0.37701	0.235484
	0.274067	0.310769	0.238734	0.295917	0.267987	0.269699	0.377304	0.366716	0.235518	0.260424	0.283748	0.251134	0.282068	0.258692	0.277557	0.333504	0.373165	0.235329
	0.274331	0.307584	0.23726	0.295799	0.268839	0.270345	0.3751	0.367837	0.23572	0.262512	0.284301	0.251181	0.280803	0.25813	0.276362	0.333087	0.371791	0.236897
	0.273055	0.306803	0.238086	0.295312	0.268233	0.270208	0.370856	0.367481	0.236842	0.261695	0.282206	0.249123	0.281846	0.259725	0.277242	0.333843	0.37286	0.236263
	0.274701	0.308004	0.238973	0.296298	0.266438	0.26963	0.371617	0.362951	0.237753	0.26263	0.281173	0.250325	0.280605	0.260974	0.276533	0.334611	0.371748	0.234045
	0.273212	0.308351	0.236814	0.29613	0.266638	0.269383	0.37251	0.364559	0.234058	0.262532	0.279875	0.251013	0.28235	0.260035	0.27512	0.333324	0.37275	0.232189
	0.273245	0.309232	0.236544	0.293474	0.267996	0.267832	0.373509	0.366243	0.234237	0.262476	0.279459	0.25088	0.280404	0.26034	0.275484	0.333615	0.374321	0.234049
	0.26989	0.309401	0.236715	0.292428	0.266084	0.266838	0.369406	0.366418	0.235259	0.262367	0.280967	0.248396	0.278009	0.261149	0.273519	0.332164	0.370246	0.235041
	0.271219	0.310235	0.237723	0.292031	0.277562	0.26407	0.369251	0.363788	0.234881	0.26255	0.278843	0.24751	0.279798	0.268201	0.274122	0.330239	0.371687	0.235316
	0.273819	0.312964	0.24042	0.297558	0.786987	0.266494	0.368021	0.365867	0.341243	0.263428	0.282429	0.251538	0.284973	0.708969	0.277558	0.334552	0.374445	0.330151
	0.274103	0.317575	0.244811	0.300507	1.42378	0.268938	0.370449	0.368366	0.525598	0.267336	0.287342	0.255331	0.289397	1.34645	0.281299	0.33708	0.379266	0.510532
	0.271908	0.307254	0.239317	0.295637	0.804654	0.265372	0.368517	0.366316	0.351925	0.259779	0.28017	0.250011	0.282777	0.80355	0.275504	0.330484	0.371171	0.352328
	0.270906	0.3043	0.236101	0.292667	0.282286	0.265958	0.36881	0.365612	0.233988	0.261015	0.277724	0.247408	0.279021	0.274108	0.27291	0.328222	0.365905	0.234938
	0.269626	0.304651	0.234702	0.289963	0.268972	0.264614	0.366849	0.36346	0.232041	0.260481	0.27555	0.244184	0.277185	0.257214	0.27375	0.330745	0.365986	0.23264
	0.272137	0.303349	0.23439	0.289724	0.266966	0.263478	0.368754	0.35831	0.23151	0.25927	0.275879	0.243449	0.275462	0.256419	0.271354	0.330365	0.365715	0.234308
	0.268939	0.3007	0.231654	0.29064	0.267281	0.262787	0.366121	0.358749	0.232443	0.259005	0.276232	0.245349	0.276939	0.255404	0.272226	0.327931	0.367798	0.23346
	0.266796	0.299064	0.232482	0.291112	0.264832	0.264473	0.366241	0.363109	0.232401	0.258382	0.273235	0.243962	0.275866	0.253639	0.272153	0.328128	0.365681	0.233653
	0.267788	0.300884	0.23061	0.290844	0.263371	0.264506	0.3678	0.360175	0.230313	0.258605	0.271737	0.242611	0.275749	0.256556	0.271331	0.330011	0.3644	0.231333
	0.267147	0.303071	0.230887	0.290595	0.263529	0.262354	0.366259	0.355754	0.229123	0.255983	0.272643	0.240144	0.274875	0.254327	0.268199	0.32583	0.362525	0.229636
	0.26608	0.300557	0.232091	0.291138	0.263265	0.260649	0.36316	0.35426	0.229514	0.255776	0.27329	0.241299	0.274055	0.253091	0.268159	0.325825	0.363292	0.228416
	0.267458	0.301956	0.229743	0.288721	0.261356	0.261034	0.364486	0.355388	0.229066	0.255307	0.27174	0.24072	0.27349	0.252408	0.267091	0.324788	0.364203	0.228988
	0.268014	0.302109	0.23096	0.286944	0.261323	0.262592	0.364266	0.355178	0.228892	0.254837	0.273016	0.240432	0.275097	0.251636	0.264655	0.327522	0.362999	0.229629
	0.265457	0.302312	0.231366	0.287556	0.261718	0.262581	0.364801	0.354941	0.228478	0.253819	0.269808	0.241388	0.273487	0.252929	0.266121	0.329307	0.361272	0.22828
	0.264976	0.299833	0.232703	0.286821	0.260285	0.260725	0.364423	0.355061	0.227168	0.255085	0.269551	0.243906	0.270676	0.250858	0.265846	0.324108	0.361571	0.227999
	0.263269	0.299108	0.232666	0.285665	0.25886	0.259898	0.362937	0.355632	0.228257	0.256487	0.271722	0.243037	0.271443	0.249873	0.2652	0.321907	0.360886	0.226777
	0.261271	0.298764	0.230899	0.287032	0.257863	0.259156	0.358426	0.354997	0.226212	0.255764	0.271579	0.240511	0.27058	0.251627	0.265709	0.321269	0.356715	0.22764
	0.262469	0.298298	0.229607	0.288003	0.260512	0.257817	0.360388	0.351633	0.224149	0.253555	0.271153	0.23891	0.271106	0.25128	0.265763	0.323276	0.354806	0.227082
	0.266111	0.297455	0.230237	0.285696	0.261053	0.258586	0.359117	0.351272	0.226204	0.252102	0.271575	0.239933	0.269613	0.24923	0.265154	0.324814	0.355444	0.226513
	0.265443	0.296201	0.228995	0.283899	0.257855	0.259972	0.359832	0.351866	0.226789	0.252135	0.271054	0.240503	0.270014	0.249194	0.265022	0.320607	0.354278	0.226427
	0.263369	0.29636	0.229035	0.283105	0.25623	0.258112	0.362172	0.35043	0.22565	0.251696	0.268545	0.238595	0.269278	0.247817	0.266178	0.319908	0.352618	0.226768
	0.264791	0.296468	0.228655	0.281034	0.256036	0.256751	0.360203	0.348954	0.225621	0.250237	0.268898	0.239223	0.269187	0.248686	0.26656	0.323185	0.354289	0.227408
	0.262203	0.295613	0.228409	0.281537	0.255614	0.255825	0.358706	0.347465	0.225907	0.24991	0.268024	0.23979	0.268963	0.24842	0.265418	0.320958	0.353096	0.22642
	0.262944	0.293402	0.228001	0.281797	0.256841	0.255034	0.358111	0.349341	0.223588	0.250715	0.26633	0.237681	0.267342	0.248119	0.266031	0.31948	0.35318	0.224925
	0.262963	0.291697	0.22709	0.28097	0.256633	0.254964	0.352532	0.350735	0.222247	0.251214	0.266657	0.238047	0.266828	0.248036	0.267339	0.321127	0.353344	0.223356
	0.260543	0.293606	0.227146	0.281189	0.252976	0.254959	0.354345	0.350749	0.223344	0.250076	0.265308	0.238624	0.266752	0.247294	0.265777	0.318344	0.35072	0.222971
	0.259411	0.294303	0.226126	0.281618	0.25297	0.255376	0.355107	0.345481	0.226098	0.25121	0.265442	0.237089	0.269096	0.248571	0.264802	0.314297	0.349334	0.221258
	0.259794	0.293326	0.226374	0.282493	0.254675	0.256723	0.355042	0.344302	0.225105	0.250311	0.265807	0.236033	0.270957	0.247217	0.262329	0.318893	0.351237	0.222996
	0.260166	0.294747	0.225384	0.279235	0.256263	0.254822	0.353197	0.34551	0.223391	0.249748	0.263538	0.234764	0.268085	0.246038	0.262896	0.317418	0.349558	0.223557
	0.260678	0.293494	0.2262	0.278228	0.254163	0.255281	0.353538	0.343196	0.224736	0.249399	0.264602	0.234373	0.266532	0.244814	0.262933	0.315656	0.350801	0.222548
	0.258973	0.291421	0.224171	0.278616	0.253996	0.255001	0.354523	0.342352	0.222398	0.248443	0.26684	0.235856	0.266475	0.245863	0.261237	0.316111	0.348833	0.222503
	0.258617	0.288543	0.224516	0.278765	0.252986	0.252667	0.35253	0.341249	0.221109	0.249045	0.265488	0.235317	0.265613	0.246894	0.260862	0.317691	0.346562	0.223865
	0.258722	0.290604	0.222982	0.27843	0.253424	0.253671	0.35056	0.343751	0.221706	0.249212	0.265061	0.235234	0.265317	0.245203	0.259125	0.317401	0.347008	0.222084
	0.259572	0.29	0.222829	0.280403	0.255477	0.251761	0.348261	0.345122	0.221836	0.249419	0.262801	0.235282	0.263628	0.243862	0.261091	0.316746	0.347621	0.221357
	0.257997	0.287569	0.223622	0.277961	0.254719	0.253516	0.348101	0.345223	0.222563	0.248579	0.263134	0.233466	0.263249	0.245912	0.259976	0.31305	0.350029	0.222025
	0.257811	0.287647	0.222218	0.275988	0.251627	0.250942	0.349965	0.343991	0.221129	0.247689	0.264208	0.233444	0.263364	0.245649	0.259669	0.310888	0.349091	0.221667
	0.256513	0.288219	0.223286	0.275216	0.25165	0.249839	0.350352	0.341305	0.218948	0.246024	0.262789	0.23249	0.262562	0.243184	0.259456	0.314437	0.34677	0.221106
	0.256319	0.28554	0.223093	0.27545	0.250975	0.250304	0.348452	0.337286	0.219123	0.247568	0.263223	0.232062	0.262435	0.24421	0.25918	0.314694	0.346689	0.221827
	0.256948	0.283924	0.221347	0.277414	0.251356	0.250349	0.346304	0.339279	0.218801	0.248728	0.263253	0.231276	0.260868	0.242016	0.261377	0.312663	0.348225	0.220087
	0.256156	0.284345	0.222259	0.276138	0.250664	0.252282	0.346301	0.338949	0.217813	0.246362	0.262406	0.230617	0.261759	0.239869	0.260095	0.312058	0.34673	0.218098
	0.255781	0.284478	0.22176	0.274395	0.250976	0.251978	0.345706	0.343614	0.218179	0.243436	0.263223	0.229581	0.262582	0.240072	0.259171	0.312204	0.345764	0.219488
	0.255399	0.284419	0.220376	0.274311	0.249562	0.250514	0.343578	0.343534	0.217367	0.243648	0.263941	0.229653	0.260945	0.240686	0.259095	0.309976	0.344171	0.220289
	0.256029	0.283207	0.219997	0.274285	0.250522	0.250133	0.343695	0.340584	0.218367	0.243115	0.263941	0.230115	0.262266	0.242183	0.257848	0.309801	0.342983	0.219525
	0.255173	0.281845	0.219554	0.272659	0.249784	0.249927	0.342084	0.338729	0.218327	0.243056	0.262182	0.228879	0.262614	0.242461	0.254873	0.309756	0.341484	0.217518
	0.255224	0.282541	0.218897	0.273056	0.249248	0.25031	0.340165	0.33789	0.219753	0.24281	0.260651	0.228207	0.261647	0.239771	0.255543	0.312058	0.341496	0.218197
	0.253446	0.283172	0.21973	0.273566	0.249493	0.249057	0.344234	0.334809	0.218089	0.245541	0.258752	0.227068	0.261728	0.241243	0.25358	0.30961	0.340761	0.21835
	0.253025	0.283211	0.220359	0.272104	0.24778	0.247716	0.343738	0.337499	0.219406	0.24443	0.257458	0.227975	0.26183	0.240997	0.256192	0.306776	0.340376	0.217596
	0.252853	0.28196	0.218493	0.270911	0.248111	0.247859	0.342497	0.337418	0.218812	0.245501	0.259018	0.22886	0.261041	0.240742	0.256388	0.309714	0.344191	0.216106
	0.253543	0.281563	0.21705	0.271697	0.247314	0.245221	0.342868	0.338504	0.217777	0.245895	0.258684	0.228868	0.260889	0.238765	0.253004	0.311585	0.342178	0.217471
	0.252566	0.281032	0.215599	0.27104	0.246787	0.245527	0.34007	0.335355	0.218018	0.243997	0.259548	0.22869	0.259028	0.236259	0.252358	0.310324	0.340168	0.217221
	0.251618	0.281591	0.215367	0.271143	0.248442	0.244674	0.339933	0.334009	0.218546	0.245099	0.260147	0.229008	0.260406	0.239479	0.250427	0.309666	0.340612	0.21799
	0.252775	0.282066	0.217133	0.269792	0.246445	0.244937	0.340925	0.334256	0.217933	0.243196	0.257335	0.228026	0.259433	0.239919	0.251223	0.309361	0.340554	0.216613
	0.251618	0.280509	0.218141	0.270952	0.245239	0.245819	0.340045	0.334618	0.216912	0.241445	0.257427	0.226418	0.259505	0.238701	0.252495	0.30942	0.339785	0.214674
	0.250426	0.280316	0.218095	0.268815	0.2449	0.24474	0.337303	0.33491	0.21402	0.240802	0.258485	0.227061	0.257881	0.237278	0.251606	0.308105	0.33889	0.214343
	0.249774	0.281138	0.216408	0.267112	0.245057	0.245418	0.33614	0.335696	0.213403	0.241828	0.256922	0.225981	0.256007	0.236105	0.250498	0.304329	0.335994	0.21512
	0.250324	0.281664	0.215041	0.266559	0.245501	0.244969	0.335902	0.334436	0.212824	0.241783	0.257018	0.226425	0.256035	0.237405	0.249628	0.3032	0.335688	0.216783
	0.25135	0.279052	0.215319	0.267516	0.245166	0.24269	0.336419	0.332176	0.214775	0.241388	0.2555	0.223456	0.256018	0.235905	0.252019	0.304553	0.337938	0.215866
	0.249958	0.278549	0.215259	0.266985	0.245143	0.243969	0.339027	0.330251	0.214412	0.241951	0.254854	0.225234	0.256888	0.23559	0.250024	0.303918	0.336892	0.215204
	0.248191	0.279867	0.214983	0.267	0.243965	0.243343	0.336786	0.330297	0.215679	0.240144	0.255664	0.226512	0.257271	0.237431	0.249531	0.30448	0.333404	0.214711
	0.247754	0.277708	0.213603	0.266798	0.242571	0.242611	0.336261	0.327884	0.216896	0.238524	0.256112	0.227149	0.256138	0.23723	0.249915	0.304303	0.33277	0.212743
	0.249943	0.277894	0.214369	0.266687	0.243755	0.242506	0.338741	0.326707	0.215383	0.238298	0.255857	0.225808	0.255765	0.235717	0.249797	0.301731	0.332654	0.213448
	0.250931	0.277867	0.212573	0.267749	0.241993	0.244	0.33656	0.328538	0.21318	0.238622	0.255337	0.223737	0.255126	0.236676	0.249661	0.300795	0.334052	0.213775
	0.251194	0.277246	0.21312	0.267618	0.243249	0.24115	0.335062	0.330932	0.21315	0.238821	0.254833	0.222915	0.254574	0.237726	0.249188	0.304021	0.332821	0.211965
	0.249489	0.274969	0.212763	0.26607	0.242857	0.240664	0.333184	0.332318	0.21439	0.23851	0.253685	0.223703	0.254985	0.237047	0.250557	0.305145	0.330435	0.211468
	0.24724	0.27485	0.213029	0.26451	0.242344	0.241921	0.332985	0.331655	0.214715	0.237185	0.254045	0.223359	0.255691	0.234605	0.249502	0.303774	0.328091	0.211812
	0.248511	0.273636	0.213308	0.265149	0.242259	0.240091	0.334714	0.329216	0.213788	0.236658	0.254245	0.224239	0.253558	0.23686	0.24812	0.302818	0.329529	0.213416
	0.249749	0.274438	0.21306	0.265033	0.244413	0.240691	0.334167	0.322672	0.212634	0.235899	0.253793	0.223476	0.254306	0.236936	0.247188	0.302528	0.332942	0.212586
	0.248011	0.27442	0.213988	0.265696	0.242237	0.240904	0.33271	0.324596	0.212645	0.237735	0.25283	0.222472	0.25526	0.235961	0.248972	0.301184	0.332638	0.211164
	0.246231	0.274375	0.212502	0.265258	0.240958	0.239527	0.331836	0.329496	0.211252	0.23861	0.252571	0.22361	0.253913	0.234411	0.24915	0.299744	0.331419	0.211296
	0.245681	0.274826	0.2122	0.265408	0.240879	0.238907	0.332374	0.328856	0.211223	0.236581	0.252791	0.222632	0.254912	0.23368	0.247646	0.299923	0.330891	0.211315
	0.246584	0.275523	0.212486	0.263545	0.239729	0.240826	0.330948	0.326972	0.21166	0.235909	0.253112	0.222029	0.254574	0.232417	0.245495	0.30208	0.330031	0.210622
	0.2462	0.275347	0.212621	0.261252	0.239515	0.237898	0.332411	0.326569	0.209433	0.234899	0.252754	0.221351	0.253079	0.233167	0.244857	0.300727	0.330965	0.210816
	0.246092	0.273162	0.210627	0.260752	0.239594	0.238352	0.332179	0.326206	0.209039	0.235509	0.252982	0.221674	0.251831	0.233491	0.246332	0.29901	0.328935	0.209611
	0.246096	0.272586	0.211187	0.262233	0.239056	0.239053	0.330483	0.323917	0.209514	0.233181	0.249843	0.222426	0.250766	0.232471	0.248358	0.300514	0.328643	0.209851
	0.244472	0.272821	0.211395	0.261541	0.237664	0.238972	0.329238	0.321882	0.207881	0.233482	0.249227	0.222176	0.249026	0.231049	0.245243	0.299363	0.326698	0.211009
	0.244556	0.27357	0.209967	0.260428	0.238398	0.238988	0.32894	0.321357	0.207129	0.232859	0.249894	0.220981	0.250688	0.231598	0.244011	0.297518	0.327937	0.209649
	0.243245	0.273439	0.209235	0.259068	0.239991	0.238505	0.325672	0.324547	0.208892	0.234548	0.250883	0.22035	0.251628	0.230956	0.243514	0.298153	0.323978	0.208602
	0.243276	0.274092	0.210772	0.260637	0.237906	0.238244	0.325902	0.322547	0.209636	0.236712	0.251108	0.219048	0.251781	0.232235	0.243135	0.300066	0.324178	0.210053
	0.243767	0.272295	0.211079	0.258793	0.239034	0.236339	0.326552	0.319482	0.207728	0.236651	0.25052	0.217576	0.251077	0.23139	0.243769	0.296683	0.323416	0.211336
	0.240695	0.272188	0.209843	0.258805	0.23942	0.235836	0.329119	0.321707	0.207961	0.236496	0.249378	0.218564	0.247722	0.231298	0.24347	0.293408	0.323265	0.210077
	0.242668	0.27274	0.209119	0.260684	0.241258	0.236155	0.328454	0.320058	0.209562	0.23584	0.248016	0.217022	0.247798	0.233809	0.242988	0.292095	0.324229	0.209985
	0.242595	0.273092	0.21057	0.259897	0.247174	0.237853	0.325591	0.319578	0.208953	0.235276	0.245235	0.216664	0.248292	0.237577	0.240359	0.295633	0.325537	0.207643
	0.242643	0.271711	0.209611	0.259573	0.253144	0.236252	0.327064	0.319835	0.209551	0.234272	0.245163	0.216151	0.249205	0.243002	0.23991	0.296505	0.32357	0.208052
	0.239638	0.270313	0.208892	0.260069	0.254416	0.236738	0.324038	0.319491	0.210923	0.233034	0.247678	0.215494	0.249582	0.244122	0.240775	0.294326	0.324072	0.20942
	0.240259	0.271134	0.207848	0.258015	0.25341	0.233932	0.324053	0.316151	0.210001	0.232541	0.246753	0.216064	0.248245	0.242339	0.242336	0.294377	0.319385	0.209151
	0.242463	0.269295	0.207409	0.257705	0.24643	0.2346	0.323186	0.318288	0.210371	0.2326	0.245056	0.21526	0.247471	0.235795	0.243842	0.294405	0.320865	0.207359
	0.242576	0.268199	0.206821	0.256925	0.239608	0.234011	0.321219	0.319611	0.207409	0.230917	0.24719	0.215302	0.247984	0.23042	0.243483	0.294392	0.320264	0.20633
	0.240823	0.269113	0.207915	0.255705	0.237616	0.233824	0.322216	0.317884	0.207431	0.231132	0.248153	0.214442	0.244875	0.229493	0.240231	0.293228	0.320618	0.206141
	0.241122	0.267195	0.207001	0.25707	0.236996	0.233501	0.320481	0.313816	0.206545	0.233285	0.246918	0.215416	0.244583	0.23082	0.240338	0.29166	0.320916	0.206705
	0.241022	0.266824	0.206571	0.256353	0.235594	0.232799	0.319616	0.31215	0.205504	0.233788	0.24705	0.215399	0.244054	0.228483	0.239093	0.2895	0.32004	0.204973
	0.241164	0.267037	0.205781	0.256397	0.234458	0.232723	0.319419	0.312465	0.205508	0.230793	0.248076	0.216401	0.244594	0.227785	0.239986	0.291991	0.319786	0.206351
	0.239394	0.267472	0.204128	0.257569	0.232769	0.232811	0.318362	0.313774	0.205963	0.231234	0.246516	0.213856	0.244795	0.226616	0.238387	0.290534	0.317888	0.207897
	0.239461	0.265794	0.205107	0.258551	0.231489	0.232565	0.319864	0.315945	0.204141	0.23059	0.245297	0.211903	0.246544	0.226046	0.238675	0.289531	0.316432	0.204694
	0.240813	0.265158	0.205779	0.258606	0.231661	0.232341	0.318555	0.315335	0.204472	0.229974	0.245257	0.21461	0.245328	0.226654	0.240012	0.289694	0.317862	0.204356
	0.240908	0.264936	0.205206	0.257636	0.232592	0.231615	0.321006	0.312425	0.204474	0.22982	0.246718	0.214444	0.244659	0.22629	0.237824	0.289565	0.319133	0.204252
	0.238586	0.265395	0.204304	0.257007	0.232784	0.231522	0.320871	0.312228	0.204473	0.230004	0.24384	0.214771	0.246874	0.22474	0.235403	0.287913	0.318615	0.204604
	0.238448	0.264733	0.205522	0.254895	0.231703	0.232272	0.315879	0.309739	0.203294	0.229497	0.243085	0.21351	0.244858	0.2238	0.237435	0.287192	0.316983	0.203372
	0.239969	0.265075	0.206265	0.253325	0.230242	0.233136	0.314619	0.31044	0.202435	0.230719	0.241177	0.212236	0.244639	0.223262	0.237554	0.286565	0.31364	0.204477
	0.240072	0.264815	0.206261	0.253542	0.231342	0.230691	0.316354	0.312813	0.201492	0.23181	0.243166	0.210569	0.245205	0.222093	0.237862	0.287428	0.313262	0.203604
	0.238203	0.262855	0.205335	0.253706	0.231301	0.231119	0.315918	0.313834	0.201548	0.22898	0.243842	0.211233	0.245235	0.223311	0.237485	0.289166	0.314363	0.202965
	0.23528	0.26252	0.203826	0.255323	0.231871	0.230307	0.315268	0.312559	0.20174	0.2277	0.240512	0.212078	0.243323	0.223343	0.23727	0.288169	0.311978	0.203268
	0.234077	0.261705	0.203192	0.252434	0.231386	0.229224	0.316212	0.310074	0.202316	0.226871	0.242212	0.211105	0.242743	0.222887	0.234964	0.286197	0.311803	0.203078
	0.236164	0.263827	0.20292	0.252411	0.230053	0.228967	0.314078	0.3097	0.201577	0.227156	0.243709	0.21116	0.243034	0.22523	0.234408	0.285512	0.31124	0.203199
	0.239483	0.265989	0.202716	0.2515	0.230711	0.230897	0.311509	0.31096	0.203045	0.227244	0.241795	0.21135	0.243448	0.224899	0.236152	0.283798	0.310201	0.201584
	0.237885	0.263062	0.203192	0.251298	0.230133	0.231726	0.311598	0.309948	0.2004	0.228386	0.239373	0.209628	0.240926	0.221736	0.234864	0.286972	0.310291	0.203051
	0.236435	0.259722	0.203518	0.250076	0.229098	0.229559	0.310104	0.308212	0.199965	0.227212	0.239782	0.209146	0.23998	0.220415	0.233704	0.289513	0.309242	0.203076
	0.23649	0.25984	0.202031	0.251123	0.228674	0.227793	0.313176	0.307194	0.20166	0.226087	0.240881	0.210736	0.238547	0.221991	0.234586	0.28764	0.308984	0.201847
	0.235079	0.261201	0.20105	0.25048	0.228173	0.227318	0.313688	0.308573	0.200736	0.22726	0.240461	0.211479	0.238469	0.223937	0.235709	0.285739	0.309631	0.203007
	0.234736	0.260402	0.200536	0.251237	0.227971	0.226984	0.313594	0.306975	0.200019	0.226934	0.238403	0.209991	0.239881	0.22381	0.23575	0.284342	0.309836	0.201881
	0.235249	0.260293	0.201233	0.253205	0.228099	0.225719	0.310601	0.305292	0.200047	0.227156	0.237442	0.211688	0.239588	0.224141	0.236083	0.283767	0.310817	0.200562
	0.235414	0.26051	0.20064	0.252204	0.228262	0.225879	0.307345	0.306677	0.200547	0.226732	0.239643	0.212566	0.239807	0.224122	0.236256	0.284252	0.311035	0.202665
	0.234255	0.260481	0.199062	0.248936	0.227631	0.224446	0.308642	0.306676	0.198417	0.22626	0.240167	0.209586	0.240047	0.222929	0.234533	0.281728	0.312386	0.201777
	0.234425	0.260495	0.201261	0.24704	0.227542	0.225845	0.310691	0.303994	0.198202	0.224696	0.241257	0.208584	0.23975	0.222081	0.233198	0.281349	0.309525	0.199575
	0.233665	0.260409	0.200638	0.246461	0.223948	0.227422	0.309359	0.306768	0.198683	0.224661	0.241838	0.21033	0.237395	0.219715	0.23255	0.281234	0.310292	0.20001
	0.233908	0.261447	0.1997	0.245869	0.224929	0.225039	0.309586	0.306611	0.199364	0.22477	0.239656	0.210923	0.236078	0.220543	0.232812	0.282806	0.308593	0.199864
	0.234024	0.260084	0.198599	0.245375	0.226239	0.225164	0.309568	0.307436	0.198985	0.22421	0.236755	0.209547	0.238359	0.220523	0.233764	0.280757	0.309435	0.198612
	0.234657	0.258906	0.196815	0.246086	0.225187	0.22655	0.310555	0.302796	0.19893	0.224455	0.236732	0.207068	0.236632	0.217939	0.232413	0.28103	0.310349	0.198274
	0.232774	0.256365	0.19798	0.246178	0.223958	0.225844	0.307928	0.299116	0.198438	0.224685	0.237464	0.206937	0.236774	0.21918	0.231894	0.279914	0.305195	0.198231
	0.233401	0.255874	0.198093	0.247033	0.223554	0.227064	0.306851	0.299819	0.197269	0.220961	0.238347	0.207326	0.235741	0.219807	0.231267	0.278223	0.303809	0.199376
	0.234587	0.257205	0.197444	0.248063	0.224962	0.22722	0.307986	0.301959	0.196374	0.221836	0.239213	0.206667	0.235706	0.219203	0.230482	0.277656	0.305002	0.198919
	0.234181	0.254431	0.197275	0.247771	0.223633	0.223777	0.309074	0.301263	0.197747	0.224562	0.238395	0.207494	0.235188	0.220343	0.228119	0.280146	0.308477	0.198285
	0.232174	0.255084	0.196504	0.249975	0.224454	0.224675	0.306743	0.300317	0.197296	0.22083	0.236852	0.205676	0.234753	0.218673	0.228823	0.278335	0.306918	0.197355
	0.22932	0.255384	0.195401	0.250242	0.226027	0.225882	0.306646	0.300285	0.198257	0.221154	0.236236	0.205979	0.235628	0.216358	0.229634	0.277495	0.306132	0.197584
	0.229805	0.253448	0.195647	0.247007	0.223712	0.223747	0.308691	0.299374	0.198168	0.223244	0.235025	0.206425	0.235032	0.21748	0.22965	0.276532	0.305823	0.197853
	0.231627	0.253245	0.197221	0.245516	0.225039	0.221529	0.306246	0.301407	0.197071	0.223693	0.234044	0.207207	0.235072	0.218349	0.229145	0.278634	0.304807	0.196874
	0.231668	0.254633	0.196457	0.244818	0.223441	0.222197	0.304336	0.300575	0.19601	0.222252	0.234285	0.206757	0.234413	0.216546	0.229329	0.279433	0.302425	0.196533
	0.23037	0.254163	0.194793	0.245036	0.2231	0.220181	0.307091	0.298857	0.195577	0.221414	0.235323	0.204939	0.233611	0.215804	0.229158	0.278347	0.302668	0.196171
	0.230369	0.253921	0.195928	0.244429	0.222163	0.219688	0.306082	0.299791	0.195787	0.222079	0.234013	0.204503	0.23431	0.214808	0.230416	0.277867	0.300643	0.196655
	0.229328	0.254363	0.195906	0.244299	0.222646	0.2214	0.302827	0.299154	0.19511	0.221658	0.233209	0.203868	0.232449	0.214237	0.230062	0.280067	0.298599	0.196766
	0.228537	0.252665	0.196263	0.244614	0.223494	0.222263	0.304624	0.298677	0.194213	0.220015	0.23486	0.202586	0.232549	0.212312	0.229176	0.277806	0.302581	0.194897
	0.230763	0.253623	0.197148	0.241877	0.221895	0.220857	0.301631	0.300399	0.194328	0.220176	0.235034	0.204276	0.233712	0.211151	0.228736	0.277456	0.303811	0.194715
	0.230269	0.250875	0.196403	0.241619	0.221145	0.221764	0.301985	0.300001	0.194473	0.221564	0.234189	0.204143	0.232876	0.212393	0.227857	0.276214	0.302517	0.195646
	0.227778	0.250719	0.19406	0.242128	0.222189	0.221147	0.301831	0.296751	0.194698	0.221747	0.233368	0.203003	0.232026	0.213181	0.227729	0.276151	0.300812	0.19584
	0.22882	0.250997	0.192801	0.243967	0.218813	0.220238	0.301596	0.297262	0.193476	0.220992	0.233721	0.203325	0.232467	0.212484	0.226475	0.277712	0.298926	0.194619
	0.230825	0.251258	0.192264	0.242648	0.218786	0.221568	0.301083	0.298117	0.192642	0.219176	0.232125	0.202569	0.231596	0.214165	0.226712	0.281857	0.299041	0.194338
	0.22988	0.248691	0.194684	0.242391	0.219307	0.222049	0.301895	0.296304	0.193689	0.21838	0.232496	0.204645	0.232417	0.212229	0.226046	0.276189	0.299632	0.193207
	0.227849	0.250047	0.193577	0.240146	0.218985	0.220956	0.303448	0.296691	0.193088	0.218228	0.230377	0.20475	0.231087	0.212334	0.225653	0.273538	0.299566	0.192839
	0.22543	0.250096	0.193154	0.241581	0.218009	0.220437	0.30201	0.295899	0.19198	0.218016	0.228947	0.20285	0.231336	0.213001	0.224739	0.275651	0.297851	0.193825
	0.227281	0.249123	0.193884	0.241684	0.216689	0.218479	0.301642	0.293816	0.192142	0.220862	0.230465	0.203611	0.231493	0.212416	0.226029	0.274396	0.297414	0.192807
	0.22863	0.250824	0.193597	0.240684	0.21855	0.219423	0.303353	0.29379	0.193307	0.220457	0.230344	0.203629	0.231111	0.211831	0.226301	0.273207	0.298411	0.191637
	0.22578	0.251394	0.192767	0.239838	0.217303	0.219199	0.299851	0.292111	0.191128	0.219263	0.232043	0.203786	0.232498	0.212205	0.22598	0.272465	0.298685	0.193351
	0.224081	0.249601	0.192779	0.240289	0.219782	0.219799	0.29803	0.293046	0.190741	0.219215	0.231707	0.201557	0.231843	0.213568	0.225506	0.273717	0.295517	0.194493
	0.224611	0.249693	0.19268	0.23998	0.218985	0.219301	0.296276	0.293461	0.190213	0.218415	0.228735	0.200625	0.229631	0.213595	0.224205	0.271906	0.295724	0.193768
	0.225824	0.248383	0.193035	0.239075	0.217988	0.218589	0.299115	0.290667	0.190549	0.217363	0.229653	0.201477	0.23169	0.210374	0.223338	0.271064	0.293815	0.191298
	0.227086	0.248725	0.191102	0.239703	0.216435	0.217193	0.300015	0.291016	0.19136	0.217664	0.231717	0.201837	0.2309	0.211623	0.22412	0.273767	0.294248	0.191504
	0.22771	0.249083	0.191522	0.240044	0.21608	0.215771	0.298787	0.292028	0.191331	0.216883	0.230807	0.200399	0.229764	0.211176	0.22305	0.27167	0.293459	0.192861
	0.226226	0.248111	0.191533	0.240155	0.21748	0.21702	0.298244	0.288761	0.190306	0.217041	0.228247	0.199053	0.228685	0.210404	0.223449	0.270396	0.292681	0.192613
	0.224809	0.247951	0.190572	0.238722	0.21765	0.216495	0.297011	0.290357	0.189965	0.217072	0.224962	0.198842	0.228341	0.210649	0.223749	0.27129	0.293616	0.191995
	0.224443	0.246729	0.190947	0.236993	0.217295	0.215854	0.298615	0.292359	0.189756	0.216649	0.22671	0.196661	0.230311	0.208978	0.221409	0.270394	0.293005	0.193453
	0.225581	0.244679	0.191713	0.238106	0.217334	0.215455	0.297065	0.291182	0.189084	0.217429	0.229283	0.197599	0.227602	0.209257	0.221321	0.26891	0.292336	0.193128
	0.225272	0.244492	0.192083	0.237389	0.215722	0.216	0.292944	0.290616	0.189203	0.21693	0.227702	0.198757	0.227179	0.208633	0.222256	0.269399	0.29581	0.193089
	0.225161	0.245971	0.190959	0.237766	0.214942	0.215956	0.293231	0.290386	0.18939	0.216554	0.225829	0.197353	0.225875	0.207729	0.222002	0.26996	0.293274	0.19212
	0.224879	0.24623	0.18842	0.236718	0.216459	0.21618	0.290959	0.291069	0.18938	0.214699	0.227082	0.197028	0.226978	0.208295	0.222891	0.269002	0.292737	0.190845
	0.223015	0.24533	0.18753	0.235096	0.21759	0.215877	0.29321	0.290796	0.188095	0.213444	0.22738	0.198044	0.226881	0.208942	0.223986	0.269747	0.289693	0.192147
	0.221832	0.244678	0.188291	0.234261	0.217592	0.214511	0.293254	0.28898	0.186564	0.215289	0.22603	0.199005	0.226055	0.210198	0.223735	0.267296	0.289332	0.190451
	0.223975	0.24471	0.188555	0.235199	0.216801	0.214351	0.293787	0.288725	0.187836	0.214621	0.225039	0.197636	0.226558	0.209504	0.22149	0.266193	0.29008	0.188221
	0.223539	0.244036	0.187241	0.23439	0.215092	0.214447	0.293735	0.289199	0.189032	0.21224	0.224793	0.197393	0.226086	0.208405	0.221208	0.265217	0.291237	0.188945
	0.221632	0.243378	0.186843	0.234032	0.214563	0.21372	0.295818	0.288191	0.187335	0.213059	0.223621	0.199284	0.228397	0.2093	0.221547	0.267555	0.289059	0.188719
	0.222624	0.244465	0.187591	0.233384	0.216018	0.213416	0.291702	0.289592	0.187057	0.214544	0.22558	0.198227	0.227294	0.207918	0.221607	0.267096	0.2902	0.189499
	0.22039	0.24614	0.190008	0.234153	0.214867	0.213491	0.291176	0.288196	0.189394	0.215279	0.226659	0.197455	0.224003	0.20856	0.220921	0.265927	0.291345	0.189584
	0.221829	0.243715	0.187369	0.236366	0.214271	0.212463	0.292782	0.287509	0.189339	0.214084	0.226082	0.198309	0.224471	0.207968	0.220903	0.267124	0.290439	0.189837
	0.222634	0.241906	0.188032	0.233183	0.214318	0.213016	0.290714	0.287766	0.186328	0.213235	0.225986	0.198146	0.223533	0.20952	0.219923	0.265193	0.289882	0.189776
	0.222587	0.242233	0.188463	0.232974	0.216868	0.212891	0.292079	0.288755	0.186875	0.212512	0.222853	0.196821	0.222791	0.210793	0.220125	0.264577	0.286143	0.188072
	0.220474	0.243751	0.188192	0.232736	0.219891	0.211651	0.290647	0.288489	0.189055	0.21363	0.221487	0.196008	0.22398	0.212376	0.219055	0.263188	0.288722	0.188483
	0.219695	0.240898	0.188468	0.232158	0.222328	0.213516	0.290837	0.288824	0.189097	0.214823	0.221823	0.194728	0.224725	0.213852	0.218826	0.263563	0.28887	0.189286
	0.220515	0.241303	0.188151	0.233557	0.221817	0.21151	0.291113	0.287269	0.187281	0.213322	0.223275	0.19529	0.224462	0.214727	0.218995	0.266106	0.285802	0.1879
	0.22062	0.240311	0.186213	0.233541	0.219944	0.2111	0.290239	0.286395	0.186743	0.213364	0.223618	0.195101	0.224792	0.213015	0.217668	0.264667	0.285789	0.187488
	0.221468	0.242625	0.186294	0.232412	0.21778	0.210464	0.289948	0.283603	0.18719	0.2127	0.222883	0.193888	0.223068	0.211715	0.216976	0.264864	0.286198	0.186756
	0.219064	0.241869	0.186896	0.233031	0.215256	0.210413	0.289274	0.281366	0.186486	0.210606	0.223532	0.193913	0.222702	0.206848	0.218732	0.264781	0.285673	0.187571
	0.219548	0.241493	0.186453	0.231742	0.214398	0.208379	0.288186	0.281232	0.18553	0.212714	0.222473	0.194888	0.22231	0.204537	0.218107	0.2638	0.281844	0.187317
	0.218097	0.240798	0.186056	0.231708	0.211826	0.209546	0.28894	0.281588	0.185963	0.214217	0.222056	0.195185	0.22277	0.20542	0.218822	0.263889	0.28535	0.185872
	0.219826	0.24049	0.185481	0.231048	0.211018	0.209824	0.290512	0.281485	0.18673	0.212537	0.219568	0.194934	0.221639	0.20379	0.218697	0.264515	0.285663	0.184552
	0.220546	0.238551	0.185861	0.230077	0.212163	0.20938	0.289465	0.283067	0.187346	0.210621	0.22021	0.193346	0.221741	0.204325	0.215307	0.264706	0.28547	0.186288
	0.21994	0.23729	0.185102	0.229013	0.212764	0.208262	0.288036	0.284546	0.186861	0.210257	0.220412	0.193251	0.220631	0.203957	0.214353	0.263433	0.284392	0.185669
	0.218073	0.237472	0.18612	0.229235	0.212221	0.208336	0.287568	0.282332	0.184822	0.210786	0.221143	0.192338	0.221002	0.201976	0.215106	0.262651	0.283811	0.185221
	0.218003	0.239181	0.185866	0.231136	0.212171	0.208514	0.286291	0.280191	0.184978	0.2118	0.220851	0.191886	0.223627	0.203777	0.216197	0.260163	0.284887	0.185731
	0.217477	0.240445	0.183968	0.230534	0.208433	0.209213	0.285137	0.281699	0.185103	0.210274	0.220989	0.191835	0.221537	0.203304	0.215596	0.261448	0.283463	0.185235
	0.217752	0.238025	0.183521	0.228469	0.207082	0.208954	0.283589	0.281208	0.184673	0.208617	0.220305	0.192036	0.220843	0.20337	0.216146	0.261098	0.283455	0.186095
	0.2183	0.239164	0.185976	0.227238	0.208377	0.208086	0.284572	0.279831	0.183372	0.209618	0.219048	0.192492	0.218857	0.203265	0.215417	0.261352	0.283477	0.185538
	0.216821	0.241697	0.185397	0.228106	0.209701	0.207047	0.282342	0.278889	0.182173	0.2098	0.219415	0.193062	0.219694	0.202954	0.214604	0.261167	0.283439	0.184958
	0.215573	0.238041	0.182455	0.228487	0.207667	0.207722	0.282535	0.277668	0.18284	0.208238	0.218646	0.191607	0.217345	0.203542	0.213952	0.259001	0.282916	0.183533
	0.215405	0.237043	0.183023	0.230383	0.206676	0.207136	0.283075	0.277152	0.1828	0.208586	0.22036	0.191231	0.217864	0.202109	0.213642	0.260919	0.281203	0.182677
	0.21594	0.236491	0.183669	0.230311	0.207756	0.205518	0.280846	0.278104	0.181804	0.209327	0.218515	0.190942	0.217766	0.20122	0.21291	0.261544	0.280866	0.180951
	0.214493	0.236565	0.182688	0.229119	0.207856	0.205677	0.281037	0.279908	0.181681	0.208563	0.219702	0.191754	0.216954	0.201111	0.212379	0.259896	0.279426	0.181241
	0.214463	0.236752	0.181859	0.226715	0.207007	0.206196	0.283211	0.280939	0.181172	0.208066	0.2197	0.192653	0.216722	0.19989	0.21435	0.258314	0.278909	0.182437
	0.214998	0.236562	0.182601	0.228066	0.207714	0.206584	0.283176	0.27944	0.181532	0.206503	0.217592	0.191966	0.216724	0.201207	0.214471	0.259931	0.278107	0.183149
	0.215298	0.235688	0.182315	0.22705	0.20717	0.205351	0.280879	0.276166	0.182009	0.206667	0.217611	0.190703	0.216827	0.199687	0.212555	0.261034	0.278248	0.182896
	0.214099	0.234492	0.182135	0.225618	0.20518	0.204253	0.279221	0.274722	0.180496	0.207642	0.216169	0.191782	0.218254	0.198397	0.21364	0.257218	0.277769	0.181355
	0.21302	0.235205	0.183379	0.225843	0.206217	0.205033	0.279886	0.274492	0.181798	0.205899	0.21616	0.191149	0.218091	0.20118	0.215306	0.257111	0.277879	0.18158
	0.212905	0.236375	0.182971	0.225492	0.20565	0.203698	0.281388	0.277139	0.18131	0.205327	0.215182	0.192295	0.216421	0.199992	0.213556	0.257731	0.279319	0.181018
	0.213514	0.235922	0.182365	0.22552	0.205973	0.203155	0.28038	0.276845	0.179875	0.204417	0.216461	0.190364	0.216832	0.199876	0.213127	0.259671	0.280747	0.181487
	0.212254	0.235595	0.181874	0.225407	0.205754	0.20386	0.280527	0.274519	0.180892	0.204142	0.217604	0.188978	0.215417	0.199475	0.211604	0.256438	0.280566	0.182145
	0.212393	0.235517	0.180283	0.223681	0.205507	0.20454	0.279717	0.274675	0.17992	0.205585	0.21678	0.190662	0.216008	0.198426	0.210123	0.256366	0.280781	0.182081
	0.212863	0.23517	0.180819	0.2241	0.206215	0.201335	0.281426	0.274079	0.180624	0.205922	0.216694	0.191042	0.216047	0.199915	0.209485	0.256344	0.280591	0.181369
	0.212536	0.234346	0.181293	0.223697	0.208792	0.202202	0.280202	0.274829	0.181558	0.202656	0.216064	0.189556	0.215841	0.20192	0.211619	0.253387	0.279494	0.180269
	0.211267	0.232866	0.180384	0.224527	0.206872	0.202474	0.280731	0.274038	0.179736	0.203015	0.216718	0.188661	0.215681	0.19992	0.211043	0.253976	0.276458	0.178942
	0.211883	0.231198	0.180189	0.224994	0.204625	0.202689	0.276507	0.272422	0.178624	0.204489	0.216543	0.188442	0.214396	0.198544	0.209493	0.252311	0.276006	0.17863
	0.211948	0.231681	0.179313	0.224658	0.202768	0.201344	0.276351	0.273165	0.178247	0.204616	0.21573	0.18895	0.213661	0.198627	0.211116	0.25169	0.275635	0.179605
	0.212182	0.233271	0.179582	0.223334	0.202569	0.200657	0.274894	0.2738	0.178847	0.204151	0.213811	0.187717	0.213971	0.199728	0.209064	0.251317	0.276078	0.180185
	0.212073	0.232612	0.181244	0.223733	0.201268	0.202022	0.276301	0.27228	0.177122	0.20445	0.214394	0.18848	0.216405	0.197823	0.207768	0.251176	0.275491	0.180813
	0.210272	0.232155	0.181185	0.222313	0.201003	0.202866	0.2742	0.271305	0.178181	0.20257	0.21478	0.188101	0.215866	0.196329	0.208365	0.252199	0.27424	0.179421
	0.209999	0.23013	0.180687	0.221579	0.201924	0.200772	0.275601	0.272098	0.176965	0.202746	0.213954	0.187805	0.214034	0.196678	0.207668	0.252792	0.276369	0.178672
	0.210465	0.229988	0.17889	0.222068	0.203138	0.200504	0.274508	0.27212	0.177025	0.202957	0.214121	0.187598	0.213428	0.194873	0.208577	0.250284	0.276748	0.178142
	0.211001	0.22928	0.176421	0.221654	0.203156	0.201903	0.274006	0.269734	0.17687	0.202797	0.213756	0.187778	0.212059	0.195294	0.209078	0.248718	0.274363	0.179671
	0.209683	0.228943	0.177595	0.222328	0.20203	0.201016	0.273143	0.272422	0.178647	0.200246	0.213305	0.189038	0.213869	0.194951	0.207572	0.250326	0.274828	0.17902
	0.210067	0.228682	0.178726	0.22286	0.201267	0.200064	0.273817	0.272453	0.177895	0.199639	0.211072	0.188211	0.212698	0.194567	0.208386	0.251106	0.274543	0.178653
	0.210365	0.228417	0.178512	0.219731	0.201577	0.201033	0.275145	0.269599	0.176985	0.201161	0.210553	0.187251	0.211988	0.195532	0.208147	0.251309	0.272154	0.178309
	0.210995	0.228045	0.177295	0.218324	0.201829	0.199748	0.274508	0.270625	0.176637	0.201212	0.211642	0.187461	0.211909	0.196109	0.207466	0.253036	0.272373	0.17927
	0.210063	0.22696	0.17708	0.219056	0.20252	0.19941	0.272189	0.270964	0.176397	0.201675	0.212229	0.187798	0.212462	0.195863	0.207417	0.252432	0.27239	0.179574
	0.207974	0.2271	0.178259	0.219786	0.201854	0.200055	0.271482	0.270932	0.175267	0.200835	0.209936	0.187287	0.212286	0.19547	0.205625	0.252312	0.27309	0.178747
	0.207523	0.227813	0.17849	0.219294	0.201473	0.198412	0.270417	0.269469	0.174078	0.201614	0.210884	0.187172	0.210291	0.194613	0.205595	0.252117	0.271574	0.177424
	0.208479	0.22877	0.176709	0.219358	0.199737	0.197503	0.270499	0.26902	0.174296	0.199607	0.21136	0.186404	0.210223	0.193013	0.203878	0.253942	0.271702	0.17749
	0.20898	0.227864	0.177549	0.219129	0.198655	0.198505	0.270916	0.270343	0.17572	0.198652	0.211096	0.187656	0.209952	0.192213	0.204378	0.252561	0.272659	0.1767
	0.209031	0.2289	0.177499	0.218239	0.200458	0.199969	0.270792	0.270474	0.17496	0.198226	0.211396	0.186519	0.210652	0.19362	0.204209	0.250148	0.274874	0.175236
	0.208964	0.22758	0.177341	0.217206	0.203558	0.197946	0.268659	0.269006	0.175869	0.200405	0.211433	0.184844	0.210967	0.196105	0.204864	0.248532	0.271403	0.174546
	0.208309	0.22779	0.177733	0.216311	0.200955	0.19635	0.268883	0.266244	0.175392	0.202267	0.208928	0.185448	0.210975	0.193891	0.205063	0.250373	0.270553	0.17489
	0.206524	0.227015	0.176373	0.217287	0.198342	0.197014	0.270884	0.269269	0.173778	0.200586	0.209663	0.185435	0.211145	0.19348	0.205352	0.248528	0.268294	0.174927
	0.205878	0.22492	0.175632	0.216308	0.198716	0.1958	0.269311	0.270283	0.175489	0.199019	0.20987	0.185424	0.210851	0.193745	0.20397	0.247706	0.269968	0.174781
	0.205603	0.223925	0.175984	0.216516	0.198702	0.195676	0.269874	0.267388	0.176262	0.199062	0.208972	0.183822	0.2095	0.195574	0.202818	0.251883	0.268937	0.176189
	0.20654	0.225041	0.175168	0.216994	0.199058	0.198118	0.269832	0.266832	0.175675	0.200562	0.209828	0.183445	0.208723	0.194205	0.202804	0.250586	0.269201	0.175742
	0.205738	0.225439	0.175201	0.217163	0.199303	0.198511	0.269007	0.266197	0.173844	0.200069	0.208997	0.182723	0.209604	0.192409	0.202926	0.247811	0.269954	0.17441
	0.204583	0.225574	0.175497	0.217937	0.198402	0.197576	0.266932	0.263974	0.172718	0.199803	0.208739	0.18362	0.209254	0.191671	0.204272	0.247729	0.270101	0.1747
	0.205619	0.223028	0.175169	0.217632	0.198261	0.197255	0.266454	0.263099	0.173593	0.198871	0.208362	0.183558	0.208538	0.192463	0.202951	0.247901	0.268027	0.174663
	0.20588	0.223331	0.173441	0.216719	0.198333	0.195377	0.265962	0.262539	0.172604	0.197184	0.206207	0.184137	0.206415	0.192333	0.202585	0.246324	0.268288	0.174672
	0.205389	0.223246	0.173093	0.215803	0.197884	0.195199	0.262721	0.262948	0.172676	0.196749	0.205386	0.184044	0.206189	0.192147	0.202716	0.243584	0.267639	0.175776
	0.205275	0.222822	0.174148	0.216094	0.199082	0.196802	0.264467	0.263823	0.17269	0.196246	0.206111	0.184297	0.20563	0.192638	0.201133	0.24559	0.268286	0.175108
	0.205181	0.222857	0.175414	0.214348	0.197904	0.19471	0.266267	0.264079	0.172515	0.196853	0.207104	0.183083	0.206028	0.192879	0.200935	0.247183	0.266962	0.174774
	0.205367	0.222473	0.173379	0.214604	0.196963	0.194426	0.267191	0.262168	0.173317	0.197335	0.206307	0.181444	0.205976	0.192404	0.199408	0.245206	0.265557	0.173458
	0.204891	0.223788	0.173193	0.21446	0.196517	0.192446	0.264616	0.262229	0.172143	0.197734	0.205357	0.181052	0.205865	0.190913	0.20185	0.242322	0.265086	0.172681
	0.203968	0.224175	0.172732	0.215252	0.197566	0.194836	0.265181	0.263752	0.171355	0.197718	0.206933	0.180942	0.206361	0.190219	0.203267	0.243063	0.264862	0.173743
	0.202475	0.222555	0.173016	0.213912	0.203604	0.193491	0.266691	0.262867	0.172122	0.196632	0.20616	0.181527	0.206111	0.191386	0.201994	0.245741	0.264158	0.174081
	0.202686	0.223155	0.173081	0.212082	0.202104	0.193451	0.265586	0.262952	0.172163	0.19615	0.206861	0.181924	0.207096	0.190578	0.200994	0.244585	0.263606	0.172293
	0.203736	0.223091	0.172177	0.21207	0.196942	0.192418	0.26303	0.26224	0.17142	0.196344	0.208139	0.18137	0.204669	0.187647	0.198997	0.243751	0.262688	0.171262
	0.203489	0.22227	0.172911	0.211873	0.197839	0.191185	0.264315	0.261732	0.171264	0.195196	0.20676	0.180234	0.205995	0.189357	0.201454	0.242274	0.263979	0.170022
	0.202653	0.221791	0.173473	0.212391	0.209582	0.192442	0.266806	0.261556	0.172852	0.195394	0.205037	0.179067	0.207576	0.197932	0.201929	0.242112	0.265418	0.172511
	0.203327	0.221501	0.172946	0.211566	0.207707	0.192905	0.264551	0.261749	0.172613	0.196494	0.206643	0.180002	0.20457	0.196895	0.200863	0.244837	0.264256	0.173162
	0.20609	0.221646	0.172258	0.21103	0.196106	0.191437	0.263685	0.261492	0.171072	0.195534	0.206345	0.179763	0.204159	0.188029	0.199135	0.243123	0.262989	0.171071
	0.20401	0.222102	0.171911	0.210955	0.196869	0.190821	0.262686	0.259856	0.170882	0.194024	0.204857	0.179854	0.203719	0.188237	0.197879	0.240249	0.262696	0.170444
	0.202925	0.220697	0.171488	0.211578	0.216867	0.192927	0.262938	0.259481	0.173203	0.193955	0.202914	0.179246	0.203599	0.204172	0.197356	0.242466	0.261334	0.173836
	0.201662	0.221037	0.170616	0.210618	0.219564	0.192434	0.265503	0.260107	0.17343	0.194159	0.202861	0.178407	0.203688	0.21046	0.197282	0.24309	0.259581	0.174274
	0.201752	0.220191	0.171503	0.211378	0.195871	0.189538	0.265007	0.257989	0.171182	0.193384	0.203151	0.178504	0.202622	0.19084	0.197255	0.241122	0.26049	0.170734
	0.198888	0.218547	0.170783	0.211438	0.194146	0.192082	0.261116	0.258244	0.170462	0.191837	0.205104	0.177807	0.203543	0.188965	0.19783	0.240025	0.260019	0.170006
	0.1981	0.22004	0.170903	0.212636	0.21938	0.191156	0.257926	0.257673	0.174314	0.193227	0.204486	0.176905	0.203302	0.210525	0.197078	0.238195	0.260401	0.17283
	0.200091	0.218691	0.170992	0.211542	0.238873	0.191323	0.260332	0.258355	0.178254	0.192547	0.202741	0.177358	0.202538	0.229873	0.196712	0.237271	0.260914	0.176745
	0.200496	0.219826	0.170582	0.210118	0.200985	0.190901	0.258467	0.258785	0.17042	0.191331	0.202396	0.178321	0.201454	0.196768	0.196647	0.239374	0.259095	0.170124
	0.200793	0.2183	0.169873	0.210038	0.356536	0.190428	0.257547	0.257755	0.210717	0.192862	0.203547	0.176928	0.20024	0.298977	0.196369	0.239384	0.260105	0.198902
	0.198439	0.217263	0.170345	0.210678	1.74115	0.205924	0.263078	0.276228	0.67221	0.195144	0.204366	0.176652	0.202008	1.48541	0.21499	0.24269	0.27441	0.592559
	0.198289	0.21818	0.169147	0.209419	2.37242	0.21825	0.269069	0.29046	0.914089	0.195795	0.202268	0.176936	0.201969	2.16858	0.230024	0.24595	0.29057	0.858131
	0.199472	0.216487	0.168824	0.208699	0.967932	0.195849	0.259987	0.266704	0.411232	0.192637	0.200041	0.177119	0.200806	0.950986	0.203565	0.239768	0.269186	0.415404
	0.200361	0.217104	0.170436	0.209499	0.214147	0.189403	0.257584	0.258371	0.173141	0.191498	0.202033	0.17813	0.200352	0.207104	0.195482	0.236629	0.260141	0.17477
	0.199513	0.217878	0.169218	0.209108	0.215796	0.187922	0.256097	0.257418	0.172479	0.193076	0.201616	0.17738	0.200643	0.206777	0.19765	0.237659	0.259001	0.172606
	0.198719	0.215827	0.169002	0.208549	0.234741	0.188383	0.25787	0.256317	0.175989	0.194076	0.20078	0.17532	0.199179	0.226082	0.197137	0.238092	0.258742	0.175568
	0.199511	0.216123	0.167885	0.207846	0.201524	0.188149	0.259453	0.256054	0.169454	0.192804	0.201587	0.176064	0.198201	0.197048	0.195937	0.238458	0.257642	0.170644
	0.198301	0.217236	0.167863	0.208857	0.19068	0.188852	0.2582	0.25542	0.167108	0.192756	0.200099	0.176509	0.199198	0.184443	0.196779	0.236828	0.258847	0.167241
	0.196944	0.216148	0.166562	0.206595	0.201463	0.189094	0.256269	0.254659	0.168492	0.193047	0.200421	0.176784	0.199187	0.191874	0.196388	0.235359	0.25531	0.168348
	0.197592	0.215233	0.166609	0.204126	0.21843	0.18838	0.255183	0.256527	0.172395	0.190785	0.200277	0.175322	0.200312	0.208153	0.196651	0.235296	0.255376	0.170937
	0.196077	0.215086	0.16812	0.204458	0.199506	0.18835	0.254565	0.255777	0.168622	0.191324	0.198706	0.176149	0.198623	0.192643	0.194283	0.232908	0.254665	0.168157
	0.195255	0.214665	0.168079	0.205675	0.190926	0.188088	0.255368	0.253485	0.16528	0.190264	0.197541	0.176526	0.198608	0.184019	0.194096	0.233213	0.255904	0.16734
	0.19598	0.215499	0.16653	0.206346	0.19206	0.187536	0.254403	0.252188	0.165947	0.18996	0.197453	0.177902	0.199707	0.186113	0.193834	0.233638	0.255998	0.166341
	0.196503	0.215825	0.166608	0.20434	0.203052	0.188293	0.255665	0.254591	0.16644	0.190398	0.196441	0.1767	0.198782	0.193913	0.193525	0.233976	0.256316	0.167328
	0.195345	0.216011	0.16646	0.203107	0.193854	0.187429	0.255559	0.254169	0.16506	0.189638	0.19745	0.174245	0.200547	0.187234	0.193216	0.235739	0.25632	0.167266
	0.197411	0.215394	0.167698	0.204704	0.187919	0.185892	0.256922	0.251563	0.165706	0.189826	0.198792	0.173475	0.199757	0.182851	0.192958	0.233632	0.255246	0.166275
	0.195321	0.214848	0.166448	0.205055	0.188957	0.18528	0.255007	0.252223	0.165957	0.189284	0.199286	0.176067	0.198205	0.182832	0.193152	0.229921	0.255027	0.165166
	0.193782	0.212839	0.165582	0.20472	0.193498	0.186609	0.254382	0.25255	0.164878	0.190655	0.200241	0.176081	0.197495	0.187044	0.192719	0.229355	0.253822	0.166786
	0.194337	0.211952	0.166799	0.204944	0.190501	0.185679	0.253191	0.254032	0.164318	0.189326	0.198755	0.175878	0.196038	0.183763	0.191486	0.230145	0.252597	0.164463
	0.195655	0.210579	0.166939	0.204771	0.186936	0.184894	0.251462	0.252875	0.164327	0.188295	0.198009	0.174535	0.197006	0.180534	0.190982	0.231039	0.251019	0.163039
	0.199292	0.209162	0.165791	0.204229	0.186788	0.185254	0.251682	0.248996	0.164509	0.189303	0.198824	0.173613	0.195713	0.179061	0.192608	0.232371	0.251495	0.163511
	0.198058	0.211048	0.165328	0.203303	0.187002	0.184213	0.25289	0.247876	0.165454	0.190201	0.198093	0.173662	0.194869	0.179152	0.191998	0.233011	0.252264	0.164249
	0.19607	0.211713	0.16497	0.202201	0.186531	0.184234	0.253677	0.251674	0.165133	0.18927	0.196446	0.174687	0.195569	0.178779	0.192277	0.231353	0.251384	0.164079
	0.195122	0.210932	0.165303	0.202468	0.185843	0.183671	0.253038	0.250792	0.164502	0.189239	0.195288	0.173621	0.19603	0.177811	0.191119	0.233428	0.25149	0.164001
	0.196036	0.210466	0.164521	0.202496	0.186095	0.183196	0.253399	0.25179	0.164787	0.190066	0.195419	0.17338	0.195856	0.179586	0.190433	0.232718	0.252018	0.16458
	0.195252	0.209104	0.163141	0.203075	0.187737	0.18337	0.251754	0.250494	0.1649	0.188893	0.196696	0.173537	0.196111	0.180572	0.190967	0.231036	0.252327	0.164714
	0.194727	0.209988	0.162985	0.203348	0.186636	0.18257	0.249308	0.249194	0.163718	0.187786	0.197023	0.173277	0.195798	0.179606	0.191046	0.229679	0.251877	0.164717
	0.194744	0.208559	0.164315	0.202503	0.185002	0.184833	0.247774	0.24884	0.163403	0.187732	0.194303	0.172003	0.194567	0.178519	0.190305	0.229788	0.249055	0.164322
	0.194524	0.210272	0.164052	0.201468	0.18538	0.184324	0.247984	0.248853	0.162538	0.187714	0.193087	0.172177	0.193496	0.1779	0.192651	0.228957	0.250125	0.164356
	0.194684	0.209045	0.163855	0.200675	0.185298	0.18311	0.249822	0.24992	0.161881	0.18837	0.19393	0.17356	0.193401	0.17894	0.191607	0.229431	0.251657	0.163763
	0.194578	0.208694	0.164415	0.200702	0.185645	0.183391	0.248558	0.24963	0.162892	0.187957	0.194542	0.172522	0.193436	0.179599	0.190571	0.231582	0.250693	0.16322
	0.192748	0.209468	0.164911	0.200726	0.185648	0.183071	0.248583	0.249593	0.162667	0.187092	0.193963	0.172659	0.193374	0.177447	0.188571	0.230419	0.249495	0.163244
	0.193645	0.209989	0.163695	0.200311	0.184741	0.18319	0.247895	0.248517	0.162447	0.185752	0.194005	0.171815	0.193411	0.176902	0.1879	0.230669	0.248257	0.161723
	0.19294	0.209103	0.162174	0.199499	0.18563	0.183007	0.247895	0.247858	0.162606	0.18512	0.191531	0.171161	0.193415	0.178714	0.188679	0.230738	0.249317	0.161466
	0.193003	0.208738	0.162067	0.200031	0.185604	0.182122	0.247891	0.248207	0.163061	0.186781	0.192488	0.17024	0.192729	0.179096	0.188698	0.227535	0.250765	0.162134
	0.192408	0.209028	0.162492	0.199424	0.184534	0.182851	0.24664	0.2499	0.162897	0.186437	0.192249	0.169998	0.192641	0.177515	0.188076	0.227557	0.2494	0.162458
	0.191109	0.209053	0.162163	0.199169	0.18403	0.18398	0.245996	0.249498	0.161842	0.18591	0.192829	0.170887	0.192752	0.176806	0.190192	0.227898	0.247934	0.160811
	0.192302	0.208427	0.162671	0.199019	0.182962	0.182792	0.247188	0.248533	0.161902	0.186286	0.193507	0.170782	0.191443	0.178196	0.189069	0.226813	0.249361	0.161029
	0.192385	0.208176	0.161844	0.198497	0.182928	0.181158	0.24548	0.248443	0.161695	0.186231	0.193671	0.170835	0.191377	0.17874	0.189873	0.225793	0.247924	0.161533
	0.191547	0.208866	0.161123	0.198184	0.182769	0.180725	0.24479	0.246237	0.161042	0.186973	0.19305	0.172064	0.191611	0.175294	0.188251	0.226677	0.246069	0.161504
	0.190848	0.208592	0.163648	0.198707	0.182631	0.180457	0.247874	0.244724	0.160831	0.18498	0.193531	0.170288	0.192043	0.174892	0.187666	0.225514	0.246851	0.161067
	0.192146	0.207713	0.163344	0.198288	0.183857	0.179931	0.246616	0.244378	0.160124	0.184605	0.192092	0.168705	0.190878	0.176459	0.188249	0.227263	0.248331	0.15939
	0.190848	0.208396	0.163255	0.198813	0.182868	0.179177	0.244196	0.244629	0.158778	0.184912	0.192069	0.168954	0.19171	0.177774	0.189512	0.227902	0.246676	0.159116
	0.190629	0.207648	0.16398	0.198047	0.182209	0.178948	0.242959	0.243835	0.158537	0.184206	0.193009	0.169964	0.190972	0.177315	0.187529	0.227651	0.243891	0.160269
	0.189721	0.20712	0.162077	0.197435	0.180705	0.179144	0.243989	0.243777	0.159261	0.184458	0.19193	0.170024	0.190662	0.175438	0.187756	0.22603	0.243805	0.161649
	0.189457	0.203911	0.16139	0.198101	0.181046	0.179853	0.242664	0.245179	0.159338	0.182526	0.19126	0.169326	0.188954	0.174258	0.188815	0.223493	0.246048	0.161569
	0.188877	0.204333	0.160866	0.195796	0.179216	0.179371	0.240351	0.243926	0.158659	0.182723	0.191677	0.169679	0.188847	0.1742	0.188256	0.22561	0.245597	0.160819
	0.190599	0.204944	0.16064	0.195941	0.180143	0.179067	0.242119	0.244177	0.159294	0.182884	0.190927	0.169976	0.189652	0.173317	0.187153	0.225173	0.243999	0.160701
	0.190247	0.205641	0.159515	0.197118	0.181392	0.178338	0.242562	0.242831	0.159457	0.184135	0.190598	0.170073	0.188669	0.174528	0.186483	0.223621	0.244054	0.160866
	0.188519	0.204433	0.159199	0.19817	0.180607	0.178723	0.243574	0.242358	0.158368	0.183238	0.190012	0.170277	0.189378	0.1749	0.187757	0.222491	0.245648	0.160371
	0.187936	0.204369	0.159883	0.195253	0.181727	0.179605	0.242318	0.243777	0.158645	0.184162	0.190932	0.168696	0.187491	0.176384	0.186455	0.223983	0.243456	0.159247
	0.188598	0.204285	0.161607	0.195521	0.181734	0.179815	0.241647	0.243148	0.157554	0.182962	0.190488	0.167682	0.187939	0.17457	0.18591	0.223654	0.242927	0.15791
	0.189647	0.203698	0.160302	0.196747	0.18033	0.179809	0.241435	0.242903	0.157204	0.183245	0.189837	0.168425	0.188873	0.174199	0.186131	0.221677	0.24452	0.157883
	0.188055	0.20196	0.159665	0.196296	0.181063	0.178634	0.238572	0.242658	0.157725	0.181279	0.188733	0.168135	0.189323	0.176409	0.184402	0.221564	0.244893	0.157841
	0.187501	0.204095	0.160339	0.195119	0.181093	0.177686	0.240369	0.242407	0.157464	0.181864	0.188746	0.168465	0.188071	0.177133	0.184323	0.222178	0.243506	0.158861
	0.188706	0.204428	0.15996	0.19446	0.179479	0.179253	0.239068	0.240915	0.158397	0.183735	0.188924	0.168389	0.187386	0.174557	0.183309	0.222073	0.243537	0.158068
	0.189113	0.204293	0.15922	0.194926	0.178967	0.178024	0.23801	0.240399	0.157382	0.183089	0.187688	0.167994	0.187571	0.172428	0.182545	0.222257	0.243607	0.156543
	0.188816	0.203442	0.158489	0.193699	0.178333	0.177307	0.237818	0.241235	0.157227	0.181637	0.187901	0.167171	0.186805	0.172375	0.182304	0.22195	0.242918	0.156293
	0.188314	0.202523	0.158765	0.193625	0.180039	0.177116	0.237269	0.241704	0.156779	0.181725	0.186663	0.167094	0.186591	0.17301	0.183357	0.221491	0.245585	0.157208
	0.189517	0.203057	0.159274	0.193344	0.178345	0.176179	0.23866	0.241078	0.156361	0.182384	0.187542	0.167528	0.187435	0.17284	0.184135	0.220428	0.244171	0.157363
	0.186919	0.202564	0.158925	0.194573	0.178474	0.175944	0.238712	0.23978	0.156808	0.181054	0.189492	0.166772	0.186375	0.173551	0.184518	0.219242	0.241078	0.156631
	0.18689	0.202818	0.15798	0.193409	0.178211	0.175723	0.238494	0.239894	0.156076	0.180878	0.188237	0.166773	0.186923	0.17325	0.183934	0.219387	0.240492	0.156325
	0.187308	0.2035	0.158754	0.192917	0.179079	0.175267	0.2396	0.241452	0.15624	0.179874	0.186915	0.167259	0.185602	0.172644	0.18342	0.220838	0.240346	0.156441
	0.188583	0.202279	0.158557	0.192528	0.17884	0.175006	0.237695	0.240183	0.15594	0.178591	0.186976	0.166962	0.186104	0.171206	0.182172	0.219671	0.240709	0.15667
	0.188321	0.200928	0.157702	0.192109	0.177688	0.173896	0.234996	0.236653	0.154891	0.179096	0.186762	0.165191	0.186096	0.171776	0.181626	0.217839	0.239485	0.156119
	0.186712	0.201431	0.1578	0.191929	0.177787	0.174029	0.235409	0.235974	0.153925	0.17933	0.187715	0.164077	0.185083	0.171951	0.18174	0.218138	0.239492	0.156544
	0.184505	0.202085	0.157078	0.19119	0.177773	0.175289	0.23559	0.237512	0.15508	0.179373	0.187334	0.163803	0.186634	0.172912	0.181866	0.218067	0.238913	0.156006
	0.184561	0.200032	0.157296	0.190377	0.176471	0.174444	0.234877	0.239587	0.155123	0.179942	0.186176	0.164871	0.186603	0.171884	0.181338	0.218349	0.238878	0.153792
	0.187706	0.199441	0.157716	0.190719	0.176796	0.174188	0.237183	0.238676	0.155661	0.179461	0.18647	0.165773	0.185399	0.171843	0.181516	0.217777	0.239133	0.154653
	0.186608	0.19826	0.155808	0.190769	0.175701	0.17407	0.235814	0.238404	0.155842	0.177885	0.187213	0.16561	0.184482	0.17132	0.18067	0.21596	0.237771	0.155919
	0.186452	0.198621	0.156782	0.191276	0.176478	0.173363	0.233799	0.238206	0.155213	0.178674	0.187297	0.166062	0.184095	0.170956	0.181191	0.217168	0.238972	0.155627
	0.188043	0.19919	0.158152	0.191954	0.176648	0.174324	0.234423	0.238753	0.154629	0.178458	0.185593	0.16534	0.183913	0.170719	0.182259	0.216892	0.238112	0.154477
	0.187474	0.198715	0.156373	0.190664	0.175515	0.174335	0.235048	0.237072	0.154477	0.178465	0.183796	0.164554	0.184209	0.170262	0.181683	0.218571	0.236364	0.154363
	0.186463	0.198047	0.156958	0.190934	0.175298	0.174799	0.234624	0.236501	0.153642	0.178029	0.184681	0.163484	0.183685	0.171141	0.180645	0.218072	0.237289	0.155131
	0.185188	0.198331	0.156387	0.189946	0.175918	0.172962	0.233433	0.236871	0.153056	0.177686	0.183851	0.16379	0.183068	0.171255	0.182643	0.217537	0.237538	0.154588
	0.184896	0.198538	0.15495	0.189207	0.176207	0.174568	0.233379	0.236113	0.15351	0.177717	0.183749	0.164394	0.182637	0.171918	0.182064	0.215621	0.236467	0.153792
	0.184311	0.198081	0.155529	0.192059	0.176276	0.173649	0.233708	0.236754	0.154755	0.176009	0.184423	0.16423	0.182762	0.17219	0.180055	0.21486	0.237776	0.154827
	0.18402	0.197561	0.155228	0.191066	0.178979	0.173334	0.233121	0.238016	0.153541	0.175748	0.184843	0.163037	0.182892	0.17019	0.179154	0.215645	0.235125	0.153142
	0.183659	0.197097	0.154186	0.190193	0.178857	0.173534	0.232923	0.237556	0.154273	0.177534	0.183309	0.163171	0.182749	0.16969	0.17784	0.215697	0.236022	0.154002
	0.183575	0.197964	0.15563	0.190192	0.181153	0.173188	0.232393	0.237028	0.153075	0.177592	0.183894	0.16265	0.182367	0.171232	0.177064	0.21391	0.234911	0.15401
	0.183608	0.196631	0.154597	0.188356	0.183305	0.173213	0.231277	0.234426	0.152593	0.177425	0.183667	0.162343	0.180903	0.175913	0.177233	0.213328	0.23352	0.154396
	0.182947	0.19609	0.154464	0.187198	0.187487	0.172932	0.231231	0.233585	0.154863	0.177888	0.182769	0.163638	0.182566	0.18051	0.178427	0.213771	0.233773	0.154507
	0.182673	0.198295	0.154327	0.187228	0.192448	0.172918	0.231647	0.234822	0.154818	0.17829	0.182657	0.164398	0.182577	0.18243	0.177669	0.214199	0.235079	0.154308
	0.183059	0.198202	0.155231	0.187274	0.19488	0.172069	0.230671	0.235402	0.155412	0.177814	0.182369	0.163004	0.18246	0.182737	0.177271	0.216143	0.234498	0.154589
	0.18469	0.195548	0.154044	0.188072	0.192943	0.171603	0.229276	0.232831	0.154259	0.176339	0.181712	0.162902	0.180634	0.179391	0.1775	0.21395	0.23431	0.153994
	0.184076	0.195405	0.153509	0.187355	0.18649	0.172099	0.231402	0.233529	0.154284	0.176783	0.181228	0.162359	0.179299	0.174381	0.176804	0.211631	0.232957	0.15393
	0.182766	0.194376	0.153897	0.187131	0.179577	0.171324	0.232619	0.232978	0.153799	0.176265	0.183777	0.162398	0.181523	0.170638	0.176422	0.212919	0.233823	0.153575
	0.183501	0.193884	0.153377	0.187007	0.176462	0.170475	0.231016	0.23064	0.15169	0.175935	0.183722	0.16219	0.179665	0.169163	0.176804	0.213711	0.234062	0.152264
	0.18283	0.194621	0.153259	0.187587	0.174437	0.169621	0.230049	0.231091	0.151313	0.175091	0.183218	0.16177	0.178925	0.167894	0.17704	0.214031	0.23312	0.152973
	0.183294	0.194345	0.153623	0.186895	0.173811	0.170149	0.230195	0.231306	0.151562	0.174579	0.181204	0.162074	0.178692	0.16722	0.175611	0.21423	0.232396	0.152465
	0.182525	0.195843	0.152994	0.186637	0.173612	0.170736	0.230558	0.230669	0.152095	0.175383	0.181282	0.162794	0.180425	0.167369	0.174218	0.212835	0.231799	0.152226
	0.182659	0.194668	0.152698	0.185585	0.1736	0.171154	0.230191	0.231293	0.152001	0.174321	0.182875	0.161393	0.181136	0.167733	0.175878	0.212197	0.233015	0.152352
	0.181508	0.192849	0.153075	0.185409	0.1736	0.170342	0.229146	0.230569	0.151636	0.174681	0.180378	0.161591	0.180009	0.166825	0.176051	0.211294	0.232304	0.15097
	0.181789	0.191207	0.153571	0.184221	0.172347	0.168603	0.227199	0.232189	0.151639	0.174138	0.180767	0.161032	0.180346	0.167461	0.175009	0.211598	0.231855	0.151931
	0.181036	0.191334	0.153445	0.184385	0.172088	0.170205	0.228352	0.230182	0.149955	0.173882	0.181824	0.159961	0.179707	0.167171	0.175298	0.210342	0.231091	0.152646
	0.17917	0.191155	0.153297	0.184156	0.172562	0.169627	0.229649	0.229989	0.15032	0.174288	0.183396	0.159675	0.179499	0.16638	0.174099	0.210813	0.229937	0.150192
	0.179072	0.19167	0.151756	0.185	0.173774	0.16861	0.227295	0.230372	0.149574	0.173182	0.180476	0.159633	0.179286	0.165261	0.173073	0.209807	0.230139	0.149919
	0.181695	0.191417	0.151166	0.184617	0.172686	0.16882	0.226637	0.230294	0.14952	0.173761	0.179342	0.158404	0.178919	0.165701	0.174879	0.209477	0.228932	0.149764
	0.180699	0.190951	0.151597	0.18291	0.172616	0.168745	0.226067	0.228223	0.150702	0.17202	0.179548	0.158665	0.178672	0.165725	0.174799	0.208467	0.22871	0.149259
	0.179992	0.190251	0.15217	0.183797	0.170917	0.167624	0.227651	0.228501	0.149816	0.172147	0.178809	0.159145	0.179405	0.165942	0.172945	0.210341	0.230361	0.149343
	0.179946	0.190345	0.152893	0.182063	0.170039	0.167159	0.228384	0.227606	0.14996	0.173702	0.177917	0.158404	0.178829	0.165606	0.17361	0.21102	0.230049	0.150846
	0.179291	0.191342	0.151798	0.182543	0.170707	0.16729	0.227294	0.226893	0.149501	0.173805	0.177379	0.15859	0.17826	0.163272	0.174019	0.209574	0.229111	0.149042
	0.179195	0.191779	0.149089	0.182796	0.170193	0.16771	0.226443	0.228173	0.149423	0.173407	0.177618	0.158691	0.17754	0.163105	0.173864	0.208001	0.229223	0.148385
	0.178253	0.189881	0.150595	0.182396	0.170377	0.165807	0.223555	0.227401	0.148779	0.172588	0.178613	0.159618	0.176091	0.163866	0.173828	0.208825	0.226588	0.14863
	0.179193	0.189778	0.152068	0.18248	0.17064	0.167063	0.224918	0.225463	0.148168	0.172807	0.178718	0.159474	0.17735	0.16297	0.172811	0.207264	0.22569	0.147622
	0.180089	0.190189	0.151905	0.18253	0.170364	0.167155	0.224735	0.225567	0.147898	0.173642	0.177495	0.158297	0.176645	0.164773	0.173244	0.206624	0.228074	0.149358
	0.178775	0.189545	0.151095	0.180902	0.169974	0.167461	0.22431	0.22649	0.148938	0.17301	0.177782	0.158033	0.175482	0.164356	0.173553	0.206417	0.226948	0.148362
	0.179107	0.190255	0.149858	0.180829	0.168371	0.166176	0.223194	0.227293	0.148397	0.172332	0.176539	0.157152	0.17557	0.161769	0.172992	0.206429	0.227106	0.148268
	0.178983	0.1892	0.149716	0.18043	0.167095	0.167378	0.224102	0.226493	0.147791	0.172274	0.175197	0.157179	0.175422	0.162779	0.172254	0.209091	0.225384	0.148473
	0.178589	0.189282	0.149476	0.180825	0.168015	0.167151	0.224319	0.225254	0.148098	0.173497	0.176178	0.157213	0.174184	0.161853	0.172491	0.209213	0.226067	0.148179
	0.177837	0.18931	0.150354	0.179508	0.168087	0.165699	0.222441	0.227616	0.147964	0.17199	0.175783	0.157236	0.175468	0.162362	0.172485	0.207227	0.225329	0.147822
	0.177957	0.188031	0.150827	0.17941	0.169352	0.166097	0.222142	0.227815	0.14786	0.171613	0.175693	0.157697	0.175225	0.163303	0.171575	0.206551	0.225922	0.148208
	0.178519	0.187758	0.151051	0.180231	0.170085	0.163885	0.222321	0.225123	0.147762	0.171093	0.176675	0.159064	0.174782	0.162967	0.171387	0.20661	0.224614	0.147287
	0.178639	0.188258	0.1508	0.182442	0.169365	0.164611	0.222187	0.225159	0.147419	0.169988	0.176237	0.157618	0.174244	0.16359	0.171814	0.205434	0.224695	0.147676
	0.178299	0.187864	0.150486	0.181961	0.169249	0.165055	0.220711	0.225432	0.147159	0.170543	0.174884	0.156402	0.175265	0.163372	0.170148	0.205791	0.225462	0.147099
	0.1784	0.189053	0.149635	0.181642	0.169004	0.164722	0.220508	0.225122	0.14697	0.169631	0.174568	0.156772	0.174081	0.162083	0.17048	0.206697	0.226999	0.146616
	0.178052	0.188748	0.149318	0.181218	0.168452	0.165338	0.220903	0.225972	0.146672	0.17186	0.175346	0.156191	0.174124	0.161413	0.170748	0.20697	0.224727	0.147417
	0.178197	0.188063	0.149871	0.180871	0.167011	0.163713	0.21977	0.226097	0.146241	0.171197	0.176449	0.157172	0.174476	0.161227	0.171153	0.205081	0.223923	0.146984
	0.17786	0.186595	0.150081	0.180506	0.166692	0.163655	0.219879	0.225719	0.146546	0.171171	0.175367	0.156101	0.17448	0.161732	0.170468	0.206101	0.223477	0.146768
	0.176554	0.185751	0.149368	0.182033	0.167083	0.164021	0.219762	0.224132	0.146049	0.170361	0.175472	0.157301	0.172327	0.160648	0.171099	0.205575	0.223387	0.146369
	0.176078	0.186243	0.149626	0.180997	0.167206	0.163816	0.218044	0.223402	0.14624	0.171111	0.174634	0.157277	0.172275	0.160788	0.169955	0.20505	0.22324	0.14537
	0.175728	0.184459	0.149336	0.180987	0.167545	0.163874	0.217544	0.223683	0.147385	0.169583	0.174186	0.156346	0.173425	0.160995	0.16986	0.204506	0.224287	0.145776
	0.177172	0.184707	0.149219	0.181464	0.166716	0.163072	0.219044	0.223335	0.145819	0.16911	0.174762	0.15599	0.173652	0.160827	0.170275	0.203268	0.224013	0.146494
	0.177101	0.185541	0.148462	0.179574	0.165556	0.162354	0.216843	0.223251	0.146414	0.169129	0.175005	0.156611	0.17164	0.160232	0.17068	0.203539	0.224028	0.145687
	0.175758	0.186917	0.148056	0.179104	0.167191	0.163181	0.218104	0.222223	0.146514	0.170062	0.172362	0.156904	0.172226	0.161521	0.169984	0.203622	0.22317	0.146446
	0.174397	0.186677	0.147888	0.179523	0.167086	0.162921	0.21932	0.222536	0.145874	0.169992	0.173625	0.156592	0.17238	0.160559	0.170233	0.202744	0.221941	0.146009
	0.174497	0.186177	0.146823	0.177209	0.165757	0.161759	0.220129	0.221429	0.145934	0.170253	0.173244	0.155936	0.173649	0.161488	0.169394	0.201902	0.220778	0.145259
	0.174572	0.184902	0.146857	0.177816	0.165575	0.162743	0.219579	0.220232	0.145979	0.169392	0.172739	0.155887	0.172054	0.161187	0.167789	0.202155	0.221846	0.145279
	0.176158	0.185442	0.147868	0.177498	0.166145	0.163122	0.21973	0.221554	0.145161	0.166798	0.173081	0.155728	0.172627	0.161647	0.168253	0.203639	0.220747	0.144209
	0.173885	0.185712	0.147493	0.177993	0.165733	0.164372	0.218542	0.222371	0.145338	0.166991	0.173438	0.157129	0.171579	0.16105	0.169829	0.203066	0.221979	0.144314
	0.174405	0.183724	0.14729	0.177308	0.165368	0.162516	0.217934	0.222666	0.145311	0.167893	0.172765	0.156263	0.172126	0.159674	0.169201	0.202558	0.221118	0.145327
	0.174691	0.185481	0.147979	0.177364	0.165924	0.162711	0.218565	0.220641	0.144881	0.167401	0.172226	0.155121	0.170675	0.159067	0.168551	0.203087	0.22038	0.144761
	0.174041	0.184366	0.147491	0.177135	0.167016	0.162322	0.217758	0.219598	0.144207	0.166956	0.17237	0.155348	0.16976	0.158549	0.167771	0.204753	0.218501	0.144321
	0.173137	0.183379	0.146888	0.176344	0.167021	0.162382	0.216273	0.219455	0.144614	0.166731	0.174276	0.155003	0.170233	0.15856	0.167071	0.203373	0.218935	0.142932
	0.172647	0.183036	0.148269	0.175926	0.165032	0.162233	0.216297	0.219468	0.144778	0.167482	0.174372	0.154763	0.171359	0.159503	0.166706	0.20117	0.217361	0.143233
	0.172803	0.183676	0.147285	0.177317	0.164201	0.162131	0.215655	0.219139	0.144512	0.167722	0.171431	0.154082	0.171437	0.160756	0.167739	0.200158	0.218989	0.143597
	0.173546	0.183191	0.145429	0.17652	0.164773	0.162042	0.216124	0.221833	0.144985	0.166444	0.170836	0.154242	0.171907	0.160293	0.166776	0.201098	0.218927	0.144227
	0.174072	0.18335	0.147089	0.175683	0.164774	0.161085	0.216926	0.220604	0.142683	0.167455	0.170755	0.153081	0.170325	0.158225	0.166564	0.200284	0.21822	0.14372
	0.172831	0.182605	0.147421	0.175557	0.163318	0.159415	0.215358	0.21989	0.141924	0.168791	0.170485	0.153524	0.170186	0.158095	0.167569	0.198683	0.217616	0.143101
	0.171206	0.182706	0.146124	0.175678	0.162958	0.159172	0.215465	0.21867	0.143123	0.166696	0.17016	0.153324	0.170254	0.156539	0.167266	0.198906	0.217554	0.142758
	0.172314	0.183441	0.145194	0.174048	0.163689	0.159695	0.215276	0.218273	0.143852	0.165685	0.170709	0.153155	0.168462	0.156396	0.165722	0.199084	0.215158	0.142977
	0.171405	0.18378	0.145408	0.17349	0.163222	0.159915	0.215072	0.21809	0.144004	0.165351	0.170227	0.152634	0.168265	0.157395	0.166501	0.199871	0.216512	0.143587
	0.170953	0.18276	0.145737	0.173683	0.162406	0.159561	0.21357	0.219635	0.143313	0.165911	0.169493	0.152112	0.168639	0.157301	0.165503	0.199301	0.217508	0.142859
	0.171398	0.181377	0.14504	0.173579	0.163451	0.159092	0.212801	0.21825	0.143281	0.16735	0.168911	0.153124	0.168587	0.15754	0.166156	0.197371	0.2163	0.143078
	0.171278	0.180741	0.145833	0.174369	0.162911	0.158188	0.21386	0.217441	0.14244	0.166731	0.168563	0.151797	0.168904	0.158285	0.165952	0.198821	0.216673	0.143089
	0.169443	0.181232	0.146603	0.174253	0.162677	0.158416	0.214291	0.217094	0.141766	0.166858	0.170384	0.152898	0.16888	0.157128	0.165534	0.198533	0.216198	0.143634
	0.16881	0.181086	0.146036	0.17381	0.16195	0.159044	0.212931	0.217042	0.141161	0.165812	0.16963	0.151881	0.167718	0.156256	0.165256	0.199156	0.215846	0.142833
	0.170056	0.180346	0.143591	0.173321	0.160979	0.157567	0.212665	0.215823	0.14149	0.164377	0.169646	0.151198	0.167852	0.15601	0.164902	0.199019	0.214092	0.142445
	0.170187	0.179902	0.143591	0.173086	0.162731	0.157331	0.211355	0.215598	0.141428	0.164031	0.168491	0.150955	0.166926	0.156912	0.164651	0.197459	0.213604	0.142062
	0.170396	0.18172	0.144446	0.173013	0.162573	0.157028	0.210321	0.214388	0.141274	0.164977	0.168558	0.151377	0.167952	0.155944	0.166089	0.195825	0.215298	0.140318
	0.170709	0.179635	0.145401	0.173481	0.162319	0.158674	0.211304	0.214581	0.140745	0.164745	0.169343	0.151797	0.168395	0.155967	0.164966	0.198162	0.216367	0.140982
	0.170654	0.177794	0.143884	0.172428	0.162124	0.158227	0.211527	0.214891	0.140903	0.165297	0.168199	0.15275	0.167107	0.156301	0.165753	0.196714	0.215533	0.140706
	0.169556	0.179027	0.144244	0.17208	0.161085	0.15684	0.210397	0.213313	0.141666	0.165514	0.168858	0.151118	0.166777	0.15607	0.165862	0.196781	0.215422	0.141841
	0.169763	0.178307	0.145178	0.171651	0.161122	0.157204	0.210544	0.214387	0.142325	0.165427	0.168368	0.148581	0.167417	0.155137	0.165506	0.19666	0.216245	0.141987
	0.16982	0.179232	0.143201	0.171369	0.159764	0.158145	0.211767	0.214285	0.141467	0.164591	0.168462	0.148972	0.166793	0.154419	0.163864	0.194039	0.217018	0.141814
	0.169216	0.178153	0.142523	0.172482	0.158708	0.1575	0.210092	0.213347	0.141401	0.163838	0.166977	0.149563	0.166553	0.154636	0.164076	0.193342	0.215128	0.140724
	0.169386	0.178851	0.142766	0.172975	0.160791	0.156183	0.209654	0.212006	0.142413	0.163543	0.168123	0.150174	0.16625	0.155466	0.164157	0.193772	0.21394	0.139694
	0.169054	0.179388	0.141986	0.171748	0.160647	0.155655	0.210782	0.211711	0.14146	0.16271	0.168228	0.150418	0.165643	0.154055	0.163147	0.196235	0.213674	0.139068
	0.170987	0.178982	0.14271	0.171613	0.159402	0.156162	0.211003	0.2123	0.140063	0.163661	0.167211	0.150233	0.164887	0.154823	0.163309	0.195304	0.211747	0.139406
	0.169653	0.177822	0.142808	0.171777	0.160982	0.155822	0.212228	0.212066	0.139651	0.163277	0.166995	0.149897	0.164574	0.153655	0.163668	0.195454	0.2122	0.140152
	0.169947	0.177207	0.141993	0.171091	0.162568	0.15661	0.209932	0.210859	0.139746	0.161606	0.167552	0.149959	0.164251	0.154302	0.163156	0.194805	0.213377	0.140098
	0.169007	0.177678	0.142223	0.171554	0.162025	0.155772	0.209445	0.211792	0.140191	0.162958	0.167694	0.149688	0.164752	0.154706	0.163643	0.193361	0.212856	0.139662
	0.169403	0.178136	0.14278	0.171366	0.162663	0.154703	0.209176	0.212907	0.140105	0.162384	0.167156	0.149305	0.165091	0.156788	0.163664	0.192282	0.211112	0.14038
	0.169563	0.177783	0.141784	0.171294	0.180453	0.154606	0.207623	0.212653	0.142832	0.161575	0.165632	0.149936	0.164922	0.177569	0.164996	0.191472	0.210913	0.143242
	0.168967	0.176804	0.141215	0.170999	0.238701	0.155399	0.208301	0.211993	0.153815	0.161018	0.166226	0.149692	0.164874	0.23743	0.163668	0.193708	0.210366	0.153838
	0.167145	0.175465	0.141971	0.169862	0.259889	0.156105	0.207474	0.21187	0.157952	0.160284	0.164948	0.149629	0.165399	0.244461	0.162243	0.194587	0.210351	0.153747
	0.167248	0.174813	0.140775	0.170409	0.197011	0.15524	0.206872	0.211926	0.146829	0.160701	0.163481	0.149349	0.164515	0.182804	0.1624	0.194555	0.210213	0.142151
	0.167408	0.176148	0.141668	0.170575	0.163624	0.154736	0.207799	0.211658	0.140288	0.160896	0.164679	0.148512	0.164856	0.15614	0.161628	0.194128	0.211782	0.138402
	0.166005	0.177298	0.142319	0.169303	0.158044	0.15489	0.206282	0.211383	0.138562	0.16037	0.165363	0.148253	0.163603	0.153942	0.160871	0.192721	0.211008	0.138099
	0.166859	0.175922	0.142875	0.168468	0.15882	0.154447	0.205777	0.209894	0.138162	0.161082	0.164304	0.148577	0.16397	0.154448	0.161458	0.191641	0.209842	0.137624
	0.167677	0.174731	0.141763	0.169165	0.158105	0.153621	0.205441	0.209028	0.139383	0.161515	0.164585	0.14929	0.162484	0.154374	0.161687	0.191615	0.209409	0.138171
	0.166883	0.174645	0.140357	0.168113	0.158113	0.154203	0.206429	0.209488	0.138427	0.161771	0.162547	0.149755	0.162567	0.153698	0.161027	0.192185	0.210868	0.137466
	0.167319	0.173856	0.138781	0.168669	0.158082	0.15462	0.20678	0.210247	0.1381	0.160418	0.163597	0.148847	0.161697	0.152707	0.16148	0.193479	0.209745	0.13767
	0.166897	0.174422	0.138991	0.167785	0.157987	0.152704	0.205727	0.209701	0.137186	0.159711	0.165513	0.14834	0.161738	0.15243	0.161008	0.192034	0.209371	0.137638
	0.167826	0.174676	0.141104	0.168663	0.157584	0.152949	0.204798	0.210597	0.136859	0.159347	0.165003	0.148908	0.161745	0.152275	0.16129	0.191261	0.207842	0.138028
	0.167037	0.173905	0.140605	0.168081	0.156703	0.153384	0.205115	0.210068	0.138558	0.15845	0.163891	0.147853	0.162051	0.151203	0.161633	0.191339	0.206478	0.137026
	0.166864	0.174117	0.140459	0.169022	0.157768	0.153394	0.205148	0.208862	0.137745	0.159962	0.165173	0.147988	0.163224	0.151336	0.160491	0.190482	0.205774	0.136797
	0.166751	0.17376	0.140992	0.168872	0.157734	0.153555	0.205163	0.206588	0.137846	0.159454	0.163642	0.148221	0.163329	0.15058	0.159275	0.192093	0.20719	0.136558
	0.166538	0.174348	0.141233	0.167956	0.156164	0.153981	0.204316	0.205608	0.137203	0.159858	0.163092	0.147233	0.161854	0.149926	0.159511	0.192714	0.208905	0.13577
	0.166351	0.173869	0.140094	0.168093	0.155149	0.153496	0.203706	0.206748	0.136314	0.160331	0.162089	0.14799	0.161472	0.149405	0.160711	0.191068	0.207192	0.136047
	0.165171	0.172558	0.138633	0.167199	0.15563	0.152514	0.204144	0.206475	0.136075	0.159642	0.163227	0.147979	0.162083	0.149406	0.160972	0.19118	0.206601	0.137901
	0.164448	0.172331	0.140233	0.166012	0.155702	0.153171	0.204805	0.207603	0.137659	0.158635	0.16426	0.147694	0.161289	0.149404	0.159279	0.190426	0.207238	0.136631
	0.164792	0.172727	0.140797	0.166125	0.154055	0.152311	0.204325	0.20852	0.136447	0.158641	0.1644	0.148448	0.161179	0.149172	0.159021	0.189596	0.206542	0.135368
	0.165127	0.17254	0.139652	0.166242	0.154521	0.151245	0.20233	0.209123	0.136128	0.159282	0.16392	0.147764	0.161068	0.149468	0.159393	0.189621	0.206807	0.135881
	0.163766	0.172333	0.139443	0.166448	0.153506	0.152339	0.203613	0.207891	0.134961	0.157588	0.162924	0.148347	0.160952	0.150114	0.159453	0.188315	0.206348	0.135811
	0.164006	0.17306	0.139001	0.165993	0.154094	0.152597	0.203659	0.206451	0.134692	0.157997	0.160532	0.14754	0.162681	0.15097	0.159858	0.187237	0.205835	0.135964
	0.162832	0.172493	0.138335	0.165689	0.154682	0.151825	0.202776	0.204932	0.134798	0.158441	0.160573	0.147125	0.162266	0.150318	0.15868	0.187925	0.205664	0.135845
	0.164508	0.171428	0.138664	0.165881	0.153115	0.151061	0.201941	0.203981	0.135673	0.156956	0.161869	0.146233	0.160879	0.148969	0.157694	0.188141	0.206297	0.135495
	0.164561	0.170869	0.138139	0.167424	0.151778	0.151566	0.200797	0.205357	0.13601	0.157196	0.163789	0.14633	0.160228	0.150846	0.157728	0.188049	0.206318	0.13623
	0.16393	0.17068	0.137894	0.165935	0.152582	0.151655	0.200179	0.203618	0.134482	0.158005	0.162302	0.146957	0.160452	0.150519	0.15828	0.18717	0.204309	0.136185
	0.161791	0.170877	0.13815	0.164209	0.153359	0.152447	0.200474	0.203518	0.133525	0.158319	0.160619	0.146696	0.159295	0.149123	0.158231	0.186521	0.204281	0.135162
	0.162381	0.17121	0.139094	0.165014	0.152857	0.152142	0.202229	0.203425	0.134089	0.159127	0.158889	0.144975	0.159422	0.148489	0.158356	0.186892	0.204556	0.134332
	0.163479	0.169758	0.138032	0.164286	0.152818	0.151337	0.200755	0.203903	0.133893	0.157581	0.158651	0.144957	0.158547	0.147822	0.157335	0.18866	0.204378	0.134765
	0.163507	0.170395	0.138703	0.164083	0.154372	0.151242	0.199763	0.204277	0.133932	0.157141	0.159178	0.145288	0.158976	0.148808	0.15651	0.187791	0.202495	0.134636
	0.162198	0.171382	0.14021	0.165189	0.15464	0.15062	0.200081	0.205529	0.133699	0.155969	0.159974	0.1455	0.159329	0.149388	0.156097	0.186006	0.203484	0.134791
	0.161909	0.171243	0.139937	0.165097	0.153648	0.150947	0.199729	0.203686	0.135233	0.1571	0.160844	0.145143	0.15948	0.148176	0.155817	0.18731	0.203422	0.13486
	0.162636	0.170536	0.13886	0.163554	0.152843	0.150453	0.200269	0.202488	0.13457	0.157272	0.160303	0.145534	0.159093	0.147391	0.156097	0.186304	0.202633	0.134859
	0.163425	0.16917	0.138844	0.163273	0.15446	0.150264	0.200176	0.202783	0.13485	0.157448	0.159468	0.145144	0.159553	0.147306	0.156741	0.186547	0.201892	0.134267
	0.16229	0.168664	0.138122	0.16245	0.154001	0.149423	0.200207	0.204943	0.133918	0.157601	0.160414	0.144403	0.158425	0.147035	0.155717	0.186279	0.202773	0.134074
	0.162274	0.169954	0.137617	0.162345	0.151698	0.149271	0.199327	0.203558	0.132763	0.156581	0.160859	0.145126	0.158935	0.14734	0.154841	0.184658	0.203682	0.13348
	0.163047	0.169466	0.137499	0.163468	0.151564	0.149502	0.197448	0.202561	0.133355	0.156603	0.160131	0.144589	0.158148	0.147658	0.154536	0.18513	0.202653	0.13387
	0.162039	0.169796	0.138306	0.162372	0.152107	0.149041	0.197497	0.202632	0.133101	0.155939	0.160559	0.145279	0.157841	0.147584	0.157297	0.187071	0.202368	0.133576
	0.16192	0.169627	0.13848	0.162557	0.152599	0.14853	0.198146	0.204025	0.133398	0.15667	0.159802	0.144547	0.157585	0.148292	0.157147	0.186012	0.201933	0.132971
	0.162003	0.169058	0.136847	0.163215	0.151637	0.148667	0.198103	0.203244	0.133106	0.156642	0.159295	0.143992	0.157738	0.14639	0.156405	0.185058	0.201935	0.132401
	0.161544	0.169552	0.136913	0.162301	0.151839	0.149172	0.198512	0.202893	0.132749	0.156468	0.15829	0.142434	0.159011	0.146396	0.155135	0.184931	0.200018	0.131858
	0.160389	0.168574	0.137187	0.162757	0.150764	0.14916	0.196682	0.202096	0.132657	0.155798	0.158927	0.142896	0.158352	0.146395	0.154127	0.184549	0.199974	0.132821
	0.160831	0.168541	0.137467	0.161136	0.151302	0.148596	0.197426	0.200981	0.132801	0.155683	0.159323	0.142453	0.158159	0.146035	0.153665	0.185615	0.199332	0.133088
	0.160191	0.169611	0.136925	0.161245	0.150687	0.148263	0.197815	0.202074	0.13199	0.155295	0.158504	0.141698	0.156617	0.14596	0.154577	0.184285	0.19918	0.134008
	0.160809	0.167078	0.13668	0.160406	0.150283	0.149029	0.195743	0.201092	0.131012	0.154461	0.158115	0.143064	0.155059	0.145993	0.153069	0.184231	0.199429	0.132914
	0.161635	0.166701	0.13526	0.161487	0.15016	0.148695	0.195941	0.199089	0.13134	0.15358	0.158277	0.142544	0.156374	0.145123	0.152122	0.18455	0.198236	0.132831
	0.161993	0.167124	0.135953	0.161501	0.150091	0.148382	0.194737	0.19948	0.13162	0.153648	0.157706	0.141662	0.157072	0.145643	0.152863	0.183337	0.198337	0.132857
	0.160462	0.166952	0.136263	0.160787	0.150893	0.147567	0.195482	0.199244	0.131656	0.154645	0.157441	0.14217	0.15513	0.145655	0.153425	0.183671	0.199226	0.132499
	0.161269	0.16664	0.136394	0.161604	0.149996	0.14739	0.193553	0.198486	0.131606	0.153545	0.156034	0.143237	0.154999	0.146115	0.154434	0.18465	0.199526	0.131501
	0.159964	0.166565	0.136654	0.160689	0.151042	0.147647	0.194079	0.198738	0.131652	0.152868	0.156394	0.142824	0.155766	0.147167	0.155166	0.182696	0.199034	0.132279
	0.159624	0.166375	0.136431	0.160403	0.152732	0.147243	0.195536	0.199575	0.13173	0.1547	0.15766	0.143034	0.155568	0.147118	0.154338	0.181732	0.199401	0.132619
	0.160125	0.165981	0.135909	0.160962	0.15105	0.146809	0.196031	0.199623	0.13145	0.153643	0.157403	0.143105	0.155633	0.145191	0.153791	0.18138	0.199316	0.131385
	0.161155	0.166398	0.135667	0.16014	0.149025	0.147008	0.195435	0.1988	0.131423	0.154918	0.156128	0.142632	0.15522	0.144823	0.153435	0.181082	0.200979	0.131209
	0.161535	0.166972	0.135344	0.160412	0.148672	0.146163	0.193942	0.198516	0.131339	0.154215	0.156263	0.141083	0.155154	0.145265	0.153298	0.183399	0.199671	0.131067
	0.159827	0.166758	0.135493	0.161111	0.149803	0.146356	0.194435	0.198455	0.130504	0.15366	0.156884	0.142065	0.155209	0.146019	0.153081	0.183614	0.1985	0.131334
	0.160052	0.167725	0.134905	0.159433	0.150513	0.146915	0.194371	0.197329	0.130302	0.152762	0.156791	0.142534	0.154398	0.143937	0.153647	0.182049	0.197584	0.132171
	0.159517	0.165953	0.134318	0.158846	0.149037	0.146526	0.194913	0.196042	0.130536	0.152513	0.155254	0.142577	0.154157	0.143034	0.153186	0.181955	0.198052	0.132191
	0.159795	0.165077	0.134659	0.160072	0.149268	0.145838	0.194864	0.19522	0.130196	0.15272	0.154845	0.14189	0.153956	0.143698	0.152888	0.180779	0.197644	0.130873
	0.159308	0.164843	0.135896	0.15979	0.149448	0.146333	0.194538	0.195642	0.130272	0.152581	0.152832	0.141563	0.154264	0.144533	0.153011	0.17986	0.197896	0.130724
	0.158953	0.164254	0.134738	0.160079	0.148979	0.146245	0.19458	0.196202	0.130845	0.153444	0.153552	0.140645	0.153684	0.142889	0.151863	0.179734	0.197667	0.130701
	0.160925	0.1644	0.13389	0.159382	0.14775	0.144989	0.194191	0.194308	0.131105	0.152703	0.154515	0.140622	0.153447	0.142239	0.150873	0.180649	0.196745	0.13098
	0.159779	0.165257	0.134655	0.159509	0.147829	0.145253	0.193637	0.194675	0.130824	0.153448	0.154338	0.140687	0.154113	0.141513	0.150637	0.180547	0.19781	0.131318
	0.157328	0.164775	0.133368	0.158905	0.147549	0.144423	0.192543	0.195732	0.130559	0.152669	0.153809	0.140018	0.15395	0.142788	0.151908	0.182257	0.196279	0.131245
	0.158533	0.165694	0.133808	0.158863	0.147959	0.14441	0.19335	0.195395	0.130428	0.152185	0.154738	0.140756	0.154335	0.14242	0.151777	0.18107	0.195303	0.13104
	0.158669	0.164849	0.133841	0.159216	0.148901	0.143761	0.191934	0.195022	0.129352	0.152697	0.154652	0.140033	0.154361	0.142829	0.152001	0.178912	0.195629	0.129685
	0.15819	0.164466	0.133683	0.158593	0.148452	0.143689	0.190574	0.195288	0.129447	0.152099	0.154021	0.139974	0.15386	0.143073	0.151725	0.179016	0.194473	0.129329
	0.156654	0.16432	0.133759	0.158681	0.147885	0.143899	0.190415	0.194806	0.128437	0.151354	0.153397	0.140339	0.154037	0.14389	0.152127	0.179053	0.192855	0.129449
	0.157487	0.163003	0.133134	0.158851	0.148464	0.143872	0.190952	0.195132	0.129304	0.151545	0.153539	0.139966	0.153476	0.144004	0.151732	0.180314	0.193752	0.129614
	0.157749	0.164301	0.132333	0.158163	0.147472	0.144353	0.190584	0.195396	0.129984	0.151861	0.153898	0.138489	0.153317	0.143295	0.150688	0.178905	0.194257	0.130592
	0.157753	0.163433	0.132065	0.157967	0.147816	0.143923	0.192086	0.194709	0.128533	0.150501	0.153856	0.13847	0.153745	0.142709	0.152025	0.178978	0.194362	0.130032
	0.157131	0.163202	0.132538	0.157057	0.147889	0.143644	0.192064	0.193545	0.128118	0.149541	0.152991	0.138952	0.153931	0.143822	0.151036	0.178582	0.193827	0.129903
	0.157385	0.162566	0.133591	0.156536	0.147702	0.143318	0.189882	0.191145	0.128393	0.149704	0.152557	0.139874	0.15379	0.143759	0.15036	0.17691	0.193444	0.129662
	0.156545	0.162475	0.132559	0.157036	0.148582	0.142916	0.190757	0.191866	0.128219	0.150724	0.15239	0.140179	0.153348	0.143617	0.150368	0.175628	0.194334	0.129492
	0.156344	0.162957	0.132173	0.156702	0.148159	0.142556	0.190945	0.192704	0.12878	0.150895	0.153797	0.139574	0.152607	0.143957	0.150853	0.176202	0.195213	0.129193
	0.156661	0.161572	0.131727	0.156756	0.147328	0.143296	0.190604	0.191761	0.129722	0.151827	0.153298	0.139717	0.152268	0.143357	0.150482	0.176772	0.193503	0.129127
	0.156747	0.161139	0.13251	0.155806	0.147822	0.14345	0.19109	0.19201	0.128824	0.150742	0.152286	0.139018	0.152033	0.1444	0.150642	0.176438	0.194526	0.128563
	0.156006	0.162118	0.132114	0.156345	0.148837	0.143266	0.191056	0.193812	0.128384	0.15026	0.153531	0.137677	0.151755	0.142699	0.149313	0.176504	0.192773	0.128327
	0.155289	0.161261	0.130775	0.156935	0.148239	0.142997	0.188299	0.193275	0.12781	0.150479	0.153347	0.137328	0.151729	0.142009	0.147598	0.176534	0.192618	0.128805
	0.15613	0.162157	0.130637	0.156874	0.148483	0.142848	0.187093	0.19174	0.128558	0.149642	0.152636	0.13758	0.151867	0.143528	0.148242	0.17668	0.192269	0.129449
	0.155781	0.162988	0.130854	0.156028	0.147137	0.142103	0.189148	0.191762	0.128591	0.149098	0.15291	0.13679	0.150723	0.142188	0.148392	0.17612	0.19199	0.128676
	0.155672	0.161688	0.130806	0.154515	0.147554	0.142408	0.188572	0.192364	0.128133	0.149667	0.151192	0.136554	0.149491	0.145041	0.148854	0.177531	0.191191	0.129092
	0.154339	0.161765	0.132602	0.154788	0.150818	0.142295	0.187123	0.191719	0.128307	0.149634	0.151272	0.137788	0.150526	0.149638	0.151476	0.178656	0.19248	0.130056
	0.154779	0.162283	0.13187	0.155454	0.174368	0.143284	0.18847	0.192204	0.129288	0.150149	0.151549	0.138147	0.14897	0.161791	0.152836	0.182283	0.194635	0.13185
	0.155209	0.162361	0.131128	0.156087	0.174682	0.141896	0.188893	0.191047	0.129121	0.150259	0.152019	0.138111	0.148677	0.164257	0.150564	0.179517	0.191878	0.130199
	0.154772	0.161703	0.131247	0.155572	0.151399	0.14123	0.186803	0.190225	0.126727	0.150343	0.151035	0.138113	0.149253	0.146543	0.148224	0.176393	0.189354	0.128352
	0.154452	0.161034	0.131912	0.154219	0.146642	0.140672	0.187761	0.19002	0.126314	0.14975	0.151301	0.137265	0.150219	0.143413	0.147921	0.174825	0.188673	0.127685
	0.154451	0.161353	0.131643	0.15439	0.146546	0.140072	0.187302	0.191051	0.126989	0.149805	0.1516	0.13613	0.149266	0.143276	0.147415	0.174365	0.191185	0.127803
	0.154713	0.160874	0.131287	0.153805	0.146503	0.140307	0.186653	0.190796	0.126694	0.150235	0.152856	0.136226	0.14946	0.142105	0.146505	0.175353	0.191915	0.127692
	0.154377	0.16113	0.131377	0.152873	0.145057	0.140923	0.185281	0.188987	0.126174	0.149101	0.152172	0.135817	0.149238	0.140443	0.147166	0.174582	0.190068	0.127201
	0.153598	0.160252	0.130966	0.153045	0.145571	0.14105	0.184446	0.187804	0.126875	0.148786	0.151184	0.136396	0.149375	0.140118	0.14819	0.17366	0.191013	0.127155
	0.153252	0.158529	0.130425	0.153019	0.145597	0.141606	0.183754	0.188002	0.126651	0.148511	0.150155	0.136672	0.150249	0.140286	0.149764	0.174402	0.192331	0.127163
	0.152079	0.157481	0.131066	0.15314	0.143787	0.140325	0.184447	0.190156	0.126588	0.148382	0.150088	0.136207	0.149702	0.140717	0.148946	0.174368	0.191412	0.126049
	0.153358	0.158392	0.130434	0.153895	0.143012	0.139508	0.185388	0.188883	0.127021	0.148959	0.149891	0.136567	0.148626	0.140193	0.147601	0.173918	0.191175	0.125602
	0.152078	0.158366	0.131174	0.153123	0.143504	0.140401	0.18586	0.187881	0.126723	0.147342	0.149403	0.13658	0.147854	0.139469	0.147723	0.17289	0.191168	0.125897
	0.152562	0.157502	0.129891	0.15232	0.14415	0.14036	0.185668	0.18798	0.125587	0.148084	0.149516	0.137005	0.148175	0.139526	0.147703	0.173121	0.189807	0.127106
	0.153847	0.157848	0.129246	0.151713	0.144253	0.140175	0.185268	0.186338	0.125632	0.147141	0.14799	0.136447	0.147394	0.139243	0.145667	0.173395	0.190271	0.126173
	0.153303	0.158179	0.129161	0.151467	0.144923	0.139734	0.18473	0.187884	0.125316	0.146897	0.148464	0.135808	0.147718	0.139261	0.144531	0.173052	0.190006	0.12603
	0.152677	0.15798	0.128798	0.15144	0.144211	0.139002	0.185483	0.187124	0.125416	0.146088	0.149947	0.135915	0.147693	0.13932	0.14634	0.172081	0.189409	0.126177
	0.153185	0.158235	0.129693	0.152515	0.143578	0.139212	0.18543	0.187844	0.125823	0.146601	0.14955	0.136191	0.148617	0.139433	0.146433	0.171911	0.18635	0.125851
	0.153815	0.158239	0.130072	0.152149	0.143678	0.139508	0.184289	0.186751	0.125212	0.14687	0.148676	0.135457	0.148586	0.139788	0.146336	0.170605	0.185672	0.126093
	0.154063	0.157849	0.129286	0.15188	0.14387	0.139377	0.183998	0.185308	0.12582	0.147121	0.14868	0.135195	0.147846	0.140262	0.146812	0.171487	0.186228	0.125506
	0.152827	0.157599	0.128812	0.152623	0.143451	0.139506	0.18299	0.185377	0.125903	0.146288	0.149222	0.135622	0.147526	0.138845	0.145683	0.171869	0.186828	0.125736
	0.15263	0.15689	0.128723	0.152052	0.142501	0.138417	0.184288	0.18559	0.126265	0.146166	0.148609	0.134797	0.147266	0.136959	0.145373	0.172231	0.186294	0.126158
	0.152758	0.157592	0.129889	0.151723	0.142454	0.137332	0.183583	0.186106	0.125581	0.145276	0.147474	0.133917	0.146736	0.137339	0.145735	0.172188	0.186547	0.125567
	0.152646	0.158211	0.128837	0.151909	0.142267	0.137791	0.182872	0.185733	0.124595	0.146122	0.147526	0.134098	0.146663	0.138756	0.145801	0.171462	0.186123	0.126012
	0.152343	0.157449	0.129032	0.152854	0.142553	0.138439	0.181806	0.185822	0.124333	0.147269	0.147703	0.134167	0.14691	0.138532	0.144405	0.171421	0.185418	0.126282
	0.151892	0.15722	0.128255	0.151211	0.142149	0.138953	0.181442	0.186008	0.124438	0.145988	0.147762	0.134769	0.145807	0.138365	0.142866	0.17127	0.184489	0.124906
	0.151486	0.156494	0.127051	0.150309	0.141355	0.138026	0.181329	0.184295	0.124066	0.145642	0.148381	0.13554	0.1458	0.138296	0.144078	0.170831	0.185233	0.125479
	0.150726	0.156645	0.127753	0.149141	0.140806	0.136987	0.182261	0.184353	0.124549	0.145943	0.148255	0.134949	0.145639	0.138245	0.145494	0.170379	0.184727	0.125563
	0.150931	0.15668	0.128205	0.150538	0.140194	0.137954	0.181597	0.18484	0.124184	0.146225	0.148599	0.134367	0.146196	0.137575	0.144258	0.171747	0.185133	0.125228
	0.150797	0.156403	0.128681	0.14948	0.139067	0.138087	0.181345	0.183872	0.124617	0.14622	0.148341	0.134609	0.146024	0.137208	0.144148	0.170727	0.184739	0.124736
	0.150594	0.155683	0.129011	0.149643	0.139531	0.137342	0.183978	0.183932	0.124776	0.144917	0.146301	0.133441	0.146092	0.137467	0.145413	0.169331	0.184545	0.124902
	0.150543	0.155536	0.128149	0.151637	0.13988	0.137338	0.182582	0.184542	0.125218	0.144069	0.147334	0.13254	0.145721	0.136648	0.144623	0.169399	0.1842	0.123903
	0.151002	0.155328	0.127197	0.15161	0.141194	0.137525	0.181021	0.184429	0.124364	0.144043	0.147622	0.13302	0.145169	0.137794	0.143363	0.16915	0.183701	0.124255
	0.150764	0.155108	0.126515	0.149931	0.140482	0.136124	0.180783	0.184313	0.124623	0.144256	0.146221	0.132151	0.1438	0.137463	0.14309	0.168599	0.184755	0.124316
	0.150305	0.153821	0.127482	0.150175	0.141032	0.136918	0.179264	0.184981	0.123835	0.144162	0.14699	0.132231	0.143794	0.137651	0.144235	0.16927	0.185256	0.12447
	0.149771	0.154106	0.127152	0.15014	0.140948	0.136715	0.180339	0.184979	0.123794	0.144587	0.144534	0.132856	0.14414	0.138032	0.143842	0.170028	0.184391	0.123866
	0.149835	0.153808	0.126442	0.149934	0.139374	0.137613	0.181239	0.184481	0.12435	0.144853	0.144674	0.132882	0.143168	0.136731	0.142335	0.169389	0.184866	0.123603
	0.150269	0.153579	0.12644	0.150458	0.139128	0.137421	0.181206	0.183714	0.123292	0.14382	0.145351	0.133217	0.143739	0.135989	0.142713	0.169052	0.186711	0.123852
	0.149392	0.154683	0.126914	0.149105	0.139162	0.136076	0.180168	0.184259	0.122624	0.144698	0.145273	0.132392	0.144687	0.136319	0.143207	0.168137	0.184963	0.122435
	0.148649	0.15522	0.126152	0.149059	0.139724	0.13558	0.178638	0.18379	0.122978	0.142666	0.146253	0.132312	0.145124	0.136843	0.143043	0.167508	0.183738	0.122213
	0.14868	0.154516	0.125942	0.149201	0.139499	0.136905	0.178484	0.183628	0.122467	0.142306	0.145318	0.133765	0.145397	0.136217	0.141933	0.16722	0.183736	0.122616
	0.149233	0.154752	0.127138	0.148782	0.139454	0.136053	0.179313	0.182465	0.122488	0.143587	0.145431	0.13354	0.144141	0.134892	0.14214	0.167942	0.18293	0.122293
	0.150391	0.153253	0.128238	0.149318	0.139811	0.135794	0.179213	0.183771	0.122593	0.143811	0.145531	0.133147	0.143408	0.135252	0.141899	0.168307	0.182977	0.122476
	0.150013	0.15285	0.12791	0.149036	0.139819	0.134763	0.178158	0.182662	0.122438	0.143439	0.145852	0.133572	0.14358	0.135441	0.141755	0.168059	0.182032	0.122877
	0.14922	0.152897	0.127027	0.148977	0.140041	0.13529	0.177128	0.182031	0.122132	0.143244	0.145397	0.132911	0.143268	0.135608	0.140857	0.169039	0.180957	0.123453
	0.14873	0.153547	0.127455	0.148767	0.139183	0.136039	0.176808	0.181064	0.121974	0.143889	0.14376	0.132023	0.142048	0.134979	0.141205	0.167379	0.180723	0.123798
	0.148789	0.153648	0.126228	0.148306	0.138643	0.135136	0.177776	0.180147	0.121496	0.143966	0.143633	0.132016	0.142904	0.135487	0.14197	0.167425	0.181486	0.12351
	0.148572	0.152622	0.125289	0.147835	0.139084	0.13538	0.17845	0.18063	0.121183	0.143565	0.144344	0.131799	0.142688	0.134735	0.14196	0.165639	0.181657	0.123394
	0.148228	0.152978	0.125371	0.147583	0.138858	0.134769	0.176985	0.180231	0.122101	0.143564	0.145193	0.131634	0.143241	0.135073	0.141546	0.166028	0.180986	0.122075
	0.147605	0.152949	0.125859	0.147939	0.137986	0.13555	0.177922	0.179586	0.121352	0.142712	0.14393	0.131559	0.142784	0.134848	0.14103	0.167182	0.181009	0.121528
	0.147265	0.153231	0.125829	0.147433	0.138144	0.13561	0.177891	0.180661	0.121696	0.143311	0.143308	0.131806	0.142348	0.134279	0.141242	0.166183	0.181082	0.121451
	0.147272	0.153018	0.125791	0.14805	0.138258	0.134518	0.177977	0.180773	0.121956	0.143135	0.143427	0.131615	0.142274	0.134501	0.141616	0.167388	0.180842	0.12152
	0.146535	0.153185	0.125912	0.147148	0.138562	0.134418	0.177842	0.181173	0.12225	0.143464	0.143294	0.131218	0.14148	0.133929	0.141168	0.166719	0.180222	0.121692
	0.147261	0.152562	0.125407	0.14678	0.138056	0.134301	0.176796	0.181109	0.122355	0.142647	0.143584	0.131223	0.140619	0.13404	0.141911	0.165099	0.180088	0.121341
	0.148664	0.152268	0.125143	0.146814	0.137836	0.133872	0.176262	0.179101	0.121634	0.142856	0.144535	0.131327	0.142244	0.134237	0.14145	0.164803	0.178877	0.12179
	0.148394	0.150698	0.125412	0.146479	0.138431	0.134414	0.176886	0.178498	0.121805	0.142335	0.143519	0.130758	0.142466	0.134817	0.141774	0.164558	0.179661	0.120989
	0.147042	0.150632	0.125529	0.14721	0.137997	0.134278	0.175256	0.17801	0.121872	0.142438	0.142937	0.130778	0.141976	0.134755	0.14155	0.164709	0.178974	0.12172
	0.148117	0.150867	0.125538	0.14698	0.137294	0.134621	0.175261	0.179991	0.121237	0.142235	0.142655	0.131102	0.141256	0.133374	0.139863	0.164494	0.176631	0.121539
	0.147471	0.150211	0.125739	0.145488	0.136938	0.134337	0.175796	0.181282	0.120943	0.142095	0.142384	0.131111	0.141883	0.13284	0.139804	0.163946	0.178121	0.121685
	0.146418	0.150677	0.124815	0.146153	0.137369	0.134453	0.176709	0.180214	0.120329	0.141305	0.142484	0.130328	0.140706	0.132404	0.139678	0.16381	0.178335	0.12113
	0.147231	0.151194	0.124644	0.146299	0.136167	0.13458	0.176359	0.177768	0.12063	0.140981	0.142432	0.130142	0.140841	0.132246	0.139538	0.164837	0.178016	0.120012
	0.147692	0.150408	0.125015	0.146669	0.135964	0.133254	0.17712	0.178019	0.120962	0.142848	0.143336	0.129828	0.140711	0.13248	0.139891	0.166425	0.178082	0.119893
	0.146625	0.150026	0.12375	0.145449	0.136178	0.132734	0.175701	0.177398	0.120751	0.142017	0.142857	0.129812	0.140995	0.132746	0.140708	0.164786	0.17571	0.118791
	0.146184	0.150993	0.123516	0.144433	0.138083	0.13228	0.17517	0.177635	0.120224	0.141996	0.141846	0.130102	0.140294	0.132142	0.141526	0.166021	0.175853	0.119401
	0.145957	0.150333	0.123749	0.145564	0.137419	0.131533	0.173236	0.177345	0.120884	0.142199	0.141667	0.130045	0.139372	0.132669	0.140359	0.164429	0.1767	0.120922
	0.145812	0.150725	0.124329	0.144795	0.136279	0.133313	0.173783	0.177741	0.119981	0.142138	0.141826	0.130031	0.13998	0.132483	0.139763	0.162746	0.178065	0.120692
	0.146178	0.150372	0.123813	0.144593	0.137028	0.132752	0.174377	0.177742	0.119492	0.141021	0.141617	0.130451	0.140892	0.132619	0.14051	0.162793	0.17785	0.1205
	0.146359	0.149634	0.123915	0.144539	0.13633	0.131475	0.174476	0.177126	0.11943	0.140141	0.141773	0.130049	0.140315	0.133502	0.138723	0.164482	0.177304	0.121031
	0.145561	0.14897	0.124341	0.14533	0.135994	0.132245	0.175031	0.176855	0.119045	0.140848	0.141678	0.130163	0.139671	0.133531	0.138974	0.165161	0.177458	0.120778
	0.145363	0.148939	0.123364	0.145828	0.135875	0.132085	0.173458	0.177293	0.118595	0.14072	0.141483	0.130593	0.139438	0.133375	0.138511	0.163468	0.176546	0.119554
	0.144593	0.147889	0.123137	0.144151	0.135933	0.132402	0.173347	0.17704	0.12028	0.140081	0.140872	0.130005	0.140011	0.133275	0.137601	0.162636	0.175771	0.119881
	0.14537	0.150606	0.123141	0.144351	0.135145	0.132258	0.172665	0.176057	0.120014	0.139618	0.140771	0.129861	0.139755	0.13266	0.138657	0.16283	0.177021	0.119516
	0.145086	0.150612	0.123312	0.144011	0.134538	0.131096	0.172792	0.176031	0.119888	0.140084	0.14057	0.129729	0.140287	0.132179	0.136477	0.161562	0.176066	0.118734
	0.145115	0.149634	0.122613	0.143855	0.13558	0.131345	0.172234	0.177252	0.119639	0.140673	0.139493	0.129089	0.138981	0.131924	0.13743	0.161417	0.174744	0.119747
	0.144859	0.150185	0.123057	0.143128	0.136322	0.131558	0.172872	0.176669	0.11944	0.14086	0.139789	0.128634	0.138328	0.132973	0.137559	0.162811	0.17455	0.119508
	0.145266	0.149695	0.123454	0.143036	0.137317	0.131453	0.174137	0.1758	0.118939	0.140682	0.140499	0.129415	0.138944	0.131623	0.138337	0.161422	0.176092	0.11991
	0.14569	0.148517	0.123808	0.143927	0.137026	0.132613	0.174342	0.17439	0.11858	0.139923	0.140841	0.128871	0.138505	0.130948	0.137782	0.161491	0.176136	0.120665
	0.144994	0.148734	0.123337	0.14298	0.136984	0.13269	0.173336	0.175139	0.119487	0.138966	0.141223	0.12846	0.138532	0.129737	0.136557	0.161367	0.176723	0.120664
	0.144727	0.149128	0.122984	0.143094	0.136101	0.133013	0.17202	0.176926	0.11961	0.139955	0.140394	0.12842	0.138248	0.131367	0.136979	0.162113	0.175519	0.119123
	0.14485	0.148264	0.122675	0.143176	0.136531	0.131503	0.171424	0.174842	0.118104	0.140681	0.139654	0.128669	0.138424	0.133592	0.136579	0.163323	0.175306	0.119908
	0.144117	0.148269	0.122035	0.142185	0.139265	0.130679	0.171121	0.17403	0.118488	0.140882	0.139884	0.128866	0.138446	0.135092	0.135395	0.163477	0.174046	0.120189
	0.144221	0.147462	0.122969	0.142011	0.144806	0.131217	0.170962	0.173811	0.120497	0.140321	0.140597	0.128795	0.139095	0.139802	0.135767	0.162966	0.173262	0.120749
	0.143896	0.147607	0.122101	0.14172	0.156173	0.131115	0.172107	0.17356	0.122578	0.139439	0.140552	0.127886	0.139053	0.148727	0.137441	0.162558	0.17362	0.121913
	0.143383	0.146858	0.121772	0.140998	0.165383	0.130303	0.17149	0.175328	0.12398	0.139669	0.139487	0.128634	0.138283	0.156512	0.135771	0.160553	0.173647	0.122987
	0.143339	0.148003	0.121225	0.143175	0.166158	0.12995	0.170864	0.175487	0.122729	0.138291	0.139296	0.129792	0.136826	0.156491	0.135744	0.16023	0.172711	0.122275
	0.143388	0.148102	0.121276	0.142795	0.15764	0.130976	0.168969	0.175937	0.120729	0.13831	0.138052	0.129016	0.136295	0.148259	0.13542	0.159947	0.173118	0.121878
	0.14315	0.146949	0.121068	0.142563	0.146979	0.129868	0.170415	0.174897	0.120145	0.139093	0.138277	0.128742	0.137014	0.139017	0.135671	0.160275	0.173801	0.119897
	0.142581	0.145471	0.120656	0.141689	0.139501	0.129368	0.170283	0.173749	0.118881	0.139132	0.138559	0.12787	0.137319	0.134294	0.136269	0.159699	0.171944	0.118573
	0.142796	0.146468	0.12086	0.142583	0.136175	0.130165	0.170315	0.173703	0.117865	0.137477	0.138213	0.127877	0.137341	0.131676	0.135685	0.159119	0.171877	0.118452
	0.141465	0.146163	0.121269	0.142615	0.136051	0.131147	0.169928	0.171018	0.118144	0.138301	0.138054	0.12741	0.137603	0.131724	0.136041	0.158072	0.171233	0.118057
	0.142342	0.146388	0.120655	0.141499	0.134463	0.13054	0.169916	0.170082	0.118376	0.138259	0.138559	0.127013	0.137573	0.132171	0.136343	0.157275	0.171639	0.11794
	0.141427	0.145217	0.120129	0.141424	0.13483	0.129964	0.170075	0.171557	0.11744	0.137308	0.137281	0.127701	0.137878	0.131987	0.135694	0.159388	0.171866	0.118921
	0.14126	0.144633	0.121284	0.14124	0.135092	0.129639	0.17034	0.172853	0.117169	0.137962	0.138312	0.127827	0.137682	0.131118	0.1351	0.160581	0.170666	0.118765
	0.142566	0.14448	0.121334	0.140968	0.134692	0.129496	0.169844	0.172216	0.117518	0.137065	0.138519	0.126546	0.137948	0.132264	0.134149	0.159869	0.171274	0.119226
	0.143413	0.14496	0.121753	0.14167	0.132969	0.128982	0.168855	0.172214	0.117244	0.136151	0.138596	0.12716	0.137687	0.132036	0.134036	0.160096	0.172079	0.118884
	0.142575	0.145115	0.121148	0.141091	0.132619	0.128797	0.167417	0.170993	0.117213	0.137411	0.139212	0.126982	0.136558	0.131035	0.134255	0.15916	0.171459	0.117955
	0.141981	0.144538	0.119719	0.140432	0.133259	0.128984	0.166905	0.172611	0.116912	0.137821	0.138012	0.126075	0.135695	0.130555	0.13449	0.160269	0.170158	0.118201
	0.142137	0.144228	0.120481	0.141073	0.133903	0.127761	0.167546	0.17261	0.116847	0.137381	0.137984	0.126116	0.136063	0.130289	0.133559	0.158721	0.170632	0.117766
	0.142045	0.14558	0.120859	0.141421	0.133731	0.128538	0.166776	0.170627	0.11607	0.136195	0.138324	0.126297	0.13668	0.12846	0.133214	0.157405	0.171646	0.117817
	0.1414	0.145798	0.12063	0.140857	0.134465	0.1291	0.167718	0.17068	0.116602	0.137564	0.138676	0.126404	0.136408	0.12896	0.132736	0.157872	0.170406	0.118238
	0.141575	0.144187	0.12019	0.141572	0.135431	0.128454	0.166928	0.171268	0.117449	0.138573	0.137566	0.126511	0.13605	0.129382	0.132966	0.157896	0.170014	0.118176
	0.140807	0.144355	0.120506	0.140848	0.133816	0.128616	0.166407	0.170784	0.116668	0.137192	0.136823	0.127231	0.135333	0.12864	0.133318	0.15817	0.170507	0.117366
	0.140863	0.145256	0.120624	0.141332	0.133235	0.128305	0.167682	0.170192	0.116725	0.137231	0.13833	0.126735	0.135266	0.128837	0.133312	0.157874	0.170344	0.116526
	0.14106	0.144171	0.120458	0.141948	0.133265	0.128366	0.167238	0.17107	0.117215	0.136106	0.138304	0.127342	0.135187	0.128906	0.133502	0.157363	0.170637	0.115946
	0.140708	0.144442	0.119851	0.141356	0.133539	0.127473	0.167191	0.171802	0.117803	0.135177	0.13698	0.12609	0.134781	0.129014	0.133486	0.157683	0.171087	0.116634
	0.14061	0.143725	0.120296	0.140038	0.133167	0.127399	0.168377	0.170949	0.116574	0.134901	0.136545	0.125744	0.13477	0.129096	0.131899	0.157933	0.170678	0.116476
	0.140124	0.143929	0.120547	0.140187	0.132035	0.1277	0.168392	0.16945	0.117009	0.135258	0.136853	0.12575	0.13448	0.128409	0.131469	0.157502	0.170204	0.115778
	0.139396	0.144455	0.119958	0.139028	0.131381	0.127715	0.167805	0.169011	0.117231	0.135029	0.136407	0.124699	0.134455	0.128857	0.132333	0.159289	0.168866	0.115773
	0.139419	0.143787	0.120312	0.139172	0.131473	0.128035	0.167126	0.170213	0.115931	0.134936	0.135984	0.125406	0.135323	0.129376	0.132003	0.15851	0.168595	0.116088
	0.140247	0.143213	0.12061	0.139819	0.132353	0.127549	0.166409	0.169254	0.116514	0.134906	0.135977	0.12596	0.13449	0.128497	0.133267	0.156763	0.169198	0.11536
	0.140456	0.142751	0.119797	0.138935	0.132047	0.127225	0.165132	0.169062	0.115826	0.1349	0.13649	0.127159	0.134423	0.128126	0.133202	0.156365	0.168616	0.114971
	0.139389	0.142382	0.11877	0.137211	0.131946	0.126936	0.165115	0.169392	0.115398	0.134999	0.136295	0.125641	0.135084	0.128345	0.133013	0.156901	0.168156	0.114885
	0.140239	0.143017	0.117931	0.13648	0.132069	0.126525	0.166079	0.169594	0.11502	0.135231	0.134379	0.12515	0.135396	0.127236	0.133557	0.158534	0.167603	0.116272
	0.140491	0.143853	0.119074	0.138577	0.132388	0.127541	0.165119	0.168778	0.115006	0.135105	0.135253	0.124331	0.135001	0.12641	0.132471	0.156259	0.169092	0.117068
	0.139218	0.142894	0.118844	0.138612	0.132557	0.127763	0.16474	0.169133	0.115395	0.134406	0.134431	0.12407	0.133979	0.128376	0.131427	0.154737	0.169253	0.117184
	0.139594	0.142432	0.119205	0.138216	0.131098	0.126642	0.165787	0.169156	0.115694	0.134482	0.134396	0.12413	0.133792	0.128826	0.13077	0.154902	0.167684	0.116835
	0.138839	0.142057	0.119046	0.137503	0.131113	0.126232	0.165209	0.169097	0.115256	0.134886	0.13483	0.123494	0.133907	0.128148	0.130596	0.156091	0.166919	0.11608
	0.138669	0.141253	0.118533	0.13823	0.131599	0.125979	0.166348	0.167996	0.11591	0.134996	0.134802	0.1235	0.13406	0.127066	0.131615	0.155653	0.166682	0.115538
	0.139576	0.141314	0.119165	0.138865	0.131048	0.125975	0.16639	0.168363	0.116365	0.135888	0.134227	0.124213	0.134768	0.12693	0.13063	0.154603	0.167433	0.115041
	0.138502	0.141722	0.118846	0.13809	0.130708	0.125714	0.164386	0.168793	0.115618	0.134503	0.134343	0.12394	0.134734	0.127588	0.129528	0.154361	0.167307	0.115835
	0.13867	0.142299	0.118433	0.137497	0.130791	0.126075	0.163716	0.168688	0.115596	0.133423	0.135016	0.12352	0.134181	0.127062	0.129515	0.155009	0.168184	0.115082
	0.139023	0.141882	0.118238	0.137511	0.130391	0.125935	0.163101	0.168074	0.115693	0.133561	0.134916	0.124279	0.133564	0.126878	0.130944	0.154738	0.167392	0.114991
	0.137868	0.141839	0.11778	0.136674	0.130246	0.126139	0.163251	0.167967	0.115156	0.133902	0.133654	0.124085	0.133273	0.126715	0.131378	0.154348	0.16528	0.115481
	0.138107	0.14327	0.118948	0.136965	0.130345	0.12642	0.163098	0.166013	0.114696	0.134422	0.133623	0.12369	0.133152	0.127224	0.131221	0.154817	0.164864	0.115827
	0.139026	0.142884	0.118525	0.13719	0.130678	0.126087	0.163342	0.166313	0.115446	0.134744	0.134809	0.123073	0.132042	0.126483	0.131489	0.154377	0.16609	0.114881
	0.139125	0.142419	0.118001	0.13666	0.13018	0.124224	0.163276	0.166876	0.114724	0.133406	0.136172	0.122887	0.132902	0.127022	0.130737	0.154557	0.16662	0.114928
	0.138502	0.141646	0.117867	0.135751	0.129585	0.124877	0.162621	0.168	0.114688	0.133059	0.135068	0.122736	0.133079	0.126156	0.131733	0.154359	0.166347	0.115316
	0.138273	0.141623	0.117631	0.13729	0.130805	0.125826	0.163441	0.167147	0.11435	0.132775	0.133504	0.122965	0.132925	0.125989	0.131961	0.153414	0.166239	0.1147
	0.137259	0.140695	0.117951	0.137229	0.131019	0.124424	0.163077	0.165781	0.113966	0.132989	0.131989	0.121944	0.132108	0.125669	0.130906	0.153377	0.16802	0.114181
	0.136881	0.140763	0.118566	0.13678	0.129522	0.123723	0.163662	0.166436	0.114111	0.13226	0.133403	0.121202	0.132296	0.125015	0.130737	0.153025	0.167988	0.114564
	0.137355	0.141949	0.117694	0.136266	0.128588	0.125299	0.163239	0.165398	0.113651	0.133605	0.134983	0.121502	0.132807	0.125372	0.130198	0.152946	0.166272	0.114376
	0.137956	0.141447	0.117167	0.136665	0.128225	0.125872	0.163093	0.165513	0.113853	0.134122	0.134654	0.121906	0.132662	0.124855	0.130381	0.152324	0.164896	0.114513
	0.137649	0.140171	0.117195	0.136732	0.128661	0.124762	0.162829	0.166634	0.113993	0.133671	0.133524	0.121925	0.131449	0.124059	0.130291	0.154822	0.165105	0.114919
	0.13729	0.140514	0.116551	0.136937	0.128935	0.124804	0.162059	0.16585	0.113488	0.134037	0.132035	0.121956	0.132154	0.125396	0.129907	0.155208	0.164187	0.114269
	0.13739	0.140955	0.11611	0.135734	0.128696	0.123582	0.160805	0.164709	0.11396	0.133093	0.132083	0.121769	0.132265	0.125953	0.128815	0.154486	0.165076	0.113096
	0.137279	0.140443	0.116239	0.135791	0.12837	0.123142	0.161365	0.164339	0.113167	0.132766	0.132439	0.1209	0.130629	0.125581	0.129316	0.153472	0.164668	0.113058
	0.135951	0.14003	0.116463	0.136279	0.128789	0.124901	0.161905	0.164675	0.113532	0.132355	0.132649	0.120398	0.131303	0.125407	0.129521	0.154304	0.165878	0.11364
	0.136181	0.139491	0.116174	0.136512	0.129846	0.125955	0.161837	0.164674	0.113332	0.131688	0.131791	0.121757	0.132603	0.125968	0.13009	0.154116	0.165792	0.113109
	0.136714	0.138924	0.116869	0.134939	0.129652	0.125046	0.162419	0.165181	0.113522	0.131715	0.131636	0.12245	0.132672	0.125152	0.129658	0.153721	0.165408	0.114717
	0.136518	0.140671	0.116851	0.135018	0.128646	0.124984	0.161826	0.165433	0.114552	0.132152	0.132039	0.121981	0.1312	0.124713	0.128618	0.1537	0.163979	0.113797
	0.136991	0.14069	0.116361	0.135576	0.127713	0.124171	0.162284	0.164123	0.114226	0.132121	0.132749	0.121554	0.13114	0.124959	0.12874	0.153544	0.163268	0.11322
	0.136096	0.140107	0.116444	0.135601	0.127803	0.123522	0.161379	0.163893	0.11397	0.132444	0.132723	0.121943	0.13137	0.125557	0.129116	0.152801	0.163957	0.113456
	0.135915	0.139172	0.115963	0.13518	0.127861	0.124002	0.159778	0.163474	0.113848	0.133201	0.132379	0.122241	0.132821	0.127328	0.129233	0.150944	0.165138	0.112102
	0.136589	0.138985	0.115638	0.135438	0.127185	0.124002	0.160498	0.162429	0.113933	0.133042	0.131403	0.121724	0.132281	0.126832	0.128752	0.151208	0.163317	0.113559
	0.136517	0.138872	0.11586	0.135659	0.127356	0.124339	0.160242	0.162782	0.113777	0.133014	0.130664	0.120868	0.131063	0.124598	0.129221	0.152887	0.163065	0.113873
	0.136367	0.138787	0.115829	0.135683	0.128387	0.124285	0.160833	0.163041	0.112541	0.132488	0.130269	0.120792	0.130606	0.124962	0.127942	0.151703	0.162839	0.112438
	0.135389	0.13844	0.115742	0.135022	0.12898	0.123519	0.160776	0.163251	0.112677	0.132095	0.130784	0.120702	0.130063	0.124361	0.127823	0.15226	0.162245	0.111872
	0.135156	0.138279	0.115695	0.134655	0.128337	0.123074	0.159725	0.163537	0.113117	0.132737	0.132193	0.120842	0.130157	0.123766	0.127977	0.152222	0.163097	0.112374
	0.135	0.138738	0.115231	0.133758	0.12806	0.122858	0.15916	0.164005	0.112795	0.131902	0.131405	0.120599	0.129599	0.124571	0.12851	0.151228	0.16283	0.11229
	0.135058	0.139535	0.115624	0.133166	0.127921	0.121963	0.158792	0.163496	0.111919	0.13205	0.131029	0.121098	0.130261	0.124091	0.128038	0.151352	0.163306	0.112076
	0.135959	0.139434	0.115491	0.132942	0.127261	0.121276	0.159965	0.162842	0.111948	0.131222	0.131494	0.121157	0.131032	0.124419	0.127719	0.15054	0.163521	0.112408
	0.135757	0.139416	0.115842	0.133157	0.127597	0.122255	0.159242	0.163043	0.112012	0.13122	0.131846	0.120723	0.130595	0.124477	0.127144	0.150268	0.162444	0.112094
	0.136503	0.137886	0.115866	0.133692	0.128156	0.122573	0.157761	0.163229	0.111237	0.131714	0.131132	0.120054	0.129639	0.123281	0.127112	0.149574	0.161352	0.112277
	0.135531	0.137533	0.115084	0.134261	0.128192	0.122667	0.158106	0.161576	0.111243	0.131091	0.130741	0.120679	0.129525	0.123804	0.127682	0.149442	0.161095	0.111745
	0.13532	0.137458	0.114969	0.133537	0.127449	0.123137	0.158935	0.162139	0.112354	0.131534	0.131063	0.120033	0.129465	0.124718	0.127795	0.151833	0.161946	0.111627
	0.135673	0.138989	0.114599	0.133366	0.127107	0.121878	0.159553	0.161724	0.112237	0.131138	0.132595	0.120233	0.130012	0.123239	0.127086	0.151237	0.163704	0.111556
	0.136229	0.1372	0.114724	0.1348	0.127623	0.121396	0.158253	0.16117	0.111725	0.130888	0.132852	0.11981	0.129922	0.122921	0.128644	0.150083	0.162142	0.111452
	0.136458	0.137493	0.11396	0.133709	0.127165	0.1217	0.159264	0.162425	0.112179	0.130372	0.131381	0.120087	0.129564	0.123269	0.127567	0.150403	0.162099	0.110466
	0.135753	0.137868	0.114549	0.132657	0.127581	0.121565	0.159768	0.162262	0.112332	0.129801	0.130959	0.120292	0.129341	0.123936	0.126437	0.148784	0.161314	0.112113
	0.13506	0.136358	0.115135	0.132233	0.129031	0.122786	0.157759	0.161593	0.111688	0.129017	0.130843	0.11989	0.128451	0.125661	0.126486	0.148352	0.16081	0.113012
	0.134629	0.136305	0.114366	0.132599	0.129297	0.122558	0.156786	0.16151	0.112222	0.129693	0.130821	0.120301	0.12857	0.125462	0.125531	0.149734	0.160088	0.111808
	0.134598	0.137152	0.114124	0.132954	0.130074	0.121506	0.157122	0.1601	0.112537	0.130483	0.130579	0.119947	0.129108	0.124434	0.125989	0.149229	0.162104	0.111332
	0.134095	0.136846	0.114807	0.132589	0.130289	0.120925	0.15681	0.160035	0.111431	0.129426	0.13006	0.120344	0.12853	0.125122	0.125521	0.149001	0.160857	0.111559
	0.134931	0.136119	0.115607	0.133078	0.132016	0.122394	0.156175	0.160742	0.111989	0.130609	0.130116	0.119575	0.12788	0.126114	0.126561	0.148863	0.160049	0.111569
	0.13417	0.136678	0.114392	0.132569	0.137288	0.12218	0.156791	0.16047	0.112109	0.131607	0.130099	0.117607	0.12801	0.130296	0.126615	0.149107	0.160727	0.111901
	0.133183	0.137143	0.11406	0.132161	0.147375	0.121485	0.157463	0.159931	0.113242	0.130592	0.129992	0.11915	0.128427	0.138675	0.126181	0.149216	0.161096	0.112513
	0.131914	0.137258	0.113918	0.131994	0.146491	0.120747	0.157297	0.160496	0.113201	0.12919	0.1299	0.119593	0.127983	0.136645	0.127202	0.150019	0.161327	0.112069
	0.132869	0.137415	0.114114	0.13122	0.135724	0.120971	0.158016	0.161035	0.112368	0.130374	0.129833	0.118639	0.126998	0.128952	0.126165	0.149211	0.160365	0.111108
	0.134063	0.136502	0.113798	0.130884	0.129972	0.120738	0.158806	0.161393	0.111735	0.130934	0.129725	0.11891	0.127825	0.128085	0.125332	0.14882	0.159588	0.110352
	0.133902	0.136	0.11375	0.130713	0.127346	0.120899	0.158375	0.161027	0.11119	0.130698	0.130383	0.11961	0.127888	0.126631	0.125861	0.148846	0.159467	0.110257
	0.132689	0.137245	0.113947	0.131107	0.127222	0.120266	0.156986	0.159416	0.111107	0.13139	0.129777	0.119279	0.127732	0.12445	0.125742	0.14805	0.159134	0.11161
	0.132892	0.137126	0.113263	0.131472	0.125574	0.119781	0.15666	0.158553	0.111187	0.130863	0.129881	0.119167	0.127691	0.122777	0.125044	0.147622	0.15861	0.11067
	0.132362	0.136107	0.114348	0.130211	0.126529	0.121043	0.157065	0.158724	0.110873	0.12987	0.129712	0.119146	0.127562	0.122423	0.126193	0.148268	0.158016	0.109939
	0.13316	0.135419	0.114268	0.129558	0.127147	0.120664	0.156676	0.158061	0.1103	0.129015	0.128969	0.117984	0.127437	0.122661	0.125232	0.148807	0.157613	0.110543
	0.133475	0.135594	0.112873	0.131225	0.125937	0.120635	0.157007	0.158141	0.110657	0.129234	0.128751	0.118702	0.127245	0.123669	0.124749	0.146254	0.158579	0.110657
	0.132412	0.135478	0.112534	0.131868	0.125223	0.120407	0.156855	0.158816	0.110576	0.128821	0.128067	0.119129	0.128192	0.12209	0.124258	0.146304	0.15806	0.110769
	0.132929	0.13527	0.112528	0.131349	0.124799	0.12074	0.156959	0.158791	0.109786	0.128395	0.128725	0.118699	0.128352	0.120379	0.125188	0.147445	0.157039	0.109925
	0.132857	0.135117	0.113179	0.131812	0.12541	0.120505	0.155721	0.158398	0.110197	0.128463	0.127712	0.118357	0.127277	0.119821	0.124765	0.146598	0.157314	0.109148
	0.132779	0.135128	0.113402	0.130843	0.124865	0.120867	0.155365	0.158362	0.110352	0.128282	0.128262	0.117924	0.128268	0.120623	0.124493	0.147138	0.157037	0.108798
	0.132963	0.134214	0.113559	0.13055	0.12444	0.12032	0.156436	0.15681	0.110192	0.128432	0.12815	0.118125	0.127978	0.121962	0.124232	0.146454	0.156855	0.109369
	0.132264	0.134109	0.11301	0.130946	0.124207	0.1208	0.155094	0.156969	0.109829	0.128756	0.12815	0.118307	0.127357	0.120906	0.123923	0.146714	0.157041	0.109996
	0.133163	0.134253	0.113309	0.130329	0.125138	0.120585	0.153444	0.158093	0.110342	0.128573	0.128181	0.11865	0.126951	0.12058	0.124389	0.147334	0.156141	0.109881
	0.13224	0.133722	0.113304	0.130555	0.124859	0.120016	0.153213	0.156767	0.110604	0.128099	0.12816	0.118815	0.126275	0.121094	0.1251	0.146213	0.155295	0.109139
	0.131251	0.134332	0.112624	0.131142	0.124577	0.120451	0.154562	0.157073	0.109584	0.127884	0.127707	0.118636	0.127499	0.121134	0.124144	0.146455	0.156434	0.108536
	0.131744	0.133754	0.113206	0.131688	0.124006	0.11952	0.155629	0.158327	0.110028	0.127919	0.127317	0.117836	0.127566	0.120546	0.124261	0.1459	0.156889	0.108827
	0.132316	0.135174	0.112928	0.130886	0.123401	0.118997	0.15607	0.156596	0.109695	0.127864	0.126938	0.11747	0.127214	0.120855	0.12433	0.146935	0.155953	0.109389
	0.131422	0.13499	0.113014	0.13028	0.124479	0.118545	0.154842	0.155846	0.10979	0.128544	0.126505	0.117084	0.126647	0.119842	0.123632	0.147203	0.156723	0.108697
	0.131349	0.134415	0.11379	0.129485	0.124557	0.11814	0.154664	0.156306	0.109819	0.128036	0.127179	0.116546	0.126291	0.120768	0.124288	0.146822	0.1569	0.108288
	0.132649	0.133932	0.113218	0.128865	0.12356	0.119098	0.154998	0.157006	0.109756	0.128614	0.127343	0.116942	0.125637	0.120606	0.123962	0.147113	0.155971	0.108376
	0.132617	0.133328	0.111581	0.12844	0.123313	0.1185	0.153781	0.157715	0.109087	0.12877	0.1264	0.117245	0.125826	0.120516	0.124216	0.147343	0.156587	0.109083
	0.132163	0.133678	0.111447	0.129751	0.12393	0.118999	0.153597	0.157456	0.108717	0.127801	0.127421	0.116699	0.125785	0.11974	0.124231	0.145841	0.155967	0.108614
	0.131927	0.133745	0.111748	0.129613	0.123736	0.118246	0.153027	0.157626	0.108485	0.128438	0.127572	0.115404	0.125396	0.120425	0.124468	0.145764	0.154526	0.108786
	0.13101	0.13302	0.112634	0.128312	0.122374	0.118731	0.153846	0.157115	0.108871	0.128174	0.126848	0.115541	0.125739	0.120556	0.124761	0.144647	0.154846	0.108702
	0.130816	0.133105	0.112143	0.128584	0.123328	0.119396	0.153337	0.157054	0.108871	0.127515	0.126554	0.117075	0.126216	0.120525	0.12393	0.145312	0.154786	0.108914
	0.13143	0.13286	0.111949	0.129655	0.124072	0.118904	0.152701	0.156123	0.109027	0.127095	0.126956	0.117686	0.125755	0.122479	0.122704	0.145667	0.153977	0.109116
	0.131016	0.132828	0.112347	0.128958	0.124314	0.118143	0.153093	0.156122	0.108655	0.12741	0.126317	0.118322	0.126073	0.121596	0.123144	0.145319	0.155113	0.108419
	0.131325	0.131519	0.112222	0.12873	0.12403	0.118864	0.153354	0.156744	0.108364	0.126494	0.126116	0.117275	0.126109	0.120718	0.123452	0.145961	0.155211	0.108498
	0.130415	0.132044	0.112021	0.128775	0.122774	0.119067	0.154019	0.155767	0.108245	0.127042	0.126089	0.116111	0.125991	0.12033	0.12271	0.145673	0.153946	0.107421
	0.131034	0.133019	0.112464	0.128657	0.123894	0.118383	0.154542	0.154659	0.107787	0.125889	0.126563	0.115875	0.125902	0.120297	0.122034	0.145523	0.154542	0.107584
	0.131192	0.13229	0.112147	0.128871	0.124105	0.118302	0.153721	0.1549	0.107699	0.126254	0.126625	0.11616	0.126126	0.120397	0.122118	0.145258	0.154261	0.107386
	0.130745	0.132355	0.111632	0.128942	0.12297	0.117848	0.152826	0.154881	0.10767	0.126294	0.126531	0.116152	0.125781	0.119902	0.122213	0.145591	0.154803	0.107623
	0.131393	0.132636	0.110847	0.129261	0.121887	0.118129	0.152706	0.154378	0.107574	0.125762	0.125906	0.11621	0.124761	0.120647	0.122072	0.1458	0.154129	0.108051
	0.130864	0.131921	0.110579	0.128671	0.122275	0.117303	0.152627	0.154051	0.107417	0.126477	0.125197	0.115531	0.124234	0.120666	0.122268	0.145897	0.154942	0.108864
	0.130855	0.132311	0.110424	0.128116	0.122376	0.117119	0.152291	0.154105	0.107731	0.127887	0.125747	0.115534	0.12571	0.119588	0.121623	0.145601	0.156099	0.107592
	0.131654	0.133209	0.111513	0.128553	0.122658	0.117782	0.153747	0.154405	0.107282	0.127348	0.125731	0.115134	0.125009	0.118951	0.123664	0.145232	0.1558	0.108065
	0.13114	0.132445	0.11073	0.128414	0.122321	0.117424	0.152184	0.153981	0.107493	0.125859	0.125781	0.115989	0.124426	0.11912	0.122813	0.144698	0.154372	0.107692
	0.13016	0.131516	0.110216	0.127509	0.122511	0.116508	0.152114	0.154705	0.107588	0.126156	0.125854	0.116381	0.124234	0.118757	0.1229	0.145214	0.154587	0.106621
	0.129445	0.132524	0.111368	0.126891	0.122379	0.116387	0.151444	0.154635	0.107654	0.126472	0.125944	0.115866	0.12438	0.119112	0.123431	0.144007	0.154028	0.106897
	0.129056	0.132726	0.111396	0.127171	0.121647	0.116441	0.152259	0.154411	0.10801	0.126496	0.125506	0.115831	0.125219	0.119882	0.122333	0.144366	0.153304	0.107147
	0.128811	0.131794	0.111592	0.127868	0.121549	0.116593	0.152399	0.153512	0.107646	0.126403	0.125095	0.11542	0.125181	0.119578	0.121745	0.144691	0.152836	0.107061
	0.128937	0.132568	0.111777	0.128858	0.122495	0.117028	0.151614	0.152872	0.107393	0.126413	0.126305	0.115096	0.125086	0.118597	0.121067	0.144181	0.153532	0.106966
	0.129802	0.132296	0.111553	0.127592	0.122792	0.116829	0.150826	0.153468	0.107752	0.126638	0.125727	0.115412	0.124306	0.117739	0.120112	0.144433	0.15389	0.107113
	0.13033	0.131944	0.111597	0.127156	0.121348	0.116599	0.150363	0.153623	0.107675	0.126617	0.125174	0.114812	0.12422	0.117749	0.120187	0.143969	0.152516	0.107116
	0.1299	0.131452	0.111036	0.12769	0.120752	0.117396	0.151124	0.153449	0.107328	0.125448	0.124921	0.114597	0.124331	0.118381	0.121662	0.143802	0.153122	0.107382
	0.129604	0.1313	0.110263	0.127837	0.121565	0.116515	0.151286	0.153349	0.107336	0.125568	0.125418	0.114242	0.124513	0.11756	0.122056	0.14379	0.152514	0.106724
	0.128935	0.13158	0.110243	0.127134	0.121345	0.116703	0.150391	0.153001	0.1076	0.125308	0.125518	0.115019	0.124019	0.11874	0.121097	0.143192	0.151658	0.106117
	0.127939	0.130599	0.110075	0.126519	0.121649	0.117385	0.149728	0.153928	0.107221	0.125094	0.125588	0.114214	0.123242	0.118087	0.119902	0.1432	0.152849	0.106116
	0.127073	0.131285	0.111046	0.126816	0.121164	0.116732	0.150099	0.153583	0.108151	0.124942	0.124472	0.113698	0.123949	0.117693	0.119614	0.143856	0.15278	0.106261
	0.127366	0.131496	0.111074	0.12843	0.121266	0.116709	0.150662	0.154202	0.107114	0.125186	0.125394	0.11462	0.123619	0.117596	0.120343	0.144723	0.153022	0.106141
	0.128824	0.131279	0.110145	0.127036	0.121321	0.116661	0.150039	0.153779	0.106605	0.124443	0.124904	0.114566	0.124305	0.118469	0.121169	0.144205	0.151942	0.105693
	0.128914	0.131078	0.111113	0.125344	0.12207	0.117374	0.149993	0.153264	0.106139	0.123956	0.123672	0.113921	0.123328	0.118311	0.121	0.142974	0.151582	0.106355
	0.128972	0.13095	0.110594	0.126488	0.122102	0.116804	0.150611	0.153713	0.107004	0.124689	0.12405	0.114069	0.122686	0.117702	0.121478	0.142878	0.151525	0.106568
	0.129977	0.129414	0.11038	0.126818	0.121653	0.117551	0.149913	0.153293	0.10763	0.125174	0.123803	0.114109	0.123808	0.117629	0.121992	0.142658	0.151358	0.105993
	0.129911	0.129275	0.110427	0.125236	0.121177	0.115925	0.149449	0.152431	0.107186	0.124275	0.12462	0.113483	0.123064	0.118499	0.121096	0.142405	0.150701	0.106642
	0.129096	0.129611	0.110629	0.126599	0.120891	0.115511	0.149915	0.153149	0.10674	0.123975	0.124217	0.113721	0.123163	0.117848	0.120336	0.141361	0.151048	0.106846
	0.129385	0.129293	0.110089	0.127739	0.121195	0.1154	0.151089	0.152403	0.10574	0.124776	0.124262	0.114108	0.122994	0.117329	0.120671	0.141102	0.15188	0.106451
	0.130051	0.128641	0.110498	0.1272	0.121379	0.115664	0.149768	0.151023	0.105958	0.124487	0.123513	0.113654	0.123117	0.117471	0.120334	0.141661	0.151772	0.105696
	0.129546	0.131585	0.110518	0.126947	0.121535	0.114707	0.149373	0.152119	0.105919	0.124365	0.123245	0.113271	0.123307	0.116455	0.120033	0.141401	0.151573	0.106116
	0.127714	0.131667	0.10981	0.126192	0.121429	0.114444	0.15016	0.152912	0.106562	0.125434	0.122346	0.113534	0.122508	0.11534	0.119511	0.141	0.151041	0.105828
	0.127912	0.130537	0.109611	0.126045	0.121964	0.115516	0.149649	0.151697	0.106697	0.125638	0.122841	0.113302	0.122894	0.115666	0.119841	0.141299	0.151287	0.106219
	0.128234	0.130573	0.110276	0.126037	0.12176	0.116178	0.149091	0.152766	0.105981	0.124886	0.123372	0.113792	0.122749	0.118161	0.120291	0.142375	0.150116	0.106515
	0.128442	0.129571	0.109975	0.126067	0.120768	0.115809	0.150022	0.152558	0.10651	0.124441	0.124351	0.11448	0.122673	0.11933	0.120356	0.142883	0.149891	0.106498
	0.127796	0.129098	0.109129	0.12708	0.120445	0.115035	0.149693	0.151938	0.106349	0.124027	0.123592	0.113562	0.122119	0.117915	0.119009	0.143156	0.149956	0.106052
	0.128467	0.127826	0.108892	0.127643	0.120727	0.115599	0.150144	0.151073	0.106066	0.124787	0.124016	0.114045	0.122153	0.117738	0.118568	0.142529	0.149871	0.106243
	0.127518	0.129016	0.109339	0.126706	0.122878	0.11624	0.149235	0.151183	0.106119	0.124243	0.123899	0.113668	0.122361	0.117086	0.119508	0.142111	0.149075	0.105909
	0.127912	0.129625	0.109764	0.12644	0.123481	0.116466	0.149295	0.151142	0.106671	0.123805	0.122688	0.113184	0.122503	0.117177	0.120018	0.141548	0.14923	0.106264
	0.126798	0.130081	0.109066	0.12662	0.121165	0.115464	0.149182	0.151764	0.106207	0.123867	0.122497	0.112235	0.122273	0.116074	0.119786	0.139461	0.150112	0.105571
	0.12714	0.129057	0.109019	0.126355	0.119494	0.114832	0.149262	0.151653	0.105218	0.124557	0.122738	0.112093	0.121804	0.116561	0.119338	0.13966	0.15016	0.104763
	0.128046	0.128042	0.109305	0.125542	0.120393	0.116021	0.148694	0.150302	0.105756	0.123237	0.123484	0.113058	0.121437	0.117814	0.119153	0.140638	0.150175	0.105188
	0.127394	0.128381	0.10895	0.125409	0.124425	0.115449	0.147478	0.150533	0.106429	0.123648	0.123445	0.113672	0.121664	0.120575	0.119088	0.140498	0.150598	0.105509
	0.126675	0.128911	0.1081	0.125962	0.122995	0.114994	0.146886	0.152308	0.106515	0.124247	0.122684	0.113208	0.12231	0.119316	0.118379	0.13916	0.14971	0.105196
	0.127098	0.128128	0.107849	0.125686	0.121288	0.114461	0.146448	0.152536	0.105234	0.124603	0.122863	0.113154	0.121657	0.117439	0.119317	0.138633	0.148724	0.105297
	0.12743	0.128905	0.107711	0.125547	0.122936	0.114254	0.146899	0.151468	0.105097	0.123905	0.122874	0.113312	0.121876	0.117791	0.120448	0.139428	0.149818	0.105174
	0.127179	0.127868	0.107151	0.124779	0.128325	0.113879	0.148489	0.150937	0.106131	0.123431	0.122629	0.1133	0.122834	0.122637	0.119298	0.140557	0.149851	0.106218
	0.127545	0.126805	0.10814	0.124897	0.125393	0.114937	0.147714	0.150167	0.106195	0.123289	0.122278	0.11278	0.122357	0.122318	0.119766	0.141014	0.148773	0.105971
	0.126573	0.127333	0.108207	0.125458	0.130652	0.115363	0.147309	0.149685	0.107236	0.126074	0.122437	0.113139	0.121674	0.126236	0.118902	0.140912	0.149499	0.107462
	0.126629	0.128187	0.108529	0.126026	0.373228	0.116131	0.149133	0.150993	0.171188	0.12565	0.122877	0.112442	0.122559	0.302342	0.119935	0.140608	0.150395	0.155389
	0.126365	0.128503	0.109264	0.125107	0.839079	0.120029	0.15084	0.156538	0.320596	0.124025	0.122157	0.112479	0.122068	0.737059	0.125736	0.142318	0.154792	0.293235
	0.125631	0.127633	0.108715	0.124488	0.657924	0.118131	0.148214	0.153722	0.264728	0.123493	0.122624	0.112401	0.120956	0.628567	0.122998	0.141145	0.153311	0.261773
	0.127005	0.128198	0.108726	0.124136	0.204957	0.113757	0.14699	0.150852	0.128961	0.123772	0.121624	0.112571	0.121038	0.206861	0.118053	0.1394	0.148386	0.130288
	0.127814	0.128393	0.108076	0.123305	0.123276	0.115038	0.145805	0.15039	0.106132	0.122919	0.121233	0.113154	0.12122	0.119437	0.117677	0.139754	0.149462	0.105161
	0.126658	0.127999	0.107313	0.123633	0.12608	0.115676	0.146535	0.150069	0.106304	0.12362	0.121403	0.11206	0.12148	0.123841	0.117867	0.140175	0.148811	0.105966
	0.125016	0.128	0.107878	0.124372	0.124138	0.115085	0.145709	0.149706	0.105734	0.124102	0.12161	0.112332	0.12107	0.121633	0.118439	0.138711	0.147874	0.105353
	0.126442	0.127812	0.107891	0.124593	0.120531	0.113986	0.144682	0.149589	0.105451	0.123594	0.121423	0.112254	0.120781	0.116051	0.118225	0.137873	0.148139	0.103654
	0.12605	0.127046	0.107761	0.123499	0.121111	0.113555	0.145215	0.149883	0.105291	0.123108	0.120868	0.112077	0.119847	0.115706	0.117227	0.13852	0.147849	0.103675
	0.125022	0.127369	0.108097	0.123492	0.124912	0.113929	0.144906	0.148812	0.106095	0.122443	0.120602	0.111573	0.119912	0.119998	0.117751	0.139115	0.147348	0.104771
	0.124692	0.126627	0.107906	0.124034	0.124248	0.114438	0.145597	0.148355	0.105862	0.12273	0.120842	0.112188	0.120572	0.120758	0.118327	0.138827	0.147444	0.105233
	0.125944	0.126932	0.10799	0.123117	0.119988	0.113912	0.147926	0.148938	0.104194	0.123405	0.121386	0.111936	0.119721	0.118653	0.117753	0.138586	0.147644	0.105217
	0.127093	0.127083	0.108445	0.123739	0.120045	0.113273	0.147693	0.148342	0.104138	0.12312	0.12115	0.112212	0.12045	0.118083	0.117272	0.13953	0.147917	0.105228
	0.127969	0.127281	0.108896	0.123772	0.121327	0.112408	0.14673	0.148562	0.105261	0.122341	0.121618	0.112166	0.12097	0.117482	0.117055	0.138337	0.147152	0.104336
	0.126602	0.126711	0.107157	0.12282	0.121831	0.113393	0.146166	0.148185	0.105391	0.122648	0.121919	0.112012	0.120611	0.116548	0.116464	0.137508	0.148407	0.103496
	0.125444	0.125442	0.106598	0.123487	0.12075	0.114784	0.144595	0.148296	0.104929	0.122597	0.121459	0.111696	0.121082	0.115449	0.116732	0.137804	0.148519	0.104083
	0.125955	0.126592	0.106843	0.123716	0.120747	0.113808	0.145524	0.148048	0.104599	0.123073	0.121597	0.111564	0.121409	0.114521	0.117423	0.138127	0.146531	0.104754
	0.12609	0.126381	0.106976	0.123651	0.121677	0.11396	0.146075	0.146893	0.104496	0.122931	0.121117	0.110935	0.120528	0.11625	0.117312	0.138801	0.146115	0.104596
	0.127244	0.124941	0.107597	0.123934	0.121759	0.113481	0.14587	0.147365	0.105126	0.122793	0.121932	0.111039	0.119994	0.117532	0.11829	0.13966	0.14634	0.1047
	0.125735	0.125688	0.107692	0.123223	0.119745	0.113201	0.14572	0.147937	0.104728	0.122539	0.121584	0.111874	0.11927	0.115042	0.118036	0.138967	0.146319	0.103613
	0.125211	0.127393	0.108089	0.123564	0.119521	0.113848	0.146258	0.147358	0.104711	0.121998	0.120533	0.112351	0.119475	0.114629	0.117483	0.137474	0.146508	0.104198
	0.124277	0.1271	0.106903	0.123631	0.119657	0.113169	0.145551	0.147559	0.104924	0.121835	0.121366	0.112393	0.120066	0.114625	0.116673	0.13731	0.14603	0.10416
	0.125425	0.127081	0.107226	0.123577	0.119274	0.113772	0.145091	0.147522	0.104458	0.122094	0.121538	0.111625	0.119818	0.115063	0.116122	0.137426	0.146124	0.103816
	0.125936	0.126053	0.107362	0.122673	0.118593	0.114109	0.145208	0.147533	0.104223	0.121834	0.121704	0.111876	0.119788	0.114693	0.116696	0.137984	0.146188	0.10355
	0.12539	0.126002	0.107893	0.122748	0.118412	0.113857	0.145454	0.148279	0.103882	0.121052	0.121978	0.111221	0.120107	0.11507	0.117252	0.137693	0.146453	0.102876
	0.124966	0.126369	0.107805	0.123414	0.118451	0.11266	0.145626	0.147492	0.103523	0.121835	0.121407	0.111304	0.120218	0.115501	0.117379	0.137898	0.146357	0.102596
	0.124741	0.127134	0.10758	0.122612	0.119079	0.112866	0.144008	0.146404	0.103598	0.122327	0.119779	0.111572	0.120087	0.115292	0.117736	0.13787	0.146347	0.102876
	0.124508	0.127509	0.1071	0.12256	0.118717	0.112956	0.145069	0.147142	0.10337	0.122343	0.120512	0.111532	0.120081	0.115712	0.117332	0.137292	0.146088	0.102791
	0.124702	0.126751	0.107071	0.122671	0.118657	0.112003	0.145787	0.14728	0.103217	0.122007	0.119275	0.1112	0.120159	0.115169	0.116721	0.138006	0.146209	0.102895
	0.124052	0.126459	0.106275	0.123024	0.118828	0.112596	0.144179	0.146841	0.104677	0.122709	0.119474	0.110695	0.119985	0.114221	0.116931	0.136959	0.145713	0.102887
	0.124305	0.126707	0.105813	0.122673	0.118297	0.112151	0.144324	0.146795	0.104395	0.121603	0.120826	0.11042	0.120055	0.114709	0.116854	0.136766	0.145015	0.102493
	0.124958	0.125321	0.106917	0.121923	0.117697	0.111445	0.144247	0.146636	0.103918	0.12047	0.120081	0.111242	0.11974	0.11334	0.117377	0.136733	0.144314	0.102914
	0.124733	0.125676	0.106442	0.122286	0.117718	0.112451	0.144756	0.147101	0.103962	0.121541	0.118793	0.111053	0.11967	0.113758	0.115898	0.137126	0.145053	0.10277
	0.124989	0.12517	0.106095	0.122732	0.118283	0.113002	0.145406	0.146303	0.104163	0.120613	0.120083	0.110855	0.118608	0.11451	0.116544	0.137046	0.144561	0.102501
	0.125077	0.126155	0.104902	0.122414	0.118381	0.112287	0.144803	0.146369	0.103283	0.120796	0.120587	0.111477	0.118697	0.114944	0.116523	0.13824	0.145423	0.102865
	0.124898	0.12649	0.105109	0.122998	0.117209	0.112296	0.143396	0.145791	0.102951	0.120977	0.120017	0.111486	0.119691	0.113788	0.115826	0.137877	0.145373	0.10251
	0.124341	0.126785	0.105328	0.1229	0.117338	0.112516	0.142686	0.146116	0.103273	0.121848	0.119596	0.110753	0.119384	0.113129	0.116753	0.137228	0.145484	0.10249
	0.124584	0.125659	0.105428	0.122291	0.116793	0.11207	0.143935	0.146618	0.103532	0.121303	0.119655	0.110638	0.118931	0.114274	0.116328	0.136553	0.145667	0.101979
	0.123353	0.125203	0.106154	0.121666	0.117583	0.11128	0.143988	0.147068	0.103147	0.121207	0.119507	0.110885	0.119428	0.114059	0.114861	0.136545	0.143869	0.102473
	0.123866	0.124515	0.105878	0.121263	0.117809	0.11179	0.143841	0.147582	0.104294	0.121047	0.119637	0.109499	0.119698	0.114004	0.114954	0.137689	0.1436	0.102468
	0.124676	0.124134	0.106329	0.121434	0.117061	0.111599	0.143444	0.147809	0.103748	0.12053	0.118886	0.109815	0.119134	0.114566	0.11581	0.136644	0.144475	0.102682
	0.125421	0.124366	0.106017	0.122216	0.117588	0.110817	0.144235	0.147171	0.103622	0.121807	0.119074	0.110037	0.119443	0.113898	0.11489	0.136607	0.144658	0.103401
	0.125747	0.123594	0.106019	0.122175	0.117417	0.110544	0.14444	0.145808	0.102887	0.121428	0.119064	0.109809	0.118755	0.112996	0.115335	0.136598	0.145499	0.103197
	0.12431	0.125203	0.105658	0.121775	0.117323	0.111099	0.144676	0.145477	0.102449	0.12092	0.118477	0.110433	0.118179	0.113123	0.115692	0.136616	0.145612	0.10256
	0.123977	0.125291	0.105793	0.121859	0.116188	0.11092	0.144529	0.145476	0.103073	0.120972	0.118517	0.110947	0.116906	0.113522	0.115958	0.137493	0.145159	0.102089
	0.124068	0.12523	0.105255	0.12095	0.115809	0.111202	0.144186	0.145381	0.102916	0.121322	0.119437	0.11057	0.117595	0.113588	0.115822	0.137217	0.144	0.102368
	0.124725	0.124345	0.105358	0.121261	0.116014	0.110468	0.144402	0.145288	0.102593	0.121092	0.118685	0.109497	0.118432	0.112843	0.114791	0.136284	0.14427	0.102266
	0.12372	0.124717	0.105614	0.120791	0.115925	0.110737	0.143003	0.145323	0.102497	0.119757	0.117831	0.110022	0.117477	0.112602	0.11398	0.135087	0.144365	0.102816
	0.122878	0.124102	0.105834	0.1206	0.116043	0.11082	0.142674	0.145027	0.102097	0.120693	0.11925	0.110784	0.116958	0.11337	0.114539	0.135148	0.144448	0.102786
	0.122491	0.124169	0.10569	0.120286	0.116102	0.111469	0.143155	0.145661	0.101686	0.12134	0.11884	0.110792	0.117249	0.114552	0.11377	0.134159	0.144677	0.101808
	0.122903	0.123433	0.104898	0.120682	0.115716	0.111479	0.141776	0.145414	0.102042	0.121098	0.119476	0.110118	0.117629	0.114619	0.114513	0.134796	0.14533	0.101966
	0.123371	0.12436	0.104355	0.121441	0.116147	0.110298	0.140542	0.145217	0.102984	0.120438	0.118261	0.109882	0.117865	0.113526	0.114706	0.135456	0.145057	0.10236
	0.123729	0.125309	0.10415	0.121133	0.117059	0.110802	0.141364	0.14457	0.103251	0.12036	0.117554	0.110224	0.117492	0.113687	0.114037	0.136494	0.144091	0.102224
	0.123797	0.125145	0.104212	0.120799	0.117678	0.110441	0.141641	0.144078	0.103488	0.120754	0.117524	0.110367	0.116507	0.113462	0.115106	0.135371	0.143116	0.101963
	0.124617	0.124281	0.104608	0.120583	0.116782	0.110721	0.141998	0.144788	0.103491	0.120567	0.117621	0.109527	0.117361	0.113658	0.115828	0.134906	0.143139	0.101619
	0.124425	0.123233	0.104972	0.120546	0.116732	0.110965	0.14158	0.144753	0.102786	0.119514	0.118099	0.10946	0.117937	0.11268	0.115658	0.135581	0.14385	0.101679
	0.123511	0.123284	0.105326	0.12054	0.117128	0.111423	0.141503	0.144012	0.101516	0.118549	0.118583	0.109845	0.117703	0.112776	0.115467	0.135632	0.143767	0.102154
	0.124279	0.123008	0.104773	0.121992	0.11638	0.110874	0.143743	0.144942	0.102187	0.119312	0.118316	0.109082	0.118088	0.112412	0.114602	0.135818	0.14436	0.10165
	0.123462	0.122819	0.104571	0.121655	0.115918	0.110431	0.143096	0.14511	0.102382	0.117966	0.118533	0.109507	0.116671	0.113024	0.113811	0.134776	0.144621	0.101814
	0.122944	0.123181	0.10514	0.121079	0.117357	0.109637	0.14178	0.144166	0.101912	0.118739	0.119118	0.109273	0.116541	0.112986	0.113339	0.13525	0.143325	0.102926
	0.123166	0.12329	0.104978	0.121213	0.116472	0.109606	0.141528	0.142867	0.101822	0.119734	0.118409	0.109435	0.117396	0.112744	0.11403	0.135123	0.142228	0.102482
	0.123296	0.124052	0.105166	0.121208	0.116014	0.109603	0.141825	0.144076	0.102053	0.11923	0.117967	0.109383	0.117313	0.112607	0.113664	0.135281	0.142545	0.10163
	0.123124	0.123888	0.10494	0.120803	0.116539	0.110053	0.141738	0.143693	0.102549	0.119865	0.117523	0.109395	0.116467	0.112019	0.113629	0.134582	0.142461	0.10177
	0.122654	0.123158	0.104749	0.120309	0.11571	0.109956	0.142029	0.141978	0.102049	0.119909	0.1183	0.109381	0.117356	0.111992	0.114764	0.133813	0.143241	0.101872
	0.123315	0.123212	0.104537	0.120186	0.115953	0.109623	0.141807	0.142936	0.101948	0.119829	0.118684	0.109015	0.117365	0.112624	0.115475	0.133826	0.142957	0.101635
	0.122952	0.123778	0.104808	0.120369	0.115906	0.11074	0.142354	0.144028	0.101955	0.119579	0.118856	0.108808	0.117187	0.113083	0.114477	0.134319	0.141817	0.101247
	0.12261	0.123034	0.104836	0.120287	0.116126	0.11074	0.141816	0.143516	0.102062	0.118748	0.118934	0.108433	0.116723	0.112739	0.114186	0.134401	0.143247	0.101526
	0.122795	0.122454	0.104898	0.119858	0.11597	0.110158	0.140726	0.143472	0.10174	0.118489	0.117757	0.108972	0.116963	0.112664	0.114137	0.134479	0.142323	0.101853
	0.123079	0.122427	0.105212	0.120083	0.115168	0.110544	0.140625	0.143547	0.102464	0.118392	0.116778	0.109019	0.116472	0.112459	0.113862	0.135305	0.141346	0.10153
	0.122328	0.123382	0.104033	0.12044	0.114893	0.109814	0.139851	0.143863	0.102557	0.119138	0.11744	0.109262	0.116854	0.112292	0.113346	0.135118	0.141851	0.102096
	0.122247	0.122769	0.103637	0.120031	0.11492	0.109185	0.139595	0.14289	0.102435	0.119488	0.117395	0.109023	0.116768	0.112893	0.114129	0.133726	0.142483	0.101792
	0.122315	0.122503	0.104162	0.11969	0.115248	0.109459	0.140202	0.142777	0.101933	0.119736	0.116592	0.109131	0.116447	0.113107	0.114398	0.134424	0.142074	0.101307
	0.122726	0.121824	0.103922	0.119568	0.115577	0.109828	0.140596	0.14316	0.10156	0.118157	0.116209	0.108557	0.115963	0.111888	0.113793	0.134477	0.141523	0.101142
	0.122932	0.122294	0.104232	0.11966	0.114752	0.109036	0.140942	0.142031	0.10168	0.117112	0.116604	0.108533	0.117108	0.111254	0.1132	0.133777	0.142423	0.101343
	0.123148	0.121354	0.10402	0.11965	0.11571	0.108238	0.140019	0.142288	0.101396	0.117457	0.117973	0.108642	0.116689	0.111304	0.112343	0.133826	0.141089	0.101228
	0.124023	0.121423	0.103683	0.119752	0.116329	0.109055	0.140587	0.142499	0.101135	0.119017	0.117328	0.108152	0.117056	0.111148	0.112578	0.134841	0.140641	0.100861
	0.123281	0.122344	0.10369	0.12015	0.116611	0.109299	0.140577	0.143619	0.101375	0.118776	0.11658	0.108847	0.116289	0.112447	0.112875	0.134269	0.141862	0.100946
	0.122811	0.121924	0.103778	0.119703	0.116356	0.109513	0.13903	0.143616	0.101752	0.118956	0.117685	0.108582	0.116763	0.112863	0.113067	0.133372	0.14191	0.101113
	0.122217	0.121713	0.10331	0.119863	0.117158	0.109214	0.139986	0.142564	0.101175	0.118704	0.1181	0.108821	0.116257	0.112641	0.113361	0.132855	0.14144	0.101762
	0.121681	0.122024	0.103609	0.11965	0.116776	0.109501	0.139961	0.142652	0.101205	0.118665	0.117834	0.108432	0.116426	0.113579	0.113076	0.133809	0.141289	0.101655
	0.122587	0.12198	0.104247	0.11975	0.117263	0.10948	0.14093	0.143377	0.101578	0.118586	0.118583	0.107768	0.116375	0.114792	0.1126	0.13413	0.141307	0.10139
	0.12275	0.121925	0.104194	0.119704	0.120236	0.10889	0.140581	0.143312	0.102052	0.118506	0.117088	0.107427	0.11558	0.117801	0.112431	0.134509	0.141099	0.101203
	0.123298	0.122028	0.103674	0.119822	0.125305	0.10993	0.141162	0.142583	0.102123	0.118185	0.116191	0.108193	0.116454	0.121676	0.112428	0.133818	0.141189	0.100973
	0.122676	0.121397	0.10397	0.119443	0.127633	0.1101	0.141298	0.140985	0.102183	0.1186	0.117001	0.10756	0.117383	0.123776	0.114208	0.133828	0.140845	0.101647
	0.121955	0.121807	0.104705	0.118748	0.127046	0.109363	0.141146	0.141107	0.101943	0.119138	0.11671	0.108072	0.116867	0.122186	0.114142	0.134066	0.139926	0.102296
	0.121559	0.122261	0.104862	0.118437	0.122636	0.109295	0.140255	0.141982	0.102523	0.11802	0.117137	0.107818	0.115972	0.118366	0.113341	0.133703	0.140436	0.102128
	0.121334	0.122391	0.104201	0.118766	0.118873	0.109022	0.139199	0.143025	0.101427	0.117727	0.116195	0.107107	0.115608	0.115875	0.113374	0.133519	0.140032	0.101769
	0.121645	0.121698	0.103295	0.118105	0.117919	0.108629	0.139149	0.144161	0.101864	0.118097	0.11653	0.107043	0.116071	0.113731	0.112871	0.134213	0.14039	0.100656
	0.122477	0.121386	0.104411	0.118577	0.117041	0.108649	0.139299	0.142843	0.101952	0.118318	0.117173	0.106616	0.116637	0.112633	0.112699	0.132841	0.140792	0.100841
	0.122266	0.121551	0.104123	0.118292	0.116452	0.108575	0.139434	0.143262	0.101906	0.117647	0.116175	0.107444	0.116601	0.113547	0.11216	0.133958	0.140935	0.100748
	0.121049	0.120672	0.103486	0.118267	0.115696	0.108455	0.138734	0.141576	0.101372	0.117486	0.116557	0.108223	0.116153	0.113127	0.112578	0.134461	0.140053	0.100711
	0.120913	0.120227	0.103397	0.119232	0.116862	0.108334	0.139235	0.141272	0.101208	0.11672	0.117526	0.107461	0.115635	0.113226	0.112652	0.133459	0.139691	0.100795
	0.120794	0.120901	0.103588	0.118712	0.116483	0.108449	0.138911	0.141257	0.100276	0.11754	0.117089	0.106426	0.115217	0.112834	0.112992	0.134771	0.140929	0.100856
	0.120489	0.12135	0.103243	0.11889	0.114991	0.108063	0.138965	0.140998	0.101562	0.118026	0.116882	0.106476	0.115207	0.111726	0.112958	0.134222	0.141428	0.101437
	0.120583	0.121727	0.103537	0.11935	0.115715	0.10844	0.13982	0.141195	0.101685	0.117541	0.116675	0.10705	0.115	0.112047	0.112974	0.133919	0.141748	0.101597
	0.12138	0.121162	0.103178	0.118679	0.116117	0.107991	0.139534	0.141432	0.100758	0.117372	0.116148	0.106829	0.115173	0.111979	0.111982	0.133696	0.141043	0.101362
	0.120894	0.119782	0.103331	0.118417	0.115611	0.107945	0.139853	0.14248	0.100745	0.118178	0.116616	0.106777	0.115848	0.111737	0.112025	0.132519	0.140767	0.100439
	0.120663	0.120753	0.103604	0.119388	0.115758	0.108308	0.138066	0.141423	0.100575	0.117713	0.115965	0.10701	0.115452	0.111411	0.110955	0.132389	0.138549	0.100117
	0.120827	0.121093	0.103602	0.118637	0.115435	0.108272	0.136885	0.142092	0.100981	0.116534	0.116108	0.107368	0.114869	0.111269	0.112094	0.132883	0.138729	0.1007
	0.119975	0.121386	0.10364	0.118437	0.115459	0.109008	0.138335	0.141838	0.100447	0.117013	0.116673	0.107094	0.115099	0.111925	0.11296	0.133748	0.139855	0.100671
	0.12079	0.122531	0.10335	0.118456	0.115933	0.108453	0.139023	0.14163	0.100315	0.11687	0.116047	0.106759	0.115032	0.112292	0.113117	0.133855	0.140207	0.100407
	0.120687	0.121932	0.10251	0.119156	0.115004	0.107557	0.138506	0.140782	0.100372	0.117393	0.116501	0.106884	0.11445	0.111323	0.112169	0.133433	0.139826	0.100594
	0.120699	0.121592	0.102119	0.118604	0.115242	0.108259	0.138586	0.139761	0.099881	0.117656	0.116528	0.106986	0.114375	0.112619	0.112014	0.132648	0.139293	0.100992
	0.12089	0.120608	0.102243	0.117298	0.115209	0.107742	0.139037	0.140351	0.0995507	0.118082	0.115767	0.106397	0.11538	0.112305	0.112549	0.13225	0.139441	0.10018
	0.120303	0.120192	0.102945	0.117161	0.114721	0.107539	0.138182	0.140271	0.100762	0.117848	0.115419	0.106126	0.114546	0.112403	0.112585	0.132359	0.139019	0.100973
	0.119689	0.120753	0.102483	0.117985	0.11611	0.107516	0.137878	0.140655	0.100672	0.116818	0.115757	0.106407	0.114317	0.11226	0.112901	0.132487	0.139479	0.100915
	0.120128	0.121199	0.102107	0.117968	0.115311	0.108372	0.138442	0.141186	0.100915	0.117205	0.115065	0.106148	0.114388	0.112777	0.112933	0.133453	0.139853	0.101426
	0.121882	0.121122	0.102203	0.117536	0.115569	0.107979	0.138308	0.140505	0.101417	0.116939	0.114932	0.105799	0.114998	0.114042	0.112266	0.133373	0.140978	0.1012
	0.121687	0.120885	0.102464	0.117893	0.116011	0.107592	0.139052	0.140123	0.101858	0.117028	0.116443	0.106678	0.115277	0.115204	0.111536	0.133204	0.141508	0.100949
	0.121475	0.120261	0.101872	0.118507	0.116004	0.107636	0.139424	0.140386	0.101466	0.116213	0.116115	0.107017	0.115333	0.116509	0.112042	0.134133	0.139637	0.101387
	0.120639	0.120082	0.102443	0.117983	0.115593	0.108059	0.13904	0.140915	0.101357	0.116576	0.115236	0.106597	0.114976	0.115465	0.112781	0.134116	0.138816	0.10134
	0.121463	0.120785	0.102041	0.117848	0.116564	0.107164	0.138879	0.140529	0.101101	0.11727	0.115861	0.106222	0.115674	0.113517	0.112285	0.132686	0.139355	0.101227
	0.122461	0.122064	0.101924	0.117753	0.116394	0.107365	0.137781	0.140871	0.101194	0.117845	0.116126	0.106646	0.115187	0.113701	0.111844	0.132447	0.140528	0.100991
	0.121744	0.120982	0.102542	0.117782	0.115875	0.106601	0.137753	0.140913	0.100902	0.117048	0.115638	0.106609	0.114416	0.114694	0.111725	0.132674	0.139446	0.100763
	0.120872	0.11986	0.102185	0.118552	0.116706	0.107022	0.137689	0.140439	0.100863	0.115934	0.116115	0.106942	0.113647	0.114489	0.110876	0.132614	0.139289	0.101063
	0.120737	0.119162	0.102181	0.118006	0.116764	0.106659	0.136675	0.140309	0.101021	0.116881	0.115572	0.106385	0.113637	0.114841	0.11149	0.132498	0.138844	0.101263
	0.12029	0.119959	0.103024	0.117728	0.11719	0.107297	0.136682	0.139632	0.101513	0.118104	0.115368	0.106011	0.114103	0.115879	0.112148	0.131887	0.139639	0.101409
	0.119829	0.119794	0.102636	0.11714	0.117634	0.107264	0.13832	0.140485	0.101596	0.117913	0.114703	0.105706	0.113872	0.115266	0.111767	0.131014	0.140076	0.101397
	0.119912	0.119917	0.101764	0.117094	0.11786	0.107043	0.138781	0.139756	0.100959	0.117363	0.115269	0.105128	0.113898	0.115157	0.111559	0.131757	0.13929	0.10144
	0.120034	0.119305	0.10183	0.117697	0.118234	0.10747	0.138116	0.139764	0.10102	0.116942	0.115358	0.105912	0.114366	0.115826	0.111685	0.131643	0.139248	0.101934
	0.119512	0.119667	0.102502	0.118045	0.118085	0.1071	0.137595	0.14047	0.100798	0.116588	0.114827	0.106421	0.114359	0.115329	0.11238	0.131735	0.139406	0.101519
	0.120067	0.119475	0.102905	0.118041	0.118216	0.107047	0.13731	0.140145	0.101567	0.116499	0.115335	0.106123	0.113754	0.115487	0.111478	0.132543	0.139038	0.101021
	0.120423	0.120001	0.102846	0.118577	0.118451	0.107733	0.136686	0.140149	0.101992	0.117398	0.115622	0.106033	0.113043	0.115315	0.111249	0.132471	0.139137	0.101276
	0.120761	0.119546	0.102047	0.118434	0.120226	0.107351	0.13744	0.140606	0.101719	0.116554	0.115001	0.10592	0.112829	0.116024	0.111685	0.13247	0.139225	0.101193
	0.118908	0.119811	0.102106	0.117145	0.121543	0.106278	0.137849	0.140866	0.101871	0.116045	0.115858	0.106028	0.113484	0.115894	0.112345	0.132926	0.139511	0.10224
	0.119298	0.120026	0.102892	0.116965	0.121133	0.105475	0.137045	0.140835	0.102519	0.115883	0.115766	0.105934	0.113936	0.114684	0.11299	0.132477	0.138712	0.102697
	0.120475	0.120006	0.102273	0.116711	0.120507	0.105893	0.137995	0.140962	0.102033	0.116068	0.114295	0.105877	0.113979	0.114754	0.112294	0.132311	0.13841	0.102185
	0.119547	0.119829	0.101763	0.116529	0.120303	0.107312	0.137946	0.140141	0.101653	0.115448	0.114554	0.10597	0.113693	0.114893	0.11212	0.131649	0.138035	0.102208
	0.120265	0.120397	0.102032	0.116201	0.120827	0.107794	0.137016	0.1398	0.102931	0.115852	0.114048	0.105989	0.114214	0.114685	0.111932	0.131889	0.139057	0.101606
	0.119789	0.12004	0.101934	0.116223	0.12063	0.107046	0.138203	0.140899	0.102168	0.116808	0.113972	0.105629	0.113426	0.115173	0.11148	0.132032	0.138477	0.10036
	0.120237	0.120131	0.101534	0.117559	0.121662	0.107462	0.139148	0.140731	0.101958	0.116857	0.114617	0.105884	0.113542	0.114614	0.111864	0.131651	0.138571	0.100647
	0.121285	0.119873	0.102237	0.116874	0.120304	0.107538	0.139274	0.139965	0.102048	0.116647	0.115166	0.106312	0.113326	0.113042	0.112554	0.130704	0.138625	0.100653
	0.121233	0.11954	0.10182	0.115968	0.120653	0.106339	0.138092	0.140985	0.102214	0.116456	0.114324	0.106577	0.113292	0.112474	0.111422	0.129911	0.138699	0.100848
	0.120149	0.119283	0.101282	0.116032	0.120039	0.106479	0.137084	0.139731	0.101652	0.115932	0.114944	0.10581	0.112852	0.112785	0.110251	0.130106	0.138404	0.10061
	0.120289	0.118632	0.101253	0.116353	0.118048	0.106497	0.137112	0.139767	0.101385	0.117072	0.115256	0.106235	0.11313	0.111365	0.110029	0.129619	0.13827	0.100342
	0.119786	0.118463	0.101287	0.116562	0.118169	0.106646	0.13698	0.139984	0.10092	0.117145	0.114621	0.10678	0.113042	0.111386	0.110478	0.130451	0.138969	0.0996465
	0.119998	0.118939	0.101286	0.116491	0.117992	0.106219	0.136165	0.139187	0.100487	0.116467	0.11389	0.105965	0.112786	0.110942	0.110952	0.130513	0.137689	0.0991546
	0.12019	0.11865	0.101807	0.11574	0.117477	0.106984	0.135725	0.138657	0.0999796	0.11628	0.114181	0.105377	0.112606	0.111744	0.111222	0.130628	0.137152	0.0992402
	0.119885	0.11871	0.101833	0.116818	0.116384	0.107212	0.13506	0.139666	0.0997407	0.115711	0.115422	0.105317	0.112708	0.111263	0.110098	0.130625	0.136532	0.0998855
	0.119437	0.119183	0.100699	0.11722	0.115597	0.105692	0.134392	0.139866	0.0999281	0.115703	0.116126	0.105131	0.112553	0.109719	0.111447	0.130139	0.137298	0.100059
	0.120033	0.118985	0.101209	0.116682	0.114661	0.104674	0.137175	0.140671	0.0996669	0.116488	0.116043	0.105359	0.113073	0.110175	0.11146	0.13106	0.137328	0.0989675
	0.119436	0.118571	0.101122	0.116061	0.114385	0.105173	0.137444	0.139854	0.0991494	0.116882	0.115653	0.105045	0.112901	0.109755	0.111037	0.129937	0.13738	0.0981858
	0.118459	0.118695	0.101389	0.116089	0.11432	0.105908	0.135598	0.139053	0.0986773	0.116246	0.114482	0.104537	0.113183	0.109984	0.111278	0.129483	0.135921	0.0978252
	0.117903	0.119468	0.100919	0.116354	0.113832	0.105607	0.135418	0.138003	0.0993399	0.115887	0.113827	0.104576	0.113238	0.110214	0.110759	0.130856	0.136563	0.0977787
	0.118641	0.120516	0.100072	0.116377	0.113811	0.106763	0.135928	0.13675	0.0992205	0.115674	0.114229	0.104861	0.113335	0.109213	0.110569	0.131499	0.13642	0.098569
	0.119783	0.119434	0.100599	0.115679	0.112729	0.106684	0.13525	0.138033	0.0989265	0.114818	0.114423	0.105699	0.113464	0.109634	0.111105	0.130576	0.137115	0.0994215
	0.120029	0.118522	0.101149	0.116142	0.113065	0.105642	0.135161	0.138489	0.0995297	0.114947	0.113522	0.105148	0.112549	0.109574	0.110412	0.131136	0.137647	0.0985932
	0.119731	0.119373	0.10169	0.116601	0.113138	0.104913	0.135613	0.13862	0.0991065	0.116031	0.114254	0.105382	0.112983	0.109322	0.109458	0.130485	0.135906	0.0981166
	0.118714	0.118598	0.101569	0.116413	0.113179	0.104915	0.135211	0.13881	0.098707	0.115662	0.114362	0.105788	0.113356	0.109929	0.109648	0.129601	0.13617	0.0979101
	0.11919	0.118979	0.100982	0.116202	0.113457	0.105044	0.134985	0.13941	0.0991026	0.115737	0.113617	0.106608	0.113335	0.110077	0.109826	0.129185	0.137387	0.0978165
	0.118985	0.117968	0.100586	0.115357	0.112209	0.106025	0.134534	0.138482	0.0987982	0.115117	0.114203	0.105773	0.113475	0.109504	0.109943	0.12885	0.136334	0.0972283
	0.118791	0.11766	0.100254	0.115897	0.111987	0.106135	0.135086	0.137081	0.0985992	0.11561	0.11453	0.105391	0.113582	0.109296	0.110241	0.129419	0.136887	0.0978615
	0.11853	0.118847	0.101138	0.11622	0.112789	0.105812	0.135614	0.136131	0.0989594	0.115795	0.114432	0.104661	0.113124	0.110136	0.110776	0.13079	0.136217	0.0976714
	0.119141	0.119013	0.101102	0.115954	0.112677	0.106446	0.136702	0.136447	0.0986599	0.116332	0.113785	0.105364	0.113422	0.109623	0.110712	0.13083	0.135414	0.0977678
	0.118994	0.118878	0.100946	0.116089	0.112742	0.106119	0.136248	0.136052	0.0978475	0.115637	0.113248	0.106361	0.11301	0.109425	0.111012	0.131007	0.135578	0.0976168
	0.119492	0.118602	0.101348	0.115369	0.112013	0.105429	0.135414	0.137082	0.0974723	0.11523	0.114073	0.106385	0.112832	0.108544	0.110871	0.129669	0.137226	0.09791
	0.118562	0.11889	0.101411	0.115841	0.112114	0.105103	0.135188	0.137318	0.0979931	0.116122	0.1144	0.104834	0.113878	0.109942	0.11077	0.128995	0.137163	0.0973683
	0.118074	0.118194	0.100949	0.116005	0.113844	0.104381	0.135559	0.136959	0.0990527	0.116546	0.113545	0.105176	0.112771	0.110143	0.111511	0.129954	0.136176	0.0979126
	0.11784	0.117753	0.10101	0.115337	0.112704	0.10454	0.135494	0.13694	0.0990478	0.117271	0.113664	0.10535	0.112206	0.10961	0.11044	0.129685	0.137098	0.0984828
	0.118597	0.117913	0.101191	0.114943	0.112113	0.10483	0.135903	0.13745	0.0987191	0.115864	0.114346	0.105347	0.112531	0.109228	0.10967	0.129538	0.137157	0.0977394
	0.118699	0.118447	0.101031	0.115713	0.11276	0.10496	0.135625	0.13702	0.0986452	0.115162	0.113936	0.104996	0.112461	0.110281	0.109972	0.13018	0.136155	0.0975074
	0.118209	0.117853	0.101788	0.115118	0.113879	0.105424	0.13615	0.137598	0.0981854	0.115064	0.113463	0.105576	0.11178	0.111377	0.109839	0.12994	0.136191	0.0980376
	0.118208	0.118103	0.101051	0.115637	0.114341	0.105584	0.137037	0.138185	0.0981488	0.115274	0.113798	0.105033	0.112545	0.110106	0.109795	0.130517	0.136075	0.0985347
	0.118856	0.118422	0.100047	0.115369	0.123116	0.105245	0.135809	0.137387	0.100744	0.115431	0.114195	0.104283	0.112794	0.120785	0.10901	0.130902	0.135795	0.100957
	0.118698	0.117177	0.100353	0.115211	0.220539	0.10491	0.136281	0.138876	0.123261	0.115393	0.113518	0.104325	0.112772	0.226499	0.10992	0.130682	0.137244	0.127493
	0.118247	0.117422	0.0996408	0.115459	0.387078	0.106218	0.136406	0.138587	0.163952	0.115525	0.113641	0.104886	0.11233	0.371123	0.110918	0.131838	0.139006	0.163712
	0.118772	0.117737	0.10063	0.115513	0.308697	0.105906	0.136517	0.136721	0.143455	0.114538	0.113059	0.104931	0.112552	0.270893	0.110142	0.131291	0.137574	0.13618
	0.118342	0.118172	0.101064	0.11554	0.144485	0.10477	0.135299	0.136813	0.10544	0.114602	0.113194	0.104663	0.112507	0.13007	0.109509	0.130359	0.136303	0.103461
	0.117515	0.117224	0.100652	0.115032	0.112326	0.104118	0.133875	0.13644	0.0975516	0.114758	0.115313	0.10403	0.112688	0.111102	0.109343	0.129336	0.136287	0.0984498
	0.117968	0.11769	0.100978	0.115864	0.113763	0.104802	0.134677	0.136642	0.0981146	0.115122	0.11564	0.104969	0.112831	0.111063	0.108858	0.128734	0.135703	0.0990787
	0.117158	0.117879	0.100358	0.116112	0.113614	0.104313	0.134188	0.136887	0.0980313	0.114789	0.114884	0.105522	0.112862	0.109648	0.110105	0.12885	0.135176	0.0982716
	0.11673	0.117217	0.0997412	0.11607	0.112129	0.104405	0.134948	0.135982	0.0974724	0.116074	0.114386	0.105192	0.112588	0.109296	0.109967	0.128481	0.135343	0.0978472
	0.117517	0.118406	0.100345	0.115135	0.11194	0.104013	0.134729	0.136511	0.0965692	0.115379	0.113692	0.104385	0.111947	0.108605	0.109089	0.129468	0.136164	0.0973734
	0.117741	0.118377	0.10064	0.115105	0.112824	0.104172	0.13466	0.136064	0.0976689	0.11439	0.113374	0.103668	0.112293	0.108646	0.108385	0.130245	0.136449	0.0972892
	0.118517	0.117376	0.10031	0.115725	0.113002	0.104044	0.133336	0.136319	0.0982496	0.114299	0.114199	0.104292	0.11293	0.109257	0.109278	0.130313	0.135634	0.0975936
	0.118633	0.117578	0.100034	0.115533	0.112057	0.104286	0.132473	0.136208	0.0985773	0.114888	0.113369	0.104162	0.112623	0.10899	0.109961	0.129399	0.135941	0.0976108
	0.118036	0.117585	0.0996507	0.116234	0.110948	0.103525	0.133477	0.135913	0.097782	0.11533	0.113242	0.103915	0.112491	0.108591	0.109753	0.130118	0.136122	0.0976381
	0.117862	0.116788	0.100167	0.115744	0.111776	0.10385	0.134232	0.135695	0.0979563	0.11521	0.113291	0.10364	0.111913	0.108434	0.109812	0.130052	0.135644	0.0976065
	0.118088	0.117776	0.100477	0.115242	0.111404	0.103816	0.133936	0.136125	0.098351	0.114587	0.11208	0.103329	0.112465	0.107796	0.109519	0.130188	0.135953	0.0974529
	0.119014	0.117816	0.100038	0.116085	0.11082	0.103638	0.134133	0.136102	0.0979178	0.114177	0.113016	0.103762	0.112351	0.106926	0.108945	0.130364	0.136517	0.0966238
	0.11833	0.117571	0.100501	0.115872	0.111579	0.104365	0.133753	0.1365	0.096913	0.114002	0.113739	0.104374	0.112741	0.107745	0.109645	0.130038	0.136569	0.0966598
	0.117927	0.117703	0.100272	0.115455	0.112794	0.105266	0.134806	0.136605	0.0971888	0.115194	0.112933	0.104208	0.113403	0.108424	0.109117	0.130549	0.136398	0.0973683
	0.118709	0.118155	0.100154	0.115397	0.11334	0.10537	0.134805	0.135366	0.0983176	0.115383	0.112499	0.10378	0.11176	0.107909	0.1085	0.130583	0.136057	0.097802
	0.118355	0.117877	0.100712	0.114696	0.112247	0.103996	0.134276	0.135399	0.0977337	0.115194	0.113251	0.103336	0.111033	0.108048	0.109526	0.130181	0.136586	0.0974947
	0.117949	0.118334	0.100422	0.114775	0.110853	0.10372	0.134432	0.135621	0.0970562	0.113796	0.112729	0.103227	0.111642	0.108875	0.109805	0.129943	0.136653	0.0971352
	0.118202	0.118395	0.0998479	0.115004	0.110349	0.104081	0.134082	0.135956	0.0983336	0.114864	0.112506	0.103658	0.111076	0.108762	0.109384	0.130309	0.135913	0.0969457
	0.117725	0.117893	0.100504	0.114659	0.110038	0.104608	0.134738	0.135927	0.0980905	0.114243	0.112885	0.102826	0.110902	0.107906	0.109528	0.129398	0.135586	0.0971123
	0.117728	0.116965	0.100439	0.114086	0.110454	0.104402	0.134625	0.136096	0.0971356	0.114274	0.112829	0.102942	0.111335	0.107792	0.107356	0.129095	0.135606	0.0967291
	0.117741	0.117714	0.0995061	0.113808	0.110269	0.104376	0.134322	0.136205	0.0976181	0.11384	0.11335	0.103847	0.111842	0.108476	0.107881	0.12992	0.134788	0.0972894
	0.117355	0.116853	0.0996172	0.114667	0.111246	0.104195	0.134536	0.136361	0.0975804	0.114932	0.113501	0.102813	0.111871	0.108008	0.108634	0.12933	0.133963	0.0975001
	0.117636	0.116468	0.0999666	0.115428	0.112688	0.104346	0.134411	0.135708	0.0966099	0.115754	0.112665	0.10272	0.11311	0.10794	0.109492	0.128095	0.134133	0.0979725
	0.11748	0.11742	0.0996231	0.115044	0.111264	0.105242	0.133824	0.135855	0.0969662	0.114761	0.112566	0.10404	0.112411	0.108585	0.109922	0.128913	0.134253	0.0974916
	0.117692	0.117266	0.100191	0.11384	0.111419	0.104153	0.134151	0.136387	0.0977756	0.11385	0.112872	0.103186	0.11202	0.108372	0.108939	0.129004	0.135235	0.0973347
	0.118323	0.117438	0.0999026	0.113518	0.111414	0.104184	0.134212	0.135392	0.0974538	0.113449	0.112829	0.103162	0.111452	0.108069	0.108806	0.129764	0.134822	0.0971385
	0.118339	0.116597	0.099964	0.114347	0.1111	0.104359	0.13472	0.135098	0.0974811	0.114244	0.11275	0.103354	0.110964	0.107451	0.108811	0.129741	0.135576	0.0972117
	0.1177	0.116662	0.10024	0.115225	0.110774	0.104506	0.133986	0.135522	0.09738	0.113327	0.112725	0.10294	0.111131	0.107973	0.109466	0.129067	0.135839	0.0969778
	0.117066	0.115912	0.0998745	0.114929	0.111534	0.104665	0.133568	0.136214	0.0967293	0.113663	0.113515	0.104073	0.110891	0.108222	0.108448	0.128171	0.135524	0.0963357
	0.117448	0.116616	0.100277	0.114669	0.11076	0.104634	0.133438	0.135393	0.0971785	0.114525	0.113265	0.104594	0.111157	0.108208	0.108413	0.129132	0.135593	0.0971168
	0.117783	0.11638	0.100745	0.114859	0.110498	0.104088	0.134185	0.134767	0.0972024	0.113315	0.112803	0.104735	0.110939	0.10794	0.10859	0.128903	0.135561	0.0966089
	0.118488	0.115366	0.0992662	0.11562	0.109785	0.103465	0.133435	0.135	0.0966532	0.113151	0.11221	0.104195	0.111547	0.107553	0.108652	0.127768	0.13551	0.0969092
	0.118425	0.115663	0.0994228	0.115572	0.109969	0.10391	0.132263	0.134916	0.096301	0.11425	0.112472	0.103321	0.110921	0.107196	0.108977	0.127616	0.135046	0.0966363
	0.117729	0.115785	0.0993765	0.115371	0.109985	0.103773	0.133434	0.134987	0.0966784	0.114528	0.112215	0.103083	0.110949	0.107416	0.108315	0.129142	0.133799	0.0976833
	0.116753	0.115827	0.098561	0.115034	0.110235	0.103384	0.132362	0.1338	0.0964849	0.114659	0.112723	0.103322	0.111894	0.107065	0.107347	0.128571	0.134963	0.0980346
	0.116455	0.115925	0.0981528	0.11482	0.110749	0.10417	0.132797	0.134788	0.0962317	0.114896	0.112292	0.103125	0.110628	0.106914	0.108664	0.12857	0.135415	0.0974084
	0.116827	0.116195	0.0990797	0.114525	0.109868	0.104087	0.131937	0.134899	0.096676	0.115373	0.112873	0.104278	0.110059	0.10798	0.109022	0.128732	0.135104	0.0968685
	0.117793	0.11658	0.0998377	0.114192	0.110751	0.103379	0.132252	0.134621	0.0968212	0.114383	0.113804	0.104098	0.110216	0.107587	0.109116	0.129044	0.134515	0.0976973
	0.117039	0.117112	0.100013	0.114991	0.110444	0.103668	0.133702	0.134761	0.0970471	0.114219	0.112951	0.102842	0.110478	0.107717	0.108913	0.129815	0.134051	0.0972637
	0.117118	0.116275	0.100263	0.114248	0.109776	0.103977	0.134265	0.135595	0.0968936	0.114015	0.112789	0.102159	0.11106	0.108143	0.107969	0.130621	0.134916	0.0969404
	0.117342	0.11644	0.100039	0.113991	0.11	0.104378	0.134363	0.135038	0.0965007	0.114069	0.111635	0.102626	0.110829	0.107988	0.108261	0.129918	0.134754	0.0971608
	0.117457	0.11611	0.0986508	0.114119	0.109905	0.104345	0.133362	0.134478	0.0971354	0.114098	0.111146	0.103639	0.110914	0.107033	0.108373	0.130046	0.134273	0.0973537
	0.116655	0.116173	0.0993736	0.113518	0.109868	0.10355	0.132773	0.135887	0.0970457	0.11408	0.112011	0.103938	0.11117	0.106697	0.108498	0.129003	0.133808	0.0978221
	0.117096	0.116423	0.0995107	0.112776	0.109939	0.103321	0.131883	0.135171	0.0973357	0.114846	0.112339	0.103296	0.111631	0.108316	0.108943	0.128581	0.134602	0.096628
	0.117463	0.115993	0.098714	0.112713	0.109166	0.102702	0.132693	0.135206	0.0968859	0.114857	0.11113	0.102168	0.112358	0.108231	0.108944	0.128194	0.134021	0.097197
	0.117307	0.116454	0.098901	0.113744	0.109671	0.102427	0.132505	0.134035	0.096073	0.11475	0.111305	0.104109	0.111087	0.106944	0.108569	0.126839	0.134027	0.097909
	0.117452	0.116882	0.0988955	0.11377	0.110557	0.102704	0.132538	0.134125	0.0966072	0.11364	0.112017	0.103954	0.110823	0.108015	0.107951	0.127703	0.133665	0.0970725
	0.118015	0.115828	0.0986749	0.114218	0.109223	0.103839	0.133255	0.133809	0.0963158	0.113362	0.112482	0.103724	0.111051	0.107012	0.108815	0.1289	0.134231	0.0977334
	0.117622	0.115507	0.098934	0.11403	0.108885	0.103524	0.131603	0.133753	0.0966813	0.112562	0.112716	0.103232	0.110588	0.106519	0.109087	0.128725	0.13431	0.098276
	0.117259	0.11551	0.0983159	0.114588	0.109298	0.103286	0.131669	0.133698	0.0970606	0.112683	0.113475	0.102963	0.110245	0.107879	0.107802	0.128553	0.133598	0.0979333
	0.117164	0.114889	0.0992118	0.114657	0.108994	0.104322	0.132999	0.134803	0.0968703	0.113986	0.112291	0.102225	0.110896	0.107992	0.108751	0.128104	0.134483	0.0978939
	0.117454	0.115232	0.0991118	0.114153	0.109429	0.104094	0.132897	0.135051	0.0965483	0.113673	0.111753	0.103252	0.111144	0.107191	0.108904	0.128387	0.133966	0.0973993
	0.117449	0.115346	0.0991145	0.113746	0.109473	0.103027	0.13304	0.134608	0.0969006	0.112993	0.111192	0.103167	0.111003	0.106513	0.109544	0.127218	0.133357	0.0967546
	0.117922	0.115331	0.100208	0.11396	0.109997	0.103441	0.13373	0.134358	0.0967481	0.113304	0.111632	0.103317	0.111049	0.107467	0.109085	0.127692	0.133962	0.0964723
	0.117616	0.115579	0.100081	0.114639	0.109711	0.103844	0.133723	0.134223	0.0961763	0.113718	0.112133	0.103679	0.111746	0.107677	0.108306	0.128605	0.134342	0.0973274
	0.117617	0.115049	0.0997982	0.11366	0.109362	0.103707	0.132485	0.13551	0.0962737	0.113985	0.112257	0.103603	0.111912	0.10696	0.108852	0.128644	0.134471	0.0973288
	0.117386	0.115315	0.0997259	0.113794	0.109551	0.103715	0.133633	0.13598	0.0965945	0.113854	0.111776	0.103301	0.111197	0.106978	0.108529	0.129202	0.134197	0.0965504
	0.117561	0.115055	0.0995166	0.114455	0.109788	0.102719	0.13367	0.135567	0.0970102	0.114145	0.111502	0.103239	0.110564	0.106287	0.107971	0.128377	0.134431	0.0965522
	0.116946	0.115797	0.0993167	0.113558	0.110115	0.102553	0.133679	0.13501	0.0967697	0.11304	0.110932	0.103219	0.110669	0.107139	0.107243	0.127527	0.134424	0.0968065
	0.115889	0.116415	0.0989022	0.112954	0.110039	0.102853	0.133045	0.134006	0.0962628	0.113102	0.112493	0.103026	0.111379	0.107779	0.106912	0.127036	0.134779	0.0968177
	0.1167	0.116476	0.0991108	0.113476	0.109855	0.101987	0.132884	0.134389	0.0956564	0.112737	0.112669	0.10263	0.111334	0.10729	0.10723	0.12705	0.134228	0.0970281
	0.11689	0.115897	0.0995522	0.114481	0.10991	0.103043	0.132465	0.133624	0.0961123	0.112894	0.111868	0.101358	0.11097	0.106346	0.107174	0.127272	0.133712	0.0963742
	0.115839	0.114763	0.0996225	0.114075	0.109929	0.10332	0.130893	0.132952	0.0968595	0.114098	0.111797	0.101856	0.110643	0.1066	0.106513	0.127224	0.133601	0.0963931
	0.116812	0.11474	0.0989822	0.113527	0.111152	0.102934	0.131868	0.133138	0.0964605	0.11379	0.112043	0.103086	0.111203	0.107777	0.107163	0.127306	0.133714	0.0969845
	0.117787	0.114855	0.0989504	0.113421	0.110409	0.102719	0.132131	0.1342	0.096288	0.113001	0.111043	0.102395	0.111158	0.107024	0.107172	0.128095	0.13274	0.0970402
	0.11768	0.115458	0.0989653	0.114012	0.110605	0.103887	0.132334	0.134872	0.0958012	0.112839	0.110557	0.102532	0.111298	0.10734	0.107396	0.128517	0.133366	0.096494
	0.117499	0.114936	0.0985133	0.114068	0.10979	0.102577	0.132715	0.134858	0.095852	0.112705	0.111366	0.103893	0.111814	0.107194	0.107184	0.128244	0.133232	0.0965869
	0.117023	0.114316	0.09808	0.113969	0.108562	0.101788	0.132934	0.134374	0.0966155	0.112571	0.111217	0.103936	0.110632	0.107323	0.10721	0.12856	0.132991	0.0965776
	0.117389	0.114963	0.0985226	0.113715	0.108831	0.102917	0.132526	0.134704	0.0959853	0.112904	0.111947	0.103312	0.110903	0.107677	0.107144	0.129146	0.133453	0.0964945
	0.11791	0.114519	0.0987127	0.113308	0.108992	0.103439	0.131565	0.133772	0.0958822	0.113249	0.111168	0.103075	0.111257	0.108346	0.107151	0.129499	0.133337	0.0960456
	0.11679	0.114475	0.099098	0.113629	0.108358	0.103799	0.131935	0.1329	0.0963865	0.11262	0.111059	0.102276	0.11095	0.108033	0.107922	0.128867	0.134184	0.0957734
	0.116442	0.115533	0.0988041	0.113452	0.108388	0.10362	0.132029	0.133523	0.0966637	0.111806	0.111613	0.102236	0.111086	0.108105	0.108167	0.128611	0.133742	0.0959485
	0.11671	0.115161	0.0988878	0.112063	0.108901	0.103263	0.131425	0.134183	0.0968128	0.112557	0.112205	0.102193	0.110278	0.108173	0.107188	0.126442	0.132622	0.0962173
	0.118155	0.11516	0.0985703	0.11357	0.109429	0.102581	0.131282	0.134919	0.0965419	0.113593	0.111407	0.102045	0.109838	0.107554	0.107035	0.126245	0.132157	0.0964708
	0.117662	0.115954	0.0988067	0.113496	0.110558	0.102507	0.132361	0.134013	0.0964768	0.112885	0.111288	0.101845	0.10993	0.107198	0.107125	0.127234	0.132851	0.0972303
	0.117031	0.115754	0.0986428	0.11286	0.112385	0.102266	0.132429	0.134584	0.0965767	0.112971	0.112011	0.101524	0.110284	0.107966	0.106583	0.126921	0.133994	0.0970692
	0.117275	0.115357	0.0991492	0.113091	0.111458	0.102164	0.131094	0.134208	0.0964383	0.113255	0.109935	0.102887	0.109642	0.110541	0.106919	0.127615	0.134696	0.0965468
	0.117096	0.11583	0.0993853	0.113726	0.115172	0.103717	0.13078	0.133519	0.0971712	0.11238	0.110407	0.103555	0.109959	0.112586	0.108396	0.127834	0.134318	0.0966615
	0.1167	0.115758	0.0983987	0.114109	0.149523	0.103904	0.131754	0.133772	0.0993101	0.11253	0.11083	0.102751	0.110091	0.134988	0.108861	0.129912	0.135241	0.0990752
	0.116483	0.115877	0.0984591	0.113756	0.191924	0.103578	0.13432	0.134172	0.103658	0.113016	0.112522	0.102848	0.110239	0.177188	0.109232	0.129861	0.136083	0.102394
	0.11606	0.115981	0.0985577	0.113766	0.151937	0.102841	0.133949	0.134607	0.100094	0.113412	0.112591	0.10264	0.11034	0.147545	0.108886	0.129266	0.134257	0.100428
	0.116248	0.115071	0.0988156	0.11392	0.116642	0.102597	0.132272	0.134968	0.0969978	0.113099	0.111992	0.102168	0.110836	0.114094	0.107949	0.128885	0.132394	0.0975252
	0.115794	0.114408	0.0984865	0.113466	0.112457	0.102644	0.131374	0.134005	0.096487	0.112889	0.111797	0.101636	0.110232	0.10883	0.107828	0.127985	0.131412	0.0968483
	0.116209	0.1155	0.0980918	0.113696	0.111793	0.103003	0.131531	0.13405	0.0962646	0.112978	0.111714	0.101499	0.109541	0.107307	0.107468	0.126804	0.132832	0.0969006
	0.117002	0.115321	0.098669	0.113182	0.110985	0.102953	0.132127	0.133249	0.0962873	0.112641	0.1121	0.103014	0.10986	0.107809	0.107525	0.1267	0.133389	0.0963882
	0.116088	0.115723	0.0984286	0.112863	0.109524	0.102897	0.131948	0.133706	0.095928	0.111749	0.11151	0.102758	0.110467	0.10793	0.107342	0.126287	0.131915	0.0960572
	0.116186	0.116046	0.0982527	0.112936	0.108683	0.102994	0.132019	0.133061	0.0951517	0.110951	0.111537	0.102281	0.110358	0.107169	0.107085	0.127439	0.132724	0.095736
	0.115672	0.115105	0.0986031	0.112667	0.109443	0.102374	0.1317	0.131717	0.094508	0.112526	0.111207	0.102011	0.110245	0.107037	0.106977	0.128185	0.133286	0.0965726
	0.115918	0.115248	0.0984052	0.112484	0.109233	0.103024	0.132205	0.133155	0.0953987	0.112905	0.111065	0.102037	0.110102	0.10745	0.107209	0.127309	0.133309	0.0959845
	0.116314	0.114383	0.0982409	0.112685	0.109499	0.102027	0.131633	0.133206	0.095582	0.112401	0.112057	0.10316	0.110626	0.108035	0.107194	0.126633	0.133284	0.0960514
	0.116591	0.113906	0.0981136	0.112677	0.10938	0.101267	0.132229	0.133095	0.0953269	0.112726	0.11157	0.103441	0.109831	0.107547	0.106657	0.128156	0.13314	0.0969202
	0.116562	0.114426	0.098296	0.113267	0.10905	0.101533	0.132218	0.132465	0.0956896	0.11272	0.111091	0.103111	0.110499	0.1077	0.107628	0.127146	0.133879	0.0965557
	0.117333	0.114882	0.09899	0.113842	0.108318	0.101657	0.13144	0.132046	0.0953606	0.113486	0.11062	0.103033	0.110948	0.106845	0.107525	0.126202	0.13388	0.0963882
	0.116719	0.114289	0.0991798	0.113166	0.108919	0.10128	0.131579	0.132677	0.0943598	0.113733	0.110692	0.102517	0.111418	0.106227	0.107302	0.127589	0.134341	0.0968799
	0.116534	0.115439	0.0991303	0.113312	0.108949	0.101551	0.132379	0.132896	0.0948814	0.113445	0.111281	0.103064	0.110307	0.106807	0.10795	0.1275	0.133419	0.0962309
	0.116941	0.114586	0.0982474	0.112336	0.108955	0.101764	0.133036	0.133222	0.0953173	0.113913	0.11079	0.102924	0.110385	0.105854	0.107575	0.127385	0.133018	0.0958886
	0.116905	0.114466	0.0980035	0.112451	0.108315	0.101972	0.131645	0.133555	0.095492	0.114498	0.110643	0.102489	0.110391	0.106197	0.106922	0.127652	0.13335	0.0965717
	0.116861	0.114796	0.097897	0.113256	0.108218	0.102424	0.131506	0.133156	0.0957744	0.113604	0.110605	0.103203	0.111055	0.105947	0.107024	0.12711	0.133978	0.0956385
	0.116199	0.114677	0.0981814	0.114684	0.108529	0.101896	0.1312	0.132212	0.0956113	0.11277	0.11039	0.102195	0.110447	0.106854	0.10744	0.126633	0.134745	0.0959651
	0.116048	0.114369	0.0974648	0.113658	0.108687	0.102581	0.13045	0.132317	0.095971	0.113463	0.110618	0.1015	0.110087	0.10764	0.10701	0.127768	0.1349	0.0961038
	0.116867	0.114695	0.0973122	0.11331	0.109829	0.101736	0.130351	0.132751	0.0961347	0.113175	0.109991	0.102983	0.110323	0.108668	0.107317	0.12739	0.134879	0.0958634
	0.116934	0.114675	0.0980918	0.113065	0.109627	0.102325	0.130533	0.133411	0.0954846	0.112234	0.109943	0.10301	0.110215	0.107575	0.107531	0.12715	0.133522	0.0964077
	0.115902	0.115133	0.0985294	0.112741	0.110255	0.102246	0.130241	0.133715	0.0960219	0.111853	0.11145	0.102314	0.109836	0.107727	0.107165	0.128087	0.132517	0.0960981
	0.1163	0.11536	0.0980394	0.113086	0.109643	0.101966	0.130813	0.133018	0.096618	0.112044	0.111437	0.101803	0.108988	0.107584	0.10654	0.128173	0.133214	0.095687
	0.115974	0.115414	0.0976795	0.112889	0.109049	0.101958	0.130176	0.132485	0.0953193	0.112593	0.111852	0.102481	0.109016	0.108503	0.105861	0.127891	0.133044	0.0963702
	0.116774	0.115503	0.097661	0.113457	0.109343	0.102269	0.130281	0.132813	0.0956734	0.113556	0.111557	0.102075	0.109897	0.10873	0.106273	0.127436	0.133269	0.0967036
	0.116586	0.11504	0.0983124	0.113424	0.108657	0.103183	0.130804	0.133385	0.0958501	0.113161	0.110173	0.101967	0.1094	0.108587	0.106538	0.127992	0.133094	0.0959868
	0.116403	0.1142	0.0985373	0.11345	0.108969	0.103058	0.131788	0.1334	0.0959875	0.113316	0.110227	0.101869	0.109238	0.107535	0.10644	0.128199	0.13277	0.0968322
	0.116708	0.11454	0.0980064	0.11362	0.108241	0.10181	0.130914	0.131973	0.0955764	0.113802	0.110236	0.101845	0.110043	0.106861	0.106024	0.127418	0.132315	0.0967012
	0.11641	0.114881	0.0978419	0.113563	0.108836	0.10208	0.131965	0.132246	0.0952997	0.113402	0.110898	0.103026	0.1099	0.107651	0.106118	0.127399	0.131657	0.0965485
	0.115998	0.114083	0.0982035	0.112476	0.10969	0.102216	0.131673	0.133078	0.0956695	0.112983	0.111071	0.102551	0.109757	0.10813	0.106166	0.126201	0.13197	0.0959865
	0.116493	0.114495	0.0982017	0.113347	0.109843	0.102763	0.131174	0.132818	0.0954031	0.113198	0.11142	0.102408	0.10894	0.10815	0.106817	0.127387	0.132876	0.0961614
[truncated: 50 more rows]

## Sheet: Wake-LP(ZT00-12)
Hz	Saline									Vehicle
0	8.11692	8.73119	9.53182	11.0799	9.61057	8.17546	11.4958	8.7633	11.3483	8.67847	8.58325	9.92346	11.6039	9.39622	7.85877	11.4647	9.85895	11.0985
0.244141	9.30376	8.76813	9.43087	10.8052	10.8567	7.76804	13.7963	11.6014	12.2684	10.2133	8.814	9.73179	11.6493	10.8553	7.666	13.8553	11.4802	12.0781
0.488281	10.6547	9.17982	9.61679	10.5722	10.8169	7.86635	15.0668	12.9	13.1866	11.4741	9.34147	9.66598	11.4344	10.9114	7.77851	15.2928	12.1765	12.9659
0.732422	11.5073	9.73146	10.1858	10.6752	10.455	7.76305	14.6031	12.7725	13.9985	12.3478	9.88458	10.2624	11.8729	10.569	7.79431	14.867	12.1457	13.7009
0.976562	11.917	10.1329	10.8081	10.7116	10.3007	7.31798	13.8026	12.4415	14.5321	12.835	10.2334	10.6859	12.0373	10.5547	7.51034	13.994	12.0615	14.1862
1.2207	12.5105	10.4405	11.0944	10.8733	9.24826	7.01603	13.1751	12.0754	15.0297	13.2822	10.5688	10.9252	12.2595	9.33772	7.08939	13.3835	11.9188	14.5991
1.46484	12.8599	10.5477	11.1454	11.1059	8.54736	6.64121	12.4431	11.9492	15.3185	13.8484	10.7287	11.1099	12.279	8.70833	6.73874	12.7431	11.7731	14.6336
1.70898	13.3086	10.8324	11.181	11.4197	8.24364	6.36659	12.0174	12.0048	15.2944	14.1024	10.9477	11.2219	12.546	8.46098	6.52427	12.2477	11.6238	14.3436
1.95312	13.6609	11.1129	11.3478	11.7657	8.09104	6.25894	11.7409	12.0853	15.2681	14.496	11.1641	11.2938	12.8236	8.59167	6.3858	12.0921	11.7075	14.1856
2.19727	14.3608	11.3004	11.5226	11.9717	7.92875	6.19736	11.5852	12.2134	15.346	14.7753	11.2119	11.5193	13.2066	8.26744	6.29477	12.0192	11.9623	14.3905
2.44141	14.9983	11.5845	11.8597	12.3892	7.79099	6.13528	11.6579	12.27	15.4713	15.0582	11.347	12.0264	13.6468	8.02711	6.34082	12.0573	12.2017	14.6473
2.68555	15.9007	11.7836	12.185	12.8293	7.74104	6.2198	11.8254	12.5679	15.602	15.8151	11.5467	12.5869	14.0358	8.12513	6.56171	12.1538	12.5652	14.8381
2.92969	16.8072	12.2114	12.7025	13.4605	8.04523	6.53328	12.0002	12.8239	15.8353	16.6791	11.837	13.2042	14.7657	8.54525	6.77306	12.2946	13.1719	15.0448
3.17383	17.821	12.666	13.2001	14.2986	8.24783	6.92587	12.2949	13.4952	16.2915	17.8192	12.3557	14.2847	15.8216	8.768	7.05038	12.5815	13.8544	15.4672
3.41797	19.252	12.9876	13.9412	15.6774	8.59381	7.27923	12.6386	14.1549	16.9255	18.8621	12.7827	15.1273	17.1469	9.0288	7.33231	12.9414	14.655	16.114
3.66211	20.4509	13.3908	14.5937	17.2302	9.11575	7.46274	13.126	14.903	17.9891	19.9117	13.2965	15.9039	18.6747	9.40563	7.54599	13.5945	15.542	16.7073
3.90625	21.0791	13.8554	14.7705	18.8657	9.72776	7.56893	13.7429	15.4371	19.0068	20.6009	13.8064	16.2801	19.5876	9.83728	7.7662	14.2485	16.2444	17.5901
4.15039	21.1903	13.9975	14.5365	19.4983	10.196	7.7231	14.2226	16.1351	19.6259	20.73	13.9139	16.152	19.7565	10.1016	7.73303	14.7177	16.852	18.1
4.39453	20.6469	13.8138	14.0118	19.2235	10.2575	7.80178	14.4028	17.131	19.8312	20.2271	13.86	15.8682	19.194	10.0629	7.53184	14.7274	17.1621	18.1673
4.63867	19.4272	13.4637	13.3541	18.6631	10.1715	7.63974	14.4362	17.4628	19.5748	19.6769	13.6365	15.5782	18.434	9.9059	7.19228	14.3547	17.3498	17.9215
4.88281	18.2879	12.8384	12.6126	17.4312	10.0214	7.43476	14.1349	17.4612	18.8827	18.8935	13.3321	14.844	17.6429	9.83887	6.98756	14.0953	17.1597	17.3894
5.12695	17.1111	12.3317	12.086	15.9472	9.88218	7.17643	14.0326	17.0128	18.1003	17.5731	12.9439	13.9564	17.0587	9.98056	6.89631	13.9131	16.5823	16.7609
5.37109	16.21	11.8888	11.6465	14.7376	9.78806	7.0069	14.071	16.4931	17.5873	16.5488	12.5026	13.3169	16.1264	10.2857	6.77473	13.823	15.8074	16.2418
5.61523	15.4347	11.5807	11.2074	13.9449	9.90381	6.88745	13.8452	15.6023	16.8891	15.8157	12.1432	12.8294	14.9871	10.4204	6.70179	13.6187	15.1305	15.7538
5.85938	14.6803	11.2969	10.7502	13.2968	9.97602	6.86069	13.6199	14.8444	16.1985	15.29	11.8682	12.2052	14.0544	10.4857	6.56457	13.2607	14.3562	15.3505
6.10352	14.2436	11.0725	10.4728	12.6263	9.92819	6.77576	13.5068	14.1449	15.6534	14.7454	11.5166	11.8127	13.5503	10.6776	6.45508	13.0496	13.9286	14.9333
6.34766	13.8664	10.8567	10.3755	12.1996	10.1492	6.66273	13.2897	13.7895	15.1963	14.2399	11.0708	11.4141	12.9485	10.8109	6.41474	12.8309	13.4924	14.6109
6.5918	13.3632	10.5546	10.1155	11.7475	10.2108	6.54167	13.175	13.3436	14.9262	13.6792	11.0194	11.0508	12.5633	10.8181	6.22699	12.6655	13.0059	14.1897
6.83594	12.8657	10.5147	9.84264	11.5304	10.0739	6.44796	13.1167	12.8986	14.5644	13.1892	10.9403	10.7404	12.1134	10.7563	6.10297	12.5774	12.5225	13.9772
7.08008	12.4527	10.3867	9.55747	11.3776	10.0188	6.28119	13.0353	12.5596	14.123	12.8364	10.665	10.3074	11.7031	10.5809	6.01789	12.3649	12.2428	13.6823
7.32422	12.028	10.1745	9.24226	10.8336	9.69832	6.04594	12.9793	12.1779	13.6926	12.5293	10.4457	9.95654	11.3706	10.2958	5.87575	12.2542	11.9396	13.3526
7.56836	11.6253	9.8713	9.04746	10.4387	9.31021	5.81627	12.7735	11.7837	13.4902	11.9432	10.2698	9.57614	10.8573	9.84448	5.73915	11.9726	11.547	13.1797
7.8125	11.059	9.73073	8.87954	10.115	8.97138	5.66213	12.7338	11.344	13.1838	11.3474	9.89916	9.17435	10.4244	9.47191	5.49588	11.8287	11.1502	12.9061
8.05664	10.5648	9.45596	8.61373	9.71642	8.63197	5.50774	12.3558	10.9388	12.8419	10.7072	9.50187	8.81931	10.0093	9.18766	5.33528	11.5543	10.6357	12.4357
8.30078	10.1368	8.9374	8.22772	9.1951	8.20465	5.2555	11.862	10.5595	12.1877	10.2485	9.08984	8.42229	9.55971	8.78908	5.14142	11.0986	10.225	11.874
8.54492	9.55365	8.40669	7.92048	8.60525	7.91881	5.01035	11.2568	10.233	11.6243	9.75918	8.5549	8.1566	9.18397	8.35146	4.95232	10.5957	9.94753	11.3217
8.78906	8.99906	8.07074	7.48235	8.22272	7.5547	4.74772	10.8053	9.68937	11.1272	9.20072	8.00409	7.78446	8.67406	7.84352	4.76006	9.98538	9.39487	10.8647
9.0332	8.65805	7.63759	7.12027	7.89808	7.24234	4.58839	10.2458	9.12968	10.5025	8.64565	7.54286	7.36318	8.26811	7.4544	4.49472	9.57606	8.83548	10.4972
9.27734	8.17763	7.23935	6.82974	7.47027	6.83657	4.41521	9.7209	8.60928	9.99679	8.13116	7.13951	6.92771	7.78663	7.01368	4.28285	9.1294	8.26989	9.83678
9.52148	7.67393	6.86208	6.54777	7.01913	6.47478	4.19868	9.14483	8.13277	9.53583	7.75668	6.70608	6.62377	7.32032	6.70865	4.13973	8.65741	7.96724	9.28597
9.76562	7.39562	6.49207	6.27565	6.7223	6.20404	3.99235	8.70034	7.63983	9.03041	7.37014	6.3913	6.37292	6.9791	6.40639	3.97751	8.24574	7.59255	8.78906
10.0098	7.04308	6.17418	6.01801	6.45922	5.92769	3.82665	8.27703	7.29345	8.45694	7.14319	6.09901	6.06913	6.68736	6.16395	3.76441	7.83769	7.27194	8.34318
10.2539	6.76176	5.85453	5.7484	6.19249	5.7724	3.74836	7.84733	7.02167	8.09105	6.78718	5.84069	5.80466	6.46053	5.95685	3.63629	7.42854	6.95365	7.99343
10.498	6.57555	5.58215	5.40322	5.97157	5.61152	3.62541	7.46624	6.73034	7.73345	6.52165	5.59801	5.60416	6.2081	5.77554	3.49904	7.0908	6.58326	7.61111
10.7422	6.34463	5.36052	5.24797	5.77189	5.46841	3.47257	7.14672	6.51289	7.31113	6.39805	5.41678	5.36974	5.94366	5.6124	3.38046	6.92273	6.34601	7.31305
10.9863	6.17826	5.15951	5.10554	5.54985	5.42242	3.34481	6.91569	6.20467	6.98361	6.27844	5.24233	5.17583	5.76609	5.5173	3.26191	6.60858	6.17154	6.98042
11.2305	6.02415	5.02532	4.91205	5.43158	5.39854	3.30531	6.63045	6.00896	6.75785	6.048	5.04699	5.06908	5.59947	5.40925	3.18213	6.35109	5.9619	6.60749
11.4746	5.97862	4.86311	4.72827	5.26566	5.2532	3.2379	6.3786	5.90527	6.46485	6.02149	4.85241	4.84813	5.44031	5.36155	3.09796	6.11191	5.76899	6.34101
11.7188	5.91638	4.69571	4.50091	5.20388	5.06475	3.156	6.24766	5.7598	6.21889	5.84336	4.71162	4.61699	5.30619	5.18199	3.00489	5.92446	5.53134	6.19321
11.9629	5.71408	4.48957	4.34072	5.05751	4.87524	3.05503	5.96563	5.49462	6.04025	5.61016	4.48563	4.457	5.13785	4.94815	2.93692	5.78373	5.33843	5.89697
12.207	5.48314	4.34464	4.22853	4.89034	4.61959	2.97617	5.72854	5.27528	5.94058	5.39933	4.32462	4.3154	4.89289	4.7568	2.86571	5.57193	5.22644	5.64563
12.4512	5.33477	4.21323	4.12143	4.68863	4.46584	2.88621	5.57724	5.08278	5.7057	5.25667	4.19095	4.1737	4.77409	4.69942	2.7785	5.41546	5.06439	5.5927
12.6953	5.12892	4.12813	4.06508	4.56738	4.47491	2.82899	5.39782	4.92889	5.51908	5.00744	4.09491	4.06269	4.69985	4.62704	2.71141	5.19206	4.91713	5.45159
12.9395	5.00898	4.01758	3.96501	4.49011	4.40673	2.78052	5.24738	4.78487	5.41541	4.89688	4.01133	3.99524	4.49014	4.54713	2.70606	5.13746	4.73871	5.27283
13.1836	4.87312	3.95462	3.88487	4.43535	4.32369	2.75573	5.08411	4.69423	5.25163	4.86442	3.92811	3.91539	4.39276	4.48732	2.67008	5.03195	4.62288	5.16138
13.4277	4.78884	3.87706	3.79017	4.36971	4.25585	2.68444	4.96608	4.58559	5.12122	4.79077	3.80793	3.84357	4.32848	4.42994	2.59949	4.86841	4.51895	5.10945
13.6719	4.74413	3.86195	3.694	4.30464	4.16747	2.65759	4.86389	4.48755	5.0189	4.66627	3.72587	3.76307	4.25307	4.35447	2.56776	4.74172	4.4208	4.96966
13.916	4.64033	3.74445	3.68423	4.13541	4.13032	2.63085	4.79943	4.3972	4.96024	4.57951	3.72982	3.74519	4.17807	4.33018	2.53472	4.64609	4.35248	4.86571
14.1602	4.56988	3.66045	3.59959	4.10753	4.12275	2.58841	4.6666	4.2893	4.85585	4.52073	3.69873	3.6366	4.16301	4.20595	2.46406	4.56833	4.25782	4.83264
14.4043	4.54113	3.62166	3.51802	4.0624	4.10657	2.53921	4.56665	4.18334	4.7729	4.4886	3.6408	3.52772	4.10816	4.1304	2.44029	4.46514	4.155	4.71242
14.6484	4.49272	3.55889	3.43533	4.02963	4.04986	2.53156	4.46721	4.13615	4.75717	4.42692	3.60433	3.42732	4.05146	4.11937	2.41526	4.39442	4.09178	4.61029
14.8926	4.40346	3.53636	3.4301	3.97426	3.98833	2.54065	4.3947	4.10572	4.74486	4.25704	3.51358	3.4042	3.9585	4.13671	2.39146	4.38364	4.02725	4.50805
15.1367	4.31073	3.43716	3.39801	3.9036	3.96685	2.49968	4.31222	4.01454	4.68344	4.24104	3.44949	3.37119	3.87098	4.11184	2.39259	4.288	3.98158	4.50996
15.3809	4.26181	3.38478	3.32514	3.81472	3.93182	2.48154	4.19659	3.93415	4.56304	4.18247	3.39901	3.30323	3.83008	4.04908	2.37461	4.23553	3.90155	4.48936
15.625	4.17782	3.36537	3.30363	3.76933	3.91742	2.46919	4.21101	3.86316	4.49862	4.1453	3.36242	3.24515	3.74999	3.99993	2.34226	4.15054	3.87166	4.45134
15.8691	4.12832	3.29261	3.26476	3.69717	3.85466	2.41499	4.18044	3.85393	4.42768	4.08468	3.32743	3.24688	3.69137	3.94928	2.31959	4.10089	3.79664	4.37178
16.1133	4.13932	3.23264	3.19203	3.62037	3.88026	2.36724	4.11682	3.81789	4.33128	4.01998	3.25439	3.21188	3.68612	3.94272	2.29009	4.11351	3.76928	4.35552
16.3574	4.05008	3.21169	3.18195	3.60102	3.8538	2.34996	4.07579	3.7533	4.28749	3.98071	3.22179	3.14453	3.64229	3.96207	2.26734	4.09187	3.71324	4.34564
16.6016	3.96224	3.18172	3.13404	3.56224	3.7745	2.34091	4.04352	3.68367	4.25981	3.91892	3.20906	3.09461	3.5701	3.93942	2.25688	4.0572	3.69478	4.29527
16.8457	3.94117	3.16759	3.0819	3.52204	3.72303	2.33253	4.02403	3.64082	4.2431	3.83206	3.18222	3.04394	3.52727	3.90005	2.26265	4.03341	3.72866	4.24389
17.0898	3.88333	3.14478	3.03128	3.50919	3.74294	2.32583	4.00308	3.63308	4.19639	3.82393	3.16101	3.03904	3.49006	3.8156	2.23677	4.04637	3.61078	4.18774
17.334	3.8302	3.07982	3.01664	3.47271	3.67034	2.30229	3.96628	3.56773	4.14382	3.78101	3.11775	3.02531	3.44429	3.83512	2.22707	4.01253	3.55314	4.11246
17.5781	3.77231	3.06556	3.00644	3.42519	3.69355	2.29958	3.90189	3.53617	4.12364	3.72413	3.04994	3.00686	3.407	3.8369	2.22305	3.93462	3.51946	4.12838
17.8223	3.75701	3.04834	3.00879	3.38086	3.67253	2.27934	3.85904	3.49712	4.07306	3.67117	3.01809	2.96299	3.37882	3.7957	2.20142	3.90452	3.50105	4.04743
18.0664	3.72958	2.99233	2.985	3.33568	3.69855	2.2512	3.85753	3.48952	4.06622	3.63465	3.01855	2.90948	3.35479	3.76444	2.17487	3.89788	3.4705	4.01799
18.3105	3.66629	2.96661	2.98049	3.28098	3.68091	2.23748	3.8315	3.45357	4.09263	3.64166	2.98222	2.90333	3.31948	3.76626	2.17207	3.93696	3.43227	4.04718
18.5547	3.66286	2.979	2.96256	3.24813	3.66111	2.2118	3.79599	3.44852	4.03372	3.58234	2.93269	2.87603	3.29057	3.73767	2.16112	3.89409	3.43033	3.98675
18.7988	3.63853	2.93143	2.94164	3.19696	3.63926	2.21622	3.76656	3.39308	3.99889	3.54249	2.93354	2.86057	3.24712	3.74129	2.14561	3.81899	3.38806	3.91893
19.043	3.61928	2.95478	2.9221	3.19419	3.64586	2.20709	3.76978	3.34801	3.99723	3.53361	2.93403	2.89638	3.24609	3.70902	2.12921	3.79056	3.32323	3.91797
19.2871	3.59138	2.96739	2.90213	3.17448	3.59908	2.17465	3.73327	3.32152	3.98269	3.54836	2.91211	2.88309	3.20785	3.71356	2.12065	3.74808	3.30526	3.87543
19.5312	3.59569	2.94548	2.87178	3.15552	3.60101	2.17712	3.7032	3.31021	3.93137	3.52119	2.89703	2.85381	3.18682	3.68896	2.13108	3.75135	3.29758	3.89506
19.7754	3.54271	2.93232	2.86284	3.14432	3.56052	2.17165	3.68376	3.33671	3.9284	3.45352	2.87897	2.81851	3.17795	3.67569	2.12136	3.72919	3.2689	3.85056
20.0195	3.48482	2.88055	2.84761	3.10188	3.57831	2.17638	3.69008	3.30028	3.90371	3.45038	2.85543	2.82615	3.125	3.712	2.10508	3.7222	3.27183	3.8837
20.2637	3.46323	2.87551	2.85334	3.06993	3.53843	2.17935	3.68755	3.25133	3.93031	3.43784	2.83882	2.83066	3.11748	3.6949	2.12062	3.70714	3.22165	3.88133
20.5078	3.45256	2.86953	2.82899	3.11467	3.63753	2.15726	3.64278	3.24323	3.88427	3.43463	2.83776	2.82187	3.1234	3.67002	2.13031	3.68851	3.19514	3.84228
20.752	3.42848	2.85444	2.80104	3.07735	3.65909	2.12053	3.65458	3.22	3.86727	3.45274	2.84222	2.771	3.09552	3.71493	2.09068	3.67095	3.2058	3.82403
20.9961	3.4584	2.81724	2.7798	3.03888	3.59843	2.12258	3.66198	3.22215	3.8456	3.42293	2.82179	2.76438	3.10175	3.71997	2.08395	3.64996	3.17414	3.83057
21.2402	3.41477	2.8284	2.75346	3.05234	3.57144	2.13578	3.6215	3.21075	3.83657	3.42901	2.84435	2.74751	3.08863	3.73737	2.08121	3.61164	3.181	3.81326
21.4844	3.44877	2.84146	2.77076	3.02791	3.61527	2.13884	3.60485	3.19325	3.90206	3.42363	2.85252	2.75128	3.118	3.71684	2.08467	3.62233	3.21257	3.79934
21.7285	3.45359	2.86909	2.78464	3.04238	3.59898	2.14883	3.6092	3.17202	3.8502	3.46001	2.84964	2.73592	3.07646	3.68713	2.09499	3.64014	3.16755	3.82024
21.9727	3.42217	2.84839	2.80752	3.02764	3.61045	2.13707	3.58455	3.18106	3.837	3.42392	2.85964	2.70263	3.04448	3.69154	2.10557	3.64757	3.16907	3.75348
22.2168	3.4172	2.87144	2.77818	3.00088	3.62498	2.13551	3.53278	3.19464	3.79286	3.40367	2.83581	2.70835	3.04249	3.75628	2.13848	3.61292	3.17365	3.77451
22.4609	3.37511	2.84885	2.77498	3.00109	3.67894	2.15158	3.57632	3.23222	3.77978	3.37701	2.8541	2.71342	3.03179	3.77496	2.11658	3.59138	3.1819	3.7236
22.7051	3.38771	2.84435	2.72052	2.96718	3.69396	2.14907	3.57241	3.21262	3.79635	3.4212	2.84097	2.69094	3.04529	3.80015	2.10679	3.59624	3.16474	3.65426
22.9492	3.4298	2.84415	2.70011	2.97348	3.68764	2.16678	3.59841	3.19673	3.87374	3.45228	2.83618	2.7041	3.01675	3.78838	2.09988	3.62414	3.15218	3.6959
23.1934	3.42253	2.81002	2.66606	3.01509	3.65581	2.17104	3.58074	3.18633	3.85193	3.42378	2.80786	2.66712	2.98429	3.7695	2.12808	3.61892	3.15434	3.75598
23.4375	3.37557	2.80607	2.66779	3.01749	3.61781	2.14204	3.54698	3.19074	3.85355	3.37958	2.7705	2.65557	2.96892	3.71471	2.13059	3.59413	3.13575	3.74099
23.6816	3.38641	2.78628	2.66254	2.97704	3.59169	2.12743	3.55843	3.16319	3.80621	3.34239	2.73355	2.63326	2.96167	3.68131	2.14786	3.57431	3.0809	3.68566
23.9258	3.36862	2.70798	2.6688	2.9308	3.59304	2.14314	3.55524	3.13872	3.76203	3.35836	2.67626	2.59633	2.93591	3.66401	2.114	3.58022	3.04685	3.67525
24.1699	3.31309	2.67317	2.60394	2.89939	3.55308	2.13959	3.5359	3.09143	3.76146	3.31185	2.67916	2.55666	2.93385	3.66464	2.11	3.58513	3.0171	3.66426
24.4141	3.23467	2.64926	2.59327	2.84807	3.46848	2.12531	3.54736	3.07244	3.72694	3.23148	2.65237	2.54039	2.87033	3.59731	2.11263	3.56958	3.00852	3.64737
24.6582	3.16695	2.66847	2.59614	2.84646	3.41895	2.13884	3.5341	3.04539	3.74906	3.2047	2.63689	2.53805	2.82728	3.60209	2.11687	3.57665	2.97221	3.65218
24.9023	3.06935	2.66663	2.59425	2.82636	3.49152	2.1427	3.50189	2.9387	3.74918	3.17616	2.65129	2.51847	2.83393	3.613	2.11707	3.59056	2.96244	3.66931
25.1465	3.06492	2.6557	2.58092	2.78708	3.57453	2.1406	3.54955	2.95072	3.76535	3.14281	2.65502	2.4927	2.8608	3.61226	2.14081	3.632	2.93941	3.66384
25.3906	3.08589	2.66739	2.57849	2.79957	3.52851	2.14331	3.52388	2.94846	3.79014	3.10572	2.66832	2.48839	2.83211	3.63252	2.14846	3.65027	2.89298	3.6479
25.6348	3.07486	2.68445	2.58845	2.79044	3.55308	2.15288	3.50951	2.92592	3.76262	3.13065	2.65773	2.50242	2.8158	3.6714	2.14162	3.64184	2.88392	3.66831
25.8789	3.05877	2.6916	2.60703	2.74143	3.57085	2.16743	3.58266	2.96943	3.73496	3.14098	2.66543	2.49921	2.78213	3.62866	2.17349	3.64786	2.84553	3.6364
26.123	3.03808	2.65511	2.57969	2.72646	3.53297	2.18418	3.60089	2.92361	3.7144	3.1158	2.64576	2.4986	2.78937	3.65486	2.20201	3.65621	2.86181	3.61764
26.3672	3.04318	2.63016	2.59527	2.7071	3.53563	2.19865	3.58868	2.92933	3.70546	3.13651	2.63586	2.4748	2.7826	3.63523	2.20098	3.66344	2.90044	3.62775
26.6113	3.01733	2.64606	2.55544	2.71305	3.5396	2.20816	3.59617	2.90863	3.73955	3.07364	2.65851	2.46414	2.76621	3.65942	2.20946	3.67597	2.90461	3.64368
26.8555	2.99917	2.65491	2.54197	2.70484	3.55738	2.21996	3.61454	2.91153	3.75311	3.01814	2.65889	2.46828	2.76196	3.66568	2.22245	3.72442	2.84786	3.65754
27.0996	2.97998	2.64999	2.54168	2.68178	3.52828	2.23711	3.64568	2.92878	3.71699	3.00785	2.65623	2.46398	2.76293	3.65824	2.2477	3.71226	2.83607	3.66323
27.3438	2.96879	2.69113	2.55213	2.70029	3.57435	2.24816	3.66162	2.90157	3.7027	2.99813	2.64289	2.45281	2.77611	3.69019	2.25515	3.70495	2.82373	3.62497
27.5879	2.96979	2.6415	2.56427	2.69998	3.61166	2.24078	3.67896	2.89443	3.74776	3.00518	2.64621	2.45676	2.75558	3.66723	2.22919	3.70945	2.86031	3.63271
27.832	2.98807	2.67069	2.56139	2.67658	3.59046	2.21539	3.69074	2.87601	3.75189	2.9843	2.65986	2.46424	2.76253	3.65406	2.23765	3.72747	2.84176	3.63993
28.0762	2.92323	2.64867	2.56331	2.6833	3.55389	2.23496	3.75192	2.89843	3.75346	2.96843	2.67559	2.47229	2.78639	3.63504	2.24733	3.7315	2.84488	3.65327
28.3203	2.92262	2.62718	2.57052	2.68508	3.51323	2.25429	3.73413	2.91525	3.7447	2.9998	2.65674	2.4809	2.74062	3.60216	2.27002	3.74139	2.83976	3.62101
28.5645	2.90842	2.68188	2.53624	2.68572	3.50778	2.2479	3.68679	2.85976	3.7191	2.96911	2.62559	2.48009	2.71444	3.55423	2.26009	3.75319	2.83024	3.59449
28.8086	2.92945	2.71502	2.49995	2.65482	3.48563	2.24708	3.70634	2.83682	3.69537	2.95987	2.64546	2.45733	2.70944	3.55828	2.2669	3.74958	2.81969	3.58027
29.0527	2.92261	2.67249	2.50892	2.63707	3.51299	2.25147	3.68208	2.81535	3.71122	2.99326	2.65376	2.44094	2.63853	3.5651	2.25095	3.76622	2.79687	3.58937
29.2969	2.89287	2.66499	2.51733	2.64532	3.52672	2.25155	3.64962	2.82954	3.692	2.96543	2.6482	2.46253	2.65286	3.50766	2.25211	3.76363	2.77351	3.5414
29.541	2.92078	2.6612	2.51271	2.63264	3.51358	2.23321	3.64636	2.79312	3.67658	2.94816	2.63185	2.44851	2.69243	3.48724	2.2558	3.68969	2.78431	3.53031
29.7852	2.89159	2.65148	2.54961	2.62465	3.47333	2.23989	3.64466	2.78885	3.66595	2.9305	2.64121	2.41544	2.69492	3.56554	2.23444	3.69225	2.75693	3.55752
30.0293	2.81972	2.672	2.54712	2.61105	3.44312	2.26047	3.67205	2.78884	3.64701	2.87786	2.63908	2.41451	2.64851	3.56683	2.24921	3.63956	2.76276	3.52782
30.2734	2.80959	2.66285	2.52014	2.57059	3.42901	2.24115	3.66535	2.77097	3.62712	2.87796	2.61985	2.40865	2.63693	3.55707	2.28929	3.64373	2.77039	3.54399
30.5176	2.82315	2.67805	2.50529	2.53973	3.44183	2.2336	3.68687	2.78497	3.6159	2.87517	2.65589	2.39836	2.63176	3.57082	2.26064	3.63381	2.75107	3.54009
30.7617	2.84228	2.67137	2.49099	2.54363	3.44564	2.19051	3.70642	2.78213	3.63171	2.87327	2.63246	2.40918	2.62899	3.50298	2.23736	3.61224	2.72453	3.53819
31.0059	2.85177	2.64183	2.4816	2.56769	3.42631	2.18174	3.68742	2.74384	3.61915	2.86916	2.59373	2.41992	2.59715	3.44583	2.21581	3.63812	2.71016	3.52108
31.25	2.81059	2.61076	2.47665	2.55269	3.39965	2.20349	3.66479	2.76152	3.63856	2.85247	2.61329	2.40645	2.58971	3.42763	2.19872	3.59948	2.68742	3.4901
31.4941	2.80399	2.58609	2.45583	2.52921	3.37765	2.2063	3.66915	2.7459	3.61128	2.84125	2.62667	2.4047	2.56561	3.4517	2.21905	3.58041	2.66306	3.49163
31.7383	2.80688	2.60268	2.42148	2.52398	3.39576	2.1778	3.64942	2.73088	3.60616	2.83404	2.60887	2.39058	2.58895	3.45569	2.20373	3.54863	2.64981	3.46295
31.9824	2.81411	2.59561	2.44042	2.51015	3.37304	2.17423	3.6461	2.71116	3.5576	2.83404	2.57554	2.36659	2.58974	3.40082	2.19614	3.53726	2.64324	3.46382
32.2266	2.8245	2.57571	2.42718	2.50078	3.38718	2.17849	3.62808	2.74152	3.52071	2.84029	2.57452	2.38172	2.57682	3.4065	2.17004	3.50264	2.6658	3.44521
32.4707	2.79742	2.58681	2.44272	2.49944	3.34221	2.1528	3.62907	2.71848	3.57455	2.81303	2.59158	2.36636	2.54286	3.42946	2.14998	3.48129	2.65583	3.44787
32.7148	2.77512	2.57596	2.45008	2.48424	3.31666	2.14311	3.5719	2.68865	3.5717	2.78743	2.59722	2.37202	2.5297	3.37206	2.13448	3.43794	2.6449	3.46206
32.959	2.74724	2.57574	2.42136	2.47227	3.31109	2.16064	3.54625	2.71795	3.55513	2.80717	2.62343	2.36006	2.51743	3.33865	2.16062	3.43453	2.64235	3.46562
33.2031	2.71509	2.5443	2.42044	2.45609	3.32342	2.15042	3.52403	2.70758	3.50505	2.80363	2.60772	2.35694	2.50795	3.34396	2.15733	3.41432	2.62993	3.42299
33.4473	2.72698	2.52383	2.40909	2.48043	3.30462	2.14974	3.53308	2.69914	3.47468	2.78919	2.57149	2.36573	2.50742	3.36219	2.14667	3.41048	2.62101	3.39436
33.6914	2.71329	2.52687	2.40947	2.49384	3.25457	2.13043	3.49115	2.69634	3.47071	2.76264	2.56772	2.34985	2.47681	3.35118	2.1457	3.40591	2.59752	3.39776
33.9355	2.72847	2.54351	2.38683	2.46148	3.23941	2.12367	3.46893	2.71649	3.44967	2.76358	2.56203	2.31396	2.45748	3.30963	2.13675	3.34601	2.5914	3.39264
34.1797	2.71401	2.53768	2.38496	2.4925	3.26903	2.1063	3.48434	2.68041	3.48811	2.79358	2.55447	2.3317	2.45964	3.27568	2.12156	3.31918	2.59418	3.39607
34.4238	2.70246	2.52023	2.37835	2.4649	3.24414	2.09711	3.48019	2.66794	3.49295	2.80284	2.55414	2.34076	2.44731	3.26638	2.10374	3.32394	2.60211	3.39816
34.668	2.70474	2.52256	2.37498	2.45392	3.19397	2.08854	3.45263	2.66292	3.44281	2.80119	2.53069	2.33529	2.46216	3.29906	2.11912	3.30357	2.58908	3.33548
34.9121	2.73916	2.5112	2.35171	2.43757	3.18126	2.12139	3.40121	2.6704	3.43278	2.76394	2.51767	2.31301	2.43708	3.26674	2.10312	3.24459	2.57888	3.2855
35.1562	2.7292	2.46102	2.31102	2.41315	3.16751	2.11621	3.38586	2.66495	3.37715	2.73616	2.52259	2.29166	2.43485	3.21757	2.09909	3.27016	2.56967	3.28137
35.4004	2.71858	2.48192	2.31382	2.40399	3.12791	2.10575	3.36817	2.64666	3.37662	2.72535	2.48725	2.29989	2.42362	3.20444	2.08698	3.26264	2.54813	3.29309
35.6445	2.73325	2.47181	2.31981	2.39792	3.14524	2.08375	3.35696	2.63542	3.35571	2.743	2.49419	2.29435	2.41545	3.18299	2.05455	3.2388	2.53373	3.27579
35.8887	2.67112	2.43875	2.29543	2.35556	3.09006	2.0824	3.32826	2.58941	3.32621	2.69088	2.50647	2.26698	2.39091	3.1505	2.06708	3.22563	2.51937	3.27285
36.1328	2.65123	2.46763	2.28957	2.36483	3.0583	2.07207	3.31357	2.60135	3.34202	2.67166	2.48351	2.23042	2.40213	3.1764	2.0852	3.18945	2.50358	3.28898
36.377	2.65228	2.43121	2.26346	2.35758	3.03343	2.05867	3.34828	2.56964	3.33394	2.67704	2.4624	2.25818	2.39022	3.15004	2.05803	3.16512	2.49022	3.22457
36.6211	2.62714	2.43704	2.23673	2.36066	3.01964	2.06073	3.34445	2.53135	3.33277	2.64083	2.47144	2.24492	2.36883	3.11015	2.03198	3.19655	2.45615	3.21303
36.8652	2.61137	2.43211	2.25206	2.33006	3.0188	2.05495	3.36624	2.54026	3.32583	2.60836	2.47769	2.19434	2.36555	3.09645	2.02936	3.21657	2.43859	3.22188
37.1094	2.57837	2.40492	2.24563	2.32161	3.00322	2.02991	3.31584	2.52207	3.2983	2.60832	2.48001	2.18862	2.33866	3.03402	2.0187	3.20787	2.4121	3.21396
37.3535	2.54243	2.40129	2.2476	2.30906	2.9494	2.0147	3.29157	2.49575	3.24748	2.59151	2.44588	2.21195	2.33355	3.01507	2.0008	3.21254	2.39198	3.21162
37.5977	2.53394	2.43895	2.23882	2.31299	2.94747	2.03107	3.27437	2.49164	3.27525	2.58047	2.41163	2.20079	2.34432	3.02172	2.00655	3.14358	2.38235	3.20725
37.8418	2.52249	2.41568	2.22304	2.28958	2.93889	2.0398	3.24992	2.47087	3.31177	2.57935	2.40558	2.206	2.35594	3.01118	2.00575	3.10475	2.37793	3.20154
38.0859	2.50994	2.43207	2.21341	2.28189	2.89237	2.0123	3.2574	2.47665	3.29954	2.58658	2.43217	2.19487	2.3414	2.9937	1.9874	3.11481	2.38539	3.2052
38.3301	2.48492	2.43039	2.20287	2.26773	2.92349	1.99028	3.26609	2.46185	3.25694	2.58493	2.43255	2.19424	2.31467	2.99907	1.96997	3.10337	2.36366	3.16579
38.5742	2.50092	2.41551	2.1894	2.24063	2.88907	2.00288	3.26278	2.44785	3.24452	2.60998	2.43063	2.19123	2.30937	2.98323	1.95101	3.08224	2.3589	3.13548
38.8184	2.47826	2.382	2.22136	2.23505	2.82337	1.98843	3.24112	2.42847	3.22784	2.56251	2.39803	2.2007	2.30382	2.97113	1.94837	3.0724	2.35744	3.12909
39.0625	2.47887	2.3635	2.2178	2.25429	2.80883	1.99453	3.24	2.42722	3.21319	2.55686	2.39405	2.1845	2.33127	2.91093	1.95617	3.07215	2.35847	3.12776
39.3066	2.49456	2.39423	2.20354	2.2465	2.80812	1.97573	3.30177	2.42745	3.20482	2.5525	2.38255	2.20221	2.3205	2.92084	1.96691	3.06953	2.3464	3.11603
39.5508	2.4696	2.37147	2.21055	2.20201	2.78893	1.95246	3.27794	2.45021	3.19039	2.51556	2.35838	2.20095	2.32373	2.92059	1.9401	3.07627	2.34499	3.09544
39.7949	2.46157	2.35945	2.2046	2.19092	2.78517	1.95536	3.24708	2.42748	3.16087	2.52359	2.38275	2.17217	2.29866	2.88752	1.90551	3.03272	2.34698	3.07269
40.0391	2.45551	2.32281	2.17688	2.20041	2.76488	1.94812	3.24658	2.40918	3.14166	2.54853	2.40236	2.1799	2.27968	2.88557	1.88119	3.05676	2.3232	3.08313
40.2832	2.46451	2.3514	2.17546	2.19132	2.75118	1.9445	3.21261	2.40313	3.14821	2.52088	2.38138	2.16585	2.27912	2.83324	1.87359	3.04564	2.33038	3.04645
40.5273	2.45455	2.37044	2.16913	2.16887	2.71072	1.93646	3.17731	2.39787	3.11605	2.51962	2.37296	2.16042	2.23339	2.80825	1.87042	3.0543	2.33611	3.01065
40.7715	2.45407	2.34634	2.16636	2.19479	2.67598	1.92398	3.18175	2.35182	3.12892	2.5138	2.33257	2.14874	2.22855	2.7918	1.87173	3.07001	2.33782	3.01035
41.0156	2.43597	2.31367	2.14003	2.21739	2.69963	1.89706	3.17304	2.35328	3.15197	2.48139	2.30334	2.12748	2.25497	2.77534	1.83664	3.05396	2.32171	3.01185
41.2598	2.4274	2.30847	2.12037	2.17171	2.6553	1.86212	3.17744	2.35499	3.10678	2.4821	2.30326	2.1286	2.2341	2.73591	1.8119	3.02526	2.27366	2.99252
41.5039	2.43401	2.28779	2.13168	2.15726	2.63899	1.84373	3.17955	2.34957	3.10804	2.48007	2.3112	2.13837	2.19102	2.70915	1.82744	2.99892	2.25891	3.00688
41.748	2.42465	2.28137	2.12078	2.14419	2.65203	1.84278	3.17765	2.34673	3.06662	2.46879	2.30378	2.12372	2.21629	2.71792	1.79942	3.01527	2.26572	3.02565
41.9922	2.40277	2.2694	2.11539	2.13	2.63124	1.8441	3.12638	2.33917	3.015	2.43283	2.31318	2.10952	2.18276	2.70335	1.78144	2.97104	2.25351	2.98682
42.2363	2.41792	2.28832	2.09493	2.11757	2.61897	1.815	3.137	2.31283	3.02096	2.44542	2.29109	2.09769	2.14489	2.65847	1.77611	2.96077	2.25893	2.92862
42.4805	2.40194	2.28605	2.10959	2.11227	2.60281	1.80553	3.13669	2.29884	2.99403	2.46007	2.25976	2.08731	2.15685	2.67065	1.76905	2.9538	2.26679	2.88082
42.7246	2.38445	2.26406	2.09715	2.13359	2.57496	1.81815	3.10121	2.29046	2.99657	2.45465	2.2269	2.07936	2.16977	2.68599	1.76081	2.95451	2.22395	2.87038
42.9688	2.34863	2.25816	2.07792	2.12582	2.54319	1.78451	3.10483	2.29018	3.00986	2.45274	2.26177	2.09967	2.14546	2.63591	1.74438	2.93948	2.21066	2.89042
43.2129	2.33703	2.26883	2.09134	2.10729	2.54202	1.75418	3.09077	2.29306	2.99317	2.41721	2.25089	2.09557	2.1679	2.60554	1.75742	2.94201	2.21265	2.8775
43.457	2.33716	2.26466	2.06408	2.0809	2.51308	1.7556	3.06712	2.28704	2.95853	2.41678	2.22604	2.07376	2.13196	2.58623	1.70705	2.94244	2.22769	2.87322
43.7012	2.38029	2.24342	2.04339	2.08917	2.50668	1.72497	3.03697	2.26461	2.94754	2.39142	2.21259	2.06781	2.11781	2.56033	1.69364	2.94032	2.17643	2.86603
43.9453	2.36977	2.19904	2.06235	2.10079	2.49164	1.71483	3.03058	2.25055	2.93042	2.37274	2.20756	2.06444	2.11896	2.57138	1.69695	2.92045	2.1701	2.86683
44.1895	2.3302	2.20527	2.07281	2.09543	2.48317	1.69387	3.03958	2.27774	2.95606	2.3903	2.19341	2.05156	2.12567	2.55244	1.67508	2.88423	2.18733	2.86254
44.4336	2.33686	2.2047	2.06426	2.04931	2.47894	1.69762	3.00521	2.2885	2.93476	2.38029	2.18948	2.07775	2.10614	2.50913	1.65678	2.87511	2.17455	2.80941
44.6777	2.30004	2.15505	2.05027	2.02373	2.44694	1.68182	3.02549	2.24612	2.87749	2.40679	2.17903	2.06256	2.09191	2.49404	1.65872	2.85369	2.17302	2.7653
44.9219	2.2962	2.15158	2.04534	2.02378	2.41175	1.65988	3.00898	2.20678	2.87461	2.41987	2.18307	2.05847	2.09454	2.48305	1.64524	2.84647	2.16424	2.76274
45.166	2.29549	2.15092	2.04874	2.03126	2.40715	1.66875	2.98139	2.21738	2.86676	2.39261	2.16228	2.03969	2.07768	2.4955	1.61512	2.82996	2.14345	2.77719
45.4102	2.27486	2.15326	2.0367	2.04788	2.39789	1.64899	2.98981	2.2143	2.85048	2.37532	2.13967	2.01049	2.0791	2.46784	1.62659	2.8034	2.14299	2.7633
45.6543	2.29262	2.12468	2.04768	2.02412	2.37013	1.62022	2.94136	2.22157	2.82039	2.3742	2.13753	2.00158	2.07287	2.40905	1.60002	2.80331	2.13082	2.71859
45.8984	2.28606	2.10955	2.026	1.99298	2.37553	1.60347	2.89771	2.21312	2.8063	2.36261	2.13852	2.00181	2.08598	2.4161	1.58322	2.80027	2.10274	2.69064
46.1426	2.2765	2.10772	2.01534	2.01025	2.34792	1.57209	2.90852	2.17365	2.81568	2.36262	2.12581	1.98967	2.08605	2.4066	1.5692	2.78462	2.11417	2.72088
46.3867	2.25652	2.07549	1.99144	2.0056	2.33915	1.56446	2.9038	2.16527	2.7929	2.3565	2.09644	1.98057	2.05519	2.39764	1.56194	2.7982	2.10023	2.72525
46.6309	2.28552	2.10041	1.98414	1.98451	2.33859	1.5786	2.90218	2.17543	2.7917	2.35245	2.09681	1.95673	2.04	2.36872	1.53716	2.77574	2.09199	2.69465
46.875	2.27349	2.08477	2.00276	1.97849	2.30887	1.57116	2.86903	2.14772	2.78795	2.35845	2.08955	1.96725	2.04044	2.36842	1.52359	2.74978	2.04947	2.67468
47.1191	2.28237	2.07014	2.00297	2.00911	2.27144	1.54712	2.83549	2.14588	2.75157	2.34567	2.07661	1.97093	2.02234	2.36957	1.52666	2.71751	2.05652	2.68453
47.3633	2.28935	2.04591	1.9975	1.99299	2.26022	1.53561	2.83865	2.13526	2.73078	2.31358	2.05672	1.97513	2.04496	2.34117	1.50944	2.69497	2.06105	2.64164
47.6074	2.27296	2.03349	1.98248	1.98218	2.28056	1.53559	2.78927	2.13665	2.70189	2.31928	2.04189	1.98212	2.01551	2.31819	1.49036	2.71858	2.05795	2.63568
47.8516	2.26804	2.04416	1.9603	1.9971	2.32929	1.52339	2.8018	2.12668	2.6644	2.35017	2.02149	1.95537	2.0149	2.38142	1.48492	2.69923	2.03455	2.64789
48.0957	2.25015	2.01111	1.94812	1.98232	2.33093	1.50804	2.79348	2.11497	2.66368	2.34417	2.0163	1.957	2.06029	2.41123	1.48358	2.67975	2.02079	2.64487
48.3398	2.21946	2.01018	1.95812	1.9636	2.25073	1.48208	2.77331	2.09055	2.64559	2.33486	2.00352	1.95377	2.04666	2.33361	1.47845	2.67822	2.03433	2.62501
48.584	2.20838	1.9939	1.96315	1.96907	2.25152	1.45084	2.74927	2.10944	2.63643	2.31115	2.00839	1.94291	2.01702	2.29457	1.46002	2.66991	2.01	2.59893
48.8281	2.23446	2.00051	1.95942	1.96245	2.24607	1.47194	2.72987	2.07947	2.64298	2.30598	1.99331	1.94154	2.01696	2.30784	1.47884	2.68139	2.0038	2.59599
49.0723	2.23166	1.99896	1.95021	1.96142	2.24911	1.47052	2.7201	2.04965	2.6304	2.32149	1.9943	1.95204	2.00153	2.30769	1.46612	2.65752	2.01666	2.57482
49.3164	2.22999	2.00103	1.94538	1.95367	2.2077	1.46053	2.67497	2.07555	2.646	2.28998	1.99917	1.93306	1.97567	2.30013	1.44711	2.6395	1.99631	2.54732
49.5605	2.20635	1.99151	1.95281	1.96615	2.2062	1.4328	2.6677	2.06579	2.63628	2.2609	1.99518	1.93823	1.97996	2.28053	1.43773	2.64884	1.98333	2.57829
49.8047	2.17737	1.99501	1.93874	1.95127	2.19395	1.42289	2.63418	2.02909	2.59801	2.27513	1.98568	1.93236	1.9502	2.30373	1.44133	2.65898	1.97945	2.5355
50.0488	2.18125	1.99181	1.93567	1.92572	2.1911	1.43814	2.63744	2.01046	2.59748	2.28312	1.99525	1.92709	1.98262	2.28554	1.42312	2.6329	1.96239	2.55057
50.293	2.18904	1.978	1.93003	1.93096	2.20005	1.43513	2.63937	2.0367	2.61909	2.26351	1.96667	1.93687	1.98537	2.26706	1.42205	2.63391	1.9591	2.51251
50.5371	2.18661	1.97393	1.92172	1.92582	2.19152	1.4264	2.64001	2.01706	2.60061	2.27392	1.95828	1.90888	1.96009	2.25192	1.41059	2.62333	1.97163	2.54018
50.7812	2.18079	1.96248	1.9403	1.89062	2.19232	1.42282	2.65815	1.99365	2.56491	2.25268	1.96231	1.86605	1.98186	2.26813	1.39034	2.58947	1.99523	2.54913
51.0254	2.16797	1.94869	1.92188	1.87045	2.21001	1.41003	2.61713	1.99063	2.55348	2.24893	1.9503	1.878	1.96227	2.2931	1.40035	2.61414	1.95985	2.5017
51.2695	2.15638	1.93963	1.90637	1.89265	2.22013	1.40775	2.5843	1.97152	2.55929	2.25389	1.96172	1.89076	1.9378	2.28283	1.41507	2.63822	1.93727	2.50563
51.5137	2.1643	1.93146	1.87956	1.88552	2.17718	1.38948	2.58284	1.98089	2.55438	2.21302	1.94661	1.89064	1.92424	2.23165	1.39521	2.6144	1.9237	2.47905
51.7578	2.15188	1.9247	1.86135	1.85729	2.17919	1.37793	2.55806	1.97779	2.54646	2.18137	1.94058	1.89012	1.93731	2.25709	1.39639	2.59962	1.94429	2.47991
52.002	2.14604	1.93588	1.84992	1.86612	2.20257	1.37928	2.5294	1.96196	2.53109	2.16149	1.91826	1.89119	1.93054	2.23307	1.40115	2.58871	1.93019	2.46509
52.2461	2.14356	1.91818	1.85306	1.85132	2.20109	1.38259	2.53004	1.96296	2.49118	2.19107	1.90775	1.88129	1.92829	2.19404	1.38995	2.55563	1.89923	2.43568
52.4902	2.13889	1.91115	1.83477	1.83478	2.20789	1.36921	2.54297	1.96128	2.48472	2.18027	1.90102	1.87511	1.91214	2.22798	1.38741	2.53139	1.89464	2.41128
52.7344	2.13382	1.89959	1.82889	1.82233	2.14563	1.34774	2.52264	1.95781	2.47138	2.18035	1.87857	1.86423	1.89203	2.23503	1.36495	2.54611	1.91189	2.36354
52.9785	2.12085	1.90498	1.81553	1.81405	2.12711	1.34915	2.50662	1.95978	2.4345	2.17047	1.87759	1.84634	1.90816	2.21921	1.35224	2.53373	1.89416	2.3483
53.2227	2.09941	1.88952	1.80727	1.81492	2.11259	1.35258	2.50145	1.93338	2.3988	2.14396	1.87105	1.82449	1.88812	2.17324	1.35019	2.50472	1.85959	2.36044
53.4668	2.07315	1.86308	1.80093	1.78461	2.08345	1.32994	2.46648	1.88305	2.41954	2.12584	1.84624	1.81239	1.88522	2.15077	1.34942	2.50122	1.87178	2.36372
53.7109	2.07071	1.83765	1.77455	1.79058	2.07785	1.31499	2.46566	1.8877	2.419	2.11439	1.83066	1.80393	1.88218	2.15918	1.34414	2.49281	1.86668	2.33437
53.9551	2.07417	1.83564	1.77181	1.7689	2.06576	1.30931	2.44526	1.85094	2.39003	2.09907	1.81224	1.77001	1.84299	2.13076	1.32872	2.4725	1.87163	2.30023
54.1992	2.06922	1.81353	1.72935	1.76599	2.05974	1.31253	2.40974	1.84297	2.33624	2.10329	1.79064	1.76477	1.81946	2.08012	1.30123	2.43031	1.85562	2.28167
54.4434	2.04887	1.79211	1.70481	1.73096	2.02477	1.30237	2.3803	1.833	2.33154	2.07782	1.78555	1.75632	1.8055	2.05995	1.31029	2.40409	1.81754	2.2498
54.6875	2.01566	1.77956	1.69701	1.71861	2.01201	1.26606	2.35992	1.81291	2.27898	2.04536	1.77316	1.73955	1.77537	2.07393	1.29951	2.39368	1.77922	2.22928
54.9316	1.94852	1.76838	1.69472	1.67842	1.99106	1.24906	2.32611	1.79664	2.23768	2.02033	1.76281	1.7163	1.74305	2.02457	1.2645	2.38399	1.77041	2.16533
55.1758	1.94045	1.76569	1.66355	1.66434	1.94375	1.24469	2.2766	1.76109	2.20975	1.95778	1.72474	1.71646	1.69607	1.98178	1.24616	2.34456	1.75375	2.14941
55.4199	1.92062	1.74409	1.62352	1.64527	1.92131	1.20839	2.25456	1.72459	2.19271	1.95582	1.70107	1.66969	1.6916	1.95316	1.22524	2.30157	1.73101	2.1357
55.6641	1.89888	1.71973	1.58542	1.59442	1.8969	1.20113	2.241	1.70774	2.15808	1.92455	1.65732	1.62439	1.67186	1.95404	1.19415	2.24066	1.70466	2.07878
55.9082	1.8473	1.66239	1.56341	1.57807	1.85677	1.17226	2.19657	1.68251	2.12357	1.87655	1.64003	1.61048	1.64357	1.9137	1.18084	2.2074	1.65987	2.02519
56.1523	1.80601	1.6188	1.54192	1.55303	1.80159	1.14287	2.14523	1.63624	2.03123	1.83598	1.59647	1.57577	1.60917	1.82806	1.16183	2.15842	1.61003	1.99301
56.3965	1.75477	1.58579	1.48643	1.50832	1.74664	1.09828	2.07421	1.57361	1.99012	1.79069	1.56364	1.51816	1.54185	1.76743	1.12013	2.09458	1.55772	1.95024
56.6406	1.70299	1.52616	1.42539	1.44516	1.69096	1.07472	2.01568	1.52401	1.96694	1.7319	1.5334	1.47466	1.48907	1.73299	1.08583	2.05038	1.51858	1.90393
56.8848	1.62999	1.45662	1.37237	1.39582	1.62649	1.04145	1.94872	1.47518	1.92636	1.64595	1.46807	1.42981	1.45308	1.67217	1.05263	1.99645	1.48533	1.83526
57.1289	1.5616	1.40041	1.30634	1.34005	1.56195	0.988236	1.86786	1.41284	1.84431	1.56734	1.39794	1.38763	1.39221	1.59194	1.00258	1.87803	1.40052	1.75492
57.373	1.49686	1.32754	1.2512	1.2743	1.46933	0.935072	1.75597	1.35467	1.72495	1.51948	1.33457	1.30606	1.32168	1.50891	0.952505	1.78512	1.32543	1.67119
57.6172	1.40365	1.26304	1.18129	1.20713	1.37373	0.890894	1.67835	1.29325	1.59914	1.4437	1.25263	1.23142	1.22851	1.43302	0.891605	1.68677	1.24528	1.56018
57.8613	1.30642	1.17377	1.09254	1.11586	1.28506	0.822148	1.56884	1.18235	1.49554	1.33084	1.16202	1.14091	1.13992	1.3529	0.823045	1.58361	1.17061	1.43957
58.1055	1.19947	1.08895	1.00837	1.02	1.18457	0.75266	1.43099	1.09832	1.36073	1.21997	1.07028	1.03618	1.05737	1.23564	0.749115	1.46158	1.09036	1.32931
58.3496	1.07721	0.985792	0.905439	0.914301	1.05723	0.675447	1.2972	0.982671	1.21169	1.09559	0.961457	0.92964	0.951959	1.10128	0.673988	1.31123	0.972406	1.20588
58.5938	0.947366	0.858404	0.789656	0.796955	0.932674	0.587343	1.13993	0.851762	1.07345	0.959266	0.844994	0.828304	0.827678	0.960082	0.591638	1.15203	0.846385	1.05131
58.8379	0.804398	0.731391	0.676669	0.680582	0.782872	0.504148	0.976063	0.72505	0.913294	0.811247	0.719302	0.709586	0.704227	0.812276	0.504413	0.984689	0.721987	0.892666
59.082	0.64974	0.587825	0.55305	0.557053	0.638038	0.413975	0.793052	0.588829	0.731785	0.654744	0.581068	0.56895	0.5709	0.653192	0.410986	0.789364	0.579584	0.722447
59.3262	0.486375	0.439516	0.415661	0.421137	0.475733	0.309614	0.595635	0.446436	0.557547	0.496623	0.436005	0.425989	0.432389	0.489886	0.310107	0.58894	0.433304	0.536484
59.5703	0.320039	0.289212	0.275274	0.281921	0.312925	0.20451	0.396755	0.30076	0.368932	0.326965	0.292678	0.285881	0.287905	0.326177	0.208281	0.393211	0.289206	0.358096
59.8145	0.170296	0.153269	0.146053	0.152519	0.167905	0.110655	0.209859	0.160911	0.194621	0.171386	0.156359	0.152282	0.154703	0.181336	0.111846	0.209612	0.156107	0.189016
60.0586	0.112839	0.104684	0.100143	0.108918	0.116417	0.0763181	0.141306	0.107894	0.131844	0.116822	0.10583	0.104187	0.109512	0.127859	0.0767698	0.139296	0.106882	0.125124
60.3027	0.232431	0.217768	0.199809	0.204197	0.228959	0.152652	0.28812	0.220637	0.269358	0.235391	0.214148	0.211261	0.212586	0.232918	0.151632	0.287782	0.214031	0.260026
60.5469	0.383207	0.357201	0.329378	0.337424	0.369029	0.249538	0.482506	0.361745	0.445747	0.389308	0.354004	0.346018	0.346369	0.382697	0.246758	0.478929	0.352933	0.431978
60.791	0.528216	0.492735	0.454678	0.467176	0.519864	0.343434	0.674593	0.498652	0.620668	0.537202	0.487077	0.478718	0.479686	0.535651	0.338246	0.661547	0.485608	0.60065
61.0352	0.664832	0.621553	0.581211	0.588826	0.661176	0.433125	0.846272	0.626354	0.782739	0.677361	0.620267	0.60392	0.599333	0.678957	0.429951	0.839375	0.612378	0.749867
61.2793	0.797639	0.744405	0.692076	0.704242	0.773158	0.517717	1.01367	0.749298	0.928	0.804014	0.751413	0.721049	0.714818	0.79745	0.510594	1.00503	0.737645	0.901832
61.5234	0.911231	0.858262	0.790068	0.801325	0.898044	0.592639	1.16031	0.851471	1.07158	0.920645	0.841505	0.823565	0.815923	0.913661	0.582609	1.14677	0.841712	1.03045
61.7676	1.00129	0.958686	0.879108	0.891621	0.997014	0.649522	1.28881	0.947785	1.18575	1.02685	0.939521	0.915399	0.924068	1.02111	0.659391	1.26182	0.938386	1.13404
62.0117	1.08446	1.02014	0.964148	0.97461	1.09085	0.713143	1.41154	1.04231	1.30977	1.11599	1.03817	1.00137	1.00969	1.10909	0.714463	1.37791	1.02565	1.23975
62.2559	1.16354	1.09824	1.03355	1.02818	1.13344	0.774195	1.51418	1.11706	1.39516	1.18912	1.12624	1.08212	1.07194	1.17913	0.768265	1.48163	1.09685	1.34799
62.5	1.23239	1.16795	1.10199	1.10271	1.18363	0.814635	1.60893	1.18525	1.4655	1.27534	1.17569	1.14073	1.13283	1.24027	0.80417	1.55504	1.15674	1.43111
62.7441	1.28557	1.22927	1.16121	1.16569	1.24734	0.85484	1.6855	1.24065	1.53848	1.33195	1.22274	1.20245	1.19534	1.28908	0.8408	1.6574	1.21705	1.50507
62.9883	1.33242	1.2896	1.1958	1.20708	1.31057	0.889848	1.75349	1.28878	1.59531	1.37568	1.27603	1.26969	1.22994	1.34994	0.876403	1.71751	1.26623	1.5354
63.2324	1.37583	1.33841	1.23274	1.24156	1.35882	0.920995	1.81732	1.32534	1.62753	1.40357	1.31973	1.30515	1.26906	1.38413	0.905404	1.75613	1.31831	1.59033
63.4766	1.42385	1.36647	1.28051	1.25598	1.38825	0.948886	1.87009	1.36241	1.69082	1.45467	1.36115	1.33252	1.31976	1.42763	0.936898	1.8194	1.35635	1.64341
63.7207	1.44054	1.38937	1.31082	1.31045	1.4143	0.97202	1.90782	1.40718	1.75497	1.49691	1.39437	1.35362	1.35709	1.46461	0.965898	1.85655	1.38592	1.67736
63.9648	1.46783	1.42401	1.32314	1.34957	1.50062	0.990269	1.93622	1.43718	1.78619	1.51266	1.42995	1.3934	1.36845	1.57739	0.979039	1.89582	1.40872	1.72303
64.209	1.49058	1.44122	1.35161	1.3688	1.48151	0.999473	1.96721	1.46088	1.81445	1.54739	1.46012	1.42253	1.3831	1.52978	0.990988	1.9419	1.42806	1.77422
64.4531	1.51344	1.46285	1.37871	1.36487	1.46563	1.02104	2.00528	1.48533	1.8121	1.57615	1.47155	1.43466	1.41349	1.51343	1.0052	1.95064	1.43689	1.7972
64.6973	1.52349	1.49243	1.40906	1.39919	1.50554	1.03096	2.00723	1.50906	1.8348	1.58134	1.50044	1.44056	1.42553	1.54098	1.00865	1.95327	1.46257	1.78756
64.9414	1.54317	1.50913	1.40711	1.41558	1.51165	1.03709	2.03858	1.5353	1.85926	1.58526	1.49896	1.46	1.45642	1.56396	1.01631	1.98259	1.49183	1.80716
65.1856	1.57425	1.50931	1.41178	1.42521	1.50931	1.04061	2.04045	1.54335	1.87759	1.60688	1.49953	1.49042	1.45963	1.54947	1.03761	1.98993	1.50361	1.83354
65.4297	1.58005	1.54112	1.42534	1.43232	1.52397	1.04488	2.04789	1.54749	1.89071	1.63531	1.53252	1.5171	1.45758	1.56095	1.05196	1.98374	1.53281	1.85659
65.6738	1.57948	1.54158	1.44191	1.44234	1.52164	1.06121	2.05858	1.56065	1.9061	1.64819	1.55479	1.5267	1.46732	1.58452	1.05474	2.00262	1.54762	1.85047
65.918	1.58094	1.52103	1.47584	1.44428	1.54425	1.06148	2.08203	1.57121	1.91829	1.6188	1.56176	1.52972	1.49544	1.60247	1.04312	2.0078	1.53758	1.84048
66.1621	1.59078	1.53926	1.46041	1.43606	1.55133	1.0679	2.08227	1.58303	1.92598	1.59984	1.56094	1.53194	1.49399	1.62392	1.05276	2.01555	1.53199	1.84182
66.4062	1.5913	1.56697	1.4613	1.43686	1.5373	1.07291	2.07572	1.57542	1.9358	1.6197	1.55899	1.53061	1.50808	1.61843	1.08089	2.01202	1.5347	1.84789
66.6504	1.59909	1.56411	1.45432	1.44034	1.53098	1.08292	2.06904	1.56366	1.92153	1.6295	1.57253	1.53364	1.51068	1.59084	1.09531	1.9947	1.53873	1.85313
66.8945	1.57949	1.5698	1.45352	1.48151	1.53099	1.0921	2.08017	1.56282	1.92495	1.64741	1.57644	1.55085	1.52431	1.5995	1.07922	2.01872	1.55975	1.90138
67.1387	1.57684	1.57408	1.47165	1.47366	1.552	1.0836	2.0719	1.58868	1.9147	1.65214	1.58161	1.55831	1.54552	1.60462	1.06775	2.00734	1.56456	1.87519
67.3828	1.58617	1.57093	1.48518	1.48847	1.52644	1.09345	2.0772	1.5915	1.94032	1.63942	1.5787	1.57029	1.53909	1.59168	1.0731	2.00155	1.55007	1.86827
67.6269	1.58871	1.57235	1.467	1.48137	1.52002	1.08642	2.05251	1.58909	1.94178	1.64772	1.57177	1.55492	1.51267	1.57423	1.08576	2.00217	1.53165	1.8829
67.8711	1.60115	1.55839	1.47292	1.45289	1.53647	1.09016	2.06208	1.57495	1.93483	1.6669	1.58094	1.54001	1.52755	1.56391	1.08423	1.99459	1.5477	1.87241
68.1152	1.57867	1.55686	1.47482	1.45993	1.53456	1.09994	2.05702	1.57983	1.9163	1.65436	1.57321	1.55454	1.5264	1.57534	1.07697	1.97975	1.54807	1.88063
68.3594	1.58044	1.56225	1.48289	1.46584	1.52041	1.09716	2.05771	1.59468	1.94158	1.65436	1.57585	1.5618	1.52945	1.57374	1.08249	1.98704	1.55423	1.90097
68.6035	1.59866	1.57718	1.46917	1.45832	1.52157	1.09402	2.05904	1.57506	1.92068	1.65204	1.57923	1.55861	1.51766	1.55433	1.07605	1.99209	1.55285	1.86962
68.8477	1.59331	1.57206	1.46434	1.45862	1.51745	1.08659	2.0646	1.59216	1.91416	1.6408	1.59278	1.54786	1.48998	1.56846	1.07773	1.96168	1.55237	1.8563
69.0918	1.58668	1.55356	1.45527	1.46901	1.51996	1.08427	2.01839	1.57815	1.91795	1.63427	1.60669	1.55365	1.51029	1.57834	1.07014	1.95197	1.57152	1.84219
69.3359	1.56845	1.5459	1.47175	1.46096	1.5215	1.08223	2.01503	1.55302	1.89575	1.63538	1.57757	1.54262	1.51963	1.56563	1.05914	1.96807	1.55583	1.8471
69.5801	1.56734	1.54674	1.47606	1.44311	1.52159	1.08193	2.0366	1.5595	1.88166	1.65225	1.5745	1.55456	1.53278	1.55958	1.07268	1.95885	1.53747	1.83536
69.8242	1.58964	1.54527	1.45277	1.43915	1.50785	1.0759	2.05032	1.56785	1.88588	1.63915	1.56856	1.57136	1.52784	1.54496	1.07178	1.94758	1.53542	1.82746
	1.57712	1.5573	1.43895	1.44542	1.49222	1.07184	2.02994	1.55662	1.90316	1.62222	1.55931	1.55055	1.53433	1.53575	1.06242	1.93917	1.52494	1.82698
	1.55952	1.55825	1.44094	1.42056	1.48144	1.06624	2.01962	1.56541	1.88505	1.64655	1.54984	1.54951	1.50867	1.55031	1.07899	1.94371	1.53119	1.83918
	1.57318	1.54174	1.45104	1.42975	1.46084	1.06553	2.0212	1.5558	1.8576	1.62652	1.55868	1.54327	1.49576	1.51066	1.07824	1.91773	1.55438	1.81117
	1.55351	1.53839	1.45953	1.45683	1.47355	1.07536	2.00303	1.55247	1.86511	1.60145	1.5465	1.53901	1.48407	1.49996	1.0707	1.92692	1.54106	1.80425
	1.56618	1.54465	1.4455	1.44829	1.4699	1.07309	1.99499	1.55657	1.86596	1.60092	1.53949	1.52232	1.47859	1.5159	1.06238	1.88606	1.54262	1.82285
	1.55008	1.53529	1.43804	1.43759	1.47799	1.07369	1.98521	1.5616	1.85288	1.60359	1.54532	1.52401	1.48787	1.51432	1.06343	1.882	1.5479	1.82841
	1.54507	1.53775	1.42674	1.42364	1.46041	1.06718	1.96257	1.55641	1.82329	1.59607	1.55799	1.53179	1.49226	1.50015	1.06414	1.89997	1.54906	1.81706
	1.56279	1.55006	1.4465	1.43195	1.48424	1.05462	1.94091	1.5504	1.82688	1.58761	1.53936	1.52179	1.49817	1.47022	1.06597	1.86055	1.53975	1.80564
	1.54712	1.51226	1.43351	1.43355	1.46629	1.05369	1.94546	1.54813	1.83571	1.5901	1.53808	1.50138	1.49668	1.48786	1.06855	1.87454	1.52133	1.77607
	1.50831	1.49161	1.43213	1.4178	1.44084	1.06698	1.9543	1.54014	1.81227	1.59325	1.55076	1.50876	1.47255	1.48385	1.06702	1.88895	1.51049	1.78824
	1.50657	1.51142	1.44237	1.40662	1.44523	1.07192	1.94497	1.54738	1.82876	1.56386	1.52657	1.5108	1.47069	1.47064	1.05895	1.88363	1.51447	1.80274
	1.52291	1.50085	1.44042	1.39875	1.43314	1.05531	1.93986	1.53003	1.80751	1.57219	1.52732	1.50315	1.47742	1.45266	1.05993	1.87008	1.51738	1.79803
	1.5106	1.49541	1.43318	1.38539	1.42939	1.04933	1.94253	1.53166	1.81503	1.5772	1.51416	1.51013	1.47839	1.46982	1.05486	1.87115	1.51814	1.79273
	1.4935	1.49179	1.43237	1.39803	1.42804	1.05319	1.93803	1.52623	1.8171	1.53608	1.50605	1.51556	1.47376	1.45355	1.05117	1.84643	1.52424	1.78171
	1.49125	1.48506	1.42244	1.40082	1.41171	1.04833	1.91169	1.51111	1.77583	1.53568	1.50921	1.49649	1.44398	1.44387	1.05622	1.83323	1.52836	1.748
	1.50122	1.49417	1.40212	1.40246	1.41174	1.05294	1.90667	1.52585	1.76757	1.54442	1.51779	1.49805	1.43639	1.43774	1.05581	1.83584	1.51668	1.73623
	1.48873	1.47658	1.39808	1.3982	1.41152	1.04757	1.90145	1.52799	1.78971	1.53914	1.49649	1.50976	1.44049	1.44022	1.04059	1.84576	1.51208	1.72521
	1.47494	1.45684	1.40087	1.39154	1.4204	1.04964	1.90057	1.53498	1.78563	1.5277	1.49682	1.48439	1.43808	1.42254	1.03391	1.81389	1.4955	1.71204
	1.46464	1.48991	1.37874	1.37576	1.41146	1.04284	1.88135	1.53503	1.77031	1.51917	1.48985	1.46067	1.44354	1.42179	1.03524	1.8105	1.52274	1.71992
	1.4508	1.49223	1.3902	1.37218	1.38304	1.04493	1.88255	1.52049	1.76796	1.53418	1.48943	1.47043	1.44043	1.42	1.04076	1.80094	1.51143	1.71783
	1.45195	1.48859	1.3953	1.36795	1.38833	1.04883	1.86586	1.51315	1.75962	1.5243	1.49601	1.47852	1.4315	1.41888	1.04695	1.78693	1.4769	1.6895
	1.45314	1.45164	1.379	1.35104	1.3931	1.04413	1.86936	1.51297	1.73903	1.49228	1.47318	1.48367	1.41933	1.41297	1.0413	1.78781	1.47317	1.6814
	1.4483	1.4505	1.3893	1.35803	1.38071	1.04219	1.87736	1.50649	1.74727	1.49928	1.47317	1.47344	1.41603	1.4023	1.03796	1.76679	1.48488	1.69901
	1.44261	1.45836	1.38831	1.36331	1.37331	1.03501	1.87523	1.51621	1.73361	1.5011	1.48456	1.47098	1.41164	1.39819	1.031	1.7887	1.49284	1.71739
	1.43045	1.46337	1.39018	1.35267	1.36944	1.03731	1.8615	1.50668	1.71158	1.49514	1.47269	1.46462	1.39808	1.39889	1.03018	1.79021	1.48335	1.70329
	1.43493	1.45133	1.3828	1.34915	1.38481	1.04153	1.85923	1.49577	1.72351	1.49794	1.46925	1.45493	1.38955	1.40207	1.01337	1.75841	1.4732	1.68447
	1.4387	1.45167	1.38041	1.34119	1.37444	1.03136	1.84373	1.48165	1.7364	1.48746	1.47543	1.45012	1.40305	1.38434	1.01683	1.76834	1.45884	1.67183
	1.43285	1.43611	1.36625	1.32876	1.38187	1.01521	1.83064	1.49622	1.72914	1.49594	1.47666	1.44329	1.41528	1.40778	1.02799	1.78286	1.44983	1.65794
	1.42395	1.44626	1.36606	1.329	1.36798	1.02136	1.81942	1.49242	1.69705	1.49318	1.45109	1.44553	1.40523	1.40586	1.03102	1.76641	1.45552	1.64774
	1.41571	1.45338	1.36272	1.33751	1.31739	1.023	1.8156	1.48053	1.68821	1.47866	1.44532	1.44128	1.41186	1.36959	1.02494	1.7496	1.46194	1.65059
	1.40668	1.45156	1.36175	1.32242	1.32304	1.02392	1.81904	1.49162	1.68869	1.47607	1.43989	1.44707	1.4076	1.35753	1.01866	1.73262	1.46563	1.64715
	1.40154	1.45435	1.35164	1.30958	1.3348	1.01838	1.81019	1.49685	1.66918	1.45815	1.43934	1.43773	1.38002	1.35731	1.0097	1.7324	1.46293	1.65243
	1.40456	1.4605	1.35113	1.28971	1.33805	1.01141	1.80355	1.4842	1.67855	1.45836	1.43856	1.44084	1.37739	1.36323	1.01348	1.73656	1.46656	1.63084
	1.39804	1.43285	1.3363	1.29543	1.33789	1.01095	1.79343	1.47388	1.6672	1.45321	1.43012	1.44084	1.3844	1.35909	1.00723	1.7067	1.47285	1.60303
	1.38266	1.42543	1.34119	1.30472	1.3322	1.0072	1.77361	1.47804	1.67054	1.45245	1.44523	1.43138	1.3704	1.35616	1.00163	1.71562	1.4692	1.6037
	1.38587	1.42409	1.34936	1.30269	1.33202	1.00627	1.76746	1.45991	1.65436	1.45545	1.44314	1.44539	1.37301	1.35412	0.998692	1.7267	1.47248	1.6117
	1.38303	1.4211	1.34044	1.29468	1.32411	0.996006	1.75853	1.47284	1.62827	1.45523	1.42694	1.44115	1.35841	1.35458	1.00048	1.6988	1.45903	1.60674
	1.37642	1.41395	1.33952	1.28367	1.31771	0.996706	1.75873	1.47528	1.66727	1.45558	1.42535	1.43549	1.36111	1.31441	0.997398	1.67833	1.44734	1.60523
	1.36573	1.39879	1.33706	1.28443	1.3276	1.00012	1.76682	1.47683	1.66222	1.41245	1.42676	1.42273	1.37116	1.31687	0.988627	1.678	1.46499	1.60098
	1.36534	1.40896	1.32884	1.26981	1.32874	1.0039	1.78283	1.47312	1.63684	1.41607	1.41401	1.42504	1.34838	1.32135	0.991156	1.67302	1.44188	1.61409
	1.37094	1.39792	1.31933	1.27231	1.32794	0.992837	1.74991	1.47037	1.61857	1.4219	1.42261	1.40063	1.34	1.31807	0.978829	1.66865	1.42798	1.60537
	1.36841	1.38583	1.30781	1.27409	1.30752	0.995784	1.73547	1.48715	1.61828	1.42926	1.41895	1.41244	1.35454	1.32232	0.97309	1.66884	1.43364	1.58681
	1.36394	1.3991	1.32039	1.25466	1.28529	0.994515	1.74389	1.49904	1.62889	1.41855	1.42037	1.41739	1.34136	1.31244	0.977629	1.66863	1.4296	1.57234
	1.34418	1.39542	1.30468	1.2579	1.29317	0.982138	1.75537	1.49054	1.60936	1.41246	1.41691	1.40062	1.32452	1.3114	0.968043	1.6573	1.45106	1.57933
	1.35326	1.39132	1.29493	1.26343	1.27001	0.971375	1.71983	1.47102	1.61489	1.41468	1.41086	1.39454	1.31363	1.31217	0.967306	1.66446	1.44507	1.54407
	1.35927	1.38481	1.29665	1.24718	1.26156	0.979024	1.704	1.45079	1.59469	1.42152	1.38839	1.38319	1.31279	1.29014	0.973192	1.66397	1.41881	1.53146
	1.35225	1.37889	1.30766	1.22763	1.25819	0.990123	1.71736	1.44735	1.60568	1.41335	1.36724	1.38518	1.31442	1.2669	0.967786	1.65261	1.42094	1.5327
	1.34973	1.37553	1.29804	1.22071	1.24759	0.984388	1.71089	1.44318	1.60071	1.40895	1.36831	1.39774	1.30186	1.25961	0.971121	1.64529	1.42812	1.54614
	1.32757	1.36055	1.27975	1.24077	1.23643	0.97282	1.71437	1.43981	1.5949	1.39118	1.38117	1.39215	1.29537	1.26215	0.974696	1.63379	1.4348	1.52636
	1.32016	1.3544	1.278	1.24289	1.23502	0.961551	1.72111	1.4392	1.57694	1.36789	1.38272	1.39366	1.29974	1.24898	0.95272	1.62014	1.42724	1.50882
	1.32297	1.35287	1.26295	1.22601	1.25831	0.945256	1.70809	1.40942	1.5698	1.35935	1.37638	1.37889	1.30414	1.2452	0.951706	1.62312	1.39763	1.52999
	1.32109	1.34139	1.26008	1.22279	1.24808	0.941267	1.69344	1.41492	1.55794	1.36055	1.36169	1.36526	1.29263	1.22959	0.966287	1.61632	1.40176	1.51033
	1.3171	1.32803	1.2787	1.23156	1.24571	0.961494	1.67099	1.41762	1.5466	1.35159	1.37891	1.35746	1.29622	1.23424	0.960361	1.60034	1.40761	1.51051
	1.31094	1.32809	1.27947	1.22649	1.24306	0.96146	1.65975	1.40458	1.55061	1.34412	1.37356	1.35452	1.27917	1.24903	0.958887	1.59521	1.38109	1.49076
	1.31706	1.34221	1.25389	1.2091	1.23596	0.947672	1.66142	1.41348	1.55723	1.34531	1.3637	1.34476	1.28607	1.26377	0.955724	1.59703	1.38549	1.46423
	1.30472	1.31368	1.24962	1.19744	1.2342	0.945061	1.67328	1.40844	1.5577	1.34979	1.36488	1.35004	1.27553	1.24615	0.950685	1.60254	1.37156	1.48718
	1.29735	1.30875	1.26017	1.20375	1.22545	0.943221	1.66439	1.39154	1.53783	1.33754	1.35406	1.33983	1.27173	1.2059	0.950069	1.59105	1.36667	1.46768
	1.30657	1.30881	1.26171	1.21117	1.2071	0.931094	1.65515	1.39132	1.52126	1.32554	1.34389	1.32859	1.2742	1.19455	0.947064	1.58033	1.37806	1.46289
	1.30514	1.30785	1.2483	1.19824	1.2006	0.931794	1.65367	1.39308	1.51554	1.32325	1.32536	1.3334	1.27762	1.21223	0.938745	1.56354	1.34871	1.4804
	1.27553	1.30697	1.24325	1.18555	1.2085	0.938635	1.64291	1.38876	1.50689	1.32949	1.31189	1.32575	1.25792	1.20441	0.934754	1.55724	1.33228	1.46856
	1.27034	1.31294	1.2199	1.19813	1.2035	0.943784	1.62368	1.39236	1.50059	1.32092	1.30699	1.32502	1.24451	1.19456	0.931858	1.53631	1.34308	1.45062
	1.28377	1.30426	1.21681	1.18751	1.21233	0.945089	1.61491	1.38142	1.52497	1.30002	1.31331	1.31879	1.255	1.20054	0.921199	1.53595	1.35192	1.4349
	1.27249	1.29227	1.22792	1.1747	1.2053	0.923992	1.62103	1.38428	1.51833	1.29087	1.30929	1.30763	1.24625	1.19274	0.925467	1.55035	1.34856	1.452
	1.26237	1.2718	1.221	1.17753	1.20019	0.923871	1.62832	1.3886	1.4769	1.29192	1.30607	1.29563	1.25073	1.20582	0.92406	1.54066	1.3491	1.44191
	1.2384	1.27069	1.20924	1.17532	1.19369	0.932073	1.62048	1.3646	1.4785	1.28361	1.29428	1.3019	1.23697	1.20015	0.917023	1.5275	1.33702	1.42639
	1.2346	1.27689	1.22733	1.16336	1.1856	0.931044	1.61706	1.35015	1.46461	1.28036	1.28608	1.29414	1.21318	1.19509	0.911026	1.52414	1.31326	1.43453
	1.24513	1.26255	1.21809	1.1503	1.17426	0.920634	1.60014	1.35876	1.45844	1.26506	1.29034	1.28187	1.20749	1.16683	0.901019	1.51606	1.31688	1.43676
	1.23905	1.26635	1.20335	1.16789	1.16954	0.931846	1.59398	1.36628	1.44381	1.2711	1.29013	1.28327	1.20989	1.1746	0.915291	1.50513	1.32197	1.41555
	1.23971	1.26069	1.21434	1.15517	1.16595	0.929043	1.58201	1.36665	1.45101	1.28083	1.27979	1.27155	1.20008	1.18398	0.913237	1.51004	1.33483	1.40088
	1.21623	1.2586	1.19503	1.148	1.16217	0.921446	1.58093	1.35244	1.42875	1.26676	1.28392	1.27495	1.19762	1.16146	0.902409	1.50093	1.33396	1.39095
	1.21861	1.2529	1.19463	1.13634	1.1466	0.907175	1.58222	1.34059	1.40951	1.25512	1.28888	1.26619	1.19122	1.16544	0.900981	1.49068	1.32428	1.38655
	1.20785	1.23914	1.2047	1.11776	1.14875	0.894934	1.57637	1.35845	1.42241	1.26632	1.27082	1.26089	1.18993	1.17077	0.904882	1.49934	1.32329	1.38821
	1.20036	1.24011	1.20229	1.1166	1.16152	0.901017	1.57824	1.3414	1.4235	1.23942	1.27645	1.25822	1.18864	1.16538	0.908803	1.48388	1.29751	1.37051
	1.18798	1.24638	1.19467	1.11105	1.16851	0.90188	1.58264	1.33814	1.41146	1.23065	1.2654	1.26124	1.18022	1.16952	0.898939	1.4719	1.28798	1.3641
	1.18923	1.2475	1.18018	1.11516	1.16003	0.894591	1.57705	1.32096	1.39193	1.23615	1.24474	1.26023	1.18121	1.16002	0.888891	1.46499	1.29211	1.38765
	1.17366	1.24356	1.1729	1.11793	1.15078	0.896865	1.57174	1.32604	1.39301	1.23673	1.26039	1.27493	1.18644	1.14843	0.879094	1.46406	1.296	1.37499
	1.16745	1.23018	1.18921	1.12454	1.15148	0.894373	1.55606	1.3358	1.39331	1.23801	1.26921	1.26935	1.18795	1.14972	0.880223	1.45056	1.27202	1.35713
	1.15386	1.22888	1.17882	1.12435	1.15512	0.884866	1.54341	1.32669	1.37556	1.22022	1.25063	1.24526	1.18634	1.13987	0.882934	1.45253	1.26347	1.34918
	1.15694	1.23333	1.16429	1.11485	1.13234	0.881292	1.52905	1.30553	1.36593	1.20952	1.24288	1.23371	1.17672	1.13291	0.890999	1.45275	1.28326	1.35989
	1.15855	1.20682	1.16658	1.09525	1.12779	0.88203	1.52213	1.30517	1.36993	1.2134	1.23907	1.23601	1.1654	1.12296	0.899204	1.43535	1.30186	1.35403
	1.15861	1.20462	1.1705	1.09066	1.1534	0.878598	1.51733	1.30483	1.36316	1.21865	1.23413	1.23266	1.15895	1.14779	0.895966	1.43584	1.28592	1.34412
	1.15142	1.20984	1.16545	1.10133	1.15049	0.874845	1.50447	1.30378	1.35003	1.20538	1.21246	1.22995	1.16268	1.13073	0.892548	1.4403	1.27411	1.33088
	1.14654	1.20731	1.16115	1.09342	1.13217	0.871517	1.50549	1.28903	1.36027	1.18684	1.22286	1.21033	1.17133	1.12739	0.877368	1.43607	1.26633	1.34442
	1.14158	1.21229	1.14435	1.07363	1.13719	0.869576	1.50888	1.28659	1.34186	1.18971	1.22446	1.20566	1.16428	1.11795	0.875635	1.43257	1.24813	1.32068
	1.14341	1.20282	1.12828	1.07147	1.12711	0.87832	1.49307	1.28477	1.33713	1.20159	1.22544	1.21277	1.1596	1.12146	0.876243	1.43463	1.24053	1.31645
	1.12456	1.18911	1.12915	1.07302	1.1333	0.880138	1.47619	1.28102	1.34942	1.19233	1.20672	1.20147	1.14695	1.1214	0.873958	1.42264	1.24925	1.32766
	1.1273	1.18216	1.1428	1.072	1.11756	0.869684	1.48525	1.28543	1.34983	1.19368	1.21167	1.19987	1.14143	1.10552	0.864179	1.41698	1.25692	1.31356
	1.12539	1.18907	1.12858	1.07868	1.11796	0.857034	1.47231	1.29527	1.3336	1.19401	1.20427	1.20088	1.12742	1.1017	0.858896	1.41091	1.24256	1.30342
	1.1211	1.18929	1.12297	1.06988	1.11072	0.865105	1.47595	1.28253	1.3282	1.19848	1.21141	1.19181	1.12773	1.10014	0.864972	1.38594	1.22996	1.30856
	1.12309	1.17868	1.12574	1.06837	1.09939	0.855199	1.48091	1.2652	1.31218	1.17648	1.19434	1.18649	1.13236	1.08784	0.868597	1.37738	1.24462	1.30446
	1.13584	1.17732	1.12195	1.0644	1.11137	0.854268	1.47216	1.2685	1.31137	1.18274	1.1754	1.19047	1.12668	1.08535	0.870561	1.38047	1.23371	1.3076
	1.11678	1.1764	1.11117	1.06166	1.09883	0.859026	1.46269	1.2597	1.31811	1.18575	1.17413	1.1892	1.12636	1.09926	0.862414	1.36469	1.22082	1.28642
	1.11407	1.16225	1.1218	1.0504	1.07753	0.864138	1.44312	1.26651	1.31563	1.17112	1.17558	1.18503	1.12515	1.09513	0.860441	1.36841	1.20638	1.29053
	1.11602	1.14181	1.10923	1.04269	1.07758	0.852704	1.4333	1.2651	1.29015	1.16393	1.18311	1.17579	1.11009	1.09537	0.858692	1.36752	1.20894	1.28657
	1.10878	1.1348	1.10064	1.04294	1.07795	0.844623	1.43127	1.25605	1.29117	1.16079	1.18106	1.1559	1.12059	1.0948	0.854458	1.35858	1.19742	1.27416
	1.09865	1.14145	1.07976	1.0469	1.08362	0.851696	1.43307	1.24543	1.2942	1.15006	1.18733	1.15368	1.11955	1.09281	0.845294	1.35287	1.20086	1.27567
	1.10897	1.14972	1.08787	1.04907	1.07454	0.842493	1.4293	1.25486	1.29038	1.14564	1.17802	1.1552	1.11125	1.07548	0.849915	1.34553	1.20279	1.27027
	1.11135	1.14309	1.08448	1.04184	1.0695	0.836848	1.42549	1.25164	1.27965	1.15094	1.17382	1.14594	1.09379	1.06992	0.851065	1.34276	1.19815	1.25516
	1.08891	1.14865	1.08479	1.03165	1.05743	0.827716	1.42567	1.23775	1.25893	1.14567	1.15832	1.14448	1.09606	1.0737	0.857702	1.35085	1.18871	1.26479
	1.06409	1.12686	1.08361	1.029	1.05726	0.830919	1.42593	1.23266	1.26591	1.13564	1.15802	1.13545	1.11027	1.06164	0.851115	1.3362	1.18297	1.24949
	1.06534	1.10345	1.06715	1.02951	1.05861	0.826346	1.40873	1.22378	1.27123	1.13791	1.1439	1.13348	1.08744	1.04929	0.837064	1.32948	1.18647	1.24805
	1.07473	1.118	1.05829	1.0251	1.05814	0.822364	1.41133	1.22014	1.26357	1.11625	1.13305	1.13618	1.07617	1.03302	0.83943	1.31509	1.17236	1.24004
	1.05774	1.11685	1.06226	1.02505	1.06021	0.818096	1.4132	1.21179	1.24574	1.09917	1.14818	1.11947	1.08204	1.03127	0.851267	1.30407	1.1702	1.22342
	1.0524	1.10058	1.0536	1.00578	1.0565	0.819171	1.39062	1.20978	1.23727	1.11169	1.15743	1.10806	1.07769	1.04114	0.837772	1.31491	1.16002	1.21108
	1.06516	1.09493	1.06039	1.00436	1.06312	0.832512	1.37831	1.21077	1.23204	1.11428	1.13566	1.1132	1.08392	1.04578	0.835673	1.31985	1.14638	1.2102
	1.04742	1.10567	1.06953	1.00264	1.05423	0.830777	1.39003	1.21482	1.22993	1.09729	1.13101	1.10271	1.08178	1.04858	0.838396	1.32247	1.14724	1.20763
	1.03538	1.1111	1.0502	1.01703	1.07899	0.824073	1.39708	1.22607	1.23506	1.09252	1.13536	1.0931	1.07449	1.07173	0.833666	1.3193	1.15134	1.20155
	1.04212	1.09435	1.04184	1.02511	1.0419	0.823779	1.37524	1.21764	1.21633	1.09981	1.12619	1.08163	1.07279	1.04223	0.822108	1.3011	1.16392	1.19601
	1.02786	1.09437	1.03672	1.00821	1.01995	0.82702	1.36616	1.20401	1.21741	1.09932	1.12153	1.0836	1.06535	1.02506	0.817915	1.29134	1.15376	1.20043
	1.01248	1.08413	1.04185	0.986288	1.02505	0.819562	1.35252	1.2115	1.23879	1.0892	1.10146	1.07087	1.07085	1.02927	0.80898	1.29341	1.14721	1.19562
	1.0183	1.07466	1.04002	0.990149	1.02323	0.811122	1.35455	1.20312	1.20948	1.08648	1.09458	1.07622	1.04953	1.02102	0.814851	1.27185	1.14378	1.19986
	1.02215	1.07418	1.03807	0.98934	1.01268	0.813348	1.34751	1.18642	1.18098	1.07445	1.09622	1.08384	1.03122	1.01722	0.823618	1.28301	1.12997	1.19169
	1.02137	1.06445	1.03321	0.985657	1.01053	0.814681	1.34231	1.18848	1.17385	1.06052	1.10536	1.08256	1.03126	0.998408	0.820213	1.28765	1.13571	1.18529
	1.00414	1.05932	1.02695	0.987305	1.00898	0.807615	1.34589	1.17741	1.17085	1.06597	1.09482	1.06062	1.03087	1.00141	0.807525	1.28496	1.13187	1.1842
	0.998912	1.05342	1.00789	0.987423	1.04354	0.792067	1.34223	1.18799	1.17055	1.05332	1.09255	1.05208	1.03977	1.04774	0.817709	1.27375	1.11867	1.17628
	0.984391	1.06129	1.00912	0.965341	1.138	0.789711	1.33371	1.17972	1.20334	1.04198	1.09136	1.05575	1.03043	1.13673	0.817309	1.2557	1.12629	1.1855
	0.98385	1.0576	1.00393	0.952583	1.08224	0.795237	1.32992	1.1664	1.19301	1.04356	1.08573	1.0471	1.02094	1.05604	0.815396	1.24385	1.14391	1.16868
	0.976197	1.04968	1.00093	0.951577	1.01306	0.803623	1.32259	1.17121	1.1685	1.03842	1.07854	1.04316	1.03428	1.00399	0.805429	1.25556	1.12772	1.15012
	0.977171	1.05389	0.993568	0.955898	0.988333	0.805893	1.30941	1.17758	1.16827	1.03685	1.08165	1.05053	1.02466	0.986611	0.805205	1.2337	1.12085	1.14999
	0.98561	1.05558	0.987778	0.953387	0.993435	0.79449	1.31516	1.17823	1.16319	1.01989	1.07314	1.0414	1.02098	0.982847	0.815423	1.2315	1.12215	1.14773
	0.979188	1.0417	0.987767	0.954203	0.997126	0.782808	1.32138	1.16702	1.15289	1.00992	1.07644	1.02731	1.01332	0.976344	0.808233	1.24316	1.12622	1.14482
	0.964677	1.03619	0.987814	0.944297	0.995198	0.789549	1.31215	1.15782	1.14946	1.0148	1.08329	1.02542	1.00794	0.965537	0.801269	1.23838	1.1168	1.14575
	0.950125	1.02984	0.980901	0.942519	0.999393	0.794739	1.31202	1.15878	1.15484	1.02215	1.06649	1.02065	0.993613	0.976378	0.790049	1.21883	1.10848	1.13077
	0.942134	1.02446	0.98369	0.953631	1.00631	0.787023	1.30702	1.15373	1.14616	1.0014	1.05541	1.00749	0.98316	0.979047	0.793488	1.21362	1.10074	1.13419
	0.949485	1.02454	0.980956	0.94339	0.994097	0.78485	1.29335	1.14006	1.15082	0.990959	1.05349	0.996124	0.98916	0.987302	0.788846	1.21928	1.0789	1.13114
	0.946607	1.01118	0.978546	0.92984	0.977112	0.780549	1.28194	1.15553	1.13222	0.990449	1.04061	0.994512	0.987676	0.98376	0.785775	1.20392	1.09272	1.11874
	0.929178	1.01014	0.972954	0.925456	0.974102	0.7762	1.28415	1.15808	1.12567	1.00585	1.04108	1.0066	0.996934	0.973033	0.791491	1.20481	1.07888	1.12144
	0.931269	1.01367	0.955229	0.929642	0.97011	0.773561	1.29478	1.14276	1.12908	0.997449	1.0492	1.00233	0.995821	0.954642	0.795099	1.21407	1.06807	1.11445
	0.935541	1.01356	0.953101	0.930507	0.946607	0.770806	1.27749	1.13039	1.11126	0.996694	1.04863	0.996752	0.992544	0.953363	0.775679	1.20685	1.06151	1.09683
	0.933803	1.01774	0.955685	0.907469	0.955384	0.776544	1.27219	1.12915	1.10765	0.993819	1.04847	0.996174	0.988831	0.951325	0.777817	1.20256	1.06867	1.09705
	0.928219	1.02367	0.965279	0.900256	0.962861	0.77133	1.27204	1.13829	1.12166	0.974784	1.04651	0.987855	0.977564	0.942661	0.784518	1.20115	1.07947	1.09345
	0.917084	1.00265	0.945769	0.905493	0.959061	0.769726	1.26413	1.14158	1.11228	0.967385	1.03472	0.971403	0.968838	0.929841	0.781393	1.19313	1.08235	1.09874
	0.914664	0.997282	0.947921	0.901452	0.960928	0.759703	1.24987	1.1334	1.10723	0.970559	1.03949	0.976513	0.976967	0.947027	0.784068	1.1811	1.0775	1.08935
	0.903141	0.993344	0.935313	0.904304	0.951555	0.767574	1.25604	1.1268	1.09895	0.97085	1.03102	0.972422	0.974485	0.954973	0.778727	1.17926	1.05498	1.09099
	0.901108	0.986905	0.920639	0.910048	0.942195	0.770973	1.24926	1.12415	1.09506	0.963611	1.02975	0.967215	0.972692	0.934483	0.775344	1.18272	1.05131	1.08079
	0.909135	0.976542	0.919602	0.901677	0.933215	0.762293	1.24737	1.12033	1.07734	0.966978	1.02157	0.965674	0.958488	0.930218	0.765765	1.17961	1.06339	1.07787
	0.904426	0.972807	0.920936	0.894071	0.930091	0.748885	1.2382	1.11196	1.07949	0.978058	1.013	0.957755	0.952903	0.935293	0.77271	1.17726	1.05995	1.06625
	0.895293	0.985716	0.912692	0.885776	0.938561	0.755666	1.23421	1.10669	1.07751	0.963379	1.01242	0.953886	0.95643	0.932453	0.778996	1.18459	1.06567	1.06394
	0.898049	0.992527	0.909907	0.893855	0.935134	0.753204	1.22744	1.10625	1.06457	0.964933	1.00875	0.94781	0.946269	0.931372	0.767011	1.17183	1.05654	1.07044
	0.894634	0.97794	0.911162	0.88554	0.927407	0.756106	1.22711	1.10037	1.05963	0.962611	1.00747	0.949157	0.940014	0.93393	0.762663	1.16889	1.04313	1.06799
	0.884038	0.959634	0.897939	0.873379	0.913266	0.74907	1.22976	1.09488	1.05388	0.953813	0.998731	0.940069	0.934648	0.904556	0.765451	1.16138	1.02919	1.06642
	0.88031	0.956009	0.892959	0.885826	0.899267	0.743886	1.22839	1.0903	1.05154	0.948089	0.994951	0.940137	0.934326	0.910809	0.761771	1.15338	1.02628	1.05382
	0.881303	0.955701	0.897352	0.878708	0.891303	0.739826	1.22747	1.07914	1.06225	0.932862	0.991113	0.935094	0.93712	0.91684	0.758069	1.15565	1.03015	1.05662
	0.881284	0.951909	0.903869	0.868216	0.895698	0.738869	1.21705	1.08383	1.05156	0.927101	0.976272	0.932514	0.934968	0.909609	0.749666	1.14772	1.03802	1.05521
	0.881403	0.959588	0.895368	0.864539	0.898819	0.734603	1.21151	1.09002	1.02469	0.921251	0.972229	0.923663	0.928912	0.90181	0.752634	1.14869	1.01776	1.04248
	0.872086	0.957105	0.889909	0.863231	0.891999	0.742919	1.21487	1.07879	1.02506	0.923417	0.971324	0.918174	0.924459	0.896597	0.75153	1.1372	1.02453	1.0209
	0.854424	0.956032	0.892937	0.857245	0.892293	0.736309	1.20602	1.07186	1.03561	0.920377	0.973597	0.922827	0.909147	0.884215	0.755223	1.13111	1.03316	1.02035
	0.853747	0.940748	0.878548	0.853217	0.886606	0.734581	1.19826	1.07719	1.03625	0.913303	0.971032	0.914581	0.899644	0.878318	0.746798	1.13823	1.02963	1.02416
	0.857686	0.930352	0.875904	0.83076	0.891642	0.730728	1.19137	1.07425	1.02492	0.901195	0.962696	0.896841	0.897571	0.880875	0.745288	1.12807	1.01618	1.01225
	0.856787	0.920704	0.879558	0.822688	0.885379	0.724633	1.18447	1.0639	1.01605	0.907342	0.958537	0.895092	0.902368	0.86743	0.738071	1.12455	1.016	1.00607
	0.852419	0.927801	0.872449	0.834418	0.876174	0.717338	1.17742	1.07138	1.01374	0.910708	0.947427	0.896447	0.895578	0.866125	0.730848	1.11802	1.00598	1.00229
	0.842914	0.931033	0.868583	0.843858	0.876571	0.722603	1.17125	1.05688	1.01302	0.906559	0.949266	0.895274	0.897128	0.858514	0.725822	1.1066	1.00648	1.00195
	0.83478	0.918085	0.864235	0.82622	0.874108	0.711829	1.16342	1.06611	1.00761	0.901555	0.959306	0.887247	0.89153	0.852366	0.734708	1.11461	1.00154	1.00395
	0.827692	0.902539	0.851792	0.832931	0.866011	0.709704	1.17137	1.06826	0.996829	0.899846	0.951886	0.878484	0.90259	0.854657	0.735819	1.11238	0.99454	0.995905
	0.825425	0.904389	0.853967	0.823578	0.865507	0.705499	1.17828	1.06176	1.00004	0.900804	0.954096	0.871383	0.902096	0.837828	0.726549	1.10214	0.990624	0.993162
	0.830378	0.911373	0.839953	0.819274	0.86595	0.715781	1.17042	1.05988	0.987953	0.893571	0.956665	0.871992	0.886266	0.838957	0.71823	1.09828	0.998213	0.982834
	0.821168	0.907652	0.845008	0.81805	0.851047	0.712326	1.16349	1.05899	0.97931	0.898582	0.951892	0.86662	0.879384	0.837027	0.723748	1.09177	0.994829	0.974825
	0.827904	0.897419	0.834144	0.812304	0.84693	0.715111	1.15977	1.04609	0.970884	0.884233	0.938239	0.864915	0.882687	0.839914	0.717752	1.09365	0.980731	0.973819
	0.821543	0.895314	0.836498	0.81176	0.854217	0.703962	1.15708	1.04642	0.966156	0.88233	0.938442	0.860479	0.888487	0.852586	0.716294	1.10203	0.968466	0.965679
	0.813807	0.892185	0.83885	0.812346	0.836372	0.693496	1.15251	1.04203	0.952153	0.876652	0.937669	0.860815	0.882062	0.833089	0.714335	1.09082	0.964104	0.970842
	0.814371	0.896162	0.833923	0.801697	0.829587	0.684734	1.14882	1.04239	0.952337	0.869829	0.923853	0.854045	0.874416	0.815461	0.719137	1.07165	0.972537	0.970682
	0.808824	0.895081	0.825571	0.801543	0.836305	0.687461	1.13237	1.03142	0.951122	0.859837	0.92517	0.850529	0.864779	0.810802	0.707492	1.07003	0.971816	0.965796
	0.799977	0.890077	0.817454	0.797314	0.826066	0.688761	1.13655	1.02964	0.935398	0.845158	0.920652	0.843422	0.866248	0.81326	0.706236	1.06639	0.966682	0.950165
	0.790442	0.888067	0.816051	0.786385	0.817936	0.681232	1.13658	1.03967	0.943748	0.846402	0.904154	0.834326	0.861203	0.809179	0.708878	1.07155	0.968352	0.952494
	0.784617	0.879188	0.813071	0.780912	0.820764	0.678538	1.13366	1.03337	0.943982	0.846467	0.904306	0.828839	0.859061	0.811484	0.703873	1.0699	0.966126	0.940514
	0.782496	0.876655	0.799983	0.782533	0.826812	0.67152	1.13631	1.0401	0.933399	0.838237	0.912986	0.830317	0.854145	0.799472	0.695043	1.07032	0.952147	0.928072
	0.782958	0.870919	0.801148	0.775053	0.812755	0.666443	1.13456	1.02906	0.924279	0.841024	0.915203	0.830102	0.845091	0.800349	0.693816	1.06806	0.943518	0.915037
	0.773456	0.869329	0.804375	0.779867	0.804981	0.6771	1.12225	1.02127	0.920071	0.846984	0.895409	0.822522	0.84102	0.797844	0.695571	1.06167	0.947474	0.919143
	0.764022	0.869603	0.796131	0.783483	0.805473	0.676138	1.11696	1.01939	0.917057	0.844785	0.892926	0.816582	0.84718	0.798119	0.687549	1.05824	0.946413	0.923106
	0.769682	0.868908	0.799194	0.780488	0.802709	0.67666	1.10368	1.01223	0.914283	0.830813	0.88456	0.817786	0.845957	0.803586	0.692076	1.04951	0.950929	0.919783
	0.774807	0.854816	0.800466	0.766863	0.80436	0.679203	1.10547	0.993411	0.913945	0.820734	0.877285	0.807903	0.835607	0.793888	0.697127	1.05845	0.9462	0.911141
	0.769151	0.8495	0.79444	0.765209	0.808873	0.669441	1.09821	1.00608	0.903901	0.828354	0.876011	0.812669	0.83544	0.780899	0.69195	1.04634	0.933508	0.910021
	0.760733	0.860838	0.784094	0.765009	0.794107	0.664848	1.10252	1.01215	0.901049	0.830046	0.88122	0.815255	0.833896	0.777004	0.685839	1.03737	0.941886	0.906513
	0.74916	0.860715	0.770719	0.75916	0.779037	0.662709	1.10049	1.01163	0.889055	0.824567	0.87884	0.806751	0.819984	0.782429	0.679134	1.03074	0.938749	0.904974
	0.752497	0.850237	0.775361	0.766486	0.78057	0.659261	1.08986	1.00875	0.891773	0.816523	0.874978	0.803445	0.818646	0.778782	0.678114	1.0335	0.935064	0.895752
	0.741156	0.844211	0.78074	0.76123	0.785464	0.657463	1.09102	1.00104	0.886065	0.814527	0.869408	0.792518	0.822434	0.780675	0.67394	1.03064	0.935128	0.879439
	0.744181	0.834834	0.775238	0.748349	0.775321	0.657565	1.08272	0.999219	0.872729	0.808441	0.869486	0.784266	0.831496	0.775422	0.671613	1.02122	0.932459	0.891249
	0.749503	0.831553	0.779149	0.735136	0.774567	0.64986	1.08056	0.997877	0.866298	0.806955	0.860031	0.793506	0.81509	0.769608	0.6651	1.00893	0.918212	0.884176
	0.743799	0.824479	0.778245	0.728347	0.787158	0.645688	1.08656	0.993616	0.865961	0.805969	0.866345	0.788686	0.805659	0.779365	0.662885	1.01191	0.912875	0.874917
	0.743936	0.826617	0.769377	0.736902	0.773144	0.645585	1.07274	0.983256	0.869761	0.80852	0.868434	0.785943	0.810631	0.77402	0.669178	1.01235	0.926394	0.868707
	0.742803	0.823852	0.753752	0.734682	0.763299	0.639743	1.0724	0.975006	0.859036	0.80589	0.874707	0.776516	0.795791	0.766922	0.664825	1.00189	0.927994	0.870359
	0.728712	0.833793	0.757726	0.725361	0.763947	0.639863	1.07291	0.974945	0.848173	0.797587	0.865089	0.780057	0.8007	0.762512	0.665873	1.00014	0.909568	0.866989
	0.728776	0.817016	0.766505	0.725884	0.763623	0.651807	1.07336	0.982568	0.849424	0.791612	0.863005	0.772226	0.800435	0.755607	0.668212	1.00625	0.917307	0.855925
	0.733196	0.813832	0.754081	0.722267	0.768524	0.64487	1.07037	0.982579	0.851533	0.801928	0.858876	0.760807	0.796125	0.748056	0.663652	1.00311	0.913733	0.848818
	0.731274	0.809944	0.750524	0.717332	0.75445	0.639338	1.05262	0.975912	0.839622	0.799305	0.84811	0.765134	0.79203	0.752034	0.654338	1.00293	0.905016	0.851407
	0.72602	0.801905	0.752668	0.721841	0.755511	0.635348	1.06677	0.978595	0.832461	0.78619	0.846633	0.761873	0.795512	0.752089	0.650512	0.998214	0.898293	0.842975
	0.722642	0.800616	0.749446	0.722842	0.748723	0.635929	1.05968	0.972517	0.839564	0.787818	0.838057	0.762069	0.780934	0.739	0.644273	0.983811	0.898774	0.834303
	0.71894	0.802531	0.739059	0.709738	0.745412	0.633271	1.04507	0.964585	0.829061	0.783256	0.830538	0.754091	0.780366	0.74545	0.644953	0.980162	0.898669	0.843704
	0.714006	0.801803	0.733618	0.714865	0.751965	0.638596	1.03561	0.961298	0.826324	0.778768	0.822974	0.75025	0.776111	0.742881	0.641262	0.974393	0.890158	0.842426
	0.714398	0.803892	0.733615	0.703873	0.741164	0.633783	1.04073	0.951042	0.82617	0.768255	0.82749	0.744024	0.786458	0.730227	0.64111	0.979821	0.885344	0.831849
	0.709952	0.79584	0.729014	0.701907	0.738813	0.630101	1.04999	0.945561	0.832043	0.776186	0.822029	0.735716	0.780577	0.735379	0.648585	0.975322	0.892977	0.823177
	0.71048	0.7883	0.722215	0.7147	0.730393	0.626907	1.03261	0.953868	0.821339	0.782671	0.819962	0.733065	0.773862	0.73313	0.647208	0.972832	0.892593	0.817324
	0.707333	0.785605	0.724451	0.714063	0.725282	0.626594	1.03318	0.958472	0.809279	0.773625	0.816204	0.726799	0.77877	0.724067	0.638125	0.968511	0.89263	0.811518
	0.702921	0.776842	0.723589	0.701793	0.734994	0.624811	1.02513	0.950017	0.809967	0.761935	0.811361	0.728505	0.776641	0.719775	0.631574	0.959714	0.877529	0.811141
	0.696471	0.775834	0.716132	0.696631	0.7219	0.621215	1.02329	0.949978	0.813612	0.771519	0.811818	0.732748	0.767278	0.722547	0.635749	0.954625	0.871236	0.808589
	0.69656	0.774534	0.707469	0.698626	0.716506	0.618421	1.02966	0.941849	0.810532	0.774167	0.808116	0.737182	0.759139	0.713323	0.638306	0.953994	0.881759	0.802
	0.690633	0.777695	0.703597	0.699138	0.716987	0.618674	1.02873	0.939834	0.796388	0.767119	0.805533	0.725381	0.755721	0.715254	0.636199	0.956232	0.887206	0.801344
	0.690588	0.774849	0.706416	0.696601	0.713758	0.613143	1.0157	0.936048	0.796351	0.759999	0.800869	0.718961	0.757635	0.706001	0.623284	0.953882	0.875869	0.79291
	0.687874	0.761591	0.705086	0.687438	0.71184	0.604012	1.01151	0.945496	0.79839	0.757363	0.807467	0.718583	0.753576	0.704797	0.624865	0.943655	0.881073	0.789189
	0.685411	0.759018	0.695887	0.674245	0.711724	0.612169	1.00771	0.940165	0.785624	0.739688	0.799199	0.718633	0.753229	0.703182	0.623362	0.94075	0.881092	0.781432
	0.679543	0.760304	0.701025	0.671484	0.7162	0.612543	1.00743	0.929622	0.774771	0.750164	0.790161	0.706496	0.750901	0.70739	0.621814	0.939633	0.86928	0.777254
	0.684983	0.756522	0.700693	0.685591	0.714338	0.604534	1.00531	0.935427	0.780422	0.747844	0.781349	0.707634	0.752599	0.709883	0.618821	0.934394	0.859828	0.766811
	0.67499	0.74984	0.694024	0.687275	0.76682	0.606228	0.988535	0.928019	0.781338	0.731496	0.783174	0.70555	0.740386	0.755707	0.626615	0.927836	0.868831	0.770774
	0.667435	0.7415	0.693491	0.696399	2.50521	0.623011	1.03049	0.926832	1.16694	0.725711	0.78223	0.714517	0.755677	2.57766	0.631116	0.928042	0.870126	1.1343
	0.682295	0.755664	0.722937	0.771997	11.8332	0.900379	1.34289	1.07814	4.38579	0.771636	0.808634	0.82341	0.858149	11.5713	0.695587	1.00635	1.04558	4.06531
[truncated: 1,557 more rows]

## Sheet: NREM-DP(ZT12-00)
Hz	Saline									Vehicle
[truncated: 2,049 more rows]

[truncated: 3 more sheets: NREM-LP(ZT00-12), REM-DP(ZT12-00), REM-LP(ZT00-12)]
